# Supplementary material for: New platinum(II) complexes with benzo­thia­zole ligands
Source: Acta Crystallogr E Crystallogr Commun. 2016 Feb 24;72(Pt 3):412–6. doi: 10.1107/S2056989016002826 (PMC4778805; doi:10.1107/S2056989016002826)
Supplement: Supplementary file 1 [file e-72-00412-sup1.cif]

##############################################################################
#                                                                            #
# This CIF contains the data in a paper accepted for publication in          #
# Acta Crystallographica Section E. It conforms to the requirements of       #
# Notes for Authors for Acta Crystallographica Section E, and has been       #
# peer reviewed under the auspices of the IUCr Commission on Journals.       #
#                                                                            #
# Full details of the Crystallographic Information File format               #
# are given in the paper "The Crystallographic Information File (CIF):       #
# a New Standard Archive File for Crystallography" by S. R. Hall, F. H.      #
# Allen and I. D. Brown [Acta Cryst. (1991), A47, 655-685].                  #
#                                                                            #
# The current version of the core CIF dictionary is obtainable from          #
# ftp://ftp.iucr.org/pub/cif_core.dic.                                       #
#                                                                            #
# Software is freely available for graphical display of the structure(s)     #
# in this CIF. For information consult the CIF software page                 #
# http://www.iucr.org/resources/cif/software.                                #
#                                                                            #
# This file may be used for bona fide research purposes within the           #
# scientific community so long as proper attribution is given to the journal # 
# article from which it was obtained.                                        #
#                                                                            #
##############################################################################
data_1
_audit_creation_method
;
Olex2 1.2
(compiled 2015.09.30 svn.r3233 for OlexSys, GUI svn.r5103)
;
_journal_date_recd_electronic     2016-02-04
_journal_date_accepted     2016-02-16
_journal_name_full     'Acta Crystallographica, Section E'
_journal_year     2016
_journal_volume     72
_journal_issue      3
_journal_page_first     412
_journal_page_last     416
_journal_paper_category     GM
_journal_paper_doi     10.1107/S2056989016002826
_journal_coeditor_code     BG2580
_publ_contact_author_name     'Enrique Mel\'endez'
_publ_contact_author_address
;
Univeridad de Puerto Rico
PO BOX 9000
Mayag\"uez, PR 00681-9001
Puerto Rico
;
_publ_contact_author_email     'enrique.melendez@upr.edu'
_publ_contact_author_fax     '(787)265-3849'
_publ_contact_author_phone     '(787)-832-4040'
_publ_section_title
;
New platinum(II) complexes with benzothiazole ligands
;
loop_
    _publ_author_name
    _publ_author_footnote
    _publ_author_address
    'Carmona-Negr\'on, Jos\'e A.' .
;
University of Puerto Rico
Department of Chemistry
PO Box 9019
Mayaguez, PR 00681
Puerto Rico
;
    'C\'adiz, Mayra E.' .
;
University of Puerto Rico
Department of Chemistry
PO Box 9019
Mayaguez, PR 00681
Puerto Rico
;
    'Moore, Curtis E.' .
;
University of California-San Diego, Department of Chemistry, Urey Hall 5128,
9500 Gilman Drive, La Jolla, CA 92093-0358
USA
;
    'Rheingold, Arnold L.' .
;
University of California-San Diego, Department of Chemistry, Urey Hall 5128,
9500 Gilman Drive, La Jolla, CA 92093-0358
USA
;
    'Mel\'endez, Enrique' .
;
University of Puerto Rico
Department of Chemistry
PO Box 9019
Mayaguez, PR 00681
Puerto Rico
;
_publ_section_synopsis
;
Four new platinum(II) complexes, [NEt~4~][PtBr~3~(<i>L</i>)], containing
benzothiazole ligands have been structurally characterized by single-crystal
X-ray diffraction techniques. All complexes adopt the expected square-planar
coordination geometry, and the benzothiazole is engaged in bonding to the
metal atom through the imine N atom (Pt---N).
;
_chemical_name_systematic
;
Tetraethylammonium
tribromido(2-methyl-1,3-benzothiazole-\k<i>N</i>)platinate(II)
;
_chemical_name_common     ?
_chemical_formula_moiety     'C8 H20 N +, C8 H7 Br3 N Pt S -'
_chemical_formula_sum     'C16 H27 Br3 N2 Pt S'
_chemical_formula_iupac     '(C8 H20 N) [Pt Br3 (C8 H7 N S)]'
_chemical_formula_weight     714.27
_chemical_melting_point     ?
_shelx_space_group_comment
;
The symmetry employed for this shelxl refinement is uniquely defined
by the following loop, which should always be used as a source of
symmetry information in preference to the above space-group names.
They are only intended as comments.
;
_space_group_crystal_system     orthorhombic
_space_group_name_H-M_alt     'P b c a'
_space_group_name_Hall     '-P 2ac 2ab'
loop_
    _space_group_symop_operation_xyz
    'x, y, z'
    '-x+1/2, -y, z+1/2'
    '-x, y+1/2, -z+1/2'
    'x+1/2, -y+1/2, -z'
    '-x, -y, -z'
    'x-1/2, y, -z-1/2'
    'x, -y-1/2, z-1/2'
    '-x-1/2, y-1/2, z'
_cell_length_a     12.114(3)
_cell_length_b     10.656(3)
_cell_length_c     34.043(9)
_cell_angle_alpha     90
_cell_angle_beta     90
_cell_angle_gamma     90
_cell_volume     4394(2)
_cell_formula_units_Z     8
_cell_measurement_reflns_used     5330
_cell_measurement_theta_min     2.393
_cell_measurement_theta_max     26.267
_cell_measurement_temperature     100
_exptl_crystal_description     block
_exptl_crystal_colour     'bronze'
_exptl_crystal_size_max     0.18
_exptl_crystal_size_mid     0.16
_exptl_crystal_size_min     0.12
_exptl_crystal_density_diffrn     2.159
_exptl_crystal_density_meas     ?
_exptl_crystal_density_method     ?
_exptl_crystal_F_000     2688
_exptl_absorpt_coefficient_mu     11.937
_exptl_absorpt_correction_type     multi-scan
_exptl_absorpt_process_details
;
(SADABS; Bruker, 2014)
;
_shelx_estimated_absorpt_T_min     0.222
_shelx_estimated_absorpt_T_max     0.328
_exptl_absorpt_correction_T_min     0.0517
_exptl_absorpt_correction_T_max     0.0932
_diffrn_ambient_temperature     100.0
_diffrn_radiation_type     MoK\a
_diffrn_radiation_wavelength     0.71073
_diffrn_radiation_monochromator     'Double Bounce Multilayer Mirrors'
_diffrn_measurement_device_type     'Bruker APEXII CCD'
_diffrn_measurement_device     'Kappa Four-Circle Diffractometer'
_diffrn_measurement_method     '\f and \w scans'
_diffrn_detector_area_resol_mean     7.9
_diffrn_reflns_number     16951
_diffrn_reflns_av_R_equivalents     0.0470
_diffrn_reflns_theta_min     2.063
_diffrn_reflns_theta_max     26.267
_diffrn_reflns_theta_full     26.000
_diffrn_measured_fraction_theta_max     0.995
_diffrn_measured_fraction_theta_full     0.998
_diffrn_reflns_limit_h_min     -14
_diffrn_reflns_limit_h_max     15
_diffrn_reflns_limit_k_min     -13
_diffrn_reflns_limit_k_max     10
_diffrn_reflns_limit_l_min     -32
_diffrn_reflns_limit_l_max     42
_diffrn_standards_number     0
_refine_special_details     ?
_reflns_number_total     4418
_reflns_number_gt     3675
_reflns_threshold_expression     'I > 2\s(I)'
_refine_ls_structure_factor_coef     Fsqd
_refine_ls_matrix_type     full
_refine_ls_R_factor_all     0.0412
_refine_ls_R_factor_gt     0.0314
_refine_ls_wR_factor_gt     0.0758
_refine_ls_wR_factor_ref     0.0810
_refine_ls_goodness_of_fit_ref     1.033
_refine_ls_restrained_S_all     1.033
_refine_ls_number_reflns     4418
_refine_ls_number_parameters     213
_refine_ls_number_restraints     0
_refine_ls_hydrogen_treatment     constr
_refine_ls_weighting_scheme     calc
_refine_ls_weighting_details
              'w=1/[\s^2^(Fo^2^)+(0.0352P)^2^+9.4131P] where P=(Fo^2^+2Fc^2^)/3'
_atom_sites_solution_hydrogens     geom
_atom_sites_solution_primary     ?
_atom_sites_solution_secondary     ?
_refine_ls_shift/su_max     0.003
_refine_ls_shift/su_mean     0.000
_refine_diff_density_max     2.378
_refine_diff_density_min     -0.933
_refine_ls_extinction_method     none
_refine_ls_extinction_coef     .
loop_
    _atom_type_symbol
    _atom_type_description
    _atom_type_scat_dispersion_real
    _atom_type_scat_dispersion_imag
    _atom_type_scat_source
    'C' 'C' 0.0033 0.0016
                         'International Tables Vol C Tables 4.2.6.8 and 6.1.1.4'
    'H' 'H' 0.0000 0.0000
                         'International Tables Vol C Tables 4.2.6.8 and 6.1.1.4'
    'Br' 'Br' -0.2901 2.4595
                         'International Tables Vol C Tables 4.2.6.8 and 6.1.1.4'
    'N' 'N' 0.0061 0.0033
                         'International Tables Vol C Tables 4.2.6.8 and 6.1.1.4'
    'Pt' 'Pt' -1.7033 8.3905
                         'International Tables Vol C Tables 4.2.6.8 and 6.1.1.4'
    'S' 'S' 0.1246 0.1234
                         'International Tables Vol C Tables 4.2.6.8 and 6.1.1.4'
_computing_data_collection
;
APEX2 (Bruker, 2013)
;
_computing_cell_refinement
;
SAINT (Bruker, 2013)
;
_computing_data_reduction
;
SAINT (Bruker, 2013)
;
_computing_structure_solution
;
SHELXT (Sheldrick, 2015a)
;
_computing_structure_refinement
;
SHELXL2014 (Sheldrick, 2015b)
;
_computing_molecular_graphics
;
<i>OLEX2</i> (Dolomanov <i>et al.</i>,  2009)
;
_computing_publication_material
;
<i>OLEX2</i> (Dolomanov <i>et al.</i>,  2009)
;
loop_
    _atom_site_type_symbol
    _atom_site_label
    _atom_site_fract_x
    _atom_site_fract_y
    _atom_site_fract_z
    _atom_site_U_iso_or_equiv
    _atom_site_adp_type
    _atom_site_calc_flag
    _atom_site_occupancy
    _atom_site_disorder_assembly
    _atom_site_disorder_group
    N N2 1.0097(4) 0.4493(4) 0.31862(12) 0.0213(9) Uani d 1 . .
    C C9 1.1117(4) 0.3738(5) 0.30557(16) 0.0242(12) Uani d 1 . .
    H H9A 1.1049 0.2872 0.3158 0.029 Uiso calc 1 . .
    H H9B 1.1781 0.4117 0.3177 0.029 Uiso calc 1 . .
    C C10 1.1289(4) 0.3677(5) 0.26030(15) 0.0251(12) Uani d 1 . .
    H H10A 1.0624 0.3336 0.2479 0.038 Uiso calc 1 . .
    H H10B 1.1920 0.3134 0.2544 0.038 Uiso calc 1 . .
    H H10C 1.1431 0.4523 0.2502 0.038 Uiso calc 1 . .
    C C11 1.0130(5) 0.5845(5) 0.30315(17) 0.0259(12) Uani d 1 . .
    H H11A 1.0120 0.5820 0.2741 0.031 Uiso calc 1 . .
    H H11B 0.9452 0.6282 0.3119 0.031 Uiso calc 1 . .
    C C12 1.1120(5) 0.6608(5) 0.31618(18) 0.0339(14) Uani d 1 . .
    H H12A 1.1104 0.7430 0.3033 0.051 Uiso calc 1 . .
    H H12B 1.1799 0.6166 0.3089 0.051 Uiso calc 1 . .
    H H12C 1.1097 0.6720 0.3447 0.051 Uiso calc 1 . .
    C C13 1.0124(5) 0.4436(6) 0.36271(15) 0.0259(12) Uani d 1 . .
    H H13A 1.0827 0.4809 0.3719 0.031 Uiso calc 1 . .
    H H13B 1.0121 0.3543 0.3708 0.031 Uiso calc 1 . .
    C C14 0.9162(5) 0.5110(5) 0.38363(18) 0.0305(13) Uani d 1 . .
    H H14A 0.9172 0.6003 0.3768 0.046 Uiso calc 1 . .
    H H14B 0.9243 0.5017 0.4121 0.046 Uiso calc 1 . .
    H H14C 0.8460 0.4739 0.3753 0.046 Uiso calc 1 . .
    C C15 0.9038(4) 0.3934(5) 0.30181(16) 0.0248(12) Uani d 1 . .
    H H15A 0.8405 0.4417 0.3122 0.030 Uiso calc 1 . .
    H H15B 0.9048 0.4048 0.2730 0.030 Uiso calc 1 . .
    C C16 0.8844(4) 0.2555(5) 0.31049(17) 0.0303(13) Uani d 1 . .
    H H16A 0.9447 0.2056 0.2993 0.045 Uiso calc 1 . .
    H H16B 0.8142 0.2291 0.2988 0.045 Uiso calc 1 . .
    H H16C 0.8819 0.2426 0.3390 0.045 Uiso calc 1 . .
    Pt Pt1 0.47417(2) 0.49411(2) 0.37148(2) 0.01931(8) Uani d 1 . .
    Br Br1 0.31934(5) 0.60895(7) 0.39974(2) 0.04565(19) Uani d 1 . .
    Br Br2 0.39703(4) 0.51437(5) 0.30574(2) 0.02401(13) Uani d 1 . .
    Br Br3 0.63067(4) 0.37553(6) 0.34693(2) 0.03153(15) Uani d 1 . .
    S S1 0.67084(13) 0.48262(14) 0.48520(4) 0.0321(3) Uani d 1 . .
    N N1 0.5409(4) 0.4702(4) 0.42583(13) 0.0221(10) Uani d 1 . .
    C C1 0.6192(4) 0.5394(5) 0.44109(15) 0.0247(12) Uani d 1 . .
    C C2 0.5158(4) 0.3638(5) 0.44867(15) 0.0246(12) Uani d 1 . .
    C C3 0.4356(5) 0.2744(5) 0.44047(16) 0.0290(12) Uani d 1 . .
    H H3 0.3925 0.2796 0.4172 0.035 Uiso calc 1 . .
    C C4 0.4200(6) 0.1769(6) 0.46718(16) 0.0351(14) Uani d 1 . .
    H H4 0.3642 0.1162 0.4624 0.042 Uiso calc 1 . .
    C C5 0.4853(5) 0.1671(7) 0.50112(16) 0.0398(16) Uani d 1 . .
    H H5 0.4740 0.0987 0.5186 0.048 Uiso calc 1 . .
    C C6 0.5666(6) 0.2558(6) 0.50970(17) 0.0379(15) Uani d 1 . .
    H H6 0.6106 0.2495 0.5327 0.045 Uiso calc 1 . .
    C C7 0.5807(5) 0.3552(5) 0.48283(16) 0.0315(13) Uani d 1 . .
    C C8 0.6643(5) 0.6567(5) 0.42301(16) 0.0290(13) Uani d 1 . .
    H H8A 0.7204 0.6929 0.4404 0.044 Uiso calc 1 . .
    H H8B 0.6043 0.7173 0.4193 0.044 Uiso calc 1 . .
    H H8C 0.6976 0.6368 0.3975 0.044 Uiso calc 1 . .
loop_
    _atom_site_aniso_label
    _atom_site_aniso_U_11
    _atom_site_aniso_U_22
    _atom_site_aniso_U_33
    _atom_site_aniso_U_12
    _atom_site_aniso_U_13
    _atom_site_aniso_U_23
    N2 0.022(2) 0.022(2) 0.020(2) 0.0039(19) 0.0002(18) 0.0024(19)
    C9 0.016(3) 0.024(3) 0.032(3) 0.001(2) 0.000(2) 0.000(2)
    C10 0.019(3) 0.025(3) 0.032(3) 0.003(2) 0.004(2) -0.003(2)
    C11 0.026(3) 0.021(3) 0.031(3) 0.002(2) 0.004(2) 0.006(2)
    C12 0.031(3) 0.027(3) 0.044(4) 0.000(3) -0.004(3) 0.002(3)
    C13 0.030(3) 0.028(3) 0.020(3) 0.000(3) -0.001(2) -0.001(2)
    C14 0.030(3) 0.037(3) 0.025(3) -0.001(3) 0.000(2) -0.003(2)
    C15 0.018(3) 0.032(3) 0.025(3) 0.003(2) -0.005(2) -0.002(2)
    C16 0.021(3) 0.031(3) 0.039(3) -0.003(2) -0.001(2) 0.002(3)
    Pt1 0.01841(13) 0.02210(12) 0.01742(13) 0.00011(8) -0.00120(7) -0.00100(8)
    Br1 0.0399(4) 0.0675(5) 0.0296(3) 0.0248(3) -0.0059(3) -0.0135(3)
    Br2 0.0241(3) 0.0255(3) 0.0224(3) -0.0012(2) -0.0022(2) -0.0005(2)
    Br3 0.0235(3) 0.0411(3) 0.0300(3) 0.0027(3) 0.0004(2) -0.0050(3)
    S1 0.0337(8) 0.0381(8) 0.0245(7) 0.0055(7) -0.0105(6) -0.0028(6)
    N1 0.022(2) 0.025(2) 0.019(2) 0.0030(19) 0.0017(18) 0.0000(19)
    C1 0.022(3) 0.031(3) 0.021(3) 0.006(2) -0.004(2) -0.009(2)
    C2 0.030(3) 0.026(3) 0.018(3) 0.005(2) 0.001(2) -0.005(2)
    C3 0.033(3) 0.032(3) 0.021(3) -0.003(3) 0.004(2) -0.005(2)
    C4 0.051(4) 0.032(3) 0.022(3) -0.004(3) 0.006(3) -0.002(2)
    C5 0.062(4) 0.032(4) 0.026(3) 0.003(3) 0.005(3) 0.003(2)
    C6 0.054(4) 0.035(3) 0.025(3) 0.011(3) -0.004(3) 0.001(3)
    C7 0.036(3) 0.033(3) 0.025(3) 0.006(3) 0.002(3) -0.010(2)
    C8 0.034(3) 0.032(3) 0.021(3) -0.001(3) -0.010(2) -0.004(2)
_geom_special_details
;
 All esds (except the esd in the dihedral angle between two l.s. planes)
 are estimated using the full covariance matrix.  The cell esds are taken
 into account individually in the estimation of esds in distances, angles
 and torsion angles; correlations between esds in cell parameters are only
 used when they are defined by crystal symmetry.  An approximate (isotropic)
 treatment of cell esds is used for estimating esds involving l.s. planes.
;
loop_
    _geom_bond_atom_site_label_1
    _geom_bond_atom_site_label_2
    _geom_bond_site_symmetry_2
    _geom_bond_distance
    _geom_bond_publ_flag
    N2 C9 . 1.540(6) ?
    N2 C11 . 1.534(7) ?
    N2 C13 . 1.503(7) ?
    N2 C15 . 1.526(7) ?
    C9 H9A . 0.9900 ?
    C9 H9B . 0.9900 ?
    C9 C10 . 1.557(7) ?
    C10 H10A . 0.9800 ?
    C10 H10B . 0.9800 ?
    C10 H10C . 0.9800 ?
    C11 H11A . 0.9900 ?
    C11 H11B . 0.9900 ?
    C11 C12 . 1.515(8) ?
    C12 H12A . 0.9800 ?
    C12 H12B . 0.9800 ?
    C12 H12C . 0.9800 ?
    C13 H13A . 0.9900 ?
    C13 H13B . 0.9900 ?
    C13 C14 . 1.543(8) ?
    C14 H14A . 0.9800 ?
    C14 H14B . 0.9800 ?
    C14 H14C . 0.9800 ?
    C15 H15A . 0.9900 ?
    C15 H15B . 0.9900 ?
    C15 C16 . 1.517(8) ?
    C16 H16A . 0.9800 ?
    C16 H16B . 0.9800 ?
    C16 H16C . 0.9800 ?
    Pt1 Br1 . 2.4375(8) ?
    Pt1 Br2 . 2.4349(8) ?
    Pt1 Br3 . 2.4268(7) ?
    Pt1 N1 . 2.035(5) ?
    S1 C1 . 1.735(6) ?
    S1 C7 . 1.744(6) ?
    N1 C1 . 1.309(7) ?
    N1 C2 . 1.408(7) ?
    C1 C8 . 1.497(8) ?
    C2 C3 . 1.389(8) ?
    C2 C7 . 1.407(8) ?
    C3 H3 . 0.9500 ?
    C3 C4 . 1.393(8) ?
    C4 H4 . 0.9500 ?
    C4 C5 . 1.405(8) ?
    C5 H5 . 0.9500 ?
    C5 C6 . 1.396(9) ?
    C6 H6 . 0.9500 ?
    C6 C7 . 1.410(8) ?
    C8 H8A . 0.9800 ?
    C8 H8B . 0.9800 ?
    C8 H8C . 0.9800 ?
loop_
    _geom_angle_atom_site_label_1
    _geom_angle_atom_site_label_2
    _geom_angle_atom_site_label_3
    _geom_angle_site_symmetry_1
    _geom_angle_site_symmetry_3
    _geom_angle
    _geom_angle_publ_flag
    C11 N2 C9 . . 111.8(4) ?
    C13 N2 C9 . . 104.5(4) ?
    C13 N2 C11 . . 112.4(4) ?
    C13 N2 C15 . . 112.1(4) ?
    C15 N2 C9 . . 111.2(4) ?
    C15 N2 C11 . . 105.1(4) ?
    N2 C9 H9A . . 108.6 ?
    N2 C9 H9B . . 108.6 ?
    N2 C9 C10 . . 114.5(4) ?
    H9A C9 H9B . . 107.6 ?
    C10 C9 H9A . . 108.6 ?
    C10 C9 H9B . . 108.6 ?
    C9 C10 H10A . . 109.5 ?
    C9 C10 H10B . . 109.5 ?
    C9 C10 H10C . . 109.5 ?
    H10A C10 H10B . . 109.5 ?
    H10A C10 H10C . . 109.5 ?
    H10B C10 H10C . . 109.5 ?
    N2 C11 H11A . . 108.5 ?
    N2 C11 H11B . . 108.5 ?
    H11A C11 H11B . . 107.5 ?
    C12 C11 N2 . . 115.1(5) ?
    C12 C11 H11A . . 108.5 ?
    C12 C11 H11B . . 108.5 ?
    C11 C12 H12A . . 109.5 ?
    C11 C12 H12B . . 109.5 ?
    C11 C12 H12C . . 109.5 ?
    H12A C12 H12B . . 109.5 ?
    H12A C12 H12C . . 109.5 ?
    H12B C12 H12C . . 109.5 ?
    N2 C13 H13A . . 108.5 ?
    N2 C13 H13B . . 108.5 ?
    N2 C13 C14 . . 115.2(5) ?
    H13A C13 H13B . . 107.5 ?
    C14 C13 H13A . . 108.5 ?
    C14 C13 H13B . . 108.5 ?
    C13 C14 H14A . . 109.5 ?
    C13 C14 H14B . . 109.5 ?
    C13 C14 H14C . . 109.5 ?
    H14A C14 H14B . . 109.5 ?
    H14A C14 H14C . . 109.5 ?
    H14B C14 H14C . . 109.5 ?
    N2 C15 H15A . . 108.3 ?
    N2 C15 H15B . . 108.3 ?
    H15A C15 H15B . . 107.4 ?
    C16 C15 N2 . . 115.8(4) ?
    C16 C15 H15A . . 108.3 ?
    C16 C15 H15B . . 108.3 ?
    C15 C16 H16A . . 109.5 ?
    C15 C16 H16B . . 109.5 ?
    C15 C16 H16C . . 109.5 ?
    H16A C16 H16B . . 109.5 ?
    H16A C16 H16C . . 109.5 ?
    H16B C16 H16C . . 109.5 ?
    Br2 Pt1 Br1 . . 91.31(2) ?
    Br3 Pt1 Br1 . . 176.85(2) ?
    Br3 Pt1 Br2 . . 91.69(2) ?
    N1 Pt1 Br1 . . 90.56(12) ?
    N1 Pt1 Br2 . . 177.68(13) ?
    N1 Pt1 Br3 . . 86.41(12) ?
    C1 S1 C7 . . 90.3(3) ?
    C1 N1 Pt1 . . 125.3(4) ?
    C1 N1 C2 . . 113.0(5) ?
    C2 N1 Pt1 . . 121.2(4) ?
    N1 C1 S1 . . 114.1(4) ?
    N1 C1 C8 . . 124.9(5) ?
    C8 C1 S1 . . 121.0(4) ?
    C3 C2 N1 . . 126.3(5) ?
    C3 C2 C7 . . 120.8(5) ?
    C7 C2 N1 . . 112.8(5) ?
    C2 C3 H3 . . 120.8 ?
    C2 C3 C4 . . 118.4(5) ?
    C4 C3 H3 . . 120.8 ?
    C3 C4 H4 . . 119.5 ?
    C3 C4 C5 . . 121.0(6) ?
    C5 C4 H4 . . 119.5 ?
    C4 C5 H5 . . 119.4 ?
    C6 C5 C4 . . 121.3(6) ?
    C6 C5 H5 . . 119.4 ?
    C5 C6 H6 . . 121.4 ?
    C5 C6 C7 . . 117.3(6) ?
    C7 C6 H6 . . 121.4 ?
    C2 C7 S1 . . 109.7(4) ?
    C2 C7 C6 . . 121.2(6) ?
    C6 C7 S1 . . 129.1(5) ?
    C1 C8 H8A . . 109.5 ?
    C1 C8 H8B . . 109.5 ?
    C1 C8 H8C . . 109.5 ?
    H8A C8 H8B . . 109.5 ?
    H8A C8 H8C . . 109.5 ?
    H8B C8 H8C . . 109.5 ?
_shelx_hkl_file
;
   0  -1   0  -15.10    0.30
   0  -2   0 9999.00  519.75
   0  -3   0   -4.70    0.90
   0  -4   0 1529.15   80.69
   0  -5   0   -0.20    1.50
   0  -6   0 3085.99  161.18
   0  -7   0    4.70    2.50
   0  -8   0 4346.27  226.78
   0  -9   0   -0.20    3.30
   0 -10   0  968.80   53.69
   0 -11   0   -6.70    3.00
   0 -12   0  295.77   19.80
   0 -13   0    0.20    4.40
  -1   0   0  -11.20    0.20
   1   0   0  -10.90    0.10
  -1   1   0   -5.60    0.40
   1  -1   0   -5.20    0.70
   1  -2   0   -5.40    0.80
  -1  -2   0   -5.60    1.00
  -1  -3   0   -4.60    1.00
   1  -3   0   -2.20    1.00
  -1  -4   0   -1.80    1.30
   1  -4   0    1.00    1.40
  -1  -5   0   -2.00    1.30
   1  -5   0    1.70    1.60
   1  -6   0   -0.40    1.90
  -1  -6   0   -1.80    1.60
   1  -7   0    4.20    2.40
  -1  -7   0    2.90    2.40
  -1  -8   0   -1.80    2.30
   1  -8   0    2.00    2.70
  -1  -9   0    3.50    3.00
   1  -9   0    1.30    2.90
  -1 -10   0   -1.40    2.80
   1 -10   0   -2.00    2.90
  -1 -11   0   -2.40    3.20
   1 -11   0    1.60    3.60
  -1 -12   0    0.90    3.90
   1 -12   0    6.60    4.70
  -1 -13   0   -2.90    4.20
   1 -13   0    2.60    4.40
  -2   0   0 7426.46  379.46
   2   0   0 7185.28  378.26
  -2  -1   0  565.34   29.10
   2  -1   0  545.05   29.50
  -2   1   0  547.95   29.50
   2   1   0  588.74   29.90
   2   1   0  542.45   29.00
   2  -2   0 3594.74  188.38
  -2   2   0 3643.74  187.38
   2  -3   0 2137.59  107.79
  -2  -3   0 1991.70  108.09
   2  -4   0 4187.58  212.78
  -2  -4   0 4011.50  213.08
   2  -5   0  106.29    7.20
  -2  -5   0   90.59    7.30
   2  -6   0 2040.70  110.39
  -2  -6   0 2160.48  110.79
   2  -7   0  125.09    9.10
  -2  -7   0  110.89    8.90
  -2  -8   0  758.72   43.30
   2  -8   0  808.72   43.50
   2  -9   0  293.87   17.90
  -2  -9   0  259.97   17.90
  -2 -10   0  349.57   21.80
   2 -10   0  346.77   21.70
   2 -11   0  268.47   17.10
  -2 -11   0  228.38   16.80
   2 -12   0  391.86   24.10
  -2 -12   0  357.26   24.00
  -2 -13   0   -3.50    4.70
   2 -13   0    2.20    4.70
   3   0   0   -1.00    1.10
  -3   0   0    0.60    1.00
   3  -1   0   -2.10    0.90
  -3  -1   0   -1.50    0.60
   3   1   0   -2.00    0.70
   3   1   0   -1.10    1.10
  -3   1   0   -2.70    0.80
   3  -2   0    1.00    1.10
  -3   2   0    0.70    1.00
  -3  -2   0    1.90    0.60
  -3   3   0   -0.40    1.00
   3  -3   0    0.60    1.60
   3  -4   0   -2.00    2.00
  -3  -5   0   -0.40    2.10
   3  -5   0    1.00    2.20
   3  -6   0    1.40    2.10
  -3  -6   0   -0.80    1.90
   3  -7   0    0.90    2.20
  -3  -7   0    1.00    2.40
   3  -8   0   -2.30    2.30
  -3  -8   0   -0.20    2.60
   3  -9   0   -4.00    2.50
  -3  -9   0    1.70    3.00
  -3 -10   0   -3.80    3.00
   3 -10   0   -2.50    3.00
   3 -11   0    1.40    3.60
  -3 -11   0   -1.50    4.00
   3 -12   0   -1.00    4.80
  -3 -12   0   -4.60    3.60
  -4   0   0  320.47   16.90
   4   0   0  291.47   17.20
   4   1   0  265.47   14.40
  -4  -1   0  241.28   13.50
   4  -1   0  237.18   14.10
  -4   1   0  240.28   13.90
   4  -2   0  989.50   56.49
  -4  -2   0 1051.49   55.59
  -4   2   0 1167.28   56.49
   4  -3   0  283.87   16.30
  -4   3   0  271.67   15.90
  -4  -3   0  285.37   14.90
   4  -4   0 1679.53   93.09
  -4  -4   0 1835.72   91.09
  -4  -5   0   -0.10    2.30
   4  -5   0    1.70    2.90
  -4  -6   0  225.38   15.50
   4  -6   0  277.67   17.80
   4  -7   0   50.19    7.60
  -4  -7   0   65.69    7.20
  -4  -8   0   11.10    3.70
   4  -8   0    6.90    4.10
  -4  -9   0    5.80    3.40
   4  -9   0    8.00    4.50
   4 -10   0  143.39   14.50
  -4 -10   0  167.18   12.50
  -4 -11   0   51.99    7.80
   4 -11   0   55.19    9.00
   4 -12   0  311.37   23.20
  -4 -12   0  295.87   20.30
   5   0   0   -0.70    1.50
  -5   0   0   -1.70    1.00
  -5  -1   0    0.30    1.10
   5  -1   0   -0.10    1.30
  -5   1   0   -1.20    1.20
   5   1   0    1.30    1.60
  -5   2   0    0.00    1.50
  -5  -2   0    1.30    1.00
   5   2   0    0.70    0.70
   5  -2   0    0.40    1.50
   5   2   0    0.90    1.70
  -5  -3   0    0.00    0.90
   5  -3   0   -1.80    1.80
  -5   3   0   -0.80    1.30
  -5  -4   0    0.80    0.70
   5  -4   0    0.70    2.00
   5  -5   0   -0.40    2.10
   5  -6   0    5.00    3.00
  -5  -6   0   -4.30    2.10
  -5  -7   0    2.90    2.90
   5  -7   0    2.10    3.30
   5  -8   0    5.50    4.80
  -5  -8   0    7.90    3.50
  -5  -9   0   -0.60    3.70
   5  -9   0    2.00    5.10
  -5 -10   0   -1.60    3.70
   5 -10   0   -3.60    4.60
  -5 -11   0    0.50    3.70
   5 -11   0    4.20    6.00
  -5 -12   0    0.30    4.30
   5 -12   0    0.40    6.80
   6   0   0 1321.37   76.19
  -6   0   0 1552.94   75.79
   6  -1   0   53.69    5.40
  -6   1   0   55.09    4.60
  -6  -1   0   46.50    4.10
   6   1   0   58.09    5.80
   6   2   0  867.71   45.80
  -6   2   0  865.21   46.90
   6   2   0  825.42   47.60
   6  -2   0  912.91   47.40
  -6  -2   0  903.01   46.30
  -6  -3   0  108.39    6.80
  -6   3   0  108.19    7.70
   6  -3   0  122.79    8.30
   6  -4   0    3.10    2.40
  -6  -4   0    1.40    1.00
   6  -5   0   32.30    4.70
   6  -6   0   67.59    7.00
   6  -7   0   34.10    5.20
  -6  -7   0   18.40    4.90
   6  -8   0  214.48   15.70
  -6  -8   0  253.77   16.30
   6  -9   0  258.57   19.10
  -6  -9   0  313.47   19.40
   6 -10   0   95.19   10.70
  -6 -10   0  106.09   10.60
  -6 -11   0  216.98   16.30
   6 -11   0  209.18   17.00
   6 -12   0   18.30    6.70
  -6 -12   0   19.00    6.00
   7   0   0    1.70    2.10
  -7   0   0    0.90    1.60
   7   1   0   -2.00    2.00
  -7   1   0    0.40    1.70
   7  -1   0    0.90    2.10
  -7  -1   0    1.00    1.50
  -7   2   0    0.00    1.90
   7   2   0   -0.70    1.00
  -7  -2   0   -2.90    1.30
   7  -2   0    1.40    2.10
   7   2   0   -2.80    1.90
   7  -3   0   -3.30    1.80
  -7  -3   0   -0.20    1.20
  -7   3   0    2.40    2.00
  -7  -4   0    0.20    1.20
   7  -4   0   -0.60    2.20
   7  -5   0   -1.40    2.50
   7  -6   0   -0.80    2.60
   7  -7   0    2.00    3.20
  -7  -7   0   -0.20    3.20
  -7  -8   0   -2.50    3.60
   7  -8   0    5.20    3.70
   7  -9   0   -4.30    3.20
  -7  -9   0    1.00    4.00
  -7 -10   0    0.80    3.90
   7 -10   0    5.20    4.00
  -7 -11   0    0.70    3.90
   7 -11   0   -5.10    4.10
  -8   0   0  515.65   28.40
   8   0   0  509.05   29.30
   8  -1   0   21.80    4.20
  -8   1   0   32.60    4.10
  -8  -1   0   30.00    3.80
   8   1   0   32.50    5.00
  -8   2   0  209.88   12.70
   8   2   0  196.98   13.60
  -8  -2   0  184.58   11.90
   8  -2   0  215.48   13.50
  -8  -3   0    1.20    1.50
   8  -3   0    0.20    2.80
   8  -4   0   30.10    4.80
   8  -5   0  134.99   10.30
   8  -6   0  232.28   15.70
   8  -7   0  191.88   13.80
  -8  -8   0  148.29   12.20
   8  -8   0  136.09   11.80
  -8  -9   0   59.49    8.10
   8  -9   0   49.99    7.40
  -8 -10   0   -4.00    3.90
   8 -10   0    5.60    4.70
   8 -11   0   45.80    8.00
  -8 -11   0   52.79    8.50
   9   0   0   -0.70    2.70
  -9   0   0   -0.50    2.10
   9   1   0   -1.90    1.60
   9  -1   0   -1.20    2.60
  -9   1   0    3.30    2.30
   9   1   0    1.90    2.90
  -9  -1   0    1.00    2.10
  -9  -2   0    2.50    1.90
   9   2   0    3.10    3.00
   9  -2   0   -1.30    2.50
   9  -3   0   -2.80    2.70
   9   3   0    0.40    3.00
   9  -4   0    4.00    3.40
   9  -5   0    0.10    3.00
   9  -6   0    2.60    3.70
   9  -7   0   -4.60    3.40
   9  -8   0   -2.20    3.40
  -9  -8   0   -2.30    3.80
   9  -9   0   -4.30    3.60
  -9  -9   0    0.80    4.00
  -9 -10   0    3.70    5.50
   9 -10   0    2.10    4.20
  10   0   0  239.68   16.20
  10  -1   0   -0.20    3.40
  10   1   0   -0.20    3.20
  10  -2   0  120.69   10.40
  10   2   0  131.69   11.00
  10  -3   0    7.40    3.90
  10   3   0   10.90    4.20
  10  -4   0   54.69    7.20
  10  -5   0  142.59   11.80
  10  -6   0    2.20    3.90
  10  -7   0   36.70    6.60
  10  -8   0   -1.50    3.90
 -10  -9   0   11.90    5.60
  10  -9   0    9.70    5.20
  11   0   0    1.80    3.50
  11   1   0    0.20    3.60
  11  -1   0   -0.60    3.50
  11   2   0    4.40    4.40
  11  -2   0   -1.00    4.00
  11   3   0   -1.30    3.70
  11  -3   0    0.70    3.70
  11  -4   0   -4.60    3.70
  11  -5   0   -2.30    3.70
  11  -6   0    3.00    4.80
  11  -7   0    2.10    4.40
  11  -8   0    5.90    4.90
 -11  -9   0    0.50    5.20
  11  -9   0   10.30    5.30
  12   0   0  107.09   11.00
  12  -1   0    7.90    4.40
  12   1   0    1.50    3.90
  12   2   0   28.50    6.80
  12  -2   0   41.60    6.90
  12  -3   0   18.20    5.30
  12  -4   0    0.50    4.60
  12  -5   0    3.80    4.50
  12  -6   0   30.70    7.10
  12  -7   0    6.80    5.20
  12  -8   0   78.89   10.20
  13   0   0    2.40    4.30
  13   1   0    1.00    4.30
  13  -1   0    6.00    4.40
  13   2   0    9.00    5.10
  13  -2   0    1.60    4.30
  13  -3   0    5.40    4.70
  13  -4   0   -3.40    4.20
  13  -5   0   -1.10    4.80
  13  -6   0   -0.50    4.90
  14   0   0  581.74   35.50
  14  -1   0   41.90    7.90
  14   1   0   46.90    8.00
  14  -2   0  549.45   32.50
  14   2   0  489.75   32.10
  14  -3   0   58.59    8.70
  14  -4   0  385.26   25.70
  15   0   0   17.70    6.60
  15  -1   0   -1.80    5.00
  15   1   0    4.40    5.50
   0  -1  -1   -0.30    0.30
   0  -1   1   -0.70    0.30
   0  -2   1  255.97   14.20
   0  -2  -1  248.08   14.30
   0   2   1  276.87   13.80
   0  -3   1   -0.50    0.90
   0  -3  -1    0.10    0.90
   0  -4   1    0.90    1.20
   0  -4  -1    3.30    1.50
   0  -5  -1    4.00    1.80
   0  -5   1    2.10    1.60
   0  -6   1   44.80    5.00
   0  -6  -1   59.49    5.20
   0  -7  -1    0.20    2.10
   0  -7   1   -2.10    1.90
   0  -8  -1   11.10    3.30
   0  -8   1   11.10    3.40
   0  -9   1    0.20    3.20
   0  -9  -1    0.10    3.20
   0 -10  -1   73.59    8.10
   0 -10   1   64.59    7.60
   0 -11   1    0.40    3.40
   0 -11  -1   -3.20    3.10
   0 -12   1    0.90    3.80
   0 -12  -1    1.70    3.90
   0 -13   1   -2.40    4.30
   0 -13  -1    0.40    4.20
  -1   0   1   -0.10    0.30
   1   0   1   -0.10    0.20
   1  -1  -1 4514.95  245.18
  -1   1   1 4701.33  245.58
   1  -1   1 4988.10  244.68
  -1  -2   1 1066.59   53.39
   1  -2  -1  963.70   53.19
  -1   2   1  995.40   52.99
  -1  -2  -1 1102.19   53.59
   1  -2   1  968.00   53.19
  -1  -3   1 1675.83   88.79
   1  -3  -1 1834.82   88.89
  -1  -3  -1 1712.53   88.89
   1  -3   1 1575.24   88.59
  -1   3   1 1705.33   88.19
  -1  -4   1   76.59    5.60
   1  -4  -1   80.39    5.60
   1  -4   1   80.69    5.60
  -1  -4  -1   76.09    5.70
   1  -5  -1 1062.79   54.89
  -1  -5   1 1109.89   54.99
  -1  -5  -1  982.50   54.89
   1  -5   1  955.40   54.59
   1  -6  -1  129.99    8.90
  -1  -6   1  127.09    8.80
   1  -6   1  127.79    8.90
  -1  -6  -1  130.09    9.10
  -1  -7   1 1414.76   71.89
   1  -7  -1 1359.86   71.79
   1  -7   1 1324.17   71.69
  -1  -7  -1 1266.47   71.69
  -1  -8   1    1.70    2.60
   1  -8  -1    0.40    2.50
   1  -8   1    0.10    2.50
  -1  -8  -1   -1.00    2.20
  -1  -9   1  853.61   48.70
   1  -9  -1  869.81   48.70
   1  -9   1  949.01   49.00
  -1  -9  -1  856.41   48.80
   1 -10  -1   72.69    7.80
  -1 -10   1   55.29    6.90
   1 -10   1   56.69    7.00
  -1 -10  -1   52.49    7.10
  -1 -11   1  119.49   10.40
   1 -11  -1  117.99   10.40
  -1 -11  -1  120.39   11.60
   1 -11   1  125.89   10.60
   1 -12  -1   13.10    5.00
  -1 -12   1   15.60    5.40
   1 -12   1   19.10    5.10
  -1 -12  -1   17.80    5.50
   1 -13  -1   82.19   10.10
  -1 -13   1  107.59   11.00
   1 -13   1   87.79   10.20
  -1 -13  -1   98.79   10.90
  -2   0   1   -0.60    0.60
  -2   0  -1   -1.80    0.50
   2   0   1    0.50    0.80
   2   0  -1   -0.40    0.70
   2  -1  -1  507.15   27.70
  -2   1  -1  523.45   27.60
  -2  -1   1  531.45   27.20
   2   1   1  539.45   28.10
   2   1   1  505.35   27.30
   2   1  -1  540.95   28.00
  -2  -1  -1  503.25   27.30
   2  -1   1  500.65   27.70
  -2   1   1  563.94   27.70
   2  -2  -1  204.28   12.40
   2  -2   1  205.78   12.00
  -2  -2  -1  205.88   10.80
  -2   2   1  205.58   11.50
  -2  -3   1 2788.92  136.99
   2  -3  -1 2565.84  136.49
  -2   3   1 2686.93  136.29
   2  -3   1 2467.45  136.69
  -2  -4   1   81.19    5.80
   2  -4  -1   79.09    5.60
   2  -4   1   71.19    5.50
  -2  -4  -1   72.99    5.90
   2  -5  -1  793.62   44.00
  -2  -5   1  809.32   44.20
   2  -5   1  837.72   44.00
  -2  -5  -1  820.62   44.30
  -2  -6   1   12.60    2.90
   2  -6  -1   13.10    2.90
  -2  -6  -1   16.90    3.40
   2  -6   1   16.70    3.10
  -2  -7   1   91.59    7.40
   2  -7  -1   70.89    7.40
   2  -7   1   87.89    7.20
  -2  -7  -1   91.59    7.50
   2  -8  -1   16.80    3.90
  -2  -8   1   18.00    3.80
  -2  -8  -1   15.80    3.80
   2  -8   1   22.60    4.20
  -2  -9   1  153.58   11.80
   2  -9  -1  170.08   12.10
  -2  -9  -1  166.58   12.50
   2  -9   1  165.28   11.90
  -2 -10   1   40.00    6.40
   2 -10  -1   37.10    6.20
  -2 -10  -1   41.50    6.30
   2 -10   1   37.00    5.80
   2 -11  -1  231.38   15.90
  -2 -11   1  208.98   16.00
  -2 -11  -1  230.68   16.10
   2 -11   1  232.38   15.80
   2 -12  -1   14.40    5.00
  -2 -12   1   21.10    5.80
  -2 -12  -1   16.80    5.30
   2 -12   1   19.60    5.20
   2 -13  -1   51.39    7.70
  -2 -13   1   54.79    8.10
  -2 -13  -1   40.20    7.50
   2 -13   1   62.39    8.60
  -3   0  -1    1.10    0.80
   3   0  -1   -0.20    0.90
   3   0   1    0.00    1.00
  -3   0   1    0.00    0.80
   3  -1  -1   19.20    2.20
   3   1   1   20.80    2.00
  -3   1  -1   32.10    2.70
   3   1   1   15.20    2.40
  -3  -1   1   23.60    1.90
   3  -1   1   22.50    2.50
  -3   1   1   24.10    2.40
  -3  -1  -1   20.10    1.90
   3   1  -1   32.40    3.20
  -3  -2   1  121.39    6.80
   3  -2  -1  129.89    7.80
  -3  -2  -1  130.19    6.90
   3  -2   1  133.99    7.80
  -3   2   1  117.49    7.60
   3  -3  -1 1333.57   73.19
  -3   3   1 1521.75   71.89
  -3  -3  -1 1274.77   70.79
   3  -3   1 1358.96   72.39
   3  -4  -1   58.49    5.90
  -3  -4   1   56.89    5.10
   3  -4   1   56.29    6.50
  -3   4   1   48.70    4.20
   3  -5  -1 1365.16   67.49
  -3  -5   1 1194.38   67.49
  -3  -5  -1 1224.88   67.69
   3  -5   1 1271.37   67.89
  -3  -6   1   53.89    5.80
   3  -6  -1   51.39    5.70
  -3  -6  -1   66.19    6.50
   3  -6   1   58.69    6.00
   3  -7  -1  157.08   11.70
  -3  -7   1  180.68   12.40
   3  -7   1  185.98   12.10
  -3  -7  -1  192.58   12.50
  -3  -8   1   16.30    4.10
   3  -8  -1   14.10    3.60
  -3  -8  -1   10.10    3.60
   3  -8   1    7.80    3.30
   3  -9  -1   80.69    8.20
  -3  -9   1   84.89    8.50
   3  -9   1   81.49    8.40
  -3  -9  -1   76.49    8.50
  -3 -10   1    1.20    3.40
   3 -10  -1    1.50    3.40
   3 -10   1    0.10    3.20
  -3 -10  -1    7.40    4.00
   3 -11  -1  136.09   11.70
  -3 -11   1  130.99   11.50
   3 -11   1  152.78   11.90
  -3 -11  -1  150.48   12.00
  -3 -12   1   -3.90    4.10
   3 -12  -1    2.40    4.40
  -3 -12  -1   -0.20    4.20
   3 -12   1    2.40    4.50
  -4   0  -1   -1.60    0.90
  -4   0   1   -1.10    1.00
   4   0  -1    0.30    1.20
   4   0   1   -2.50    1.00
  -4   1  -1  810.92   43.40
   4   1   1  807.82   43.10
  -4  -1   1  811.52   43.00
   4   1   1  874.21   44.10
   4  -1  -1  811.12   43.70
  -4  -1  -1  840.92   43.10
   4  -1   1  764.12   43.60
   4   1  -1  875.41   43.90
  -4   1   1  787.62   43.40
   4  -2  -1  153.28    9.40
  -4   2  -1  149.29    9.00
  -4  -2   1  153.48    8.40
   4   2   1  146.89    7.90
   4   2  -1  129.29    9.30
   4  -2   1  154.58    9.30
  -4  -2  -1  157.88    8.50
  -4   2   1  161.58    9.30
   4  -3  -1 1197.08   62.49
  -4  -3   1 1241.88   61.09
  -4   3   1 1176.28   62.19
  -4  -3  -1 1160.98   61.19
   4  -3   1 1114.79   62.39
   4  -4  -1   73.49    7.50
   4  -4   1   91.59    6.70
  -4   4   1   77.19    5.70
  -4  -5   1 1050.19   53.99
   4  -5  -1  981.90   55.29
   4  -5   1  934.81   54.29
  -4  -6   1  713.73   40.30
   4  -6  -1  751.62   42.00
   4  -6   1  683.93   41.90
  -4  -6  -1  748.13   40.60
  -4  -7   1  422.56   24.70
   4  -7  -1  390.16   25.60
   4  -7   1  446.16   27.00
  -4  -7  -1  422.36   25.00
   4  -8  -1  259.97   18.50
  -4  -8   1  290.77   17.80
  -4  -8  -1  268.47   17.70
   4  -8   1  286.07   19.50
   4  -9  -1  220.28   16.10
  -4  -9   1  197.08   14.70
  -4  -9  -1  224.88   15.10
   4  -9   1  227.98   16.90
   4 -10  -1   22.10    6.10
  -4 -10   1   17.80    4.70
   4 -10   1   23.40    6.60
  -4 -10  -1   23.30    5.20
   4 -11  -1  126.69   13.20
  -4 -11   1  105.09   10.90
  -4 -11  -1  124.19   11.80
   4 -11   1  123.89   14.00
  -4 -12   1   92.39    9.70
   4 -12  -1   73.29   11.30
  -4 -12  -1   70.19    9.30
   4 -12   1   68.29   11.50
   5   0  -1    0.20    1.50
  -5   0  -1    2.30    1.30
   5   0   1    0.70    1.80
  -5   0   1   -0.30    1.30
   5   1   1  861.61   43.50
  -5   1  -1  804.42   42.70
   5   1   1  770.52   42.30
   5  -1  -1  856.71   43.10
  -5  -1   1  800.52   42.40
  -5   1   1  748.63   42.70
   5   1  -1  734.43   43.00
  -5  -1  -1  779.22   42.30
   5  -1   1  863.61   43.20
   5   2   1  203.08   11.40
  -5  -2   1  216.18   11.80
   5   2   1  217.88   13.20
   5  -2  -1  189.48   12.60
  -5   2  -1  218.98   12.50
  -5  -2  -1  201.48   11.80
  -5   2   1  196.68   12.50
   5   2  -1  215.28   11.10
   5   2  -1  213.68   13.10
   5  -2   1  246.98   13.00
   5  -3  -1  304.27   19.20
  -5  -3   1  348.27   18.10
  -5  -3  -1  333.67   18.10
   5  -3   1  335.77   19.50
  -5   3   1  361.46   19.20
   5  -4  -1   68.59    6.50
  -5  -4   1   70.89    4.10
  -5   4   1   69.39    5.50
   5  -4   1   64.59    5.90
   5  -5  -1  156.98   10.90
   5  -5   1  162.08   10.80
  -5  -6   1    3.00    2.80
   5  -6  -1   11.60    3.90
   5  -6   1    7.50    3.20
  -5  -6  -1   14.60    3.90
   5  -7  -1  197.18   15.10
  -5  -7   1  193.78   14.00
  -5  -7  -1  206.38   14.10
   5  -7   1  200.48   14.40
   5  -8  -1    8.90    5.40
  -5  -8   1    7.10    3.40
  -5  -8  -1    5.50    3.80
   5  -8   1   -1.80    3.80
  -5  -9   1  193.58   15.30
   5  -9  -1  241.78   18.80
   5  -9   1  257.67   18.50
  -5  -9  -1  233.58   15.90
   5 -10  -1  141.69   15.60
  -5 -10   1  167.48   12.00
  -5 -10  -1  115.29   11.10
   5 -10   1  133.39   15.20
  -5 -11   1  156.18   13.00
   5 -11  -1  166.88   17.60
   5 -11   1  156.98   16.90
  -5 -11  -1  156.78   12.90
  -5 -12   1   41.10    7.70
   5 -12  -1   25.20    8.90
   5 -12   1   22.30    7.70
  -5 -12  -1   30.20    6.50
  -6   0   1    0.80    1.50
  -6   0  -1    1.10    1.50
   6   0  -1   -0.40    1.90
   6   0   1    0.80    1.80
   6   1   1  920.21   51.99
  -6  -1   1 1022.90   50.99
  -6   1  -1  932.21   51.09
   6   1   1  916.21   50.79
   6  -1  -1  913.51   51.59
  -6   1   1  968.40   51.39
  -6  -1  -1 1006.30   50.99
   6   1  -1  988.90   51.99
   6  -1   1  988.70   51.79
   6   2   1    3.70    1.20
   6  -2  -1    3.00    2.00
  -6  -2   1    4.20    1.50
   6   2   1    5.80    2.50
  -6   2  -1    4.10    1.80
   6  -2   1    2.60    2.10
   6   2  -1    5.00    1.10
  -6  -2  -1    5.10    1.50
   6   2  -1    3.20    2.20
  -6   2   1    1.70    1.70
   6  -3  -1    4.10    2.30
  -6  -3   1    4.50    1.40
  -6  -3  -1    2.60    1.20
  -6   3   1    4.80    2.30
   6  -3   1    1.80    2.10
   6  -4  -1   47.30    5.10
  -6  -4   1   39.00    3.00
   6  -4   1   37.00    4.80
  -6   4   1   38.60    4.60
   6  -5  -1    4.70    2.70
   6  -5   1    5.50    2.60
   6  -6  -1  192.78   12.90
   6  -6   1  191.48   13.20
  -6  -7   1  470.45   27.20
   6  -7  -1  431.06   26.20
  -6  -7  -1  438.36   26.90
   6  -7   1  439.16   26.20
  -6  -8   1  174.28   13.40
   6  -8  -1  203.28   13.80
   6  -8   1  195.58   13.40
  -6  -8  -1  156.38   13.00
   6  -9  -1  254.97   18.50
  -6  -9   1  287.97   18.30
   6  -9   1  266.27   18.10
  -6  -9  -1  259.87   18.00
  -6 -10   1   66.09    8.30
   6 -10  -1   48.70    8.00
  -6 -10  -1   58.39    8.00
   6 -10   1   43.40    7.30
   6 -11  -1   27.00    7.10
  -6 -11   1   26.50    5.70
  -6 -11  -1   29.20    6.30
   6 -11   1   28.30    6.70
  -6 -12   1   18.90    6.00
   6 -12  -1   40.00    8.10
   6 -12   1   22.70    6.50
  -6 -12  -1   33.30    7.20
   7   0   1    1.10    2.10
   7   0  -1    1.70    2.10
  -7   0  -1   -0.30    1.60
  -7   0   1    3.00    1.80
  -7   1  -1  306.67   17.50
   7   1   1  289.77   18.50
  -7  -1   1  287.07   17.20
   7   1   1  327.97   17.30
   7  -1  -1  306.47   18.20
  -7   1   1  310.77   17.70
   7  -1   1  313.77   18.20
  -7  -1  -1  290.87   17.10
   7   1  -1  291.47   18.20
   7   2   1   19.30    4.00
   7   2   1   28.40    2.70
   7  -2  -1   24.60    4.00
  -7  -2   1   22.10    2.90
   7  -2   1   23.30    3.80
  -7  -2  -1   27.30    3.10
  -7   2   1   28.40    3.80
   7   2  -1   18.50    3.70
   7   2  -1   24.80    2.40
   7  -3  -1   51.29    5.70
  -7  -3   1   49.90    4.10
   7  -3   1   51.59    5.70
  -7   3   1   54.29    5.50
  -7  -4   1   11.60    1.90
   7  -4  -1   10.00    3.20
   7  -4   1    8.30    3.00
  -7   4   1   10.60    2.80
   7  -5  -1   55.79    6.50
   7  -5   1   60.69    6.70
   7  -6  -1   23.50    4.60
   7  -6   1   42.60    5.80
   7  -7  -1  273.87   17.60
  -7  -7   1  244.18   18.10
   7  -7   1  296.87   17.90
   7  -8  -1   75.39    8.50
  -7  -8   1   63.99    8.10
   7  -8   1   62.59    7.70
  -7  -8  -1   71.69    8.60
  -7  -9   1   89.09    9.70
   7  -9  -1   81.39    9.20
  -7  -9  -1  101.99   10.60
   7  -9   1   82.09    9.40
   7 -10  -1   19.10    5.30
  -7 -10   1   12.60    5.10
  -7 -10  -1    6.80    4.70
   7 -10   1   16.90    5.40
  -7 -11   1    8.00    4.80
   7 -11  -1    2.00    4.60
   7 -11   1   11.30    5.10
  -7 -11  -1    9.10    5.10
  -8   0  -1    1.40    1.70
   8   0  -1   -1.40    2.10
  -8   0   1    0.00    1.90
   8   0   1    2.40    2.50
   8   1   1   83.39    6.20
   8  -1  -1   86.79    7.40
  -8  -1   1   84.59    6.40
   8   1   1   79.99    8.00
  -8   1   1   86.59    6.70
   8  -1   1   85.59    8.10
   8   1  -1   83.09    7.50
   8   2   1  390.16   25.30
  -8  -2   1  432.46   23.90
   8  -2  -1  475.55   25.40
   8  -2   1  462.35   25.40
  -8   2   1  390.86   24.40
   8   2  -1  436.56   25.60
   8  -3  -1  142.39   11.00
  -8  -3   1  157.68    9.30
   8  -3   1  146.69   11.00
  -8   3   1  145.19   10.20
   8  -4  -1    6.10    2.90
   8  -4   1    8.30    3.20
   8  -5  -1  227.58   15.10
   8  -5   1  222.98   15.20
   8  -6  -1  246.18   16.40
   8  -6   1  248.28   16.50
   8  -7  -1  156.68   12.30
   8  -7   1  174.58   12.80
   8  -8  -1   13.30    4.50
  -8  -8   1    8.80    4.60
   8  -8   1    5.60    3.80
  -8  -8  -1   13.60    5.20
  -8  -9   1   82.09    9.50
   8  -9  -1   78.59    9.20
   8  -9   1   82.89    9.00
  -8  -9  -1   78.39    9.70
  -8 -10   1   34.80    6.50
   8 -10  -1   34.70    6.80
  -8 -10  -1   42.90    7.10
   8 -10   1   35.50    6.80
  -8 -11   1   51.39    8.20
   8 -11  -1   69.49    9.00
   8 -11   1   67.19    9.00
  -8 -11  -1   69.89    9.20
   9   0   1    0.20    2.70
  -9   0   1   -3.50    1.70
   9   0  -1   -2.40    2.50
   9   1   1    3.90    2.10
  -9  -1   1    7.50    2.60
   9  -1  -1    5.20    3.50
   9   1   1    8.40    3.60
  -9   1   1    7.10    2.70
   9  -1   1    7.20    3.40
   9   1  -1    6.40    3.20
  -9  -2   1    2.70    2.20
   9   2   1    3.30    3.50
   9  -2  -1    6.90    3.10
   9  -2   1    6.30    3.30
   9   2  -1    7.60    3.70
  -9   2   1    5.70    2.70
   9  -3  -1   27.00    4.90
  -9  -3   1   28.90    3.60
   9   3  -1   35.70    5.60
   9  -3   1   18.20    4.50
   9  -4  -1   51.89    6.80
   9  -4   1   60.89    7.30
   9  -5  -1   18.50    4.50
   9  -5   1   13.80    4.20
   9  -6  -1   63.29    7.60
   9  -6   1   60.09    7.60
   9  -7  -1   -1.30    3.60
   9  -7   1    4.90    4.10
   9  -8  -1    3.10    3.90
  -9  -8   1    9.40    4.80
   9  -8   1    9.50    4.70
  -9  -8  -1    1.30    4.70
  -9  -9   1   -1.60    3.60
   9  -9  -1    9.70    4.90
  -9  -9  -1   -4.50    4.50
   9  -9   1    1.20    4.00
  -9 -10   1   -6.30    4.00
   9 -10  -1    3.10    4.70
   9 -10   1    2.70    4.80
  -9 -10  -1    6.80    5.00
  10   0   1    0.50    3.20
  10   0  -1   -1.70    2.70
 -10   0   1    0.70    2.40
 -10  -1   1  100.29    7.70
  10   1   1  112.49    9.80
  10  -1  -1  110.19    9.40
  10  -1   1   98.99    9.90
 -10   1   1  108.79    8.20
  10   1  -1  102.19    9.40
  10   2   1   37.50    6.20
 -10  -2   1   34.30    4.30
  10  -2  -1   24.70    5.30
  10  -2   1   43.30    6.30
  10   2  -1   20.10    4.90
  10   3   1 1154.58   62.89
  10  -3  -1 1151.78   62.39
  10   3  -1 1125.09   62.89
  10  -3   1 1117.29   62.39
  10  -4  -1   16.70    4.80
  10  -4   1   28.20    5.50
  10  -5  -1 1138.09   60.69
  10  -5   1 1053.89   60.59
  10  -6  -1   13.90    4.70
  10  -6   1    9.40    4.60
  10  -7  -1  166.38   13.30
  10  -7   1  162.98   13.30
  10  -8  -1    5.10    4.40
 -10  -8   1    5.20    4.10
  10  -8   1    6.20    4.50
  10  -9  -1   92.89   10.30
 -10  -9   1   55.59    8.80
 -10  -9  -1   74.19   10.20
  10  -9   1   94.19   10.50
  11   0  -1    0.20    3.40
  11   0   1    5.10    4.10
  11   1   1    0.00    3.70
  11  -1  -1   -1.50    3.50
  11   1  -1    1.90    4.10
  11  -1   1    0.70    3.60
  11  -2  -1    1.60    3.80
  11   2   1    1.60    3.90
  11   2  -1    2.30    3.90
  11  -2   1    1.70    3.90
  11  -3  -1   -1.30    3.60
  11   3   1    2.80    4.00
  11  -3   1   -2.20    3.80
  11   3  -1    3.60    3.90
  11  -4  -1   11.60    4.60
  11  -4   1   10.60    4.60
  11  -5  -1    5.80    4.50
  11  -5   1    1.80    3.90
  11  -6  -1   20.10    5.80
  11  -6   1   28.70    6.10
  11  -7  -1    1.20    4.30
  11  -7   1    2.40    4.60
  11  -8  -1   20.90    6.20
  11  -8   1   20.20    5.90
  11  -9  -1    7.40    5.20
 -11  -9   1    8.70    5.40
  11  -9   1    5.30    5.30
 -11  -9  -1    7.40    5.30
  12   0   1    5.40    4.70
  12   0  -1    7.00    4.50
  12  -1  -1  915.31   51.79
  12   1   1 1011.70   52.39
  12  -1   1  837.82   51.39
  12   1  -1  904.91   51.99
  12   2   1  123.79   12.00
  12  -2  -1  114.39   11.30
  12  -2   1   94.69   10.60
  12   2  -1  118.49   11.70
  12  -3  -1  470.15   28.80
  12  -3   1  466.05   28.90
  12  -4  -1    2.00    4.10
  12  -4   1    1.20    4.10
  12  -5  -1  335.27   21.00
  12  -5   1  277.37   20.40
  12  -6  -1   54.99    8.20
  12  -6   1   44.00    7.50
  12  -7  -1  425.76   26.90
  12  -7   1  401.46   26.80
  12  -8  -1   -1.10    5.50
  12  -8   1    1.10    4.90
  13   0   1   12.50    4.90
  13   0  -1    6.30    4.50
  13   1   1  232.38   17.30
  13  -1  -1  237.78   17.50
  13  -1   1  226.18   16.90
  13   1  -1  228.18   17.50
  13  -2  -1    2.90    4.60
  13   2   1    2.40    4.50
  13  -2   1    1.00    4.50
  13   2  -1   -1.00    4.20
  13  -3  -1  111.39   11.80
  13  -3   1  104.99   11.70
  13  -4  -1    1.60    4.50
  13  -4   1   -0.60    4.40
  13  -5  -1   32.30    7.30
  13  -5   1   32.00    7.00
  13  -6  -1    7.30    5.90
  13  -6   1    3.90    5.10
  14   0   1    8.20    5.80
  14   0  -1    6.90    5.00
  14  -1  -1  295.57   21.70
  14   1   1  338.87   22.40
  14  -1   1  295.17   21.60
  14   1  -1  317.17   22.20
  14   2   1   37.10    7.40
  14  -2  -1   44.70    8.00
  14   2  -1   40.30    7.60
  14  -2   1   51.49    8.50
  14  -3  -1   67.59    9.30
  14  -3   1   64.89    9.30
  14  -4  -1    3.40    5.10
  14  -4   1    7.70    5.50
  15   0   1   -3.30    4.70
  15   0  -1   -2.20    5.70
  15  -1  -1  156.88   15.00
  15   1   1  148.79   14.60
  15  -1   1  128.59   13.60
  15   1  -1  134.29   13.80
   0  -1   2   -7.30    0.30
   0  -1  -2   -7.50    0.30
   0   1   2   -7.20    0.10
   0  -2  -2  333.07   18.50
   0   2   2  337.57   18.00
   0  -2   2  350.46   18.30
   0  -3  -2   -0.70    1.00
   0  -3   2    0.40    1.00
   0   3   2   -1.10    0.50
   0  -4  -2    0.20    1.40
   0  -4   2    2.40    1.50
   0  -5  -2   -2.20    1.40
   0  -5   2   -0.30    1.40
   0  -6  -2    7.60    2.50
   0  -6   2    7.90    2.50
   0  -7  -2    0.00    2.10
   0  -7   2   -2.90    2.10
   0  -8  -2   70.89    7.60
   0  -8   2   84.59    7.20
   0  -9   2   -1.40    3.00
   0  -9  -2    1.20    2.90
   0 -10   2   28.50    5.30
   0 -10  -2   29.60    5.40
   0 -11   2   -0.80    3.50
   0 -11  -2    3.10    4.10
   0 -12   2    5.50    4.00
   0 -12  -2   -0.10    4.50
   0 -13  -2    0.20    5.00
   0 -13   2    0.80    4.70
  -1   0   2  348.67   18.40
   1   0   2  348.37   18.60
   1   1   2   24.80    2.00
   1  -1  -2   23.00    2.20
  -1   1   2   24.50    2.20
   1  -1   2   30.00    2.30
   1   2   2  326.67   17.70
  -1  -2   2  321.57   18.40
   1  -2  -2  322.97   18.40
  -1  -2  -2  328.17   18.80
  -1   2   2  359.06   18.30
   1  -2   2  344.77   18.30
  -1  -3   2    5.70    1.60
   1  -3  -2    7.10    1.80
   1  -3   2    5.60    1.60
  -1  -3  -2    8.00    2.10
  -1   3   2    4.60    1.40
  -1  -4   2  104.59    6.80
   1  -4  -2  105.69    6.90
  -1   4   2   97.19    6.00
  -1  -4  -2  101.49    7.00
   1  -4   2   94.59    6.70
   1  -5  -2   28.20    3.70
  -1  -5   2   29.50    3.80
  -1  -5  -2   25.70    3.70
   1  -5   2   34.20    3.80
  -1  -6   2   30.10    3.90
   1  -6  -2   22.70    3.90
   1  -6   2   21.20    3.40
  -1  -6  -2   19.20    3.60
   1  -7  -2   19.10    3.60
  -1  -7   2   19.20    3.50
  -1  -7  -2   14.00    3.40
   1  -7   2   21.90    3.60
   1  -8  -2   24.00    4.40
  -1  -8   2   20.60    4.00
   1  -8   2   25.10    4.40
  -1  -8  -2   22.20    4.40
  -1  -9   2   99.19    8.30
   1  -9  -2   96.69    8.40
   1  -9   2   89.69    8.10
  -1  -9  -2   76.19    8.50
   1 -10  -2  102.49    9.30
  -1 -10   2  108.79    9.20
   1 -10   2   89.49    9.20
  -1 -10  -2  108.99    9.50
   1 -11  -2   66.39    8.50
  -1 -11   2   62.19    7.70
  -1 -11  -2   57.79    7.90
   1 -11   2   59.79    7.50
  -1 -12   2   34.00    6.60
   1 -12  -2   38.40    6.80
   1 -12   2   34.00    6.20
  -1 -12  -2   32.60    6.50
   1 -13  -2   29.20    6.80
  -1 -13   2    9.80    5.00
   1 -13   2   20.40    6.00
  -1 -13  -2   14.30    5.50
  -2   0   2  107.99    6.30
   2   0  -2  113.69    6.40
   2   0   2  108.39    6.60
   2   1   2    5.90    1.10
  -2  -1   2    3.20    0.80
   2  -1  -2    5.60    1.30
   2   1   2    5.40    1.80
  -2   1   2    5.20    1.30
   2  -1   2    5.10    1.40
   2   1  -2    3.60    1.50
   2  -2  -2  543.75   29.10
   2  -2   2  525.15   28.70
  -2   2   2  525.05   28.50
   2  -3  -2   51.69    4.30
  -2  -3   2   56.79    4.70
  -2   3   2   68.19    4.20
   2  -3   2   51.09    4.70
  -2  -4   2   32.40    3.80
   2  -4  -2   41.90    4.10
  -2   4   2   35.50    3.10
   2  -4   2   37.10    3.90
  -2  -4  -2   33.50    4.20
   2  -5  -2   14.60    2.80
  -2  -5   2   17.10    3.00
  -2  -5  -2   19.00    3.30
   2  -5   2   15.10    2.90
  -2  -6   2    2.30    2.20
   2  -6  -2    4.00    2.30
   2  -6   2    0.60    1.80
  -2  -6  -2    4.10    2.50
   2  -7  -2   40.50    5.10
  -2  -7   2   32.20    4.60
  -2  -7  -2   41.90    5.50
   2  -7   2   36.60    4.70
   2  -8  -2    9.40    3.20
  -2  -8   2    6.50    3.00
   2  -8   2   13.50    3.50
  -2  -8  -2   13.20    3.80
   2  -9  -2   31.10    5.20
  -2  -9   2   27.70    4.90
   2  -9   2   30.70    4.80
  -2  -9  -2   24.90    5.10
   2 -10  -2   28.40    5.50
  -2 -10   2   22.70    5.20
   2 -10   2   27.90    5.10
  -2 -10  -2   29.40    5.50
  -2 -11   2   33.60    6.00
   2 -11  -2   31.90    6.20
  -2 -11  -2   22.00    5.30
   2 -11   2   27.10    5.60
   2 -12  -2    2.50    4.50
  -2 -12   2    4.50    4.30
   2 -12   2    5.20    4.20
  -2 -12  -2    5.80    4.30
  -2 -13   2    2.10    4.60
   2 -13  -2    0.40    4.40
  -2 -13  -2   -1.50    4.60
   2 -13   2   -0.30    4.40
   3   0  -2  447.06   22.80
   3   0   2  394.86   22.90
  -3   0   2  415.16   22.50
   3  -1  -2  128.69    7.60
  -3  -1   2  128.69    7.20
   3   1   2  146.49    8.20
   3   1   2  121.69    7.20
   3   1  -2  112.19    7.70
  -3   1   2  127.39    7.60
   3  -1   2  121.09    7.70
   3  -2  -2  763.82   45.30
  -3  -2   2  866.41   44.50
   3  -2   2  885.71   45.50
  -3   2   2  921.11   45.50
   3  -3  -2  122.49    9.20
   3  -3   2  133.09    8.30
  -3   3   2  127.09    8.00
  -3  -4   2 2060.09  102.79
   3  -4  -2 1903.71  102.69
  -3   4   2 1860.61  101.69
   3  -4   2 1985.20  103.79
  -3  -5   2  112.89    8.50
   3  -5  -2  118.19    8.40
  -3  -5  -2  125.59    8.80
  -3   5   2  106.99    7.40
   3  -5   2  120.99    9.20
   3  -6  -2  866.11   46.90
  -3  -6   2  881.51   47.30
   3  -6   2  912.61   47.50
  -3  -6  -2  798.92   47.20
   3  -7  -2   33.30    4.70
  -3  -7   2   30.10    4.80
   3  -7   2   38.80    4.90
  -3  -7  -2   25.00    4.50
  -3  -8   2  125.19   10.20
   3  -8  -2  152.78   10.40
   3  -8   2  116.89    9.70
  -3  -8  -2  139.29   10.40
   3  -9  -2   49.60    6.40
  -3  -9   2   36.70    5.60
   3  -9   2   41.10    5.80
  -3  -9  -2   53.19    7.10
   3 -10  -2  161.98   12.40
  -3 -10   2  177.48   12.90
   3 -10   2  159.68   12.40
  -3 -10  -2  159.48   12.70
  -3 -11   2   98.09   10.10
   3 -11  -2  111.39   11.00
   3 -11   2  110.19   11.10
  -3 -11  -2   98.09   10.60
  -3 -12   2  134.99   12.40
   3 -12  -2  171.18   13.50
   3 -12   2  161.88   13.90
  -3 -12  -2  183.78   14.00
   4   0   2  547.15   29.80
   4   0  -2  532.15   29.60
  -4   0   2  563.44   29.40
  -4  -1   2    0.40    0.90
   4   1   2   -1.30    1.10
   4   1   2    1.60    1.00
   4  -1  -2   -0.10    1.10
   4   1  -2    0.50    1.30
   4  -1   2    2.50    1.40
  -4   1   2    0.40    1.10
   4   2   2    4.80    0.80
   4  -2  -2    5.60    1.70
  -4  -2   2    4.20    1.00
  -4   2   2    5.60    1.70
   4   2  -2    3.70    1.70
   4  -2   2    3.20    1.60
   4  -3  -2   36.30    3.80
  -4  -3   2   32.30    2.10
   4  -3   2   32.50    3.70
  -4   3   2   34.50    3.70
   4  -4  -2   19.90    4.10
   4  -4   2   12.70    2.90
  -4   4   2   15.20    2.60
   4  -5  -2   30.00    5.50
  -4  -5   2   25.50    4.20
  -4   5   2   27.60    3.50
   4  -5   2   31.30    4.70
  -4  -6   2   52.79    6.10
   4  -6  -2   52.49    7.20
   4  -6   2   46.60    7.10
  -4  -6  -2   65.59    6.90
  -4  -7   2   33.00    4.70
   4  -7  -2   23.60    5.00
   4  -7   2    9.60    4.40
  -4  -7  -2   28.30    4.80
  -4  -8   2  119.39   10.00
   4  -8  -2  115.09   10.20
  -4  -8  -2  130.59   10.10
   4  -8   2  112.09   12.30
  -4  -9   2    4.00    3.50
   4  -9  -2   15.70    4.70
   4  -9   2    3.10    4.50
  -4  -9  -2    5.10    3.40
  -4 -10   2    5.20    3.50
   4 -10  -2    6.10    4.60
   4 -10   2   -1.30    4.60
  -4 -10  -2    4.10    3.70
  -4 -11   2   35.50    6.40
   4 -11  -2   23.80    6.30
   4 -11   2   25.20    7.50
  -4 -11  -2   33.00    6.30
   4 -12  -2    4.00    5.90
  -4 -12   2    1.60    4.30
   4 -12   2   -8.70    4.90
  -4 -12  -2   -1.20    4.20
   5   0  -2 1853.21  104.39
  -5   0   2 1931.31  104.09
   5   0   2 2212.68  104.89
   5   1   2  237.78   12.60
  -5  -1   2  215.18   12.40
   5  -1  -2  228.18   13.20
   5   1   2  219.68   13.40
  -5   1   2  209.28   12.80
   5  -1   2  230.18   13.30
   5   1  -2  196.68   13.20
  -5  -2   2  998.40   51.99
   5   2   2  952.30   53.49
   5   2   2 1014.10   51.79
   5  -2  -2  992.80   52.89
  -5   2   2 1036.30   52.89
   5  -2   2  961.50   52.89
   5   2  -2  976.30   53.29
  -5  -3   2  142.49    8.00
   5  -3  -2  143.69    9.40
   5  -3   2  133.59    9.50
  -5   3   2  147.09    9.30
  -5  -4   2  898.51   46.50
   5  -4  -2  929.01   48.40
  -5   4   2  827.02   47.80
   5  -4   2  921.81   48.30
   5  -5  -2  280.27   16.80
  -5   5   2  262.97   15.80
   5  -5   2  267.97   16.40
   5  -6  -2  602.34   37.50
  -5  -6   2  735.33   37.50
   5  -6   2  653.53   36.80
  -5  -6  -2  641.44   37.60
   5  -7  -2  320.07   21.40
  -5  -7   2  295.17   18.90
  -5  -7  -2  314.17   19.60
   5  -7   2  299.97   19.60
  -5  -8   2  513.75   31.10
   5  -8  -2  588.04   34.40
   5  -8   2  499.35   32.00
  -5  -8  -2  554.04   31.60
  -5  -9   2  104.69   10.00
   5  -9  -2  100.59   12.60
  -5  -9  -2   87.49    9.70
   5  -9   2  103.09   11.70
  -5 -10   2  197.78   14.00
   5 -10  -2  196.78   17.00
   5 -10   2  161.58   16.60
  -5 -10  -2  173.28   13.70
   5 -11  -2   46.80    9.40
  -5 -11   2   49.80    7.00
   5 -11   2   46.70    9.30
  -5 -11  -2   52.09    8.00
  -5 -12   2   91.79   10.40
   5 -12  -2   98.79   13.70
   5 -12   2   89.69   12.30
  -5 -12  -2   92.99   10.60
  -6   0   2  265.57   14.70
   6   0   2  241.78   15.30
   6   0  -2  250.77   15.30
   6   1   2   54.59    5.60
  -6  -1   2   46.20    4.00
   6  -1  -2   51.69    5.10
   6   1   2   52.59    4.10
  -6   1   2   42.10    4.60
   6   1  -2   47.00    5.20
   6  -1   2   51.09    5.30
   6   2   2  208.28   14.10
   6  -2  -2  206.18   13.40
   6   2   2  216.08   12.30
  -6  -2   2  225.08   12.60
   6   2  -2  215.18   13.90
  -6   2   2  213.38   13.30
   6  -2   2  266.67   14.10
   6   2  -2  219.18   11.80
  -6  -3   2  213.88   11.70
   6  -3  -2  203.58   13.00
  -6   3   2  179.58   12.50
   6  -3   2  223.38   13.20
  -6  -4   2   39.20    3.00
   6  -4  -2   37.90    4.80
  -6   4   2   31.10    4.20
   6  -4   2   41.40    5.00
   6  -5  -2    2.10    2.30
  -6   5   2    1.70    2.00
   6  -5   2    1.70    2.30
   6  -6  -2  105.29    8.40
   6  -6   2   96.89    8.10
  -6  -7   2    3.90    3.60
   6  -7  -2    0.30    2.90
  -6  -7  -2    0.20    3.50
   6  -7   2    0.70    2.70
   6  -8  -2   75.39    8.90
  -6  -8   2   77.39    8.50
   6  -8   2   82.79    8.50
  -6  -8  -2   86.09    9.20
   6  -9  -2   56.99    8.40
  -6  -9   2   55.69    7.30
  -6  -9  -2   49.70    7.40
   6  -9   2   45.80    7.00
   6 -10  -2   16.50    5.90
  -6 -10   2   33.40    5.80
  -6 -10  -2   13.80    5.00
   6 -10   2   13.50    5.30
   6 -11  -2   52.19    9.00
  -6 -11   2   49.50    7.30
   6 -11   2   50.29    8.00
  -6 -11  -2   48.00    7.90
   6 -12  -2    7.40    6.30
  -6 -12   2    7.80    5.10
   6 -12   2   -1.90    5.20
  -6 -12  -2    6.50    5.00
   7   0   2 2566.24  130.89
   7   0  -2 2338.27  130.39
  -7   0   2 2561.24  130.09
   7  -1  -2   48.10    5.50
   7   1   2   49.70    5.90
   7   1   2   54.49    4.60
  -7  -1   2   61.09    4.70
   7  -1   2   52.49    5.90
  -7   1   2   61.79    5.10
   7   1  -2   56.19    6.10
   7  -2  -2 1025.80   54.39
   7   2   2  992.80   52.89
  -7  -2   2 1045.70   53.39
   7   2   2  971.10   54.89
   7   2  -2  984.40   52.49
   7   2  -2 1019.00   54.69
   7  -2   2  942.31   54.29
  -7   2   2 1071.59   54.09
   7  -3  -2  142.69   10.10
  -7  -3   2  145.09    8.80
   7  -3   2  157.28   10.40
  -7   3   2  131.29    9.50
   7  -4  -2  124.09    8.70
   7  -4   2  102.89    8.50
  -7   4   2  100.59    8.00
   7  -5  -2   26.40    4.50
   7  -5   2   21.90    4.20
   7  -6  -2  146.79   11.80
   7  -6   2  188.68   12.20
   7  -7  -2   35.40    5.40
  -7  -7   2   24.00    5.30
   7  -7   2   26.10    4.90
  -7  -7  -2   23.70    5.40
  -7  -8   2  697.63   40.80
   7  -8  -2  723.53   40.50
  -7  -8  -2  720.33   41.40
   7  -8   2  703.23   40.30
   7  -9  -2   16.30    4.80
  -7  -9   2   18.60    5.10
   7  -9   2   26.80    5.60
  -7  -9  -2   18.60    5.60
   7 -10  -2  377.66   23.50
  -7 -10   2  359.86   23.20
   7 -10   2  333.67   22.90
  -7 -10  -2  389.66   24.10
   7 -11  -2   43.80    7.50
  -7 -11   2   43.00    7.00
   7 -11   2   53.09    8.00
  -7 -11  -2   59.19    8.40
   8   0  -2  779.82   41.50
  -8   0   2  709.03   40.50
   8   0   2  753.62   41.50
   8   1   2    2.20    2.70
   8   1   2   -0.40    1.60
   8  -1  -2   -1.80    2.10
  -8  -1   2   -2.70    1.40
   8   1  -2    0.20    2.30
   8  -1   2    0.00    2.30
  -8   1   2   -4.00    1.90
  -8  -2   2   53.19    4.70
   8   2   2   58.79    6.80
   8  -2  -2   54.69    6.10
   8   2   2   58.79    6.00
   8  -2   2   53.89    6.30
  -8   2   2   55.89    5.70
   8   2  -2   57.49    6.80
  -8  -3   2   14.60    2.60
   8  -3  -2   17.30    3.90
   8  -3   2   18.50    4.10
  -8   3   2   13.30    3.40
   8  -4  -2   -0.70    2.70
   8  -4   2   -1.70    2.50
  -8   4   2   -2.30    2.10
   8  -5  -2   40.50    5.90
   8  -5   2   42.00    5.90
   8  -6  -2   11.80    4.10
   8  -6   2   11.00    4.00
   8  -7  -2   50.09    6.90
   8  -7   2   52.99    7.20
   8  -8  -2   71.79    8.80
  -8  -8   2   98.39   10.50
  -8  -8  -2   94.79   10.30
   8  -8   2   93.59    9.50
   8  -9  -2   31.70    6.30
  -8  -9   2   38.40    6.40
  -8  -9  -2   42.00    7.30
   8  -9   2   35.20    6.30
  -8 -10   2    1.10    4.40
   8 -10  -2    4.30    4.40
  -8 -10  -2    7.10    5.30
   8 -10   2    6.90    4.50
  -8 -11   2   30.40    6.80
   8 -11  -2   33.70    6.90
   8 -11   2   37.80    7.10
  -8 -11  -2   42.20    7.90
   9   0  -2  193.08   13.20
   9   0   2  211.08   13.50
  -9   0   2  173.18   12.00
   9   1   2   55.19    6.90
   9   1   2   50.19    5.10
  -9  -1   2   56.99    5.60
   9  -1  -2   51.99    6.40
   9   1  -2   52.79    6.50
   9  -1   2   59.49    6.90
  -9   1   2   41.90    5.20
   9  -2  -2 1095.69   56.59
  -9  -2   2  968.20   55.09
   9   2   2 1004.30   56.89
   9   2  -2 1013.10   56.89
   9  -2   2 1033.70   56.49
  -9   2   2 1085.79   55.99
  -9  -3   2   38.80    4.10
   9  -3  -2   32.10    5.20
   9   3  -2   41.10    5.90
   9  -3   2   40.90    6.00
  -9   3   2   30.40    4.90
   9  -4  -2 1928.01  103.99
  -9   4   2 1923.11  103.09
   9  -4   2 1998.30  104.09
   9  -5  -2  188.18   12.90
   9  -5   2  163.68   12.70
   9  -6  -2  852.61   47.70
   9  -6   2  853.31   47.90
   9  -7  -2   76.79    9.20
   9  -7   2   95.79    9.80
   9  -8  -2  169.48   13.60
  -9  -8   2  162.58   14.20
   9  -8   2  186.98   13.80
  -9  -8  -2  180.58   14.50
   9  -9  -2   -0.70    4.10
  -9  -9   2    5.00    4.30
   9  -9   2   -5.20    3.70
  -9  -9  -2    3.90    4.50
  -9 -10   2  206.18   16.10
   9 -10  -2  226.18   16.40
  -9 -10  -2  219.48   17.20
   9 -10   2  207.18   16.20
 -10   0   2  137.69    9.70
  10   0  -2  134.69   10.80
  10   0   2  142.69   11.10
 -10  -1   2   23.90    4.00
  10   1   2   32.50    5.90
  10  -1  -2   27.30    5.20
 -10   1   2   19.00    4.00
  10  -1   2   23.00    4.90
  10   1  -2   25.00    5.40
 -10  -2   2   90.49    7.40
  10  -2  -2   92.59    9.40
  10   2   2   92.09    9.90
  10   2  -2   95.49    9.60
 -10   2   2  110.59    8.20
  10  -2   2  103.99    9.10
  10   3   2   63.49    8.10
  10  -3  -2   85.29    8.80
 -10   3   2   84.99    7.80
  10  -3   2   72.99    8.30
  10   3  -2   73.19    8.50
  10  -4  -2  111.69   10.00
  10  -4   2  111.49    9.90
  10  -5  -2    1.40    3.70
  10  -5   2   -0.50    4.10
  10  -6  -2   36.00    6.20
  10  -6   2   33.70    6.30
  10  -7  -2    3.40    4.10
  10  -7   2    1.00    3.70
 -10  -8   2   19.30    5.40
  10  -8  -2   17.20    6.00
  10  -8   2   11.70    4.80
  10  -9  -2   20.30    5.90
 -10  -9   2   14.20    5.50
  10  -9   2   16.10    5.70
 -10  -9  -2   21.70    6.70
 -11   0   2  966.60   54.79
  11   0  -2 1059.79   56.29
  11   0   2 1015.70   56.49
  11   1   2  152.58   12.70
 -11  -1   2  149.59   10.70
  11  -1  -2  154.38   12.10
  11  -1   2  160.98   12.40
  11   1  -2  147.19   12.10
 -11   1   2  161.48   11.20
  11   2   2 1452.95   77.69
  11  -2  -2 1303.27   76.59
  11   2  -2 1510.45   77.49
  11  -2   2 1396.76   77.09
  11  -3  -2  254.07   17.80
  11  -3   2  260.07   18.10
  11   3  -2  284.47   18.50
  11  -4  -2 1181.88   64.79
  11  -4   2 1168.28   64.99
  11  -5  -2    9.10    5.10
  11  -5   2   17.20    5.00
  11  -6  -2  665.23   40.70
  11  -6   2  747.13   41.30
  11  -7  -2   42.90    7.30
  11  -7   2   40.70    7.80
  11  -8  -2  308.07   20.90
  11  -8   2  307.47   21.40
  11  -9  -2   32.10    7.40
 -11  -9   2   32.40    7.30
 -11  -9  -2   32.30    7.20
  11  -9   2   27.60    6.60
  12   0   2   65.89    8.80
  12   0  -2   59.19    8.50
  12  -1  -2    9.20    4.50
  12   1   2    5.70    4.70
  12  -1   2    2.40    4.20
  12   1  -2    5.50    4.30
  12  -2  -2   -8.20    3.00
  12   2   2    2.10    4.30
  12   2  -2    3.90    4.10
  12  -2   2    1.00    4.10
  12  -3  -2    2.70    4.20
  12  -3   2   -0.70    4.00
  12  -4  -2   13.00    4.90
  12  -4   2    7.00    4.60
  12  -5  -2   14.20    5.60
  12  -5   2   14.40    5.50
  12  -6  -2   10.20    5.10
  12  -6   2    6.20    5.20
  12  -7  -2   41.70    7.80
  12  -7   2   47.70    8.40
  13   0   2 1440.86   82.29
  13   0  -2 1558.04   82.29
  13   1   2    0.30    4.10
  13  -1  -2    8.30    4.60
  13   1  -2   -1.00    4.10
  13  -1   2    2.80    4.50
  13   2   2  633.54   39.20
  13  -2  -2  705.03   38.80
  13  -2   2  630.34   38.30
  13   2  -2  629.44   38.60
  13  -3  -2   -0.70    4.30
  13  -3   2   -0.40    4.80
  13  -4  -2  159.68   13.50
  13  -4   2  154.18   13.60
  13  -5  -2   -1.40    4.60
  13  -5   2    6.20    5.30
  13  -6  -2  333.47   22.20
  13  -6   2  303.77   22.00
  14   0   2    7.40    5.50
  14   0  -2    7.70    5.20
  14   1   2    7.40    5.40
  14  -1  -2   11.70    5.40
  14   1  -2    4.90    5.50
  14  -1   2    5.30    5.20
  14   2   2    2.80    5.40
  14  -2  -2    1.90    4.60
  14   2  -2    6.70    5.10
  14  -2   2    3.70    5.00
  14  -3  -2    8.80    5.30
  14  -3   2   13.50    6.00
  14  -4  -2   30.00    7.20
  14  -4   2   22.20    6.80
  15   0   2  102.09   12.30
  15   0  -2   92.69   11.90
  15   1   2   33.60    8.30
  15  -1  -2   42.60    8.40
  15  -1   2   29.30    7.40
  15   1  -2   31.20    7.60
   0   0   3   -2.50    0.40
   0  -1  -3   -0.10    0.50
   0  -1   3    1.30    0.40
   0   1   3    0.50    0.50
   0  -2  -3  354.96   18.90
   0  -2   3  358.36   18.60
   0   2   3  333.37   18.50
   0  -3   3    0.30    0.90
   0   3   3   -0.30    0.70
   0  -3  -3   -0.30    1.00
   0   4   3   28.50    2.30
   0  -4  -3   30.30    3.40
   0  -4   3   25.80    3.00
   0  -5  -3    0.00    1.50
   0  -5   3    2.30    1.60
   0  -6   3  444.36   24.10
   0  -6  -3  408.96   24.30
   0  -7   3   -1.50    1.90
   0  -7  -3    2.90    2.40
   0  -8  -3  264.97   16.10
   0  -8   3  232.28   15.40
   0  -9  -3    2.00    3.00
   0  -9   3   -5.80    2.20
   0 -10  -3  115.39   10.00
   0 -10   3  111.99    9.50
   0 -11   3    0.20    3.40
   0 -11  -3    0.00    3.70
   0 -12  -3   42.10    6.90
   0 -12   3   36.60    6.30
   0 -13  -3   -4.70    4.30
   0 -13   3    8.40    5.10
   1   0   3   -1.30    0.40
  -1   0   3   -1.10    0.40
   1   0   3   -1.00    0.50
   1   1   3 2624.94  132.29
   1  -1  -3 2463.35  132.29
   1  -1   3 2402.96  132.29
  -1   1   3 2749.52  132.49
   1   2   3  506.95   26.70
   1  -2  -3  501.75   27.20
  -1  -2   3  554.24   27.20
   1  -2   3  509.65   27.20
  -1   2   3  500.75   27.10
  -1  -2  -3  489.25   27.60
  -1  -3   3 1610.14   85.49
   1  -3  -3 1587.04   85.59
   1   3   3 1669.43   84.69
   1  -3   3 1695.33   85.49
  -1  -3  -3 1652.13   85.99
  -1   3   3 1613.84   85.19
   1  -4  -3   11.10    2.10
  -1  -4   3   14.60    2.20
   1  -4   3   10.00    1.90
  -1  -4  -3   10.20    2.30
  -1   4   3   12.00    1.70
   1  -5  -3 1456.35   78.39
  -1  -5   3 1460.05   78.19
  -1   5   3 1433.36   77.29
  -1  -5  -3 1612.74   78.79
   1  -5   3 1471.75   78.19
   1  -6  -3  137.19   10.20
  -1  -6   3  156.68   10.30
  -1  -6  -3  150.28   10.50
   1  -6   3  174.78   10.30
  -1  -7   3 1578.94   89.69
   1  -7  -3 1857.91   90.39
  -1  -7  -3 1721.23   90.29
   1  -7   3 1637.64   89.79
  -1  -8   3   -1.50    2.20
   1  -8  -3    4.10    2.90
  -1  -8  -3    3.80    2.90
   1  -8   3    1.30    2.70
  -1  -9   3  851.01   51.89
   1  -9  -3 1045.60   52.89
   1  -9   3  953.20   52.19
  -1  -9  -3  965.10   52.69
   1 -10  -3   49.50    6.50
  -1 -10   3   34.00    5.80
   1 -10   3   33.10    5.70
  -1 -10  -3   45.00    6.80
   1 -11  -3  382.66   24.00
  -1 -11   3  383.46   23.70
  -1 -11  -3  372.16   24.00
   1 -11   3  391.36   23.80
   1 -12  -3    4.80    4.30
  -1 -12   3    0.50    4.10
   1 -12   3    4.40    4.00
  -1 -12  -3   -2.60    3.70
   1 -13  -3  110.29   11.90
  -1 -13   3  121.29   11.90
   1 -13   3  109.89   11.60
  -1 -13  -3  120.69   12.30
   2   0   3    0.40    0.80
   2   0  -3   -0.40    0.60
  -2   0   3   -0.90    0.60
   2   1   3   31.70    3.20
   2  -1  -3   29.80    2.40
   2   1   3   26.40    2.20
  -2  -1   3   30.90    2.00
   2   1  -3   32.10    2.50
  -2   1   3   24.50    2.30
   2  -1   3   28.70    2.40
   2   2   3  644.84   34.10
   2  -2  -3  687.83   35.10
   2  -2   3  663.13   34.90
  -2   2   3  637.24   34.80
  -2  -3   3   27.70    3.10
   2  -3  -3   31.20    3.10
  -2   3   3   31.00    3.00
   2  -3   3   26.90    3.90
  -2  -4   3  133.89    8.40
   2  -4  -3  124.89    8.30
  -2   4   3  128.79    7.90
   2  -4   3  120.89    8.20
  -2  -4  -3  136.49    8.90
  -2  -5   3   51.69    5.10
   2  -5  -3   50.99    5.20
  -2  -5  -3   56.59    5.80
  -2   5   3   56.19    4.10
   2  -5   3   53.59    4.80
   2  -6  -3    4.70    2.30
  -2  -6   3    1.00    1.90
  -2  -6  -3    3.50    2.30
   2  -6   3    4.10    2.30
   2  -7  -3    1.90    2.50
  -2  -7   3    0.20    1.90
  -2  -7  -3    1.10    2.30
   2  -7   3    2.70    2.20
   2  -8  -3    7.90    3.20
  -2  -8   3   13.90    3.50
  -2  -8  -3   10.90    3.60
   2  -8   3   14.50    3.40
   2  -9  -3   39.80    6.00
  -2  -9   3   66.69    7.20
  -2  -9  -3   59.69    7.20
   2  -9   3   56.29    6.50
   2 -10  -3   90.79    9.30
  -2 -10   3   74.69    8.60
  -2 -10  -3   86.99    9.60
   2 -10   3   86.79    9.00
   2 -11  -3    5.60    4.10
  -2 -11   3   10.00    4.50
  -2 -11  -3    2.50    3.90
   2 -11   3    9.10    4.30
   2 -12  -3   34.30    6.60
  -2 -12   3   36.00    6.10
   2 -12   3   45.40    7.00
  -2 -12  -3   27.30    6.30
   2 -13  -3   -2.30    4.50
  -2 -13   3   10.20    5.10
  -2 -13  -3    6.30    5.80
   2 -13   3   -2.00    4.80
  -3   0   3   -0.80    0.80
   3   0  -3    0.40    0.90
   3   0   3    0.90    1.10
  -3  -1   3  393.46   20.30
   3   1   3  353.96   21.20
   3   1   3  390.06   20.50
   3  -1  -3  377.66   20.70
  -3   1   3  423.46   20.90
   3  -1   3  371.56   20.90
   3   1  -3  362.96   20.80
   3   2   3   69.69    4.00
  -3  -2   3   67.89    3.90
   3  -2  -3   74.69    5.00
  -3   2   3   72.39    4.90
   3  -2   3   66.99    4.80
   3  -3  -3 1962.90  101.99
  -3   3   3 1835.92  100.39
   3  -3   3 1978.60  100.69
  -3  -4   3   18.00    3.10
   3  -4  -3   19.00    3.10
  -3   4   3   25.00    3.00
   3  -4   3   14.60    3.50
   3  -5  -3 2097.29  108.09
  -3  -5   3 2116.69  108.09
   3  -5   3 2042.60  109.39
  -3  -5  -3 1990.20  108.69
  -3   5   3 2029.20  107.29
   3  -6  -3   21.20    3.60
  -3  -6   3   13.70    3.20
  -3  -6  -3   21.20    4.00
   3  -6   3   13.10    3.50
  -3  -7   3  402.86   23.10
   3  -7  -3  395.26   23.10
   3  -7   3  382.16   23.40
  -3  -7  -3  387.76   23.60
   3  -8  -3    5.60    3.00
  -3  -8   3    6.90    3.20
  -3  -8  -3    1.20    3.30
   3  -8   3    3.20    3.10
   3  -9  -3  134.19   10.90
  -3  -9   3  138.59   10.40
   3  -9   3  125.19   10.90
  -3  -9  -3  144.99   11.10
   3 -10  -3   52.49    7.10
  -3 -10   3   44.00    6.70
  -3 -10  -3   40.90    6.60
   3 -10   3   49.50    7.00
  -3 -11   3  304.27   20.20
   3 -11  -3  311.17   20.50
   3 -11   3  320.07   21.20
  -3 -11  -3  325.57   21.20
  -3 -12   3    4.10    4.00
   3 -12  -3    7.90    4.90
   3 -12   3    4.10    4.90
  -3 -12  -3    4.10    4.70
   4   0  -3    0.70    1.20
  -4   0   3   -1.00    1.00
   4   0   3   -2.40    1.10
   4   1   3    3.60    1.30
   4  -1  -3    0.80    1.20
   4   1   3    4.30    1.80
  -4  -1   3    4.80    1.20
  -4   1   3    5.40    1.60
   4  -1   3    9.80    1.90
   4   1  -3    5.70    1.70
  -4  -2   3  160.68    9.10
   4  -2  -3  178.58   10.10
   4   2   3  167.38    9.10
   4  -2   3  162.28   10.00
  -4   2   3  153.08    9.90
   4   2  -3  154.88   10.10
   4  -3  -3  471.25   25.80
  -4  -3   3  485.25   24.20
  -4   3   3  459.95   25.60
   4  -3   3  435.66   25.60
   4  -4  -3   10.20    3.30
  -4   4   3   12.90    2.50
   4  -4   3    9.90    2.50
   4  -5  -3  758.32   45.40
  -4  -5   3  904.81   44.30
  -4   5   3  791.02   43.00
   4  -5   3  750.52   43.90
  -4  -6   3    2.50    2.20
   4  -6  -3   -1.80    3.00
   4  -6   3   -1.90    2.80
  -4  -6  -3    0.30    2.50
   4  -7  -3  113.49    9.60
  -4  -7   3  124.99    9.20
  -4  -7  -3  106.69    9.70
   4  -7   3  112.09   11.90
   4  -8  -3    3.10    3.40
  -4  -8   3    9.20    3.50
  -4  -8  -3    8.30    3.80
   4  -8   3    5.50    4.60
  -4  -9   3   21.70    4.90
   4  -9  -3   19.60    5.20
   4  -9   3   15.60    6.60
  -4  -9  -3   19.90    4.80
  -4 -10   3    7.70    3.60
   4 -10  -3   11.00    5.00
  -4 -10  -3    1.80    4.30
   4 -10   3    3.70    5.00
  -4 -11   3   34.70    6.30
   4 -11  -3   33.60    7.10
  -4 -11  -3   42.90    7.10
   4 -11   3   22.00    7.50
  -4 -12   3    5.50    4.60
   4 -12  -3    3.60    5.70
  -4 -12  -3    0.20    4.40
   4 -12   3    4.60    7.10
  -5   0   3    0.90    1.20
   5   0  -3    1.50    1.50
   5   0   3   -1.70    1.30
   5   1   3    5.20    1.60
  -5  -1   3    2.80    1.30
   5  -1  -3    6.40    1.90
   5   1   3    8.10    2.40
  -5   1   3    4.30    1.60
   5   1  -3    5.40    1.90
   5  -1   3    4.50    1.90
   5   2   3  619.44   32.20
   5  -2  -3  596.54   33.20
  -5  -2   3  612.44   32.30
   5   2   3  680.43   34.30
   5   2  -3  590.04   33.60
   5  -2   3  588.64   33.40
  -5   2   3  587.24   33.00
   5  -3  -3   17.60    2.90
  -5  -3   3   18.10    1.80
   5  -3   3    9.80    2.60
  -5   3   3   15.60    2.80
  -5  -4   3    3.70    0.80
   5  -4  -3   -2.90    2.00
  -5   4   3    2.40    1.80
   5  -4   3    3.70    2.20
   5  -5  -3   89.99    7.70
   5  -5   3   85.19    7.20
  -5   5   3  102.49    7.10
  -5  -6   3   70.09    7.10
   5  -6  -3   53.09    7.30
   5  -6   3   50.19    6.00
  -5  -6  -3   58.99    7.20
   5  -7  -3   35.90    7.30
  -5  -7   3   28.50    4.90
  -5  -7  -3   39.10    5.90
   5  -7   3   36.50    5.50
  -5  -8   3   30.30    5.50
   5  -8  -3   37.90    8.00
   5  -8   3   30.30    6.00
  -5  -8  -3   28.70    5.50
  -5  -9   3   40.70    6.20
   5  -9  -3   47.70    9.00
  -5  -9  -3   53.39    7.20
   5  -9   3   34.80    6.90
  -5 -10   3   78.99    9.00
   5 -10  -3   81.39   11.90
  -5 -10  -3   97.69    9.90
   5 -10   3   92.29   11.30
   5 -11  -3   70.09   11.40
  -5 -11   3   56.49    7.40
   5 -11   3   56.19    9.60
  -5 -11  -3   56.19    8.10
  -5 -12   3    2.60    4.20
   5 -12  -3   11.80    7.40
  -5 -12  -3    8.60    5.20
   5 -12   3   11.80    6.50
   6   0   3   -1.40    1.80
  -6   0   3    0.80    1.60
   6   0  -3    1.70    1.80
   6   1   3 1450.55   78.79
  -6  -1   3 1444.76   78.69
   6   1   3 1628.14   80.09
   6  -1  -3 1633.04   79.59
   6   1  -3 1446.36   79.49
  -6   1   3 1447.46   79.09
   6  -1   3 1481.65   79.59
  -6  -2   3   76.09    5.30
   6  -2  -3   70.29    6.00
   6   2   3   80.69    5.20
   6   2   3   85.49    7.10
   6   2  -3   78.09    4.50
   6   2  -3   69.49    6.50
  -6   2   3   82.09    6.10
   6  -2   3   89.49    6.70
   6  -3  -3  631.94   36.30
  -6  -3   3  696.63   35.20
   6  -3   3  642.84   36.40
  -6   3   3  671.23   36.30
   6  -4  -3    1.50    2.00
  -6  -4   3    1.50    1.00
   6  -4   3    2.20    2.30
  -6   4   3    0.90    2.00
   6  -5  -3  265.97   17.90
   6  -5   3  305.77   18.10
  -6   5   3  315.97   17.70
   6  -6  -3   48.60    6.10
   6  -6   3   63.29    6.70
   6  -7  -3  255.07   17.30
  -6  -7   3  266.77   17.50
   6  -7   3  261.77   17.20
  -6  -7  -3  282.97   18.00
   6  -8  -3   15.20    5.00
  -6  -8   3   21.60    4.80
   6  -8   3   17.60    4.40
  -6  -8  -3   11.60    4.90
  -6  -9   3  385.26   22.80
   6  -9  -3  356.86   23.80
   6  -9   3  360.16   22.60
  -6  -9  -3  330.27   22.50
  -6 -10   3    3.70    3.50
   6 -10  -3   -3.80    3.90
   6 -10   3    3.80    4.20
  -6 -10  -3   -1.80    3.70
  -6 -11   3  157.68   12.60
   6 -11  -3  130.49   14.60
   6 -11   3  164.48   13.20
  -6 -11  -3  173.48   13.40
  -6 -12   3   -3.30    3.70
   6 -12  -3    1.80    5.30
  -6 -12  -3    2.10    4.70
   6 -12   3    2.30    4.80
  -7   0   3    1.00    1.80
   7   0  -3    1.40    2.40
   7   0   3    0.30    2.00
   7   1   3  235.48   14.00
  -7  -1   3  242.68   14.10
   7  -1  -3  252.57   14.80
   7   1   3  234.48   15.20
   7  -1   3  242.88   15.10
   7   1  -3  241.58   15.00
  -7   1   3  222.08   14.20
   7   2   3  139.89   10.10
   7   2   3  131.49    8.10
   7  -2  -3  135.79    9.40
  -7  -2   3  140.59    8.50
  -7   2   3  136.69    9.10
   7  -2   3  112.49    9.30
   7   2  -3  138.69    9.80
   7   2  -3  129.39    7.50
  -7  -3   3    2.60    1.40
   7  -3  -3   10.60    3.00
   7  -3   3    4.20    2.50
  -7   3   3    5.30    2.50
   7  -4  -3  103.89    7.70
  -7   4   3   86.79    7.10
   7  -4   3   74.59    7.20
   7  -5  -3    4.30    2.80
  -7   5   3    7.50    2.70
   7  -5   3    2.80    2.60
   7  -6  -3  124.59    9.80
   7  -6   3  117.69    9.50
   7  -7  -3  241.88   16.50
  -7  -7   3  241.38   17.10
   7  -7   3  270.37   16.80
  -7  -8   3  267.87   18.30
   7  -8  -3  291.67   18.20
   7  -8   3  276.87   18.20
  -7  -8  -3  254.47   18.60
  -7  -9   3  168.78   13.60
   7  -9  -3  184.88   13.60
   7  -9   3  168.78   13.40
  -7  -9  -3  191.88   14.30
   7 -10  -3  191.18   15.30
  -7 -10   3  222.88   15.40
   7 -10   3  211.48   15.50
  -7 -10  -3  221.48   16.70
  -7 -11   3    5.80    4.50
   7 -11  -3   12.10    5.40
   7 -11   3   -1.00    4.20
  -7 -11  -3    7.80    5.00
  -8   0   3   -1.70    2.00
   8   0  -3    3.10    2.30
   8   0   3    2.10    2.60
  -8  -1   3  898.21   49.60
   8   1   3  879.81   50.99
   8  -1  -3  926.61   50.59
   8   1   3  966.00   49.60
   8   1  -3  941.41   50.69
   8  -1   3  925.21   50.99
  -8   1   3  945.31   50.09
   8  -2  -3  196.28   13.50
   8   2   3  210.68   12.20
   8   2   3  190.68   14.10
  -8  -2   3  218.18   12.70
  -8   2   3  209.18   13.50
   8   2  -3  198.68   13.90
   8  -2   3  240.28   14.20
  -8  -3   3  657.83   34.60
   8  -3  -3  686.83   36.30
   8  -3   3  632.14   36.10
  -8   3   3  586.24   35.30
   8  -4  -3   23.10    4.50
  -8   4   3   30.80    4.60
   8  -4   3   37.30    5.40
   8  -5  -3  496.15   28.80
   8  -5   3  464.15   28.70
  -8   5   3  522.25   28.40
   8  -6  -3   39.00    6.10
   8  -6   3   48.30    6.60
   8  -7  -3  470.55   27.50
   8  -7   3  441.46   27.30
  -8  -8   3    5.30    4.60
   8  -8  -3    8.30    4.10
   8  -8   3    4.10    3.70
  -8  -8  -3    2.30    4.20
   8  -9  -3  343.57   21.00
  -8  -9   3  327.17   21.10
   8  -9   3  330.07   21.00
  -8  -9  -3  273.07   21.00
  -8 -10   3    4.40    4.20
   8 -10  -3    9.10    4.80
  -8 -10  -3   16.20    5.50
   8 -10   3   -2.00    4.20
   8 -11  -3  142.49   14.20
  -8 -11   3  166.18   13.80
   8 -11   3  174.68   13.60
  -8 -11  -3  153.08   13.70
   9   0  -3   -2.40    2.20
  -9   0   3    0.40    2.20
   9   0   3    1.50    2.90
   9   1   3  229.38   15.50
  -9  -1   3  238.48   13.90
   9   1   3  226.28   13.60
   9  -1  -3  211.78   14.60
   9   1  -3  227.88   15.10
  -9   1   3  212.88   14.00
   9  -1   3  205.18   14.80
   9   2   3   38.90    6.00
  -9  -2   3   30.10    4.10
   9  -2  -3   32.80    5.10
  -9   2   3   29.70    4.40
   9  -2   3   40.50    5.70
   9   2  -3   27.20    5.30
   9  -3  -3  200.78   14.20
  -9  -3   3  212.18   12.80
   9  -3   3  218.38   14.70
  -9   3   3  219.58   14.10
   9   3  -3  203.78   14.40
   9  -4  -3   45.50    6.40
  -9   4   3   51.69    6.10
   9  -4   3   46.00    6.30
   9  -5  -3  219.38   14.20
   9  -5   3  174.48   13.70
   9  -6  -3  173.08   13.70
   9  -6   3  189.78   13.40
   9  -7  -3  172.68   13.10
   9  -7   3  162.08   12.70
  -9  -8   3   38.80    6.90
   9  -8  -3   32.60    6.30
  -9  -8  -3   36.10    7.00
   9  -8   3   34.90    6.40
  -9  -9   3   65.69    8.80
   9  -9  -3   57.79    8.40
   9  -9   3   75.79    9.10
  -9  -9  -3   64.59    9.10
  -9 -10   3    9.00    4.70
   9 -10  -3    9.10    4.90
   9 -10   3    6.70    5.00
  -9 -10  -3    2.50    4.90
  10   0   3   -0.60    3.30
  10   0  -3   -1.50    2.80
 -10   0   3   -1.00    2.30
 -10  -1   3  150.68    9.80
  10  -1  -3  151.48   11.30
  10   1   3  128.49   11.30
 -10   1   3  141.59   10.20
  10   1  -3  143.59   11.10
  10  -1   3  132.29   11.10
 -10  -2   3   12.50    3.00
  10  -2  -3    8.30    3.60
  10   2   3    5.20    4.00
 -10   2   3   14.80    3.70
  10   2  -3   13.80    4.30
  10  -2   3   11.60    4.20
  10  -3  -3  475.85   30.20
 -10   3   3  527.35   29.80
  10   3  -3  504.55   30.90
  10  -3   3  574.64   31.10
  10  -4  -3    8.80    4.00
  10  -4   3   -0.60    3.50
 -10   4   3    7.00    3.20
  10  -5  -3  579.24   33.60
  10  -5   3  561.54   33.50
  10  -6  -3    2.00    3.60
  10  -6   3    3.60    4.20
  10  -7  -3  201.38   14.40
  10  -7   3  171.68   13.80
 -10  -8   3   18.00    5.40
  10  -8  -3   18.20    5.70
  10  -8   3   23.20    5.80
  10  -9  -3   42.90    7.80
 -10  -9   3   60.99    8.50
 -10  -9  -3   37.20    8.50
  10  -9   3   53.89    8.10
  11   0   3    1.80    3.70
  11   0  -3   -0.50    3.70
 -11   0   3    4.30    3.10
  11   1   3   62.49    8.50
 -11  -1   3   77.29    6.60
  11  -1  -3   68.39    8.10
  11   1  -3   70.79    8.60
  11  -1   3   74.09    8.60
 -11   1   3   70.29    7.40
  11  -2  -3   12.60    4.30
 -11  -2   3   16.40    3.60
  11   2   3   12.20    4.80
  11   2  -3    9.60    4.40
 -11   2   3    9.60    3.50
  11  -2   3   16.40    5.30
  11  -3  -3   21.90    5.20
 -11   3   3   13.60    3.90
  11  -3   3   20.60    5.40
  11   3  -3   14.60    4.80
  11  -4  -3   -4.90    3.30
  11  -4   3    7.70    4.50
  11  -5  -3   25.60    5.90
  11  -5   3   19.40    5.40
  11  -6  -3    9.60    4.70
  11  -6   3    7.30    4.70
  11  -7  -3   26.40    6.00
  11  -7   3   15.10    5.60
  11  -8  -3    2.90    4.70
  11  -8   3   -8.70    3.90
 -11  -9   3   12.90    6.20
  11  -9  -3   11.70    5.50
 -11  -9  -3   11.00    6.10
  11  -9   3   11.70    5.50
 -12   0   3    3.80    3.20
  12   0   3   -6.00    4.20
  12   0  -3   -2.20    3.70
  12   1   3  256.07   18.00
  12  -1  -3  235.78   16.90
 -12  -1   3  249.78   15.70
  12  -1   3  248.68   17.90
  12   1  -3  260.77   17.80
 -12   1   3  244.18   15.90
 -12  -2   3   22.30    4.60
  12  -2  -3   20.40    5.60
  12   2   3   18.50    6.40
  12  -2   3   30.80    6.30
  12   2  -3   22.30    5.60
  12  -3  -3   56.89    8.40
  12  -3   3   81.69    9.40
  12  -4  -3    1.40    4.10
  12  -4   3   -0.90    4.30
  12  -5  -3   23.20    5.80
  12  -5   3   14.50    5.40
  12  -6  -3    6.70    5.20
  12  -6   3   10.30    5.50
  12  -7  -3   67.79    9.60
  12  -7   3   89.79   10.70
  13   0  -3    0.70    4.20
  13   0   3    6.60    4.80
  13   1   3  273.77   19.90
  13  -1  -3  308.47   19.90
  13  -1   3  278.97   20.10
  13   1  -3  287.47   19.80
  13   2   3   44.00    8.00
  13  -2  -3   46.00    7.70
  13  -2   3   44.80    7.40
  13   2  -3   57.99    8.50
  13  -3  -3  136.59   13.60
  13  -3   3  158.48   14.50
  13  -4  -3    3.00    4.50
  13  -4   3   -0.30    5.00
  13  -5  -3   71.19    9.70
  13  -5   3   68.19    9.30
  13  -6  -3   15.40    6.30
  13  -6   3   -3.10    4.70
  14   0  -3   -1.60    4.90
  14   0   3    7.30    5.40
  14   1   3   76.79   10.60
  14  -1  -3   96.89   10.70
  14  -1   3   76.59   10.30
  14   1  -3   78.39   10.00
  14  -2  -3   26.20    6.50
  14   2   3   17.10    6.30
  14   2  -3   10.50    5.10
  14  -2   3   21.80    6.90
  14  -3  -3   77.89   10.30
  14  -3   3   85.99   10.60
  14  -4  -3    6.10    5.80
  14  -4   3    6.80    5.70
  15   0   3    1.60    5.30
  15   0  -3   11.00    5.80
  15  -1  -3   81.29   10.90
  15   1   3  102.89   12.60
  15  -1   3  143.69   13.60
  15   1  -3  101.09   12.00
   0   0   4 5807.02  300.47
   0   1   4   -2.70    0.50
   0  -1   4   -2.80    0.30
   0  -1  -4   -2.80    0.50
   0  -2   4 4678.43  245.38
   0   2   4 4574.14  245.38
   0  -2  -4 5008.10  245.78
   0  -3   4   -1.00    0.90
   0  -3  -4   -2.50    1.00
   0   3   4   -1.90    0.70
   0  -4   4  465.95   26.30
   0   4   4  512.05   25.80
   0  -4  -4  473.75   26.80
   0  -5   4   -1.50    1.30
   0   5   4   -1.10    0.80
   0  -5  -4   -1.80    1.50
   0  -6  -4  814.82   44.80
   0  -6   4  826.92   44.40
   0  -7   4   -1.20    2.10
   0  -7  -4   -0.10    2.10
   0  -8  -4 1640.94   86.09
   0  -8   4 1575.54   85.59
   0  -9  -4   -0.20    2.80
   0  -9   4   -1.50    2.50
   0 -10  -4  766.32   42.70
   0 -10   4  729.03   41.90
   0 -11  -4   -6.40    3.00
   0 -11   4   -0.30    3.20
   0 -12   4  136.19   11.30
   0 -12  -4  129.39   11.60
   0 -13   4   -3.00    4.40
   0 -13  -4    4.10    4.90
  -1   0   4   12.00    1.40
   1   0   4   10.30    1.40
   1   0  -4    8.80    0.90
   1   0   4   11.40    1.40
   1   1   4    9.50    1.50
   1  -1  -4   14.70    1.50
  -1  -1   4   13.50    1.30
   1  -1   4   14.10    1.40
  -1   1   4   18.70    1.80
   1  -2  -4  527.45   28.10
  -1  -2   4  507.75   27.90
   1   2   4  513.25   27.80
   1  -2   4  558.84   28.60
  -1  -2  -4  463.65   28.40
  -1   2   4  588.74   28.20
   1  -3  -4   13.50    2.20
   1   3   4   16.60    1.50
  -1  -3   4   12.60    2.00
  -1  -3  -4   14.00    2.50
  -1   3   4   16.40    2.10
   1  -3   4   12.90    2.00
   1   4   4  746.13   38.30
  -1  -4   4  712.43   39.20
   1  -4  -4  720.53   39.40
  -1  -4  -4  717.63   39.80
  -1   4   4  724.53   38.80
   1  -4   4  777.22   39.30
  -1  -5   4  253.77   15.70
   1  -5  -4  294.47   16.20
  -1  -5  -4  267.87   16.20
  -1   5   4  275.77   15.00
   1  -5   4  268.27   15.80
   1  -6  -4  439.06   24.30
  -1  -6   4  428.86   23.90
   1  -6   4  429.26   23.90
  -1  -6  -4  388.26   24.20
  -1  -7   4  201.78   12.10
   1  -7  -4  175.98   12.30
  -1  -7  -4  173.38   12.20
   1  -7   4  181.88   11.90
  -1  -8   4   -1.70    2.40
   1  -8  -4    0.30    2.70
  -1  -8  -4   -1.00    2.60
   1  -8   4    2.10    2.50
   1  -9  -4   51.59    6.50
  -1  -9   4   54.79    6.30
  -1  -9  -4   37.50    5.90
   1  -9   4   48.10    6.00
  -1 -10   4    1.00    3.00
   1 -10  -4    5.00    3.60
   1 -10   4   -1.00    3.10
  -1 -10  -4   -0.70    3.20
  -1 -11   4   18.10    4.70
   1 -11  -4   21.80    5.30
   1 -11   4   13.10    4.50
  -1 -11  -4   24.50    5.80
  -1 -12   4   14.80    5.20
   1 -12  -4   15.60    5.20
  -1 -12  -4   26.70    5.90
   1 -12   4   24.40    5.30
  -1 -13   4   16.50    5.70
   1 -13  -4   10.30    5.20
   1 -13   4   16.20    6.00
  -1 -13  -4    5.80    5.70
  -2   0   4 1857.81  101.29
   2   0   4 2129.99  101.59
   2   0   4 1986.50  101.49
   2   0  -4 1824.72  101.09
   2   1   4  196.18   11.90
  -2  -1   4  202.88   11.10
   2   1   4  190.68   11.30
   2  -1  -4  219.28   11.50
  -2   1   4  193.98   11.40
   2  -1   4  212.78   11.40
   2   1  -4  190.58   11.30
   2   2   4 4717.33  241.58
   2  -2  -4 4765.22  242.28
   2  -2   4 4657.53  242.18
  -2   2   4 4574.84  242.18
  -2  -3   4  397.56   20.80
   2  -3  -4  352.36   20.50
   2   3   4  365.76   19.40
   2  -3   4  373.66   21.50
  -2   3   4  366.66   20.40
  -2  -4   4 4620.14  224.98
   2  -4  -4 4476.45  225.08
  -2   4   4 4311.97  224.58
  -2  -4  -4 4009.50  225.48
   2  -4   4 4254.87  225.28
   2  -5  -4  225.28   14.90
  -2  -5   4  267.57   15.10
   2  -5   4  245.98   15.00
  -2   5   4  257.07   14.40
  -2  -5  -4  273.17   15.80
   2  -6  -4 2101.09  101.99
  -2  -6   4 1834.72  101.49
  -2   6   4 1966.90  100.59
  -2  -6  -4 1873.31  102.09
   2  -6   4 1868.01  101.49
   2  -7  -4  310.97   19.20
  -2  -7   4  322.67   19.00
  -2  -7  -4  316.87   19.50
   2  -7   4  326.67   19.10
  -2  -8   4  691.83   40.50
   2  -8  -4  707.33   40.80
   2  -8   4  774.82   40.70
  -2  -8  -4  758.42   41.40
   2  -9  -4   23.20    4.80
  -2  -9   4   17.30    4.30
  -2  -9  -4   11.10    4.40
   2  -9   4   16.70    4.00
   2 -10  -4  475.25   28.30
  -2 -10   4  437.06   27.80
  -2 -10  -4  530.15   28.90
   2 -10   4  454.45   27.80
  -2 -11   4    1.20    3.90
   2 -11  -4    5.20    4.10
  -2 -11  -4    1.50    3.90
   2 -11   4    5.00    3.60
  -2 -12   4  287.87   18.80
   2 -12  -4  282.27   19.20
  -2 -12  -4  283.97   19.50
   2 -12   4  268.57   18.90
  -2 -13   4   33.50    6.70
   2 -13  -4   29.70    6.70
   2 -13   4   27.90    7.00
  -2 -13  -4   37.70    7.70
   3   0  -4  485.45   28.20
   3   0   4  594.84   28.80
  -3   0   4  509.45   28.20
  -3  -1   4  379.06   20.70
   3   1   4  402.46   21.00
   3  -1  -4  373.76   21.10
   3   1   4  372.96   21.70
   3  -1   4  381.86   21.30
  -3   1   4  372.56   21.20
   3   1  -4  430.06   21.30
   3  -2  -4 1569.64   74.39
  -3  -2   4 1402.16   73.19
   3   2   4 1363.96   73.39
   3  -2   4 1308.57   73.99
  -3   2   4 1427.06   74.09
   3  -3  -4  335.57   18.80
   3  -3   4  314.37   17.60
  -3   3   4  290.07   17.40
  -3  -4   4  385.96   21.60
   3  -4  -4  336.27   21.20
   3  -4   4  416.56   22.20
  -3   4   4  384.36   21.00
  -3  -5   4  153.78   10.10
   3  -5  -4  169.88   10.30
  -3   5   4  133.09    9.40
   3  -5   4  145.49   11.50
  -3  -5  -4  176.18   11.20
   3  -6  -4  369.86   19.30
  -3  -6   4  285.07   18.60
   3  -6   4  322.87   20.10
  -3   6   4  300.37   17.90
  -3  -6  -4  328.47   19.80
   3  -7  -4   61.99    6.50
  -3  -7   4   56.99    6.10
   3  -7   4   58.59    7.00
  -3  -7  -4   63.39    7.10
  -3  -8   4   29.60    4.70
   3  -8  -4   27.70    4.70
   3  -8   4   24.00    4.90
  -3  -8  -4   25.80    4.90
   3  -9  -4    3.40    3.30
  -3  -9   4    2.60    2.90
  -3  -9  -4    2.90    3.30
   3  -9   4    1.50    3.30
  -3 -10   4   23.50    5.30
   3 -10  -4   31.00    5.70
  -3 -10  -4   26.50    5.40
   3 -10   4   25.10    5.80
  -3 -11   4    0.30    3.30
   3 -11  -4    3.00    3.90
  -3 -11  -4   -2.10    3.60
   3 -11   4    5.40    4.50
  -3 -12   4   20.00    5.00
   3 -12  -4   21.10    5.90
  -3 -12  -4   12.60    5.30
   3 -12   4    9.30    5.50
  -4   0   4 1397.06   69.49
   4   0   4 1368.86   69.99
   4   0  -4 1214.48   69.39
   4   1   4  155.68   10.30
   4   1   4  167.48    9.60
   4  -1  -4  154.48    9.70
  -4  -1   4  165.48    9.40
   4  -1   4  173.28   10.10
  -4   1   4  173.78    9.90
   4   1  -4  157.78    9.90
   4   2   4 2561.14  133.39
   4  -2  -4 2485.35  133.99
  -4  -2   4 2580.94  133.29
  -4   2   4 2755.32  134.19
   4  -2   4 2496.05  134.09
   4  -3  -4  155.58    9.40
  -4  -3   4  141.39    7.70
   4  -3   4  159.08    9.30
  -4   3   4  119.39    8.90
   4  -4  -4 3097.49  161.98
  -4   4   4 3024.70  160.08
   4  -4   4 3102.09  160.28
   4  -5  -4   -1.60    2.80
  -4  -5   4    3.80    2.10
  -4   5   4    1.90    1.70
   4  -5   4    0.80    2.00
  -4  -6   4  882.11   52.09
   4  -6  -4  966.60   53.29
  -4  -6  -4  963.90   53.09
   4  -6   4 1052.29   53.49
   4  -7  -4   56.89    7.20
  -4  -7   4   82.69    7.00
   4  -7   4   65.79    9.00
  -4  -7  -4   79.89    8.20
   4  -8  -4  330.67   19.30
  -4  -8   4  296.97   18.40
  -4  -8  -4  277.57   18.90
   4  -8   4  254.57   20.40
   4  -9  -4   28.70    5.60
  -4  -9   4   23.00    4.80
  -4  -9  -4   29.50    5.90
   4  -9   4    9.20    5.50
  -4 -10   4  363.36   21.70
   4 -10  -4  325.67   22.30
   4 -10   4  322.17   24.50
  -4 -10  -4  360.36   22.50
  -4 -11   4   35.20    6.20
   4 -11  -4   42.60    7.40
   4 -11   4   41.80    8.90
  -4 -11  -4   28.00    6.20
   4 -12  -4  284.67   21.70
  -4 -12   4  327.17   20.30
  -4 -12  -4  289.37   20.50
   4 -12   4  277.57   23.30
  -5   0   4  229.98   13.20
   5   0  -4  231.58   13.50
   5   0   4  222.48   13.80
  -5  -1   4   63.99    4.30
   5  -1  -4   53.39    4.70
   5   1   4   61.79    4.50
   5   1   4   57.59    5.20
   5  -1   4   57.69    4.90
   5   1  -4   52.39    4.70
  -5   1   4   52.89    4.70
   5   2   4   33.70    3.00
   5   2   4   44.40    5.10
  -5  -2   4   37.40    3.10
   5  -2  -4   44.70    4.30
   5  -2   4   44.00    4.50
   5   2  -4   46.90    4.80
  -5   2   4   39.10    4.20
  -5  -3   4   34.60    2.60
   5  -3  -4   32.10    4.00
   5  -3   4   30.00    3.90
  -5   3   4   31.70    4.10
   5  -4  -4  116.29    8.50
  -5  -4   4  122.99    6.50
   5  -4   4  108.99    8.30
  -5   4   4  118.99    8.20
   5  -5  -4   39.00    5.50
   5  -5   4   49.10    5.30
  -5   5   4   47.70    4.80
   5  -6  -4    3.30    3.90
  -5  -6   4   10.60    3.30
   5  -6   4   11.10    3.20
  -5   6   4    5.50    2.40
  -5  -6  -4   16.90    4.40
  -5  -7   4   -0.10    2.60
   5  -7  -4    1.90    4.00
  -5  -7  -4   -2.50    2.60
   5  -7   4   -1.10    2.60
   5  -8  -4   53.19    9.60
  -5  -8   4   69.99    7.70
   5  -8   4   65.29    8.00
  -5  -8  -4   65.19    7.90
   5  -9  -4   -2.90    4.60
  -5  -9   4    1.50    3.00
   5  -9   4   12.10    4.90
  -5  -9  -4    2.30    3.60
  -5 -10   4    5.10    4.00
   5 -10  -4    6.20    6.20
  -5 -10  -4    3.00    3.90
   5 -10   4   -1.20    4.30
  -5 -11   4   44.40    6.60
   5 -11  -4   35.40    9.20
  -5 -11  -4   39.40    7.40
   5 -11   4   48.10    8.30
   5 -12  -4    4.20    6.70
  -5 -12   4    3.80    4.20
  -5 -12  -4   11.80    5.30
   5 -12   4    1.00    5.30
   6   0   4 1640.84   94.69
  -6   0   4 1853.51   94.19
   6   0  -4 1894.11   94.69
   6   1   4   18.60    3.60
   6   1   4   28.10    3.20
   6  -1  -4   18.40    3.10
  -6  -1   4   16.70    2.60
   6  -1   4   19.70    3.40
  -6   1   4   23.20    3.20
   6   1  -4   17.50    3.10
   6   2   4  421.96   25.20
   6   2   4  434.26   23.40
  -6  -2   4  433.36   23.50
   6  -2  -4  387.76   24.10
   6   2  -4  436.96   24.80
   6   2  -4  434.86   22.60
  -6   2   4  419.26   24.30
   6  -2   4  499.35   25.00
   6  -3  -4   11.60    2.80
  -6  -3   4   11.50    1.80
   6   3   4   11.10    1.10
  -6   3   4   16.90    3.20
   6  -3   4   10.70    2.80
   6  -4  -4   56.69    5.80
  -6  -4   4   52.19    3.80
   6  -4   4   63.59    6.30
  -6   4   4   61.69    6.00
   6  -5  -4   -1.90    2.00
   6  -5   4    1.20    2.30
  -6   5   4    2.10    2.40
   6  -6  -4  141.29   10.60
   6  -6   4  147.79   10.50
  -6   6   4  149.39   10.00
   6  -7  -4   17.00    4.40
  -6  -7   4   11.00    3.60
   6  -7   4   11.60    3.70
  -6  -7  -4   14.80    4.40
   6  -8  -4  358.76   24.30
  -6  -8   4  401.96   23.50
  -6  -8  -4  375.36   24.10
   6  -8   4  375.56   23.00
   6  -9  -4  131.69   13.10
  -6  -9   4  121.59   10.80
  -6  -9  -4  124.19   11.20
   6  -9   4  139.79   11.20
  -6 -10   4  159.28   11.70
   6 -10  -4  139.39   14.50
   6 -10   4  127.89   11.70
  -6 -10  -4  137.79   12.10
   6 -11  -4   68.69   10.80
  -6 -11   4   62.09    8.20
   6 -11   4   61.79    8.30
  -6 -11  -4   49.70    8.10
  -6 -12   4   41.90    7.10
   6 -12  -4   56.29    9.70
   6 -12   4   29.70    6.80
  -6 -12  -4   46.80    8.00
   7   0  -4  103.49    7.50
   7   0   4   85.09    7.30
  -7   0   4   87.69    6.70
   7  -1  -4   75.09    6.20
   7   1   4   74.39    7.40
   7   1   4   71.89    5.60
  -7  -1   4   75.89    5.60
  -7   1   4   67.99    5.80
   7  -1   4   58.29    6.50
   7   1  -4   76.19    6.40
   7  -2  -4  112.99    8.10
   7   2   4  100.79    8.50
  -7  -2   4  104.79    7.00
   7   2   4   99.79    6.70
   7   2  -4   94.99    6.70
   7  -2   4  120.59    8.40
  -7   2   4   99.89    7.70
   7   2  -4  113.29    8.30
   7  -3  -4   24.30    4.10
  -7  -3   4   22.90    2.70
  -7   3   4   27.70    4.00
   7  -3   4   23.70    4.10
   7  -4  -4   48.40    5.60
  -7   4   4   40.00    4.90
   7  -4   4   33.00    4.90
   7  -5  -4   35.60    5.10
  -7   5   4   25.00    4.20
   7  -5   4   30.30    4.80
   7  -6  -4   27.90    5.00
  -7   6   4   29.30    4.60
   7  -6   4   36.00    5.30
   7  -7  -4    3.00    3.40
  -7  -7   4    6.60    3.50
   7  -7   4    6.70    3.50
  -7  -7  -4    0.60    3.40
  -7  -8   4   12.90    4.40
   7  -8  -4   19.00    4.90
   7  -8   4   27.80    5.40
  -7  -8  -4   12.70    5.30
   7  -9  -4   17.90    5.00
  -7  -9   4   17.00    4.60
  -7  -9  -4   13.20    5.10
   7  -9   4   24.10    5.50
   7 -10  -4   20.30    5.60
  -7 -10   4   28.60    5.80
   7 -10   4   28.60    5.70
  -7 -10  -4   16.50    5.70
   7 -11  -4    6.50    5.60
  -7 -11   4   12.60    5.10
   7 -11   4   11.00    5.60
  -7 -11  -4   13.20    5.60
  -8   0   4  167.18   11.30
   8   0  -4  196.48   12.10
   8   0   4  162.38   12.00
   8   1   4   15.60    3.90
   8  -1  -4   15.50    3.40
   8   1   4   12.80    2.90
  -8  -1   4   17.90    3.10
  -8   1   4   18.60    3.30
   8  -1   4   18.60    3.90
   8   1  -4   14.50    3.60
   8   2   4   76.29    8.00
   8  -2  -4   65.79    6.90
  -8  -2   4   65.39    5.50
   8   2   4   65.99    5.30
  -8   2   4   78.29    6.40
   8   2  -4   78.49    7.50
   8  -2   4   73.79    7.30
  -8  -3   4   -1.60    1.60
   8  -3  -4   -0.70    2.50
   8  -3   4    0.20    2.50
  -8   3   4   -0.70    2.40
   8  -4  -4  132.29    9.60
  -8   4   4  109.99    8.80
   8  -4   4  120.39    9.70
   8  -5  -4  121.19    9.60
   8  -5   4  103.79    9.20
  -8   5   4  126.09    9.20
   8  -6  -4  132.09   11.00
   8  -6   4  167.08   11.60
   8  -7  -4  126.79   10.20
   8  -7   4   99.19   10.20
   8  -8  -4   88.99    9.80
  -8  -8   4   79.19    9.30
   8  -8   4   90.99    9.40
  -8  -8  -4   75.79   10.10
  -8  -9   4   26.70    5.90
   8  -9  -4   27.20    5.80
  -8  -9  -4   22.40    6.30
   8  -9   4   23.10    5.40
   8 -10  -4    9.40    5.50
  -8 -10   4    4.60    4.00
   8 -10   4    4.00    4.60
  -8 -10  -4    6.00    4.80
  -8 -11   4   28.10    6.40
   8 -11  -4   36.90    7.30
   8 -11   4   47.20    7.60
  -8 -11  -4   37.10    7.60
   9   0   4   -4.60    2.60
   9   0  -4   -0.70    2.20
  -9   0   4    5.50    2.30
  -9  -1   4    3.00    2.50
   9  -1  -4    8.40    3.40
   9   1   4    5.70    3.40
   9   1   4    5.00    2.40
  -9   1   4    7.30    2.70
   9   1  -4    6.70    3.20
   9  -1   4   12.50    4.10
  -9  -2   4   -2.30    1.80
   9  -2  -4    1.90    2.90
   9   2   4   -2.40    2.90
  -9   2   4    0.90    2.50
   9   2  -4   -0.50    2.40
   9  -2   4   -2.40    2.70
   9  -3  -4   19.60    4.40
  -9  -3   4   21.20    3.20
   9  -3   4   18.60    4.70
  -9   3   4   14.90    3.80
   9   3  -4   16.70    4.20
   9  -4  -4   -2.30    2.70
   9  -4   4   -3.60    2.90
  -9   4   4   -0.10    2.70
   9  -5  -4    8.10    3.80
   9  -5   4    3.90    3.60
  -9   5   4    7.60    3.30
   9  -6  -4   29.70    5.70
   9  -6   4   19.30    4.80
   9  -7  -4   -2.00    3.50
   9  -7   4    1.70    3.50
   9  -8  -4   30.70    6.30
  -9  -8   4   36.20    6.40
   9  -8   4   35.90    6.50
  -9  -8  -4   31.40    6.90
   9  -9  -4   25.10    6.20
  -9  -9   4   23.30    5.70
  -9  -9  -4   18.30    6.30
   9  -9   4   21.20    5.60
  -9 -10   4   -2.00    3.80
   9 -10  -4   -0.70    4.20
   9 -10   4    5.10    4.80
  -9 -10  -4    6.10    5.10
  10   0   4   10.50    4.20
  10   0  -4    8.70    4.00
 -10   0   4   14.50    3.70
  10  -1  -4    1.20    3.60
 -10  -1   4    0.80    2.40
  10   1   4   -0.60    3.20
  10  -1   4    1.50    3.20
 -10   1   4    3.90    2.80
  10   1  -4   -1.30    2.90
  10   2   4    0.60    3.50
 -10  -2   4    2.00    2.40
  10  -2  -4    0.10    3.00
  10  -2   4   -2.30    3.20
  10   2  -4    0.30    3.20
 -10   2   4   -1.20    2.40
  10  -3  -4    9.40    4.00
  10  -3   4   10.70    4.20
 -10   3   4    5.20    3.30
  10   3  -4    6.30    3.40
  10  -4  -4    3.70    3.90
  10  -4   4    0.00    3.20
 -10   4   4   -0.70    3.00
  10  -5  -4   29.60    5.70
  10  -5   4   22.00    5.50
  10  -6  -4   28.60    5.70
  10  -6   4   18.20    5.30
  10  -7  -4   12.30    4.80
  10  -7   4   17.30    5.10
 -10  -8   4   11.50    4.90
  10  -8  -4   19.80    5.60
  10  -8   4   27.50    6.00
 -10  -9   4    8.20    5.20
  10  -9  -4    9.40    5.30
  10  -9   4    2.40    4.80
 -10  -9  -4    5.60    5.20
  11   0   4  126.69   12.40
  11   0  -4  132.39   11.00
  11   0   4  151.48   12.00
 -11   0   4  133.49   10.00
  11   1   4   12.40    4.90
  11  -1  -4    5.70    3.80
 -11  -1   4    5.30    2.70
  11   1  -4   15.60    4.60
  11  -1   4   10.00    4.40
 -11   1   4    7.70    3.50
  11   2   4   99.59   10.90
  11  -2  -4  107.59    9.60
 -11  -2   4   98.19    8.10
 -11   2   4  108.29    9.80
  11  -2   4  123.49   10.60
  11   2  -4  123.19   10.20
  11  -3  -4   15.50    4.90
  11  -3   4    8.90    4.40
 -11   3   4   15.90    4.10
  11   3  -4   12.50    4.60
  11  -4  -4   83.59    9.40
 -11   4   4   76.39    8.10
  11  -4   4   79.19    9.40
  11  -5  -4    2.10    4.60
  11  -5   4    2.40    4.10
  11  -6  -4   63.59    8.40
  11  -6   4   60.79    8.50
  11  -7  -4   16.70    5.80
  11  -7   4    8.80    4.90
  11  -8  -4   19.40    5.90
  11  -8   4   22.50    6.40
 -12   0   4  225.18   16.20
  12   0   4  278.17   18.50
  12   0  -4  282.37   18.10
  12  -1  -4    1.70    3.60
 -12  -1   4    4.00    3.10
  12   1   4    1.40    4.10
 -12   1   4    7.10    3.60
  12  -1   4    3.40    4.30
  12   1  -4    3.50    3.90
  12  -2  -4  124.09   12.00
  12   2   4  126.89   12.80
  12  -2   4  137.79   12.80
  12   2  -4  121.59   11.10
 -12   2   4  125.69   10.10
  12  -3  -4   -2.10    3.70
  12  -3   4    2.50    4.20
  12  -4  -4   56.39    7.90
  12  -4   4   56.59    8.30
  12  -5  -4    3.90    5.10
  12  -5   4    7.50    4.70
  12  -6  -4   81.59    9.90
  12  -6   4   77.89    9.80
  12  -7  -4   42.20    7.80
  12  -7   4   48.80    8.10
  13   0  -4  226.58   16.70
  13   0   4  210.28   16.70
  13   1   4    4.40    5.00
  13  -1  -4   -1.70    4.40
  13  -1   4    4.60    4.80
  13   1  -4   -2.00    3.90
  13   2   4   87.59   10.70
  13  -2  -4   96.29   10.40
  13   2  -4   82.79   10.50
  13  -2   4   97.79   10.70
  13  -3  -4    9.50    5.00
  13  -3   4    7.90    5.00
  13  -4  -4   38.60    6.90
  13  -4   4   25.10    6.60
  13  -5  -4   -0.10    4.80
  13  -5   4    8.00    5.20
  13  -6  -4   50.19    8.40
  13  -6   4   55.79    8.90
  14   0  -4  156.28   13.90
  14   0   4  150.28   15.00
  14  -1  -4   11.30    5.30
  14   1   4   14.50    6.20
  14  -1   4   13.40    5.90
  14   1  -4   17.30    5.40
  14   2   4  102.99   12.60
  14  -2  -4  100.89   11.20
  14  -2   4  133.29   13.00
  14   2  -4  106.79   11.50
  14  -3  -4   24.10    6.50
  14  -3   4   45.40    8.10
  14  -4  -4   85.69   10.70
  14  -4   4   82.39   10.90
  15   0  -4   15.10    6.20
  15   0   4    8.20    6.30
   0   0   5   -0.90    0.70
   0   1   5   -1.10    0.60
   0  -1  -5   -0.60    0.60
   0  -1   5   -0.30    0.50
   0   2   5  468.75   25.40
   0  -2  -5  463.05   25.60
   0  -2   5  499.05   25.20
   0  -3  -5   -0.10    1.10
   0   3   5    0.00    0.80
   0  -3   5    0.70    0.90
   0  -4  -5   85.39    6.20
   0  -4   5   95.79    5.80
   0   4   5   77.99    5.20
   0   5   5   -0.40    0.90
   0  -5  -5   -1.90    1.30
   0  -5   5    0.80    1.50
   0  -6   5   17.60    3.30
   0  -6  -5   23.20    3.80
   0  -7   5   -1.30    1.70
   0  -7  -5    1.50    2.30
   0  -8   5   17.40    3.70
   0  -8  -5   20.10    4.10
   0  -9   5    3.40    2.80
   0  -9  -5    4.40    3.60
   0 -10  -5   86.59    9.30
   0 -10   5   76.49    8.20
   0 -11   5   -1.20    3.20
   0 -11  -5    0.10    3.60
   0 -12   5   22.50    5.40
   0 -12  -5   29.60    6.50
   0 -13   5    0.80    4.60
   0 -13  -5    2.40    4.70
   1   0   5   -1.20    0.70
   1   0  -5   -0.40    0.30
   1   0   5   -0.60    0.60
  -1   0   5    0.40    0.70
   1   1   5 1562.54   74.89
  -1  -1   5 1460.65   74.69
   1  -1  -5 1429.16   74.69
   1  -1   5 1430.56   74.69
  -1   1   5 1315.37   74.79
  -1  -2   5   43.60    2.90
   1   2   5   39.60    2.90
   1  -2  -5   46.10    3.20
  -1  -2  -5   40.30    3.60
   1  -2   5   40.30    3.50
  -1   2   5   38.80    3.10
   1  -3  -5    8.00    1.70
  -1  -3   5    9.00    1.60
   1   3   5    7.60    1.20
  -1   3   5    3.90    1.30
   1  -3   5   10.00    1.60
  -1  -3  -5    3.50    1.60
  -1  -4   5    1.70    1.30
   1  -4  -5    2.50    1.60
   1   4   5    2.70    0.80
  -1   4   5    2.80    1.20
   1  -4   5    0.70    1.20
  -1  -4  -5    2.70    1.80
   1  -5  -5   20.30    3.20
  -1  -5   5   21.10    3.10
   1   5   5   19.70    1.70
  -1   5   5   17.90    2.30
   1  -5   5   25.30    3.10
  -1  -5  -5   19.80    3.40
   1  -6  -5  255.87   16.60
  -1  -6   5  286.27   16.50
  -1   6   5  293.07   15.60
   1  -6   5  275.77   16.50
  -1  -6  -5  285.97   17.20
   1  -7  -5  112.69    8.50
  -1  -7   5   99.99    8.00
   1  -7   5  102.89    7.90
  -1  -7  -5  118.69    8.70
   1  -8  -5  196.78   14.30
  -1  -8   5  249.28   14.50
   1  -8   5  213.58   14.30
  -1  -8  -5  231.08   15.10
   1  -9  -5  123.39   10.20
  -1  -9   5  128.99    9.80
  -1  -9  -5  117.99   10.50
   1  -9   5  139.79   10.00
  -1 -10   5   22.90    4.70
   1 -10  -5   28.00    5.50
   1 -10   5   22.10    4.70
  -1 -10  -5   26.50    5.50
   1 -11  -5   73.99    9.30
  -1 -11   5   87.09    9.10
   1 -11   5   93.19    9.10
  -1 -11  -5  100.49   10.10
  -1 -12   5   12.30    4.60
   1 -12  -5   19.70    5.50
  -1 -12  -5   11.00    5.40
   1 -12   5   13.80    4.60
   1 -13  -5   43.00    7.70
  -1 -13   5   37.20    7.10
  -1 -13  -5   52.69    8.40
   1 -13   5   36.50    7.10
  -2   0   5   -0.60    0.80
   2   0   5    0.30    0.90
   2   0   5    0.70    1.00
   2   0  -5   -0.40    0.60
   2  -1  -5  325.47   19.40
   2   1   5  386.06   19.30
  -2  -1   5  361.76   19.00
  -2   1   5  343.07   19.30
   2   1  -5  366.76   19.10
   2  -1   5  344.97   19.20
   2  -2  -5   -0.70    1.00
   2   2   5   -0.40    0.80
  -2   2   5   -0.10    1.10
   2  -2   5    0.00    0.90
   2  -3  -5 1099.59   59.49
   2   3   5 1103.49   58.59
  -2  -3   5 1196.98   59.49
   2  -3   5 1193.98   60.09
  -2   3   5 1055.69   59.29
  -2  -4   5   97.19    6.40
   2  -4  -5   82.79    6.40
   2   4   5   91.79    5.00
  -2  -4  -5  103.59    7.30
  -2   4   5   80.69    6.10
   2  -4   5  105.59    7.30
  -2  -5   5  898.41   45.30
   2  -5  -5  810.32   45.40
   2  -5   5  914.61   45.50
  -2   5   5  813.82   44.80
  -2  -5  -5  774.82   45.80
  -2  -6   5  119.69    8.20
   2  -6  -5  114.09    8.40
  -2   6   5  113.69    7.40
  -2  -6  -5  108.99    8.70
   2  -6   5  116.59    8.20
  -2  -7   5   53.39    5.90
   2  -7  -5   65.69    6.70
  -2  -7  -5   62.49    6.80
   2  -7   5   61.99    6.20
   2  -8  -5   59.19    6.70
  -2  -8   5   62.59    6.50
  -2  -8  -5   52.39    6.70
   2  -8   5   54.89    6.30
  -2  -9   5    0.90    2.60
   2  -9  -5    0.60    3.00
  -2  -9  -5    1.30    2.90
   2  -9   5    2.50    2.90
  -2 -10   5   20.60    4.60
   2 -10  -5   20.70    5.20
  -2 -10  -5   25.50    5.40
   2 -10   5   23.60    4.80
  -2 -11   5   82.79    9.20
   2 -11  -5   90.49   10.00
  -2 -11  -5   94.39   10.20
   2 -11   5   88.19    9.30
  -2 -12   5   33.90    6.10
   2 -12  -5   37.50    7.30
  -2 -12  -5   37.30    7.50
   2 -12   5   43.50    6.80
  -2 -13   5   33.50    6.60
   2 -13  -5   52.19    8.00
  -2 -13  -5   33.00    7.70
   2 -13   5   36.20    7.70
   3   0   5   -1.60    1.00
   3   0   5   -1.40    0.90
   3   0  -5    0.20    0.80
  -3   0   5   -0.50    0.80
  -3  -1   5 1331.57   67.99
   3   1   5 1301.57   68.99
   3   1   5 1219.08   68.19
   3  -1  -5 1483.95   68.39
  -3   1   5 1272.17   68.39
   3   1  -5 1262.57   68.29
   3  -1   5 1268.07   68.39
   3  -2  -5  415.26   22.60
  -3  -2   5  412.16   21.40
   3   2   5  395.76   21.70
  -3   2   5  424.66   22.30
   3  -2   5  381.26   22.20
   3  -3  -5 3258.37  168.18
   3   3   5 3241.78  166.28
   3  -3   5 3053.09  167.28
  -3   3   5 3338.67  167.48
  -3  -4   5   78.69    6.10
   3  -4  -5   67.49    5.80
  -3   4   5   81.99    5.80
   3  -4   5   79.79    6.20
  -3  -5   5 2303.17  122.09
   3  -5  -5 2356.76  122.09
  -3  -5  -5 2250.87  122.99
  -3   5   5 2410.96  121.59
   3  -5   5 2309.67  123.69
  -3  -6   5   59.29    5.90
   3  -6  -5   73.39    6.00
  -3  -6  -5   70.49    7.40
   3  -6   5   62.89    7.60
  -3   6   5   57.99    4.90
   3  -7  -5  438.86   26.80
  -3  -7   5  507.25   27.00
   3  -7   5  440.86   27.80
  -3  -7  -5  487.15   27.90
   3  -8  -5   58.19    6.70
  -3  -8   5   56.49    6.40
  -3  -8  -5   66.89    7.60
   3  -8   5   46.50    7.00
   3  -9  -5  153.58   11.90
  -3  -9   5  166.08   11.90
  -3  -9  -5  160.98   12.60
   3  -9   5  178.38   13.10
  -3 -10   5   72.49    8.20
   3 -10  -5   75.19    8.50
   3 -10   5   83.69    9.60
  -3 -10  -5   68.89    8.40
  -3 -11   5  188.28   13.50
   3 -11  -5  191.38   14.50
   3 -11   5  194.18   15.10
  -3 -11  -5  163.88   14.10
  -3 -12   5   63.59    8.10
   3 -12  -5   85.39    9.80
   3 -12   5   83.09   11.10
  -3 -12  -5   80.89    9.80
   4   0  -5    0.90    1.20
   4   0   5   -0.10    1.40
  -4   0   5    0.50    1.10
   4  -1  -5  908.01   46.10
   4   1   5  943.21   46.80
  -4  -1   5  828.62   45.60
   4   1   5  883.21   45.90
   4   1  -5  844.02   46.10
  -4   1   5  848.92   46.10
   4  -1   5  828.42   46.30
  -4  -2   5  232.48   12.90
   4   2   5  238.98   13.10
   4  -2  -5  216.58   13.60
  -4   2   5  236.68   13.80
   4  -2   5  254.47   13.90
   4  -3  -5  467.65   26.20
  -4  -3   5  483.15   24.60
   4   3   5  474.85   24.60
  -4   3   5  448.96   25.90
   4  -3   5  460.55   25.90
   4  -4  -5   46.50    6.40
   4  -4   5   49.90    4.80
  -4   4   5   39.50    4.40
  -4  -5   5  308.97   18.40
   4  -5  -5  288.27   19.30
  -4   5   5  331.17   17.80
   4  -5   5  287.87   17.90
   4  -6  -5  388.66   23.80
  -4  -6   5  389.26   23.10
  -4  -6  -5  380.26   23.90
   4  -6   5  394.76   23.80
  -4   6   5  423.36   22.40
  -4  -7   5  315.87   20.00
   4  -7  -5  378.56   21.10
  -4  -7  -5  293.07   20.60
   4  -7   5  287.27   21.20
  -4   7   5  385.16   19.30
  -4  -8   5   54.19    6.30
   4  -8  -5   53.09    6.60
   4  -8   5   47.70    8.20
  -4  -8  -5   52.09    7.10
  -4  -9   5  146.59   11.60
   4  -9  -5  164.88   12.30
  -4  -9  -5  158.08   12.50
   4  -9   5  160.78   14.40
   4 -10  -5    2.60    4.10
  -4 -10   5   -0.30    3.00
  -4 -10  -5   -1.40    4.00
   4 -10   5   -6.60    3.90
  -4 -11   5  102.29    9.90
   4 -11  -5   86.99   10.40
  -4 -11  -5   94.69   10.40
   4 -11   5   93.49   12.60
  -4 -12   5   22.00    5.80
   4 -12  -5   23.80    7.00
  -4 -12  -5   33.00    6.90
   4 -12   5   24.10    8.70
  -5   0   5   -0.60    1.20
   5   0  -5   -2.80    1.30
   5   0   5    0.50    1.70
  -5  -1   5 3083.19  155.68
   5   1   5 2902.21  156.78
   5   1   5 3026.90  155.88
   5  -1  -5 2822.42  155.98
   5   1  -5 3037.40  156.18
   5  -1   5 3150.58  156.48
  -5   1   5 2970.70  156.08
   5   2   5  103.29    6.90
  -5  -2   5  122.99    7.00
   5   2   5  106.09    8.40
   5  -2  -5  127.49    7.80
   5  -2   5  108.69    7.90
  -5   2   5  123.09    7.80
   5   2  -5  105.29    7.90
   5  -3  -5 1047.20   58.39
  -5  -3   5 1119.49   57.19
   5   3   5 1067.79   56.89
  -5   3   5 1044.90   58.29
   5  -3   5 1206.78   58.79
  -5  -4   5    1.60    0.70
   5  -4  -5    1.10    2.20
  -5   4   5    0.70    1.80
   5  -4   5   -1.10    1.80
   5  -5  -5  381.26   22.20
  -5   5   5  342.67   20.80
   5  -5   5  361.66   21.30
  -5  -6   5   40.60    5.40
   5  -6  -5   45.50    7.20
  -5   6   5   42.30    4.90
  -5  -6  -5   46.00    6.30
   5  -6   5   39.80    5.10
  -5  -7   5  477.45   27.30
   5  -7  -5  488.25   30.00
  -5   7   5  426.66   25.90
  -5  -7  -5  492.55   28.20
   5  -7   5  459.95   27.00
   5  -8  -5    5.20    5.10
  -5  -8   5   -5.00    2.70
   5  -8   5    3.40    3.30
  -5  -8  -5    2.50    3.30
   5  -9  -5  378.46   26.10
  -5  -9   5  391.06   22.90
  -5  -9  -5  419.76   24.40
   5  -9   5  319.27   23.40
   5 -10  -5    6.00    5.60
  -5 -10   5   14.40    4.60
   5 -10   5   12.90    5.10
  -5 -10  -5   16.40    5.10
   5 -11  -5  162.08   18.10
  -5 -11   5  184.68   13.70
  -5 -11  -5  187.48   14.60
   5 -11   5  190.68   15.60
   5 -12  -5    1.50    6.40
  -5 -12   5    6.20    4.20
   5 -12   5    8.90    5.90
  -5 -12  -5   15.20    5.50
  -6   0   5    0.10    1.50
   6   0   5   -1.40    1.90
   6   0  -5   -0.50    1.60
   6  -1  -5 1668.73   82.19
  -6  -1   5 1483.55   81.49
   6   1   5 1484.35   81.59
   6   1   5 1654.23   82.89
   6   1  -5 1567.64   82.19
  -6   1   5 1517.35   81.89
   6  -1   5 1517.95   82.49
   6   2   5   38.40    5.20
   6  -2  -5   42.80    4.70
  -6  -2   5   48.10    3.80
   6   2   5   43.70    3.90
   6  -2   5   43.60    4.90
   6   2  -5   43.60    2.60
  -6   2   5   43.80    4.80
   6   2  -5   37.10    4.70
  -6  -3   5  197.48   11.30
   6   3   5  198.28   10.90
   6  -3  -5  194.38   12.50
   6  -3   5  195.88   12.70
  -6   3   5  209.48   12.60
  -6  -4   5   23.50    2.30
   6  -4  -5   18.30    3.50
   6  -4   5   25.10    3.90
  -6   4   5   19.20    3.50
   6  -5  -5  192.78   13.20
  -6   5   5  210.28   13.10
   6  -5   5  216.28   13.60
  -6  -6   5    0.30    2.80
   6  -6  -5    3.20    3.20
   6  -6   5    5.70    2.80
  -6   6   5    4.20    2.90
  -6  -7   5  822.62   44.00
   6  -7  -5  749.82   44.40
   6  -7   5  810.12   43.70
  -6  -7  -5  760.32   44.70
  -6   7   5  777.52   42.70
   6  -8  -5   12.90    4.90
  -6  -8   5   10.60    3.80
  -6  -8  -5   10.00    4.50
   6  -8   5   15.40    4.40
   6  -9  -5  420.16   27.50
  -6  -9   5  408.36   25.10
  -6  -9  -5  397.26   26.20
   6  -9   5  431.46   25.40
   6 -10  -5   12.10    6.10
  -6 -10   5   19.80    4.80
  -6 -10  -5   25.00    6.20
   6 -10   5   23.80    5.30
  -6 -11   5   71.19    8.80
   6 -11  -5   78.99   11.50
   6 -11   5   74.19    8.80
  -6 -11  -5   74.29    9.30
   6 -12  -5   10.90    6.10
  -6 -12   5    1.40    4.10
  -6 -12  -5    4.80    5.60
   6 -12   5    5.70    4.90
   7   0   5    0.20    2.20
  -7   0   5    1.50    2.00
   7   0  -5    0.60    2.20
   7   1   5  213.18   14.60
  -7  -1   5  226.98   13.40
   7  -1  -5  222.68   14.10
   7   1   5  226.88   13.40
  -7   1   5  227.88   13.80
   7   1  -5  231.28   14.30
   7  -1   5  225.98   14.40
   7  -2  -5  239.38   14.10
   7   2   5  231.58   12.90
   7   2   5  217.08   14.90
  -7  -2   5  199.78   12.80
   7   2  -5  206.08   14.00
  -7   2   5  236.48   13.90
   7  -2   5  221.18   14.20
  -7  -3   5  109.39    7.10
   7  -3  -5  101.89    8.20
   7  -3   5  115.59    8.60
  -7   3   5  112.79    8.10
   7  -4  -5   28.40    4.50
  -7   4   5   27.80    4.30
   7  -4   5   23.30    4.20
   7  -5  -5  170.08   11.50
  -7   5   5  147.59   10.70
   7  -5   5  165.08   11.40
   7  -6  -5   33.20    5.20
  -7   6   5   33.80    4.80
   7  -6   5   30.90    5.10
  -7  -7   5  139.09   10.80
   7  -7  -5  142.39   10.80
   7  -7   5  130.69   10.50
   7  -8  -5   23.20    5.50
  -7  -8   5   10.70    4.10
   7  -8   5   15.20    4.40
  -7  -8  -5   16.00    5.50
  -7  -9   5   24.00    5.00
   7  -9  -5   28.50    5.80
   7  -9   5   14.40    5.00
  -7  -9  -5   23.80    6.30
  -7 -10   5   17.80    5.20
   7 -10  -5   12.30    5.10
   7 -10   5   13.10    4.70
  -7 -10  -5    4.30    4.60
  -7 -11   5    8.30    5.10
   7 -11  -5    7.40    5.30
  -7 -11  -5    2.10    5.60
   7 -11   5   11.60    5.30
   8   0   5    1.40    2.50
  -8   0   5    0.30    2.00
   8   0  -5   -1.70    2.20
   8   1   5  707.33   38.50
   8   1   5  758.22   40.20
   8  -1  -5  752.12   39.40
  -8  -1   5  719.33   38.60
   8  -1   5  692.53   39.70
  -8   1   5  652.53   38.80
   8   1  -5  690.13   39.40
   8   2   5  170.38   13.50
   8  -2  -5  206.68   13.10
   8   2   5  200.78   11.80
  -8  -2   5  198.38   12.10
  -8   2   5  218.68   12.90
   8   2  -5  198.88   13.30
   8  -2   5  186.48   13.20
  -8  -3   5  799.42   42.30
   8  -3  -5  748.93   43.50
   8  -3   5  836.82   44.00
  -8   3   5  775.22   43.40
   8  -4  -5   18.60    4.10
   8  -4   5   14.50    4.00
  -8   4   5   27.80    4.40
   8  -5  -5  654.13   38.00
   8  -5   5  735.63   38.20
  -8   5   5  627.24   37.40
   8  -6  -5   27.80    5.00
   8  -6   5   16.00    4.30
  -8   6   5   14.80    3.80
   8  -7  -5  367.26   22.40
   8  -7   5  346.67   22.10
  -8  -8   5   -2.10    3.30
   8  -8  -5    2.70    3.80
   8  -8   5    1.70    3.60
  -8  -8  -5   -4.50    3.50
   8  -9  -5  232.78   16.00
  -8  -9   5  224.48   15.80
  -8  -9  -5  230.08   16.80
   8  -9   5  190.28   15.20
   8 -10  -5   64.59    8.80
  -8 -10   5   70.59    8.50
  -8 -10  -5   62.89    9.50
   8 -10   5   60.29    8.40
  -8 -11   5  138.99   12.30
   8 -11  -5  165.88   13.90
   8 -11   5  165.78   13.30
  -8 -11  -5  122.69   14.00
   9   0  -5    0.70    2.60
   9   0   5    1.30    3.00
  -9   0   5    2.20    2.30
   9  -1  -5   70.99    7.20
   9   1   5   64.89    7.80
   9   1   5   69.29    5.80
  -9  -1   5   70.39    6.10
  -9   1   5   69.19    6.80
   9   1  -5   72.89    7.60
   9  -1   5   61.99    7.30
   9   2   5   47.00    6.90
  -9  -2   5   55.09    5.40
   9  -2  -5   53.09    6.40
  -9   2   5   54.49    6.00
   9   2  -5   47.40    6.30
   9  -2   5   44.50    6.30
  -9  -3   5    8.70    3.00
   9  -3  -5    3.00    3.20
   9  -3   5    3.30    3.30
  -9   3   5    0.60    2.70
   9  -4  -5   24.90    4.90
   9  -4   5   35.70    5.70
  -9   4   5   32.70    5.00
   9  -5  -5    3.60    3.30
  -9   5   5    1.40    3.00
   9  -5   5    3.80    3.40
   9  -6  -5    5.90    3.90
  -9   6   5    8.70    3.40
   9  -6   5    5.80    3.70
   9  -7  -5   24.10    5.60
   9  -7   5   38.00    6.40
  -9  -8   5   17.10    5.30
   9  -8  -5   12.80    4.90
  -9  -8  -5    3.60    4.50
   9  -8   5    8.50    4.50
  -9  -9   5   32.00    6.30
   9  -9  -5   32.50    6.60
  -9  -9  -5   27.00    6.90
   9  -9   5   30.60    6.60
  -9 -10   5   -1.80    4.10
   9 -10  -5    2.90    4.60
  -9 -10  -5    4.70    5.10
   9 -10   5    6.10    5.00
 -10   0   5    1.00    2.50
  10   0  -5   -1.90    2.80
  10   0   5   -1.20    2.40
  10   0   5   -1.70    3.10
  10   1   5  316.87   19.30
 -10  -1   5  275.67   16.90
  10  -1  -5  279.57   18.00
 -10   1   5  266.57   17.30
  10   1  -5  287.27   18.00
  10  -1   5  255.77   18.00
  10   2   5    6.20    4.20
 -10  -2   5   16.50    3.50
  10  -2  -5    7.90    3.70
  10  -2   5   16.40    4.80
 -10   2   5   10.00    3.80
  10   2  -5   12.50    4.20
  10  -3  -5  926.31   52.39
 -10   3   5  948.01   51.89
  10  -3   5  896.71   52.59
  10   3  -5 1028.60   53.19
  10  -4  -5    2.90    3.70
  10  -4   5    3.30    3.60
 -10   4   5    5.60    3.40
  10  -5  -5  652.43   39.10
  10  -5   5  684.13   39.50
 -10   5   5  715.03   38.70
  10  -6  -5   22.80    5.30
  10  -6   5   22.90    5.60
  10  -7  -5  120.29   12.10
  10  -7   5  163.08   12.40
  10  -8  -5   -0.30    3.90
 -10  -8   5    5.10    4.20
  10  -8   5   -2.90    3.70
 -10  -9   5  155.68   12.70
  10  -9  -5  138.99   13.80
 -10  -9  -5  161.98   15.50
  10  -9   5  151.58   13.10
  11   0   5   -1.60    2.70
  11   0  -5    5.30    3.80
 -11   0   5    0.30    2.90
  11   0   5   -0.20    4.10
 -11  -1   5   31.30    4.70
  11  -1  -5   31.30    5.90
  11   1   5   25.40    5.80
  11   1  -5   30.40    5.70
 -11   1   5   32.80    5.00
  11  -1   5   35.30    6.20
 -11  -2   5    0.90    2.70
  11   2   5    5.70    4.40
  11  -2  -5    6.50    3.90
  11   2  -5   10.20    4.20
  11  -2   5   12.00    4.70
 -11   2   5    5.60    3.40
  11  -3  -5  331.37   20.80
  11  -3   5  292.37   20.90
 -11   3   5  322.07   20.20
  11   3  -5  354.66   21.30
  11  -4  -5    7.90    4.20
  11  -4   5    8.70    4.50
 -11   4   5    8.00    3.60
  11  -5  -5  399.46   24.80
  11  -5   5  389.26   24.90
  11  -6  -5   11.10    4.90
  11  -6   5   10.80    5.60
  11  -7  -5   82.89    9.60
  11  -7   5   85.59   10.10
  11  -8  -5   30.90    6.90
  11  -8   5   51.49    8.10
 -12   0   5    3.80    3.00
  12   0   5   -3.70    3.70
  12   0  -5   -2.10    3.30
  12  -1  -5  587.24   33.90
 -12  -1   5  556.04   32.70
  12   1   5  608.34   35.10
 -12   1   5  623.14   33.30
  12   1  -5  529.55   34.00
  12  -1   5  562.24   34.50
  12  -2  -5   79.99    9.10
  12   2   5   82.29   10.00
  12   2  -5   62.69    8.40
 -12   2   5   76.79    8.30
  12  -2   5   63.89    8.80
  12  -3  -5  283.07   19.80
 -12   3   5  287.47   18.90
  12  -3   5  316.37   20.50
  12  -4  -5    3.70    4.10
  12  -4   5    5.60    4.60
  12  -5  -5  251.57   17.70
  12  -5   5  251.07   18.00
  12  -6  -5   16.90    5.60
  12  -6   5   18.20    6.00
  12  -7  -5  295.97   20.80
  12  -7   5  308.77   21.40
 -13   0   5    5.40    3.10
  13   0  -5   -1.80    4.30
  13   0   5    1.60    4.50
 -13  -1   5   67.39    7.30
  13   1   5   69.59    9.90
  13  -1  -5   76.39    9.20
 -13   1   5   66.99    7.60
  13   1  -5   69.49    8.80
  13  -1   5   66.99    9.60
  13  -2  -5   -1.30    3.80
  13   2   5   -2.50    4.50
  13  -2   5    2.40    5.00
  13   2  -5   -3.70    3.90
 -13   2   5    0.20    3.20
  13  -3  -5    6.20    4.60
  13  -3   5   11.50    5.30
  13  -4  -5   13.40    5.60
  13  -4   5    9.30    5.70
  13  -5  -5   -7.60    4.30
  13  -5   5    4.10    4.90
  13  -6  -5   82.89   10.10
  13  -6   5   76.29   10.30
  14   0   5    2.70    5.40
  14   0  -5    2.40    4.40
  14  -1  -5  316.47   21.50
  14   1   5  307.87   22.30
  14  -1   5  295.57   21.70
  14   1  -5  313.07   21.20
  14   2   5    9.60    5.90
  14  -2  -5   11.10    5.60
  14  -2   5    4.10    5.90
  14   2  -5    9.80    5.20
  14  -3  -5   44.00    7.70
  14  -3   5   38.10    7.90
  14  -4  -5    7.70    5.40
  14  -4   5   -4.30    4.80
   0   0   6 2090.29  108.69
   0  -1  -6   -6.20    0.70
   0  -1   6   -6.00    0.90
   0   1   6   -4.80    0.90
   0  -1   6   -5.50    0.40
   0  -2  -6  284.27   15.30
   0  -2   6  256.37   14.70
   0   2   6  270.47   15.10
   0  -3  -6   -3.20    1.10
   0  -3   6   -2.40    0.80
   0   3   6   -2.60    0.80
   0  -4   6  255.47   14.80
   0  -4  -6  250.67   15.30
   0   4   6  275.27   14.50
   0  -5   6   -0.20    1.30
   0  -5  -6   -2.90    1.40
   0   5   6   -0.30    1.00
   0   6   6  350.36   18.40
   0  -6  -6  326.57   20.00
   0  -6   6  331.47   19.50
   0  -7  -6   -0.50    2.10
   0  -7   6    3.20    2.10
   0  -8  -6  228.58   15.60
   0  -8   6  250.67   15.20
   0  -9  -6    0.30    3.10
   0  -9   6    1.50    2.70
   0 -10   6    7.00    3.70
   0 -10  -6    5.30    4.00
   0 -11   6   -3.10    3.50
   0 -11  -6    0.30    3.90
   0 -12  -6   10.80    5.20
   0 -12   6    9.60    4.20
   0 -13  -6   -3.90    4.20
   0 -13   6   -0.60    4.30
   1   0  -6    8.80    1.40
   1   0   6   15.30    2.20
  -1   0   6    9.20    1.80
   1   0   6    6.70    1.70
   1   1   6   -2.30    1.00
  -1  -1   6   -3.70    0.50
   1  -1  -6   -4.30    0.70
  -1  -1   6   -3.70    0.90
  -1   1   6   -4.20    0.80
   1  -1   6   -3.00    0.70
   1   2   6   37.80    2.80
   1  -2  -6   37.50    2.90
  -1  -2   6   30.60    2.50
  -1  -2  -6   32.60    3.60
  -1   2   6   31.70    2.90
   1  -2   6   33.40    2.80
  -1  -3   6   67.59    4.40
   1   3   6   64.49    4.20
   1  -3  -6   56.99    4.60
  -1  -3  -6   65.09    5.10
   1  -3   6   62.29    4.60
  -1   3   6   64.89    4.50
   1  -4  -6   -0.50    1.40
   1   4   6    1.40    1.00
  -1  -4   6   -0.20    1.30
  -1  -4  -6    1.80    1.80
  -1   4   6    0.30    1.30
   1  -4   6    0.30    1.20
   1  -5  -6  232.58   13.30
   1   5   6  210.08   11.60
  -1  -5   6  220.88   12.70
  -1  -5  -6  197.48   13.20
   1  -5   6  213.28   12.70
  -1   5   6  200.38   12.10
  -1  -6   6   14.70    2.80
   1  -6  -6   11.50    3.00
  -1   6   6   16.20    2.30
   1  -6   6   17.90    3.10
  -1  -6  -6    4.90    2.70
  -1  -7   6  132.59    9.30
   1  -7  -6  133.09   10.00
  -1  -7  -6  137.29   10.10
   1  -7   6  144.09    9.70
  -1  -8   6    2.70    2.70
   1  -8  -6   -0.60    2.60
  -1  -8  -6    1.90    2.90
   1  -8   6    5.60    2.80
   1  -9  -6  342.17   20.40
  -1  -9   6  276.07   19.30
   1  -9   6  324.37   19.60
  -1  -9  -6  340.07   20.40
   1 -10  -6    2.40    3.40
  -1 -10   6    8.20    3.80
   1 -10   6    6.50    3.70
  -1 -10  -6    6.80    4.20
  -1 -11   6  254.47   16.60
   1 -11  -6  249.68   17.20
   1 -11   6  226.58   16.20
  -1 -11  -6  244.18   17.30
  -1 -12   6   -0.60    3.80
   1 -12  -6    8.20    5.30
  -1 -12  -6    4.00    4.70
   1 -12   6    1.30    3.90
  -1 -13   6  106.59   11.30
   1 -13  -6  137.39   12.90
  -1 -13  -6  117.39   12.70
   1 -13   6  105.99   11.40
   2   0   6  861.41   46.30
  -2   0   6  890.61   46.10
   2   0   6  850.81   46.40
   2   0  -6  898.71   45.80
   2   1   6   47.30    3.70
   2  -1  -6   56.89    4.30
  -2  -1   6   52.69    3.60
  -2   1   6   51.49    3.80
   2   1  -6   51.79    3.50
   2  -1   6   48.60    3.70
   2   2   6   16.80    1.90
   2  -2  -6   18.30    2.10
  -2  -2   6   19.50    1.60
   2  -2   6   14.80    2.00
  -2   2   6   15.30    2.10
  -2  -3   6   25.30    2.80
   2  -3  -6   23.70    2.80
   2   3   6   22.80    2.00
  -2   3   6   23.60    2.80
   2  -3   6   20.10    2.70
  -2  -4   6   38.60    3.90
   2  -4  -6   31.10    3.80
   2   4   6   35.40    2.50
   2  -4   6   43.40    5.20
  -2  -4  -6   29.50    4.30
  -2   4   6   37.60    3.70
   2  -5  -6    3.00    1.90
  -2  -5   6    0.50    1.40
  -2  -5  -6    0.20    2.00
  -2   5   6    0.50    1.50
   2  -5   6    0.70    1.70
   2  -6  -6    0.10    1.90
  -2  -6   6    0.50    1.70
   2  -6   6    0.50    1.80
  -2  -6  -6   -0.40    2.10
  -2   6   6    2.50    1.70
   2  -7  -6   12.90    3.40
  -2  -7   6   18.50    3.40
  -2  -7  -6   11.10    3.40
  -2   7   6   19.50    2.70
   2  -7   6   17.40    3.40
  -2  -8   6   18.40    3.70
   2  -8  -6   10.20    3.50
   2  -8   6   14.20    3.50
  -2  -8  -6   17.10    4.00
   2  -9  -6  131.59   10.30
  -2  -9   6  119.79    9.40
  -2  -9  -6  126.79   10.60
   2  -9   6  119.29    9.80
   2 -10  -6   13.00    4.40
  -2 -10   6   12.20    3.90
   2 -10   6    9.10    3.90
  -2 -10  -6    6.80    4.00
  -2 -11   6   43.40    6.70
   2 -11  -6   36.30    6.70
  -2 -11  -6   53.99    7.50
   2 -11   6   41.10    6.50
  -2 -12   6   15.80    5.00
   2 -12  -6   19.70    5.80
  -2 -12  -6   16.20    5.70
   2 -12   6    8.00    4.80
   3   0  -6   66.49    4.20
   3   0   6   61.39    4.60
  -3   0   6   68.79    4.50
   3   0   6   60.09    4.70
  -3  -1   6   39.20    2.90
   3  -1  -6   35.20    2.90
   3   1   6   31.80    3.30
   3   1   6   34.30    3.90
  -3   1   6   33.90    3.30
   3  -1   6   35.80    3.20
   3   1  -6   36.40    3.00
   3  -2  -6  113.99    7.80
   3   2   6  120.99    7.00
  -3  -2   6  112.19    6.70
  -3   2   6  105.59    7.30
   3  -2   6  124.49    7.40
   3   3   6    9.40    1.30
   3  -3  -6    9.60    2.30
  -3   3   6    7.50    2.00
   3  -3   6    9.10    2.00
   3  -4  -6  180.58   10.30
  -3  -4   6  161.18   10.10
   3   4   6  154.38    8.50
  -3   4   6  156.88   10.00
   3  -4   6  160.48   10.40
  -3  -5   6   42.90    4.70
   3  -5  -6   36.70    4.50
   3  -5   6   53.79    6.20
  -3  -5  -6   44.00    5.70
  -3   5   6   44.10    4.50
   3  -6  -6   36.10    4.60
  -3  -6   6   34.80    4.60
  -3   6   6   37.50    4.10
  -3  -6  -6   27.10    4.90
   3  -6   6   45.80    6.50
  -3  -7   6   42.40    4.90
   3  -7  -6   34.30    5.00
  -3   7   6   25.60    3.60
  -3  -7  -6   47.60    6.10
   3  -7   6   33.70    6.00
   3  -8  -6    9.70    3.50
  -3  -8   6   11.50    3.40
   3  -8   6    6.80    3.90
  -3  -8  -6   12.90    4.00
   3  -9  -6    6.40    3.70
  -3  -9   6   14.10    3.90
  -3  -9  -6   15.60    4.60
   3  -9   6   11.60    4.60
   3 -10  -6   23.90    5.10
  -3 -10   6   22.10    4.70
  -3 -10  -6   25.50    5.50
   3 -10   6   24.00    6.70
   3 -11  -6   65.99    8.20
  -3 -11   6   45.50    6.70
  -3 -11  -6   57.49    8.20
   3 -11   6   45.50    8.20
   3 -12  -6   27.20    6.50
  -3 -12   6   29.10    6.10
  -3 -12  -6   21.30    6.00
   3 -12   6   35.40    8.00
   4   0  -6  384.96   21.40
  -4   0   6  415.26   21.60
   4   0   6  399.86   21.90
   4   0   6  367.26   21.70
   4   1   6   79.89    6.10
  -4  -1   6   81.09    5.30
   4  -1  -6   83.09    5.50
   4   1   6   80.39    5.60
   4  -1   6   69.69    5.70
   4   1  -6   87.39    5.70
  -4   1   6   84.49    5.70
  -4  -2   6    1.60    1.00
   4  -2  -6   -0.70    1.20
   4   2   6    1.20    1.10
   4  -2   6    0.90    1.60
  -4   2   6   -0.10    1.40
   4  -3  -6   33.50    4.20
   4   3   6   32.80    2.50
  -4  -3   6   32.30    2.40
   4  -3   6   33.80    3.90
  -4   3   6   40.70    4.10
   4  -4  -6   47.60    6.30
   4  -4   6   40.90    4.50
  -4   4   6   40.60    4.40
  -4  -5   6    2.50    2.10
   4  -5  -6    3.90    2.50
   4  -5   6   -0.50    1.80
  -4   5   6    2.10    1.80
   4  -6  -6    3.90    2.80
  -4  -6   6    5.20    2.30
  -4   6   6    4.00    2.00
  -4  -6  -6    6.40    3.20
   4  -6   6    6.30    3.00
   4  -7  -6  108.69    8.60
  -4  -7   6   93.49    8.00
  -4   7   6  113.79    7.60
  -4  -7  -6   80.29    9.10
   4  -7   6   93.29    9.60
   4  -8  -6   98.89    9.00
  -4  -8   6  115.39    9.00
  -4  -8  -6  126.79   10.40
   4  -8   6  127.09   12.20
   4  -9  -6    5.90    3.60
  -4  -9   6    3.20    3.00
   4  -9   6   -3.20    4.20
  -4  -9  -6    9.10    4.10
   4 -10  -6    2.20    3.70
  -4 -10   6    4.20    3.50
  -4 -10  -6    2.70    4.00
   4 -10   6   -0.40    4.90
   4 -11  -6    2.40    4.30
  -4 -11   6   -1.10    3.30
   4 -11   6   -4.10    5.00
  -4 -11  -6    4.70    4.30
  -4 -12   6    2.50    4.30
   4 -12  -6   14.50    6.20
   4 -12   6   11.00    6.60
  -4 -12  -6   15.20    6.00
  -5   0   6 1216.98   66.19
   5   0  -6 1202.88   66.19
   5   0   6 1358.76   66.99
   5  -1  -6  191.58   12.30
   5   1   6  212.18   12.30
  -5  -1   6  226.78   12.20
   5   1   6  186.38   13.00
  -5   1   6  214.28   12.50
   5  -1   6  240.78   13.00
   5   1  -6  188.48   12.40
  -5  -2   6 1292.27   65.89
   5   2   6 1271.67   65.99
   5  -2  -6 1318.57   66.69
   5   2   6 1251.27   67.69
  -5   2   6 1161.18   66.59
   5  -2   6 1197.28   66.79
   5   2  -6 1313.67   66.89
   5  -3  -6  382.86   21.80
   5   3   6  357.26   20.50
  -5  -3   6  374.46   20.60
   5  -3   6  433.86   22.20
  -5   3   6  400.26   22.00
  -5  -4   6  536.45   28.70
   5  -4  -6  535.85   30.60
   5  -4   6  603.24   30.80
  -5   4   6  526.45   30.30
   5  -5  -6    3.50    2.90
   5  -5   6    0.50    2.10
  -5   5   6    3.70    2.10
  -5  -6   6  799.62   43.50
   5  -6  -6  746.43   45.70
  -5   6   6  807.12   42.90
   5  -6   6  785.12   43.40
   5  -7  -6   52.59    8.90
  -5  -7   6   68.29    7.00
  -5  -7  -6   53.79    7.30
  -5   7   6   66.49    6.20
   5  -7   6   55.79    6.50
   5  -8  -6  530.15   31.80
  -5  -8   6  471.15   28.40
   5  -8   6  480.85   28.70
  -5  -8  -6  490.15   29.80
   5  -9  -6    5.60    4.90
  -5  -9   6   21.10    4.30
  -5  -9  -6    8.00    4.60
   5  -9   6   15.00    4.50
   5 -10  -6  183.28   17.50
  -5 -10   6  224.28   15.60
  -5 -10  -6  216.68   16.70
   5 -10   6  264.67   16.80
  -5 -11   6   17.00    4.80
   5 -11  -6   22.60    7.50
  -5 -11  -6   37.10    6.90
   5 -11   6   23.90    5.80
   5 -12  -6   80.89   13.40
  -5 -12   6   90.39    9.90
  -5 -12  -6   99.79   11.00
   5 -12   6  101.79   11.40
  -6   0   6   43.60    4.40
   6   0  -6   47.10    4.70
   6   0   6   37.80    4.80
   6  -1  -6  131.39    9.20
   6   1   6  139.59    9.10
  -6  -1   6  145.69    9.00
   6   1   6  148.49   10.30
   6  -1   6  166.38   10.10
   6   1  -6  134.49    9.50
  -6   1   6  144.79    9.40
   6  -2  -6   42.00    4.60
  -6  -2   6   41.90    3.90
   6   2   6   46.10    5.60
   6   2   6   40.30    3.90
   6   2  -6   39.00    4.70
  -6   2   6   38.40    4.50
   6   2  -6   42.90    2.50
   6  -2   6   34.20    4.60
   6   3   6  415.86   22.80
  -6  -3   6  443.36   23.10
   6  -3  -6  413.76   24.20
  -6   3   6  430.76   24.30
   6  -3   6  427.76   24.50
   6  -4  -6  122.79    9.30
   6  -4   6  127.09    9.20
  -6   4   6  128.79    9.00
   6  -5  -6   18.80    3.70
   6  -5   6   15.90    3.60
  -6   5   6   19.10    3.60
   6  -6  -6    6.60    3.30
  -6  -6   6   11.60    3.60
   6  -6   6    8.00    3.10
  -6   6   6    9.30    3.30
  -6  -7   6   16.00    4.00
   6  -7  -6   18.60    5.00
  -6  -7  -6   20.10    5.20
   6  -7   6   20.20    4.30
  -6   7   6   22.50    4.00
   6  -8  -6   21.00    5.60
  -6  -8   6   11.00    3.70
   6  -8   6   17.60    4.40
  -6  -8  -6    7.10    4.40
   6  -9  -6   17.00    6.60
  -6  -9   6   33.60    5.70
  -6  -9  -6   19.20    5.50
   6  -9   6   27.50    5.30
   6 -10  -6    6.10    6.20
  -6 -10   6    2.20    3.50
  -6 -10  -6    2.90    4.30
   6 -10   6   -0.60    3.30
  -6 -11   6   84.09    9.40
   6 -11  -6   94.39   12.60
  -6 -11  -6   73.49    9.90
   6 -11   6   74.39    9.10
  -7   0   6 4898.81  266.07
   7   0   6 5046.40  266.87
   7   0  -6 5442.36  266.67
  -7  -1   6   44.40    4.50
   7   1   6   35.80    5.20
   7  -1  -6   37.50    4.70
   7   1   6   40.90    4.40
   7   1  -6   40.80    4.80
   7  -1   6   47.10    5.50
  -7   1   6   37.30    4.60
   7  -2  -6 2936.41  159.38
  -7  -2   6 3123.09  158.68
   7   2   6 2998.30  160.58
   7   2   6 3077.49  158.58
   7  -2   6 2999.20  159.78
  -7   2   6 3081.79  159.58
   7   2  -6 3131.39  159.78
  -7  -3   6   17.50    2.40
   7  -3  -6   13.90    3.20
   7  -3   6    6.70    3.00
  -7   3   6    6.30    2.60
   7  -4  -6 1212.28   67.69
   7  -4   6 1337.77   68.09
  -7   4   6 1237.08   67.59
   7  -5  -6    1.30    2.60
  -7   5   6    3.10    2.60
   7  -5   6    1.80    2.70
   7  -6  -6 1609.34   86.39
  -7   6   6 1642.94   85.89
   7  -6   6 1588.14   86.49
   7  -7  -6    3.90    3.50
  -7  -7   6    0.30    2.80
  -7   7   6   -1.30    3.00
   7  -7   6    3.90    3.30
   7  -8  -6 1448.36   75.29
  -7  -8   6 1377.46   74.79
  -7  -8  -6 1340.07   76.19
   7  -8   6 1355.66   74.89
  -7  -9   6   20.30    4.80
   7  -9  -6   15.20    5.30
  -7  -9  -6    9.20    4.70
   7  -9   6   10.20    4.30
   7 -10  -6  549.54   34.50
  -7 -10   6  549.95   33.80
   7 -10   6  605.84   34.50
  -7 -10  -6  615.04   35.60
  -7 -11   6   14.40    5.20
   7 -11  -6    8.00    5.20
  -7 -11  -6    7.90    5.60
   7 -11   6   20.70    5.70
   8   0  -6  830.82   44.00
  -8   0   6  803.42   43.60
   8   0   6  765.72   44.50
   8  -1  -6    2.10    2.50
  -8  -1   6    0.10    1.80
   8   1   6    3.50    2.10
   8   1   6    1.70    2.80
  -8   1   6    5.20    2.40
   8   1  -6    4.40    2.80
   8  -1   6    2.20    2.70
   8   2   6   37.30    5.80
   8   2   6   34.90    3.70
   8  -2  -6   31.10    4.60
  -8  -2   6   26.50    3.60
  -8   2   6   32.70    4.50
   8  -2   6   27.40    4.80
   8   2  -6   24.90    4.40
  -8  -3   6    2.90    1.80
   8  -3  -6    0.80    2.80
   8  -3   6    3.30    2.80
  -8   3   6    4.30    2.80
   8  -4  -6  187.68   13.00
  -8   4   6  187.38   12.80
   8  -4   6  190.08   13.20
   8  -5  -6    3.40    3.10
  -8   5   6    1.20    2.90
   8  -5   6    2.40    3.10
   8  -6  -6    5.20    3.50
   8  -6   6    7.50    3.70
  -8   6   6    4.00    3.20
   8  -7  -6    3.00    3.60
  -8  -7   6   -1.00    3.20
   8  -7   6   -0.70    3.70
  -8   7   6    2.30    3.00
  -8  -8   6   92.09    9.40
   8  -8  -6   75.89    8.60
   8  -8   6   79.59    9.20
  -8  -8  -6   82.39   10.00
  -8  -9   6   17.80    4.90
   8  -9  -6   15.20    5.40
  -8  -9  -6    5.20    4.70
   8  -9   6   14.00    4.80
   8 -10  -6    9.90    5.50
  -8 -10   6   14.20    4.90
   8 -10   6   14.00    5.10
  -8 -10  -6   10.10    5.40
   8 -11  -6   13.80    5.60
  -8 -11  -6    6.50    5.80
   8 -11   6   11.00    5.40
   9   0  -6 1089.09   56.59
  -9   0   6  964.20   55.79
   9   0   6 1073.49   55.99
   9   0   6 1022.30   57.09
   9   1   6   63.99    6.20
  -9  -1   6   68.69    6.40
   9  -1  -6   72.39    7.30
   9   1   6   71.69    8.10
   9  -1   6   55.19    7.20
  -9   1   6   78.59    7.30
   9   1  -6   68.69    7.30
   9  -2  -6 1335.37   75.69
  -9  -2   6 1412.96   74.79
   9   2   6 1567.64   77.39
   9   2  -6 1385.56   76.19
   9  -2   6 1438.86   76.29
  -9   2   6 1352.36   75.39
   9  -3  -6   76.39    8.10
  -9   3   6   73.49    7.60
   9  -3   6   82.89    8.50
   9  -4  -6 2046.50  112.39
  -9   4   6 2034.70  112.09
   9  -4   6 2282.97  112.99
   9  -5  -6    9.90    3.90
  -9   5   6    2.80    3.20
   9  -5   6    8.40    3.80
   9  -6  -6 1095.69   63.19
   9  -6   6 1190.98   63.69
  -9   6   6 1187.88   62.79
   9  -7  -6    4.30    4.10
   9  -7   6    6.10    4.00
  -9  -8   6  385.66   25.80
   9  -8  -6  395.66   25.60
   9  -8   6  455.85   25.90
  -9  -9   6   86.39    9.70
   9  -9  -6  103.09   10.80
  -9  -9  -6   78.39   10.50
   9  -9   6   99.79   10.70
   9 -10  -6  262.67   19.50
  -9 -10   6  270.37   19.80
  -9 -10  -6  275.47   20.90
   9 -10   6  341.87   20.60
  10   0   6   10.90    4.40
  10   0  -6   16.70    4.30
 -10   0   6    7.20    3.00
  10   0   6   14.70    3.40
 -10  -1   6   46.10    5.50
  10   1   6   48.70    7.20
  10  -1  -6   48.10    6.40
  10  -1   6   44.00    6.40
  10   1  -6   40.60    6.00
 -10   1   6   63.69    6.70
  10   2   6    9.70    4.30
 -10  -2   6   12.20    3.20
  10  -2  -6   12.70    4.00
 -10   2   6   11.80    3.70
  10   2  -6   12.30    4.10
  10  -2   6    9.80    4.10
  10  -3  -6  153.18   11.30
 -10   3   6  141.49   11.00
  10  -3   6  138.49   11.30
  10   3  -6  139.99   11.10
  10  -4  -6   58.69    7.70
  10  -4   6   65.49    8.10
 -10   4   6   64.59    7.20
  10  -5  -6   46.50    6.70
  10  -5   6   47.60    7.00
 -10   5   6   32.80    5.80
  10  -6  -6   51.79    7.30
  10  -6   6   46.80    7.30
 -10   6   6   53.29    6.90
  10  -7  -6   90.99    9.70
  10  -7   6   82.69    9.60
 -10  -8   6    2.90    4.30
  10  -8  -6   -4.00    3.70
  10  -8   6    4.60    4.40
 -10  -9   6   -0.70    3.80
  10  -9  -6    1.80    4.70
  10  -9   6   -2.30    4.90
 -10  -9  -6    1.90    5.40
 -11   0   6  401.86   22.90
  11   0   6  378.06   22.70
  11   0   6  367.36   24.20
  11   0  -6  374.06   23.50
 -11  -1   6   48.70    5.60
  11   1   6   39.50    6.90
  11  -1  -6   43.20    6.50
 -11   1   6   46.00    6.20
  11  -1   6   38.70    6.60
  11   1  -6   47.50    6.90
 -11  -2   6  381.96   23.50
  11   2   6  409.96   26.10
  11  -2  -6  399.26   25.00
  11   2  -6  445.46   25.40
  11  -2   6  432.76   25.60
 -11   2   6  388.66   24.50
  11  -3  -6   62.89    7.50
 -11   3   6   39.80    6.10
  11  -3   6   36.70    6.80
  11   3  -6   53.69    7.10
  11  -4  -6  577.84   34.30
 -11   4   6  584.84   34.10
  11  -4   6  605.04   35.00
  11  -5  -6   30.80    6.40
  11  -5   6   34.60    6.50
 -11   5   6   33.30    5.90
  11  -6  -6  215.48   15.90
  11  -6   6  221.18   16.40
  11  -7  -6   30.90    6.40
  11  -7   6   32.90    6.80
  11  -8  -6  179.08   14.60
  11  -8   6  177.58   14.80
  12   0   6   31.00    6.80
  12   0  -6   39.90    6.70
 -12   0   6   41.20    5.90
  12  -1  -6   47.10    6.80
 -12  -1   6   31.10    5.30
  12   1   6   42.80    7.30
  12   1  -6   52.99    7.50
  12  -1   6   55.99    8.10
 -12   1   6   50.69    6.40
  12  -1   6   49.20    6.20
  12  -2  -6   16.50    5.00
  12   2   6   29.70    6.50
  12   2  -6   20.40    5.20
 -12   2   6   15.50    4.40
  12  -2   6   23.90    6.00
  12  -3  -6   18.20    5.00
  12  -3   6   11.90    5.40
 -12   3   6   16.90    4.50
  12  -4  -6  112.89   11.50
  12  -4   6  109.29   11.60
 -12   4   6  111.59    9.70
  12  -5  -6   11.70    5.30
  12  -5   6   15.00    5.50
  12  -6  -6    1.60    4.80
  12  -6   6   -0.70    4.50
  12  -7  -6   68.49    9.30
  12  -7   6   56.79    8.60
  13   0  -6  492.35   31.30
  13   0   6  517.45   32.20
 -13   0   6  531.65   30.20
  13  -1  -6    6.00    4.20
  13   1   6    9.30    5.30
 -13  -1   6    5.60    3.60
  13  -1   6    5.50    5.00
 -13   1   6    5.00    3.80
  13   1  -6    3.50    4.20
  13   2   6  180.28   15.90
  13  -2  -6  186.78   15.40
  13  -2   6  221.18   16.40
 -13   2   6  224.08   14.70
  13   2  -6  224.18   16.20
  13  -3  -6    3.40    4.90
 -13   3   6    3.80    4.20
  13  -3   6    9.70    5.00
  13  -4  -6   36.60    6.90
  13  -4   6   51.29    8.40
  13  -5  -6    0.10    5.10
  13  -5   6    7.50    5.50
  13  -6  -6  121.19   12.70
  13  -6   6  140.29   13.50
  14   0  -6    3.80    4.60
 -14   0   6   -1.30    3.40
  14   0   6    2.00    5.30
  14   1   6    7.00    5.70
  14  -1  -6   14.30    5.90
 -14  -1   6   10.50    6.60
  14   1  -6    5.80    4.60
  14  -1   6    9.80    5.70
  14  -2  -6   19.70    6.00
  14   2   6   13.40    6.30
  14   2  -6   16.80    5.50
  14  -2   6   18.90    6.50
  14  -3  -6    4.00    4.60
  14  -3   6    4.90    5.40
  14  -4  -6  139.39   12.80
  14  -4   6   86.99   11.50
   0   0   7    0.30    1.00
   0  -1  -7   -0.10    0.80
   0  -1   7   -0.90    0.80
   0  -1   7    0.60    0.40
   0   1   7    1.40    1.00
   0   2   7  785.12   42.00
   0  -2   7  766.42   41.50
   0  -2  -7  838.02   42.20
   0  -3   7   -0.20    0.80
   0  -3  -7    1.60    1.30
   0   3   7   -1.10    0.80
   0   4   7   10.90    1.80
   0  -4  -7   12.20    2.40
   0  -4   7   14.00    2.10
   0   5   7   -1.20    0.90
   0  -5  -7   -1.40    1.50
   0  -5   7    0.40    1.50
   0   6   7  754.92   41.50
   0  -6   7  846.92   42.60
   0  -6  -7  762.02   43.30
   0  -7   7   -1.10    1.80
   0  -7  -7    2.10    2.40
   0  -8   7  302.97   18.20
   0  -8  -7  293.57   18.80
   0  -9   7    0.20    2.60
   0  -9  -7   -1.10    2.90
   0 -10  -7    7.40    4.40
   0 -10   7    3.60    3.40
   0 -11   7    0.80    3.70
   0 -11  -7   -0.60    3.40
   0 -12  -7   65.39    8.90
   0 -12   7   58.49    7.40
   0 -13  -7    0.50    4.80
   0 -13   7   -4.60    4.00
   1   0   7    0.00    1.10
   1   0   7   -0.90    0.90
   1   0  -7   -1.20    0.40
  -1   0   7   -1.80    1.00
   1  -1  -7 1527.25   81.69
  -1  -1   7 1616.74   82.09
   1   1   7 1573.64   82.19
  -1   1   7 1596.64   82.19
   1  -1   7 1541.95   81.79
   1  -1   7 1602.34   82.19
   1   2   7  229.08   12.40
  -1  -2   7  223.38   11.90
   1  -2  -7  222.98   12.40
  -1   2   7  207.88   12.40
   1  -2   7  220.48   12.10
  -1  -2  -7  221.28   13.00
  -1  -3   7  578.64   30.70
   1   3   7  574.54   30.80
   1  -3  -7  583.14   31.20
  -1   3   7  637.04   31.10
  -1  -3  -7  556.24   31.70
   1  -3   7  544.05   31.40
  -1  -4   7   59.29    4.50
   1   4   7   65.99    4.30
   1  -4  -7   64.49    5.10
  -1  -4  -7   69.29    5.50
   1  -4   7   67.19    4.70
  -1   4   7   55.69    4.50
  -1  -5   7  240.28   14.30
   1  -5  -7  258.27   14.90
   1   5   7  243.88   13.50
   1  -5   7  259.97   14.40
  -1   5   7  238.38   14.00
  -1  -5  -7  236.68   15.10
   1   6   7   89.59    5.00
  -1  -6   7   83.49    6.30
   1  -6  -7   69.99    6.50
  -1  -6  -7   74.19    6.90
  -1   6   7   73.19    5.50
   1  -6   7   93.09    6.40
  -1  -7   7  870.51   47.10
   1  -7  -7  930.31   47.90
  -1  -7  -7  810.12   47.80
  -1   7   7  900.01   46.10
   1  -7   7  838.92   47.10
  -1  -8   7    3.80    2.50
   1  -8  -7    0.50    2.80
  -1  -8  -7   -1.10    2.90
   1  -8   7    1.30    2.30
   1  -9  -7  622.44   35.50
  -1  -9   7  659.03   34.90
   1  -9   7  594.34   34.70
  -1  -9  -7  587.44   35.50
   1 -10  -7    5.30    3.80
  -1 -10   7    8.40    3.60
  -1 -10  -7    6.50    3.60
   1 -10   7    2.90    3.00
   1 -11  -7  173.08   13.80
  -1 -11   7  174.08   12.70
  -1 -11  -7  185.48   14.00
   1 -11   7  164.18   12.90
   1 -12  -7   11.00    5.10
  -1 -12   7   16.50    5.10
   1 -12   7   15.50    5.00
  -1 -12  -7   14.50    6.00
  -1 -13   7  101.89   10.60
   1 -13  -7  113.09   12.10
  -1 -13  -7  121.89   12.20
   1 -13   7  100.69   11.10
   2   0   7   -0.40    1.00
  -2   0   7    2.40    1.10
   2   0   7    0.30    1.10
   2   0  -7    0.00    0.60
  -2  -1   7  815.02   40.00
   2  -1  -7  721.13   40.30
   2   1   7  700.93   40.20
   2   1  -7  754.82   39.60
  -2   1   7  796.12   40.20
   2  -1   7  758.02   40.00
  -2  -2   7  220.38   12.10
   2  -2  -7  215.08   12.30
   2   2   7  211.48   12.30
   2  -2   7  216.88   12.40
  -2   2   7  235.98   12.70
   2   3   7  241.68   14.30
   2  -3  -7  265.07   15.00
  -2  -3   7  281.77   14.70
   2  -3   7  283.07   14.90
  -2   3   7  243.68   14.90
   2  -4  -7   97.79    6.80
   2   4   7   98.49    5.70
  -2  -4   7  104.39    6.50
  -2   4   7   93.29    6.50
   2  -4   7   90.59    7.60
  -2  -4  -7   89.19    7.30
  -2  -5   7  154.58    9.90
   2   5   7  167.38    8.70
   2  -5  -7  153.38   10.20
  -2  -5  -7  162.28   11.10
  -2   5   7  151.78    9.70
   2  -5   7  149.29   10.70
  -2  -6   7    3.40    1.90
   2  -6  -7    6.10    2.50
  -2   6   7    0.30    1.50
   2  -6   7    0.80    2.20
  -2  -6  -7    1.20    2.40
   2  -7  -7   64.39    6.50
  -2  -7   7   60.39    6.00
  -2  -7  -7   48.40    6.20
   2  -7   7   49.60    5.70
  -2   7   7   51.39    4.80
   2  -8  -7   13.50    3.70
  -2  -8   7    9.80    3.00
   2  -8   7    9.50    3.20
  -2  -8  -7    9.40    3.60
  -2  -9   7   46.00    5.80
   2  -9  -7   32.00    5.60
  -2  -9  -7   34.30    5.90
   2  -9   7   53.39    6.20
   2 -10  -7   38.40    6.30
  -2 -10   7   52.89    6.40
   2 -10   7   42.10    6.20
  -2 -10  -7   46.50    7.30
   2 -11  -7   -3.10    3.50
  -2 -11   7   -1.00    2.90
  -2 -11  -7   -1.40    3.80
   2 -11   7   -1.50    3.70
  -2 -12   7   78.69    9.20
   2 -12  -7   95.19   10.70
  -2 -12  -7   82.89   10.30
   2 -12   7  103.59   10.80
  -3   0   7   -0.50    0.90
   3   0   7    2.00    1.40
   3   0   7   -0.80    1.10
   3   0  -7   -0.80    0.80
   3   1   7  685.13   39.10
  -3  -1   7  749.53   38.30
   3  -1  -7  744.23   38.40
   3   1   7  688.13   38.60
  -3   1   7  748.13   38.70
   3   1  -7  724.33   38.30
   3  -1   7  732.03   38.70
  -3  -2   7  142.19    8.00
   3   2   7  129.49    8.10
   3  -2  -7  121.99    9.20
   3  -2   7  143.69    8.40
  -3   2   7  144.89    8.70
   3   3   7 1975.10   98.29
   3  -3  -7 1822.62   99.29
  -3  -3   7 2004.40   97.99
   3  -3   7 1820.72   98.89
  -3   3   7 1825.22   98.99
   3   4   7  119.09    6.70
  -3  -4   7   98.89    7.60
   3  -4  -7  132.39    8.20
  -3   4   7  116.19    7.90
   3  -4   7  137.69    8.40
   3  -5  -7 1161.98   60.99
  -3  -5   7 1086.69   60.69
   3  -5   7 1109.19   61.49
  -3  -5  -7 1108.69   62.09
  -3   5   7 1241.08   60.79
  -3  -6   7  252.47   15.60
   3  -6  -7  256.87   16.00
  -3   6   7  257.47   15.30
   3  -6   7  287.77   18.00
  -3  -6  -7  262.17   16.80
  -3  -7   7  270.67   16.90
   3  -7  -7  297.37   17.60
  -3  -7  -7  272.47   18.10
   3  -7   7  282.87   19.20
   3  -8  -7   91.59    7.70
  -3  -8   7   72.89    6.70
  -3  -8  -7   75.99    8.60
   3  -8   7   62.19    8.80
   3  -9  -7  279.77   18.10
  -3  -9   7  258.97   17.50
  -3  -9  -7  294.17   18.90
   3  -9   7  288.57   19.70
   3 -10  -7    8.10    3.90
  -3 -10   7    8.70    3.50
  -3 -10  -7    7.50    4.40
   3 -10   7    4.40    4.70
  -3 -11   7  403.56   23.40
   3 -11  -7  366.76   23.80
  -3 -11  -7  369.36   24.60
   3 -11   7  349.57   25.70
   3 -12  -7   70.79    9.20
  -3 -12   7   72.99    8.70
  -3 -12  -7   76.19    9.80
   3 -12   7   60.09   10.70
   4   0  -7    0.30    1.00
  -4   0   7    1.30    1.30
   4   0   7    0.40    1.20
   4   0   7   -1.10    1.30
  -4  -1   7   17.20    2.20
   4  -1  -7   19.40    2.40
   4   1   7   13.70    2.30
   4   1   7   15.70    3.00
   4   1  -7   21.20    2.60
   4  -1   7   23.00    2.90
  -4   1   7   13.50    2.30
  -4  -2   7   57.39    4.00
   4   2   7   56.29    4.30
   4  -2  -7   59.09    4.60
  -4   2   7   57.69    4.80
   4  -2   7   69.49    5.00
   4   3   7  132.39    7.70
  -4  -3   7  133.89    7.60
   4  -3  -7  141.39    9.40
   4  -3   7  126.59    8.60
  -4   3   7  126.29    8.60
   4  -4  -7   -1.10    2.40
   4   4   7    0.40    0.60
   4  -4   7    0.00    1.50
  -4   4   7    0.30    1.60
   4  -5  -7  426.96   24.80
  -4  -5   7  404.36   23.60
   4  -5   7  422.56   23.60
  -4   5   7  407.46   23.40
  -4  -6   7   83.09    7.20
   4  -6  -7   94.89    7.90
  -4  -6  -7   93.49    9.40
  -4   6   7   86.69    6.90
   4  -6   7  100.69    7.60
   4  -7  -7   55.39    6.30
  -4  -7   7   62.09    6.30
  -4   7   7   56.29    5.40
   4  -7   7   53.49    6.90
  -4  -7  -7   51.89    7.10
   4  -8  -7   23.10    4.50
  -4  -8   7   17.10    4.20
  -4  -8  -7   16.90    4.70
   4  -8   7    6.20    3.80
   4  -9  -7    5.70    3.70
  -4  -9   7   -0.10    2.60
  -4  -9  -7    0.40    3.50
   4  -9   7   11.70    5.50
   4 -10  -7   18.10    4.90
  -4 -10   7   28.00    5.30
   4 -10   7   21.40    6.50
  -4 -10  -7   22.80    5.70
  -4 -11   7   17.90    4.60
   4 -11  -7   20.00    5.50
   4 -11   7   13.60    5.90
  -4 -11  -7   17.60    5.40
  -4 -12   7    2.60    4.20
   4 -12  -7    7.30    5.40
  -4 -12  -7    3.10    5.70
   4 -12   7    7.90    5.50
   5   0   7   -2.10    1.50
   5   0  -7    1.50    1.40
  -5   0   7    1.30    1.40
   5   0   7    0.30    1.30
  -5  -1   7  785.12   42.30
   5   1   7  736.73   43.20
   5  -1  -7  777.52   42.50
   5   1   7  803.82   42.60
   5  -1   7  816.32   43.10
  -5   1   7  841.92   42.80
   5   1  -7  801.42   42.60
   5   2   7  334.27   19.20
  -5  -2   7  346.57   17.50
   5  -2  -7  318.77   18.10
   5   2   7  326.77   17.70
   5  -2   7  310.17   18.30
  -5   2   7  288.17   18.00
   5   2  -7  288.17   18.00
   5   3   7 3024.60  160.28
   5  -3  -7 3231.98  161.48
  -5  -3   7 3137.99  160.38
  -5   3   7 2901.71  161.48
   5  -3   7 3184.78  161.58
   5  -4  -7   71.59    6.80
  -5  -4   7   85.59    5.10
  -5   4   7   93.99    6.80
   5  -4   7   94.59    6.90
   5  -5  -7 1838.62  102.99
   5  -5   7 2103.99  101.99
  -5   5   7 1835.42  101.49
   5  -6  -7   -1.40    3.60
  -5  -6   7    2.20    2.40
  -5   6   7    2.10    2.50
  -5  -6  -7    5.10    3.20
   5  -6   7    2.50    2.50
   5  -7  -7  358.76   24.70
  -5  -7   7  353.66   21.50
  -5   7   7  360.56   21.00
   5  -7   7  368.16   21.60
  -5  -7  -7  360.36   22.80
  -5  -8   7   92.89    7.80
   5  -8  -7   67.69    9.90
   5  -8   7   80.09    8.30
  -5  -8  -7   80.99    9.40
  -5   8   7   95.19    6.90
  -5  -9   7  248.78   17.00
   5  -9  -7  265.87   20.00
  -5  -9  -7  260.17   18.40
   5  -9   7  283.87   17.70
   5 -10  -7  139.79   14.90
  -5 -10   7  128.49   10.50
   5 -10   7  141.69   11.40
  -5 -10  -7  130.59   11.90
  -5 -11   7  304.07   19.20
   5 -11  -7  269.87   22.30
  -5 -11  -7  266.77   20.30
   5 -11   7  316.97   20.10
  -5 -12   7   31.10    6.00
   5 -12  -7   41.60    9.90
   5 -12   7   38.00    7.10
  -5 -12  -7   31.50    7.40
   6   0   7   -4.20    1.60
  -6   0   7    0.90    1.60
   6   0   7   -0.20    1.50
   6   0  -7    0.50    1.60
  -6  -1   7 1182.08   59.59
   6   1   7 1097.89   59.59
   6   1   7 1074.79   60.59
   6  -1  -7 1096.29   59.79
  -6   1   7 1230.88   59.99
   6   1  -7 1084.79   59.79
   6  -1   7 1094.99   60.29
   6  -2  -7  247.18   15.60
   6   2   7  256.37   15.00
   6   2   7  265.37   16.80
  -6  -2   7  258.67   15.00
   6   2  -7  248.58   15.70
   6  -2   7  297.47   16.30
  -6   2   7  276.77   15.90
   6  -3  -7 1066.99   59.19
  -6  -3   7 1127.29   58.09
   6   3   7 1065.69   57.89
   6  -3   7 1230.08   59.79
  -6   3   7 1049.99   59.29
   6  -4  -7   22.80    3.70
   6  -4   7   25.20    4.00
  -6   4   7   18.30    3.60
   6  -5  -7  539.55   30.90
   6  -5   7  561.34   31.00
  -6   5   7  535.55   30.60
   6  -6  -7   15.00    4.10
  -6  -6   7   18.80    4.30
  -6   6   7   14.50    3.50
   6  -6   7   13.10    3.50
   6  -7  -7  238.28   16.40
  -6  -7   7  237.48   15.20
  -6  -7  -7  189.88   15.80
  -6   7   7  208.78   14.30
   6  -7   7  253.37   15.10
  -6  -8   7    1.10    2.80
   6  -8  -7    7.80    4.90
   6  -8   7    7.60    3.70
  -6  -8  -7    1.30    4.00
   6  -9  -7  238.18   19.60
  -6  -9   7  257.97   17.30
  -6  -9  -7  289.77   18.80
   6  -9   7  259.47   17.40
  -6 -10   7   20.80    4.90
   6 -10  -7    9.80    6.40
   6 -10   7   18.80    4.90
  -6 -10  -7   18.30    5.70
   6 -11  -7  163.88   17.90
  -6 -11   7  173.78   13.50
   6 -11   7  195.28   14.00
  -6 -11  -7  187.68   15.40
   7   0   7    0.60    2.30
   7   0  -7   -3.30    1.80
  -7   0   7   -0.10    1.90
   7   0   7    2.40    2.00
   7   1   7  692.63   39.50
  -7  -1   7  689.13   38.10
   7   1   7  726.23   38.20
   7  -1  -7  727.93   38.60
  -7   1   7  699.83   38.50
   7  -1   7  675.13   39.10
   7   1  -7  709.23   38.60
   7  -2  -7  125.19    9.80
   7   2   7  146.59   10.80
  -7  -2   7  151.78    9.30
   7   2   7  140.79    9.10
   7  -2   7  150.38   10.40
  -7   2   7  158.68   10.10
   7   2  -7  141.49   10.00
   7  -3  -7  109.89    8.80
  -7  -3   7  129.49    8.10
  -7   3   7  130.79    9.10
   7  -3   7  133.79    9.50
   7  -4  -7   20.20    3.80
   7  -4   7   20.30    4.00
  -7   4   7   14.10    3.40
   7  -5  -7   53.79    6.10
  -7   5   7   51.89    5.90
   7  -5   7   46.60    6.00
   7  -6  -7   43.80    6.00
   7  -6   7   45.20    5.90
  -7   6   7   42.60    5.70
   7  -7  -7  219.18   15.70
  -7  -7   7  227.08   15.70
   7  -7   7  238.78   15.70
  -7   7   7  236.48   14.90
   7  -8  -7    3.00    3.70
  -7  -8   7    0.00    3.00
  -7  -8  -7    9.40    4.50
   7  -8   7    1.60    3.60
   7  -9  -7  249.18   17.50
  -7  -9   7  245.28   16.80
  -7  -9  -7  234.28   17.80
   7  -9   7  268.87   17.20
  -7 -10   7   24.50    5.50
   7 -10  -7   31.60    6.60
   7 -10   7   33.90    6.40
  -7 -10  -7   31.20    6.70
   7 -11  -7   17.50    6.20
  -7 -11  -7   21.50    6.80
   7 -11   7   25.90    6.50
   8   0  -7   -1.20    1.90
   8   0   7    1.00    2.70
  -8   0   7   -1.10    1.90
   8   0   7   -1.30    1.90
   8  -1  -7 1536.05   76.49
   8   1   7 1412.46   75.79
  -8  -1   7 1418.86   75.79
   8   1   7 1461.45   77.49
   8   1  -7 1315.47   76.29
  -8   1   7 1399.36   76.19
   8  -1   7 1480.05   76.99
  -8  -2   7   54.49    5.20
   8   2   7   53.49    4.50
   8  -2  -7   39.30    5.30
   8   2   7   43.60    6.50
   8   2  -7   50.59    6.00
  -8   2   7   46.00    5.70
   8  -2   7   51.79    6.20
  -8  -3   7  823.92   44.70
   8  -3  -7  920.41   46.20
  -8   3   7  818.32   45.90
   8  -3   7  783.82   46.10
   8  -4  -7   43.80    5.60
  -8   4   7   39.20    5.40
   8  -4   7   44.30    6.10
   8  -5  -7  483.25   27.30
   8  -5   7  435.56   27.20
  -8   5   7  469.05   27.00
   8  -6  -7    2.40    3.30
  -8   6   7    1.00    2.90
   8  -6   7    0.70    3.00
   8  -7  -7  544.85   30.40
  -8  -7   7  515.35   30.50
   8  -7   7  486.85   30.20
  -8   7   7  504.45   29.50
   8  -8  -7   -1.10    3.30
  -8  -8   7    0.30    3.50
   8  -8   7    1.20    3.60
  -8  -8  -7    4.60    4.40
  -8  -9   7  421.16   26.20
   8  -9  -7  470.85   27.20
  -8  -9  -7  459.45   28.00
   8  -9   7  386.66   26.30
   8 -10  -7   10.20    4.90
  -8 -10   7    8.70    4.40
  -8 -10  -7    3.20    5.10
   8 -10   7    4.60    4.60
   8 -11  -7   88.49   10.90
  -8 -11  -7  123.19   12.80
   8 -11   7  103.29   10.90
   9   0   7   -0.20    2.10
  -9   0   7    0.70    2.10
   9   0   7    1.20    3.10
   9   0  -7   -1.60    2.30
  -9  -1   7    3.50    2.60
   9   1   7   -1.40    2.90
   9  -1  -7   -1.70    2.70
   9   1   7    0.00    2.10
   9   1  -7   -2.60    2.30
   9  -1   7    0.70    2.90
  -9   1   7   -2.20    2.20
   9  -2  -7  112.79    9.00
  -9  -2   7  110.39    8.10
   9   2   7  110.09   10.00
  -9   2   7  116.49    8.90
   9  -2   7  113.39    9.60
   9   2  -7  111.19    9.40
   9  -3  -7  198.48   12.40
  -9   3   7  149.39   11.50
   9  -3   7  158.08   12.20
   9  -4  -7    3.30    3.20
  -9   4   7    6.60    3.30
   9  -4   7    3.80    3.50
   9  -5  -7   97.09    8.90
  -9   5   7   99.99    8.70
   9  -5   7  109.89    9.50
   9  -6  -7  160.48   12.90
  -9   6   7  180.48   12.70
   9  -6   7  198.08   13.60
   9  -7  -7    3.50    3.90
  -9   7   7    3.00    3.60
   9  -7   7   -4.10    3.10
  -9  -8   7   37.50    6.30
   9  -8  -7   31.70    6.20
   9  -8   7   41.60    6.60
  -9  -8  -7   24.00    6.50
   9  -9  -7    4.40    4.40
  -9  -9   7    4.80    4.30
  -9  -9  -7    3.30    5.20
   9  -9   7   -1.70    4.30
   9 -10  -7    6.10    4.80
   9 -10   7    1.30    4.40
  -9 -10  -7    1.50    5.40
 -10   0   7    2.90    2.80
  10   0   7    1.40    2.60
  10   0  -7   -0.30    3.00
  10   0   7   -3.00    3.10
 -10  -1   7  134.39   10.20
  10  -1  -7  152.18   11.50
  10   1   7  157.48   11.40
  10   1   7  147.39   11.90
  10  -1   7  171.08   12.20
  10   1  -7  140.59   11.00
 -10   1   7  142.09   10.70
  10   2   7    2.30    3.70
  10  -2  -7   -2.80    2.90
 -10  -2   7    2.80    2.50
 -10   2   7    3.60    3.00
  10  -2   7   -5.60    3.00
  10   2  -7    2.20    3.10
  10  -3  -7  205.58   15.20
  10  -3   7  242.68   16.00
 -10   3   7  230.78   15.20
  10  -4  -7    1.80    3.50
  10  -4   7    1.70    3.50
 -10   4   7    1.40    3.10
  10  -5  -7  234.18   15.90
  10  -5   7  208.08   15.60
 -10   5   7  230.68   15.30
  10  -6  -7   26.20    5.60
  10  -6   7   12.80    4.90
 -10   6   7    6.60    4.00
  10  -7  -7  102.39   11.30
  10  -7   7  137.69   11.50
  10  -8  -7   31.20    6.40
 -10  -8   7   28.20    6.00
  10  -8   7   36.80    6.90
  10  -9  -7   55.79    8.40
  10  -9   7   53.69    8.50
 -10  -9  -7   49.40    9.30
  11   0   7   -2.40    3.60
  11   0  -7    0.60    3.50
 -11   0   7   -3.00    2.60
  11   0   7   -0.70    2.80
  11   1   7  211.98   15.70
 -11  -1   7  211.48   13.60
  11  -1  -7  198.68   14.40
  11   1  -7  196.28   14.70
  11  -1   7  207.58   15.20
 -11   1   7  214.18   14.00
  11  -2  -7    6.10    3.70
 -11  -2   7   -1.00    2.50
  11   2   7   -4.20    3.50
 -11   2   7   -0.10    3.10
  11  -2   7    4.50    4.10
  11   2  -7    0.30    3.30
  11  -3  -7    8.00    4.20
 -11   3   7   -0.60    3.50
  11  -3   7   -0.10    3.60
  11  -4  -7   33.10    5.80
 -11   4   7   30.30    6.00
  11  -4   7   44.60    6.90
  11  -5  -7    0.80    3.90
 -11   5   7    0.40    4.00
  11  -5   7    1.30    3.80
  11  -6  -7  101.89   10.90
  11  -6   7  103.79   10.90
 -11   6   7  120.79    9.80
  11  -7  -7   93.29    9.90
  11  -7   7   75.89    9.70
  11  -8  -7   40.50    7.50
  11  -8   7   62.59    8.80
  12   0  -7   -1.90    3.60
 -12   0   7    4.10    3.10
  12   0   7   -1.60    4.00
 -12  -1   7  172.98   12.00
  12  -1  -7  166.18   12.80
  12   1   7  186.08   14.30
  12  -1   7  160.68   12.20
  12   1  -7  178.38   13.40
  12  -1   7  175.88   14.00
 -12   1   7  156.38   12.20
  12   2   7    2.80    4.60
  12  -2  -7    8.80    4.70
  12  -2   7    0.90    4.20
  12   2  -7    4.50    4.30
 -12   2   7    5.70    3.50
  12  -3  -7   23.60    5.60
 -12   3   7   29.20    5.40
  12  -3   7   29.20    6.60
  12  -4  -7   -0.10    3.90
 -12   4   7   -0.70    3.60
  12  -4   7   -0.30    3.90
  12  -5  -7    5.40    4.30
 -12   5   7   13.40    4.90
  12  -5   7   12.10    5.40
  12  -6  -7   -4.40    4.00
  12  -6   7   -0.20    4.70
  12  -7  -7   44.70    8.00
  12  -7   7   29.90    7.00
 -13   0   7    4.40    3.70
  13   0  -7    1.10    4.30
  13   0   7    0.00    4.70
  13   1   7   45.10    8.10
 -13  -1   7   39.30    5.80
  13  -1  -7   34.50    6.50
 -13   1   7   34.50    6.00
  13   1  -7   49.50    7.20
  13  -1   7   42.20    7.80
  13   2   7  110.09   12.60
  13  -2  -7  132.59   12.40
  13  -2   7  144.99   12.30
 -13   2   7  103.29   10.60
  13   2  -7  134.39   11.60
  13  -3  -7    2.90    4.80
 -13   3   7    8.70    4.40
  13  -3   7    3.10    4.60
  13  -4  -7   27.10    6.10
 -13   4   7   20.50    5.10
  13  -4   7   15.80    6.10
  13  -5  -7   17.70    6.00
  13  -5   7   24.80    6.80
  13  -6  -7   -0.70    4.70
  13  -6   7    0.40    5.10
  14   0  -7    4.50    4.50
 -14   0   7   -0.50    3.60
  14   0   7    2.60    5.30
  14  -1  -7   33.00    7.10
  14   1   7   34.10    7.60
  14  -1   7   30.90    7.40
 -14   1   7   38.80    6.40
  14   1  -7   25.30    6.00
  14   2   7    6.00    5.40
  14  -2  -7    6.40    4.60
 -14   2   7    1.50    4.30
  14  -2   7    2.70    5.50
  14   2  -7   -0.10    4.30
  14  -3  -7   81.99   10.40
  14  -3   7   71.69    9.90
  14  -4  -7    1.00    5.40
  14  -4   7    5.40    5.50
   0   0   8 1107.69   58.49
   0  -1   8   -5.40    1.10
   0   1   8   -5.30    0.90
   0  -1  -8   -5.30    0.80
   0  -1   8   -4.30    0.50
   0  -2  -8 1891.31  100.69
   0   2   8 2001.30  100.69
   0  -2   8 1878.11  100.39
   0  -3  -8   -1.70    1.20
   0   3   8   -3.20    1.00
   0  -3   8   -2.90    0.90
   0  -4   8  765.92   41.40
   0  -4  -8  793.22   42.20
   0   4   8  781.22   41.40
   0  -5   8   -0.80    1.30
   0   5   8   -1.90    1.00
   0  -5  -8   -0.80    1.50
   0  -6   8 1144.59   62.79
   0   6   8 1188.68   62.09
   0  -6  -8 1217.58   63.79
   0  -7  -8   -3.10    1.90
   0   7   8    0.30    1.20
   0  -7   8   -0.50    1.80
   0  -8   8  761.62   41.80
   0  -8  -8  759.52   42.70
   0  -9   8   -3.80    2.20
   0  -9  -8    3.00    3.30
   0 -10   8  510.85   29.00
   0 -10  -8  480.25   29.70
   0 -11  -8   -0.90    3.60
   0 -11   8   -2.70    2.90
   0 -12  -8  225.88   16.70
   0 -12   8  217.48   15.50
   1   0  -8 2013.20  103.99
   1   0   8 2150.78  105.09
  -1   0   8 1843.72  104.79
   1   0   8 2024.60  104.69
   1  -1  -8  725.33   36.20
  -1  -1   8  703.33   36.70
   1   1   8  705.13   36.80
  -1   1   8  662.03   36.60
   1  -1   8  643.54   36.70
   1  -1   8  672.03   36.10
   1   2   8  224.98   12.40
  -1  -2   8  215.88   11.70
  -1  -2   8  224.88   12.20
   1  -2  -8  208.68   12.30
   1  -2   8  212.18   12.00
  -1  -2  -8  241.38   13.10
  -1   2   8  195.78   12.40
   1  -3  -8  416.86   21.60
  -1  -3   8  400.76   20.90
   1   3   8  388.36   21.10
  -1   3   8  355.66   21.30
  -1  -3  -8  367.06   21.90
   1  -3   8  398.16   22.00
  -1  -4   8  480.75   25.70
   1  -4  -8  514.55   26.40
   1   4   8  443.66   25.40
  -1   4   8  476.25   25.80
   1  -4   8  449.16   25.90
  -1  -4  -8  487.95   26.80
  -1  -5   8  276.07   15.20
   1   5   8  265.07   14.50
   1  -5  -8  252.57   15.70
   1  -5   8  251.87   15.20
  -1   5   8  247.38   15.00
  -1  -5  -8  289.87   16.40
   1   6   8    6.70    1.40
   1  -6  -8    4.40    2.40
  -1  -6   8    7.60    2.40
  -1   6   8   10.40    2.20
  -1  -6  -8    4.10    2.70
   1  -6   8    7.80    2.40
   1  -7  -8   40.40    5.20
  -1  -7   8   46.20    4.80
  -1   7   8   32.70    3.50
  -1  -7  -8   26.20    4.80
   1  -7   8   42.10    4.90
   1  -8  -8  260.47   16.30
  -1  -8   8  252.37   15.30
  -1  -8  -8  226.58   16.00
   1  -8   8  233.08   15.10
  -1  -9   8   85.09    8.20
   1  -9  -8   88.29    9.00
  -1  -9  -8   76.19    8.60
   1  -9   8   84.59    7.30
   1 -10  -8   17.60    5.00
  -1 -10   8   18.70    4.60
  -1 -10  -8   23.10    5.40
   1 -10   8   31.50    5.20
   1 -11  -8   77.09    9.20
  -1 -11   8   84.29    8.40
  -1 -11  -8   72.19    9.10
   1 -11   8   79.59    8.40
   1 -12  -8   20.00    5.80
  -1 -12   8   23.10    5.20
   1 -12   8   21.10    5.00
  -1 -12  -8    8.20    5.40
  -2   0   8 1279.37   64.69
   2   0   8 1213.88   64.59
   2   0   8 1150.88   64.69
   2   0  -8 1271.67   63.99
   2  -1  -8  631.54   31.70
   2   1   8  556.44   31.70
  -2  -1   8  619.94   31.60
  -2   1   8  574.04   31.70
   2   1  -8  606.34   31.00
   2  -1   8  550.74   31.40
   2   2   8 1444.56   74.79
   2  -2  -8 1321.67   74.69
  -2  -2   8 1376.06   74.59
   2  -2   8 1501.15   74.79
  -2   2   8 1518.35   75.19
   2   3   8    2.90    1.20
   2  -3  -8    1.70    1.30
  -2  -3   8    2.10    1.10
  -2   3   8   -1.40    1.10
   2  -3   8    1.60    1.20
   2  -4  -8 1612.44   87.09
   2   4   8 1669.33   86.19
  -2  -4   8 1553.94   86.49
  -2   4   8 1768.72   86.99
   2  -4   8 1746.53   87.69
  -2  -4  -8 1596.04   87.89
   2   5   8   76.99    4.80
  -2  -5   8   82.19    5.80
   2  -5  -8   75.99    6.20
   2  -5   8   79.29    8.10
  -2  -5  -8   73.39    6.80
  -2   5   8   75.19    5.80
  -2  -6   8 1376.46   69.49
   2  -6  -8 1327.77   70.09
   2  -6   8 1244.28   70.09
  -2  -6  -8 1332.67   70.59
  -2   6   8 1260.67   68.99
  -2  -7   8  147.39   10.40
   2  -7  -8  160.68   11.10
   2  -7   8  168.38   11.30
  -2  -7  -8  163.48   11.70
  -2   7   8  155.98    9.80
  -2  -8   8  528.75   32.20
   2  -8  -8  523.45   32.80
   2  -8   8  576.34   32.80
  -2   8   8  590.34   31.20
  -2  -8  -8  682.73   34.10
  -2  -9   8   10.90    3.30
   2  -9  -8   16.40    4.40
  -2  -9  -8   14.60    4.40
   2  -9   8   12.50    4.10
   2 -10  -8  380.66   23.70
  -2 -10   8  382.86   22.90
  -2 -10  -8  383.86   24.20
   2 -10   8  366.06   23.30
   2 -11  -8   72.89    8.90
  -2 -11   8   57.89    7.40
  -2 -11  -8   65.59    8.70
   2 -11   8   63.39    8.20
   2 -12  -8  324.47   21.20
  -2 -12   8  304.27   20.00
  -2 -12  -8  289.87   21.00
   2 -12   8  320.97   21.50
   3   0   8   11.50    2.20
  -3   0   8   11.90    2.00
   3   0  -8   11.50    1.60
   3   0   8   15.70    2.30
   3   1   8 1033.30   51.49
   3   1   8  882.91   50.89
  -3  -1   8  925.81   50.49
   3  -1  -8  958.60   50.39
   3  -1   8 1050.09   50.89
  -3   1   8  971.10   50.89
   3   1  -8  912.41   50.29
   3  -2  -8   -0.40    1.70
  -3  -2   8   -0.80    1.00
   3   2   8   -0.50    1.00
  -3   2   8    1.40    1.50
   3  -2   8    0.40    1.30
  -3  -3   8 1074.79   56.39
   3  -3  -8 1047.80   57.29
   3   3   8 1127.39   56.59
   3  -3   8 1073.19   57.19
  -3   3   8 1075.49   57.39
   3  -4  -8  135.69    8.50
  -3  -4   8  122.79    8.10
   3   4   8  127.19    7.30
  -3   4   8  140.59    8.50
   3  -4   8  106.69    8.10
   3  -5  -8   68.79    5.70
   3   5   8   64.89    3.90
  -3  -5   8   57.39    5.30
   3  -5   8   62.89    6.20
  -3  -5  -8   79.49    7.90
  -3   5   8   76.19    5.60
   3  -6  -8    9.60    3.00
  -3  -6   8    8.20    2.30
   3  -6   8    2.20    2.80
  -3  -6  -8    8.60    3.30
  -3   6   8    9.90    2.60
  -3  -7   8  153.68   10.90
   3  -7  -8  175.78   11.70
  -3   7   8  174.68   10.60
  -3  -7  -8  164.08   12.50
   3  -7   8  154.88   12.90
  -3  -8   8   53.49    5.90
   3  -8  -8   43.20    5.90
   3  -8   8   40.50    7.20
  -3   8   8   49.99    4.80
  -3  -8  -8   46.30    6.70
  -3  -9   8   39.30    5.30
   3  -9  -8   32.80    5.60
   3  -9   8   31.10    7.10
  -3  -9  -8   47.00    7.00
   3 -10  -8    1.00    3.50
  -3 -10   8    0.70    3.20
   3 -10   8    2.00    4.30
  -3 -10  -8    9.00    4.50
   3 -11  -8   59.99    7.70
  -3 -11   8   38.10    6.20
  -3 -11  -8   37.90    7.20
   3 -11   8   68.89   10.20
   3 -12  -8   33.30    6.60
  -3 -12   8   25.20    5.50
   3 -12   8   17.70    7.20
  -3 -12  -8   23.70    6.30
  -4   0   8 3509.65  173.78
   4   0   8 3069.59  173.78
   4   0  -8 3415.96  173.38
   4   0   8 3379.56  174.08
   4  -1  -8    3.40    1.40
   4   1   8    2.80    1.90
  -4  -1   8    4.10    1.50
   4   1   8    4.20    1.70
  -4   1   8    4.80    1.70
   4   1  -8    4.70    1.50
   4  -1   8    4.90    1.80
   4  -2  -8 2042.90  111.09
   4   2   8 2128.99  110.99
  -4  -2   8 2198.58  110.79
  -4   2   8 2261.27  111.59
   4  -2   8 2024.30  111.39
   4  -3  -8  301.37   16.20
  -4  -3   8  252.87   14.00
   4   3   8  259.77   14.10
  -4   3   8  229.18   14.90
   4  -3   8  241.68   15.00
   4  -4  -8 2764.82  134.49
  -4  -4   8 2459.15  130.99
   4   4   8 2471.45  131.09
  -4   4   8 2598.44  132.59
   4  -4   8 2420.86  132.39
  -4  -5   8   24.90    3.60
   4  -5  -8   22.80    4.20
  -4   5   8   26.50    4.00
   4  -5   8   33.00    4.10
  -4  -6   8 1392.86   78.39
   4  -6  -8 1505.65   79.19
  -4  -6  -8 1456.65   80.19
   4  -6   8 1486.65   78.69
  -4   6   8 1555.44   78.39
  -4  -7   8  113.99    8.80
   4  -7  -8  123.49    9.40
  -4   7   8  116.19    8.40
  -4  -7  -8  126.49   10.20
   4  -7   8  107.69    9.10
   4  -8  -8  694.33   41.50
  -4  -8   8  764.52   41.10
  -4   8   8  815.72   40.40
  -4  -8  -8  696.63   42.30
   4  -8   8  711.93   42.10
   4  -9  -8  118.19   10.50
  -4  -9   8  123.59    9.80
   4  -9   8  131.49   11.40
  -4  -9  -8  131.89   11.20
   4 -10  -8  519.05   28.50
  -4 -10   8  434.66   27.10
   4 -10   8  437.76   29.10
  -4 -10  -8  447.56   28.70
  -4 -11   8  113.99   10.50
   4 -11  -8  135.09   11.70
  -4 -11  -8  139.19   13.30
   4 -11   8  126.59   13.50
  -4 -12   8  281.27   20.30
   4 -12  -8  351.46   22.90
  -4 -12  -8  345.87   22.60
   4 -12   8  323.57   22.70
   5   0   8 1505.95   84.59
  -5   0   8 1602.74   84.09
   5   0  -8 1541.25   83.89
   5   0   8 1760.12   84.59
  -5  -1   8   11.30    2.20
   5   1   8   11.70    2.40
   5  -1  -8   13.90    2.30
   5   1   8    8.90    2.60
  -5   1   8   10.40    2.40
   5   1  -8   12.30    2.30
   5  -1   8   12.20    2.70
  -5  -2   8  158.28    9.20
   5  -2  -8  145.79    9.60
   5   2   8  149.99    9.40
   5  -2   8  148.89   10.10
  -5   2   8  161.78   10.20
   5   2  -8  157.68    9.70
   5  -3  -8    1.30    1.80
   5   3   8    2.00    1.30
  -5  -3   8    1.20    1.10
   5  -3   8    1.10    1.90
  -5   3   8   -0.40    1.70
  -5  -4   8   67.99    4.40
   5   4   8   63.39    4.10
   5  -4  -8   68.39    6.10
   5  -4   8   71.29    6.00
  -5   4   8   74.89    6.70
   5  -5  -8   23.00    5.10
  -5  -5   8   20.60    3.50
  -5   5   8   18.20    3.40
   5  -5   8   21.20    3.60
  -5  -6   8   18.90    3.90
   5  -6  -8   14.10    5.00
  -5  -6  -8   17.00    4.30
   5  -6   8   19.50    3.90
  -5   6   8   16.40    3.60
  -5  -7   8    9.60    3.10
   5  -7  -8    6.50    4.70
   5  -7   8   11.10    3.40
  -5  -7  -8    7.70    3.90
  -5   7   8   18.50    3.80
   5  -8  -8  230.58   18.90
  -5  -8   8  266.27   17.00
  -5  -8  -8  284.37   18.70
   5  -8   8  281.57   17.30
  -5   8   8  266.57   16.20
  -5  -9   8   19.30    4.50
   5  -9  -8   23.70    6.60
  -5  -9  -8   11.30    4.90
   5  -9   8   22.80    5.10
   5 -10  -8   29.60    7.40
  -5 -10   8   20.90    4.60
  -5 -10  -8   34.40    6.60
   5 -10   8   30.10    5.90
   5 -11  -8    0.80    5.40
  -5 -11   8    0.10    3.60
  -5 -11  -8    0.40    4.50
   5 -11   8    0.90    3.90
   5 -12  -8   13.80    8.00
   5 -12   8    7.00    4.70
  -5 -12  -8    9.90    5.40
   6   0  -8 1982.70  109.79
   6   0   8 2110.59  110.69
  -6   0   8 2119.49  109.99
   6   0   8 2184.88  110.19
   6  -1  -8   17.50    3.10
   6   1   8   22.90    4.00
  -6  -1   8   21.50    3.10
   6   1   8   29.90    3.60
   6   1  -8   20.40    3.20
  -6   1   8   27.60    3.60
   6  -1   8   20.10    3.70
   6  -2  -8 1306.07   70.79
  -6  -2   8 1407.76   70.29
   6   2   8 1354.96   72.09
   6   2   8 1287.17   70.29
   6  -2   8 1351.26   71.29
  -6   2   8 1290.17   70.99
   6   2  -8 1351.26   70.99
   6  -3  -8   12.60    3.00
   6   3   8   16.50    2.30
  -6  -3   8   22.10    2.50
   6  -3   8   19.00    3.50
  -6   3   8   14.20    3.10
   6  -4  -8 1103.19   54.49
   6  -4   8  922.11   54.19
  -6   4   8  998.10   54.39
   6  -5  -8    0.90    2.30
  -6   5   8    2.70    2.50
   6  -5   8    2.70    2.50
  -6  -6   8  744.53   41.20
   6  -6  -8  710.63   41.50
  -6   6   8  792.32   40.90
   6  -6   8  711.53   41.10
  -6  -7   8   19.50    4.20
   6  -7  -8   19.00    5.20
   6  -7   8   20.40    4.40
  -6   7   8   18.20    3.80
  -6  -7  -8   25.50    5.90
   6  -8  -8  644.94   36.90
  -6  -8   8  594.64   34.00
  -6  -8  -8  559.24   35.30
  -6   8   8  607.24   33.10
   6  -8   8  566.34   34.20
   6  -9  -8   43.90    8.60
  -6  -9   8   42.30    5.90
   6  -9   8   40.70    6.30
  -6  -9  -8   46.60    7.20
  -6 -10   8  332.57   20.80
   6 -10  -8  313.67   24.90
  -6 -10  -8  328.07   22.20
   6 -10   8  336.87   21.20
   6 -11  -8    8.50    6.30
   6 -11   8    7.10    4.70
  -6 -11  -8   12.90    5.40
   7   0   8   15.90    3.70
   7   0  -8   16.30    3.10
  -7   0   8   21.30    3.40
   7   0   8   17.30    3.20
   7  -1  -8   49.99    5.50
   7   1   8   61.69    5.20
   7   1   8   63.19    7.00
  -7  -1   8   50.19    5.10
   7   1  -8   61.29    5.40
  -7   1   8   49.90    5.50
   7  -1   8   64.19    6.70
   7   2   8   39.60    4.20
   7   2   8   26.90    4.70
  -7  -2   8   40.70    4.20
   7  -2  -8   39.00    4.70
  -7   2   8   31.90    4.60
   7  -2   8   35.30    4.90
   7   2  -8   38.90    4.80
   7   3   8   33.90    3.40
   7  -3  -8   36.40    4.80
  -7  -3   8   34.70    3.60
   7  -3   8   30.20    4.60
  -7   3   8   39.50    4.90
   7  -4  -8  143.39    9.90
   7  -4   8  132.79   10.00
  -7   4   8  129.99    9.70
   7  -5  -8   81.99    7.30
  -7   5   8   87.89    7.30
   7  -5   8   83.09    8.10
   7  -6  -8  150.88   11.10
   7  -6   8  135.39   10.90
  -7   6   8  158.28   10.90
  -7  -7   8   27.40    5.00
   7  -7  -8   35.80    5.70
   7  -7   8   26.60    5.00
  -7   7   8   30.40    5.10
   7  -8  -8   26.70    5.50
  -7  -8   8   34.80    5.40
   7  -8   8   19.60    4.80
  -7  -8  -8   39.30    7.20
  -7   8   8   28.70    4.60
  -7  -9   8   66.89    8.00
   7  -9  -8   71.89    8.90
  -7  -9  -8   73.19    9.30
   7  -9   8   58.49    7.80
  -7 -10   8    9.30    4.30
   7 -10  -8    2.00    4.40
  -7 -10  -8    1.30    4.40
   7 -10   8   -2.10    3.90
   7 -11  -8    8.10    6.00
   7 -11   8   15.60    5.10
  -7 -11  -8   14.60    6.00
   8   0   8   26.80    4.70
   8   0  -8   21.30    3.90
   8   0   8   20.90    3.90
  -8   0   8   25.60    4.00
   8   1   8   -3.70    2.30
   8  -1  -8    4.10    2.70
  -8  -1   8    2.70    1.90
   8   1   8    3.70    2.30
  -8   1   8    9.40    3.10
   8  -1   8    1.50    2.70
   8   1  -8    1.30    2.60
   8  -2  -8   -0.50    2.20
  -8  -2   8    0.80    1.80
   8   2   8    2.40    3.10
   8   2   8    2.30    1.80
   8   2  -8    3.90    2.90
  -8   2   8   -3.00    2.20
   8  -2   8    0.60    2.70
   8  -3  -8    1.90    2.80
  -8  -3   8    1.10    1.70
  -8   3   8    1.20    2.70
   8  -3   8    2.40    2.80
   8  -4  -8   -0.70    2.50
  -8   4   8    4.00    2.90
   8  -4   8    6.10    3.40
   8  -5  -8    7.60    3.80
  -8   5   8    1.80    2.90
   8  -5   8    4.30    3.40
   8  -6  -8   16.20    4.30
   8  -6   8   26.60    5.10
  -8   6   8   23.40    4.60
   8  -7  -8    7.60    4.00
  -8  -7   8    8.80    4.20
   8  -7   8    9.20    4.10
  -8   7   8   11.70    3.70
   8  -8  -8    3.00    3.70
  -8  -8   8    5.30    3.80
  -8  -8  -8    1.40    4.40
   8  -8   8    5.70    3.90
   8  -9  -8    8.90    4.50
  -8  -9   8    4.80    3.60
   8  -9   8    0.00    4.40
  -8  -9  -8    9.50    4.90
   8 -10  -8    5.10    5.00
  -8 -10  -8    5.30    5.50
   8 -10   8    5.90    4.70
   9   0   8   11.20    3.40
   9   0  -8   14.00    3.70
  -9   0   8   10.70    3.10
   9   0   8   15.80    4.30
   9  -1  -8   -1.00    2.40
   9   1   8    1.30    3.10
   9   1   8    3.10    2.40
  -9  -1   8    0.00    2.10
   9  -1   8   -0.50    2.80
  -9   1   8    0.20    2.30
   9   1  -8   -1.00    2.30
  -9  -2   8  143.59    9.70
   9  -2  -8  137.19   10.40
   9   2   8  138.09   11.60
   9   2  -8  143.79   10.80
  -9   2   8  159.18   10.70
   9  -2   8  124.99   10.70
   9  -3  -8    4.90    3.50
   9  -3   8    3.00    3.30
  -9   3   8    4.50    3.00
   9  -4  -8  178.98   12.70
   9  -4   8  172.58   13.30
  -9   4   8  200.68   13.30
   9  -5  -8    2.60    3.30
  -9   5   8    2.60    3.40
   9  -5   8   -1.20    3.40
   9  -6  -8    8.10    3.90
  -9   6   8    9.20    3.90
   9  -6   8    8.90    4.30
   9  -7  -8    2.20    3.70
   9  -7   8   -1.00    3.30
  -9   7   8   -0.40    3.10
   9  -8  -8    1.40    4.50
  -9  -8   8   -1.20    3.40
   9  -8   8    1.60    3.80
  -9  -8  -8    5.20    5.00
   9  -9  -8    6.90    5.20
   9  -9   8    2.80    4.20
  -9  -9  -8   13.70    6.10
   9 -10  -8   41.40    7.30
   9 -10   8   33.00    6.90
  -9 -10  -8   21.40    6.60
  10   0   8  295.37   18.50
  10   0  -8  239.98   17.10
  10   0   8  287.37   17.00
 -10   0   8  259.57   16.90
 -10  -1   8   10.30    3.30
  10   1   8   19.90    3.60
  10  -1  -8   14.20    4.00
  10   1   8   15.30    4.80
  10  -1   8    7.80    4.50
 -10   1   8   12.50    3.60
  10   1  -8   14.20    4.00
  10   2   8  115.39   12.20
 -10  -2   8  141.09    9.60
  10  -2  -8  128.59   10.60
  10   2  -8  131.19   10.70
 -10   2   8  142.49   10.50
  10  -2   8  132.79   11.10
  10  -3  -8   34.40    5.40
  10  -3   8   28.30    5.60
 -10   3   8   17.70    4.40
  10  -4  -8   78.29    9.00
 -10   4   8   88.09    8.80
  10  -4   8   89.79    9.40
  10  -5  -8   36.80    5.90
  10  -5   8   31.20    6.10
 -10   5   8   31.40    5.70
  10  -6  -8   57.09    7.80
  10  -6   8   80.39    9.00
 -10   6   8   72.79    8.10
  10  -7  -8   40.40    6.80
 -10   7   8   51.99    6.80
  10  -7   8   48.00    7.50
  10  -8  -8   61.69    8.50
  10  -8   8   64.39    8.50
  10  -9  -8   80.89    9.90
 -10  -9  -8   80.89   11.10
  10  -9   8   83.79   10.30
  11   0   8    2.40    3.10
  11   0   8   -0.20    3.60
  11   0  -8    2.50    3.70
 -11   0   8    2.80    3.20
  11  -1  -8   -0.40    3.10
 -11  -1   8   -0.30    2.90
  11   1   8    0.90    3.90
  11  -1   8   -0.40    2.90
  11  -1   8   -1.90    4.20
  11   1  -8   -2.40    3.30
 -11   1   8   -0.30    3.20
 -11  -2   8   11.60    3.60
  11   2   8   11.70    4.80
  11  -2  -8    2.90    3.50
 -11   2   8   14.70    4.10
  11   2  -8   17.40    4.40
  11  -2   8   13.00    4.80
  11  -3  -8    5.90    3.70
 -11   3   8   -0.70    3.60
  11  -3   8    2.30    3.90
  11  -4  -8   38.70    6.20
  11  -4   8   47.20    7.00
 -11   4   8   32.70    5.70
  11  -5  -8   17.50    5.30
  11  -5   8    8.20    4.80
 -11   5   8   24.50    5.60
  11  -6  -8   15.50    5.50
  11  -6   8   21.20    5.50
 -11   6   8   17.20    4.70
  11  -7  -8    3.60    4.30
  11  -7   8   -0.50    4.50
  11  -8  -8    5.60    4.90
  11  -8   8    3.80    4.90
  12   0   8   33.60    7.00
 -12   0   8   42.80    6.20
  12   0  -8   30.50    5.90
  12  -1  -8    6.10    4.10
 -12  -1   8    4.20    3.50
  12   1   8    7.40    4.80
  12   1  -8    7.20    3.90
  12  -1   8    3.10    3.60
  12  -1   8    0.50    4.30
 -12   1   8    1.80    3.50
  12  -2  -8   46.80    7.00
  12   2   8   33.70    7.10
 -12   2   8   54.59    6.90
  12   2  -8   45.50    7.20
  12  -2   8   49.40    7.70
  12  -3  -8    1.90    3.80
 -12   3   8    5.10    3.90
  12  -3   8    3.90    4.50
  12  -4  -8   22.20    5.50
 -12   4   8   15.00    5.20
  12  -4   8   28.80    6.50
  12  -5  -8   43.40    7.00
  12  -5   8   41.30    7.30
 -12   5   8   31.40    6.20
  12  -6  -8   30.20    6.50
  12  -6   8   37.00    7.40
  12  -7   8   79.29   10.00
  13   0  -8   14.80    5.30
  13   0   8   14.60    5.90
 -13   0   8   10.40    4.00
 -13  -1   8    7.50    4.00
  13  -1  -8    5.00    4.10
  13   1   8   13.00    5.80
  13  -1   8   18.30    6.20
  13   1  -8   13.80    4.80
 -13   1   8   14.10    4.20
  13   2   8   -6.30    4.50
  13  -2  -8   -1.00    3.60
  13   2  -8   -0.90    3.80
  13  -2   8   -0.20    4.30
 -13   2   8    2.90    3.60
  13  -3  -8   21.60    5.70
 -13   3   8   24.70    5.90
  13  -3   8   22.70    6.40
  13  -4  -8    9.60    4.90
 -13   4   8   11.50    4.60
  13  -4   8   15.80    6.00
  13  -5  -8   -0.80    4.40
  13  -5   8    4.60    5.20
  13  -6  -8    5.20    4.90
  13  -6   8    6.10    5.30
 -14   0   8   32.00    6.00
  14   0   8   40.10    8.10
  14   0  -8   41.80    7.10
  14  -1  -8    9.80    5.30
  14   1   8    5.10    5.70
  14  -1   8    7.70    5.70
  14   1  -8    7.60    4.90
 -14   1   8    3.20    4.30
  14  -2  -8   60.09    8.40
  14   2   8   68.59   10.20
  14  -2   8   57.89   10.00
  14   2  -8   69.49    8.80
 -14   2   8   71.69    8.70
  14  -3  -8    1.20    5.20
  14  -3   8    1.30    5.50
 -14   3   8    2.30    4.20
  14  -4  -8   43.40    7.50
  14  -4   8   40.30    8.10
   0   0   9   -0.50    1.30
   0  -1  -9   -3.00    0.80
   0  -1   9   -0.80    0.50
   0   1   9   -3.40    0.90
   0  -1   9   -2.00    1.20
   0  -2  -9 1858.81   98.69
   0   2   9 1930.11   98.79
   0  -2   9 1881.41   98.09
   0  -3   9   -0.80    0.80
   0  -3  -9   -0.70    1.20
   0   3   9    0.80    1.40
   0  -4  -9  261.27   16.30
   0  -4   9  290.27   15.60
   0   4   9  280.87   15.60
   0  -5  -9   -0.10    1.70
   0   5   9   -1.00    1.20
   0  -5   9   -0.30    1.30
   0  -6   9    1.50    1.70
   0  -6  -9    3.90    2.30
   0   6   9    2.10    1.40
   0  -7   9   -0.70    1.80
   0  -7  -9    4.10    2.80
   0   7   9   -1.80    1.20
   0  -8   9  290.47   17.30
   0  -8  -9  277.87   18.20
   0  -9   9    3.60    3.10
   0  -9  -9    4.50    3.70
   0 -10   9  425.76   25.70
   0 -10  -9  444.36   26.70
   0 -11  -9    3.00    4.10
   0 -11   9   -0.70    3.40
   0 -12   9  204.08   15.10
   0 -12  -9  234.38   16.80
  -1   0   9   -0.30    1.20
   1   0  -9   -0.70    0.40
   1   0   9   -2.10    1.00
   1   0   9    0.00    1.30
   1  -1  -9  522.05   25.80
  -1  -1   9  481.65   26.40
   1   1   9  471.35   26.40
   1  -1   9  480.95   26.40
   1  -1   9  493.35   25.80
  -1   1   9  455.85   26.30
  -1  -2   9   32.30    2.80
   1   2   9   30.20    3.00
   1  -2  -9   25.80    2.70
  -1  -2   9   29.10    2.10
  -1  -2  -9   28.70    3.30
   1  -2   9   30.90    2.40
  -1   2   9   33.60    3.30
  -1  -3   9 1223.88   63.39
   1  -3  -9 1193.58   64.09
   1   3   9 1221.08   63.79
  -1  -3  -9 1212.98   64.69
  -1   3   9 1246.88   64.09
   1  -3   9 1200.68   63.99
  -1  -4   9   41.10    3.40
   1  -4  -9   42.90    4.40
   1   4   9   43.90    3.50
   1  -4   9   40.70    4.30
  -1  -4  -9   47.90    5.00
  -1   4   9   38.00    3.90
  -1  -5   9  586.04   32.40
   1  -5  -9  576.74   33.10
   1   5   9  652.33   32.10
   1  -5   9  604.54   32.60
  -1   5   9  572.14   32.40
  -1  -5  -9  606.04   33.70
   1   6   9    5.40    1.40
   1  -6  -9    9.80    2.90
  -1  -6   9    6.00    1.90
  -1  -6  -9    4.90    2.80
   1  -6   9    8.70    2.30
  -1   6   9    7.80    2.10
   1  -7  -9  237.78   14.90
  -1  -7   9  234.18   14.20
   1  -7   9  211.48   14.10
  -1   7   9  230.58   13.30
  -1  -7  -9  233.38   15.30
  -1  -8   9   11.40    3.10
   1  -8  -9    6.80    3.40
  -1  -8  -9    2.80    3.10
   1  -8   9    2.80    2.80
  -1  -9   9  157.48   11.30
   1  -9  -9  156.68   12.30
   1  -9   9  166.88   11.50
  -1  -9  -9  169.68   12.60
   1 -10  -9   -0.40    3.50
  -1 -10   9    3.70    3.00
   1 -10   9   -0.80    2.80
  -1 -10  -9   -0.20    3.50
   1 -11  -9  186.78   14.50
  -1 -11   9  201.08   14.00
  -1 -11  -9  175.98   14.60
   1 -11   9  206.08   14.10
  -1 -12   9    5.30    4.10
   1 -12  -9    4.10    4.50
   1 -12   9   -3.00    3.20
  -1 -12  -9   -0.90    4.40
   2   0  -9    0.80    0.60
  -2   0   9    0.10    1.10
   2   0   9   -0.50    1.00
   2   0   9    1.30    1.20
  -2  -1   9 1050.99   54.99
   2   1   9 1053.49   55.19
   2  -1  -9 1016.30   54.59
   2  -1   9 1043.30   54.79
   2  -1   9 1138.29   55.39
  -2   1   9  964.40   54.99
  -2  -2   9   22.50    2.00
  -2  -2   9   21.30    2.50
   2   2   9   23.30    2.70
   2  -2  -9   22.80    2.40
   2  -2   9   21.10    2.40
  -2   2   9   19.60    2.60
   2   3   9   33.50    3.10
  -2  -3   9   28.70    2.60
   2  -3  -9   32.30    3.40
  -2   3   9   27.80    3.30
   2  -3   9   30.90    3.20
  -2  -4   9   16.80    2.40
   2  -4  -9   22.40    3.20
   2   4   9   20.00    2.30
  -2   4   9   16.40    2.70
   2  -4   9   35.90    3.80
  -2  -4  -9   17.50    3.50
  -2  -5   9   65.09    5.00
   2  -5  -9   66.19    5.70
   2   5   9   66.49    4.40
  -2   5   9   70.89    5.40
   2  -5   9   71.59    7.30
  -2  -5  -9   60.19    6.80
  -2  -6   9   80.29    6.10
   2   6   9   73.49    5.00
   2  -6  -9   83.09    6.70
   2  -6   9   75.09    7.90
  -2  -6  -9   87.59    7.40
  -2   6   9   70.99    5.80
   2  -7  -9   73.69    7.60
  -2  -7   9   74.79    6.50
  -2   7   9   85.89    6.10
   2  -7   9   82.59    8.20
  -2  -7  -9   92.09    8.80
  -2  -8   9   71.89    7.20
   2  -8  -9   81.79    8.20
   2  -8   9   70.19    8.00
  -2  -8  -9   85.89    8.70
  -2   8   9   93.49    6.30
  -2  -9   9   83.49    7.00
   2  -9  -9   84.09    8.70
   2  -9   9   61.99    7.60
  -2  -9  -9   70.69    8.40
   2 -10  -9   35.40    6.40
  -2 -10   9   27.70    4.90
   2 -10   9   28.00    5.90
  -2 -10  -9   21.90    5.80
   2 -11  -9    7.40    4.80
  -2 -11   9    7.20    4.00
  -2 -11  -9    9.10    4.80
   2 -11   9    7.30    4.50
   2 -12  -9   31.20    6.50
  -2 -12   9   32.10    5.60
  -2 -12  -9   22.40    6.40
   2 -12   9   22.60    6.50
   3   0   9   -0.70    1.30
  -3   0   9    0.80    1.20
   3   0   9    1.40    1.30
   3   0  -9    0.60    0.80
   3   1   9  226.68   14.80
  -3  -1   9  244.58   14.20
   3  -1  -9  245.18   13.90
   3   1   9  262.87   14.60
   3  -1   9  268.87   14.50
  -3   1   9  262.37   14.60
   3   1  -9  250.37   13.80
   3  -2  -9  176.08   11.40
   3   2   9  169.78   10.40
  -3  -2   9  188.58   10.30
  -3   2   9  164.28   10.70
   3  -2   9  177.08   10.50
  -3  -3   9  605.34   31.80
   3   3   9  592.54   31.90
   3  -3  -9  611.64   32.40
  -3   3   9  617.64   32.60
   3  -3   9  561.74   32.30
  -3  -4   9   20.50    2.60
   3   4   9   19.80    2.10
   3  -4  -9   14.30    2.70
  -3   4   9   20.20    3.00
   3  -4   9   15.70    2.70
   3   5   9  418.36   22.70
  -3  -5   9  440.16   23.80
   3  -5  -9  422.76   24.30
  -3   5   9  422.66   24.00
   3  -5   9  451.15   24.20
  -3  -5  -9  414.16   25.50
   3  -6  -9   42.40    5.10
  -3  -6   9   30.30    4.20
   3  -6   9   44.60    5.60
  -3  -6  -9   49.10    6.20
  -3   6   9   52.69    5.00
   3  -7  -9  223.48   15.60
  -3  -7   9  248.38   14.90
  -3  -7  -9  256.67   16.70
  -3   7   9  239.18   14.60
   3  -7   9  265.67   17.30
   3  -8  -9    5.00    3.20
  -3  -8   9    3.10    2.80
  -3   8   9    0.80    2.10
   3  -8   9    7.80    4.30
  -3  -8  -9    3.30    3.20
  -3  -9   9  107.09    8.50
   3  -9  -9   90.79    9.30
   3  -9   9  104.59   11.70
  -3  -9  -9   94.59   10.20
   3 -10  -9   25.50    5.40
  -3 -10   9   24.50    4.60
   3 -10   9   15.30    5.80
  -3 -10  -9   14.50    4.90
   3 -11  -9   39.90    6.90
  -3 -11   9   41.30    6.10
  -3 -11  -9   40.70    7.50
   3 -11   9   37.60    8.10
  -3 -12   9   13.50    4.70
   3 -12  -9   21.90    6.10
  -3 -12  -9   21.60    6.40
   3 -12   9    9.30    6.10
   4   0   9   -1.50    1.20
   4   0  -9    2.00    1.10
   4   0   9    0.10    1.50
  -4   0   9    0.60    1.30
   4  -1  -9  836.92   46.70
   4   1   9  854.71   47.20
  -4  -1   9  870.91   46.90
   4   1   9  881.61   47.90
   4   1  -9  927.11   46.80
  -4   1   9  929.51   47.30
   4  -1   9  892.81   47.30
   4  -2  -9  167.68   10.50
  -4  -2   9  172.18   10.30
   4   2   9  173.98   10.60
   4  -2   9  182.08   10.90
  -4   2   9  196.08   11.10
  -4  -3   9  442.36   24.30
   4   3   9  418.66   24.30
   4  -3  -9  476.45   26.20
   4  -3   9  444.26   25.00
  -4   3   9  490.65   25.40
  -4  -4   9    1.80    1.10
  -4  -4   9    2.60    1.70
   4  -4  -9    0.10    3.10
   4   4   9    1.50    1.00
  -4   4   9    2.90    2.00
   4  -4   9    0.50    1.70
  -4  -5   9   58.99    5.40
   4  -5  -9   75.19    6.50
  -4   5   9   63.29    6.10
   4  -5   9   66.69    6.00
  -4  -6   9   47.20    5.30
   4  -6  -9   52.39    6.00
   4  -6   9   56.09    5.60
  -4  -6  -9   51.29    6.80
  -4   6   9   46.70    5.10
  -4  -7   9  134.99    9.90
   4  -7  -9  153.38   10.80
  -4  -7  -9  160.28   11.70
   4  -7   9  132.29   10.30
  -4   7   9  139.39    9.80
  -4  -8   9   37.00    5.10
   4  -8  -9   26.20    5.30
  -4   8   9   33.80    4.30
   4  -8   9   45.00    6.10
  -4  -8  -9   41.40    6.60
   4  -9  -9  211.38   15.40
  -4  -9   9  232.08   14.80
   4  -9   9  214.88   16.10
  -4  -9  -9  234.08   16.40
   4 -10  -9   35.10    6.80
  -4 -10   9   50.69    6.30
   4 -10   9   48.80    7.40
  -4 -10  -9   41.90    7.30
   4 -11  -9   47.40    8.00
  -4 -11   9   76.29    8.10
  -4 -11  -9   65.19    9.00
   4 -11   9   67.79    8.90
   4 -12  -9    4.00    5.00
   4 -12   9    1.20    4.70
  -4 -12  -9   -1.50    4.60
  -5   0   9   -0.20    1.60
   5   0   9   -1.50    1.70
   5   0  -9    0.60    1.40
   5   0   9    0.40    1.70
   5  -1  -9 1371.66   76.69
   5   1   9 1437.96   77.99
  -5  -1   9 1380.06   76.79
   5   1   9 1455.75   77.09
  -5   1   9 1566.14   77.29
   5   1  -9 1526.35   76.89
   5  -1   9 1504.15   77.59
   5  -2  -9    3.90    1.60
   5   2   9    0.90    1.50
  -5  -2   9    2.00    1.30
  -5   2   9    2.40    1.90
   5   2  -9    0.30    1.50
   5  -2   9    2.80    1.90
  -5  -3   9  351.86   18.60
   5  -3  -9  337.97   19.50
   5   3   9  339.47   18.70
  -5   3   9  334.67   19.60
   5  -3   9  326.07   19.70
  -5  -4   9   63.09    4.20
   5   4   9   58.19    4.00
   5  -4  -9   58.39    6.20
  -5   4   9   56.09    5.90
   5  -4   9   64.99    5.60
   5  -5  -9   26.70    5.50
  -5  -5   9   25.50    4.00
  -5   5   9   25.70    3.90
   5  -5   9   21.30    3.80
  -5  -6   9   60.39    6.10
   5  -6  -9   55.19    8.20
   5  -6   9   57.19    6.30
  -5   6   9   59.89    6.10
  -5  -6  -9   46.90    6.90
   5  -7  -9  179.58   15.20
  -5  -7   9  220.98   13.40
  -5   7   9  200.78   13.10
  -5  -7  -9  173.18   14.10
   5  -7   9  204.58   13.40
  -5  -8   9   34.40    5.00
   5  -8  -9   28.10    6.70
  -5  -8  -9   43.90    6.80
   5  -8   9   33.00    5.10
  -5   8   9   30.30    4.80
   5  -9  -9  285.37   21.50
  -5  -9   9  285.07   18.90
  -5  -9  -9  325.47   21.10
   5  -9   9  339.47   19.80
  -5 -10   9    4.40    3.70
   5 -10  -9    7.60    5.40
  -5 -10  -9   13.40    5.20
   5 -10   9   13.50    4.10
   5 -11  -9   33.50    8.20
   5 -11   9   37.20    6.40
  -5 -11  -9   44.20    7.90
   5 -12  -9   18.30    8.10
  -5 -12  -9   30.80    7.10
   5 -12   9   34.80    7.00
  -6   0   9    1.50    1.60
   6   0  -9    1.60    1.80
   6   0   9    0.90    2.20
   6   0   9    0.50    1.90
   6   1   9 2235.58  123.99
   6  -1  -9 2403.96  123.09
  -6  -1   9 2352.06  122.99
   6   1   9 2361.26  123.19
   6  -1   9 2611.94  124.09
   6   1  -9 2297.67  123.09
  -6   1   9 2220.58  123.19
  -6  -2   9  232.88   13.90
   6   2   9  230.38   14.10
   6   2   9  240.18   15.70
   6  -2  -9  267.67   14.60
   6   2  -9  230.58   14.40
   6  -2   9  226.78   14.70
  -6   2   9  251.37   14.80
   6   3   9 1147.89   62.39
  -6  -3   9 1225.48   62.59
   6  -3  -9 1141.59   63.29
  -6   3   9 1271.57   63.89
   6  -3   9 1162.68   63.79
   6  -4  -9    2.20    2.20
   6  -4   9   10.20    2.90
  -6   4   9    7.70    2.80
   6  -5  -9  855.21   47.50
   6  -5   9  811.82   47.30
  -6   5   9  947.21   47.70
   6  -6  -9   37.10    5.90
  -6  -6   9   33.40    5.10
   6  -6   9   43.20    5.50
  -6   6   9   35.50    4.90
  -6  -7   9 1083.99   55.89
   6  -7  -9 1008.50   57.39
  -6  -7  -9  871.51   56.79
   6  -7   9 1115.09   56.19
  -6   7   9 1022.00   55.39
   6  -8  -9   11.60    6.10
  -6  -8   9   15.50    4.10
  -6   8   9    7.60    3.50
   6  -8   9   10.10    4.00
  -6  -8  -9    7.20    4.30
  -6  -9   9  529.45   32.00
   6  -9  -9  531.05   36.10
   6  -9   9  588.34   32.70
  -6  -9  -9  585.84   34.00
  -6 -10   9   12.50    4.90
   6 -10  -9    1.60    5.90
  -6 -10  -9    4.40    4.60
   6 -10   9   13.30    4.70
   6 -11  -9  138.69   16.30
   6 -11   9  113.09   11.30
  -6 -11  -9  117.09   12.40
   7   0   9   -3.10    2.00
   7   0   9    0.30    2.00
   7   0  -9   -0.50    1.70
  -7   0   9    1.70    2.00
   7   1   9    4.60    3.00
   7  -1  -9    4.90    2.20
   7   1   9    9.00    2.60
  -7  -1   9    5.90    2.30
  -7   1   9    0.70    2.20
   7   1  -9    4.90    2.20
   7  -1   9    9.00    3.10
  -7  -2   9  251.17   14.60
   7   2   9  240.48   16.30
   7   2   9  250.17   14.70
   7  -2  -9  253.37   15.20
   7  -2   9  244.68   15.60
  -7   2   9  256.57   15.50
   7   2  -9  234.08   15.10
   7  -3  -9  399.66   21.50
   7   3   9  369.16   20.30
  -7  -3   9  357.26   20.40
  -7   3   9  362.46   21.60
   7  -3   9  339.67   21.60
   7  -4  -9    0.30    2.50
  -7   4   9    1.30    2.50
   7  -4   9    1.60    2.90
   7  -5  -9  299.17   18.90
   7  -5   9  311.57   18.90
  -7   5   9  307.47   18.80
   7  -6  -9  162.48   11.70
   7  -6   9  160.18   11.30
  -7   6   9  140.39   11.10
   7  -7  -9    7.40    4.00
  -7  -7   9   10.00    3.70
  -7  -7  -9    1.00    3.50
   7  -7   9    2.20    3.20
  -7   7   9    8.30    3.40
  -7  -8   9   37.90    5.70
   7  -8  -9   25.90    5.70
  -7  -8  -9   35.30    7.50
   7  -8   9   33.70    5.70
  -7   8   9   31.60    5.20
  -7  -9   9   10.30    4.10
   7  -9  -9   12.20    4.80
  -7  -9  -9    6.00    4.80
   7  -9   9    8.90    4.60
   7 -10  -9    1.40    4.70
   7 -10   9   -1.60    3.60
  -7 -10  -9    8.40    5.00
   7 -11  -9   24.00    6.70
   7 -11   9   27.30    6.20
  -7 -11  -9   20.80    6.60
  -8   0   9    0.90    2.30
   8   0  -9   -0.10    2.30
   8   0   9    4.30    2.70
   8   0   9   -0.10    2.80
  -8  -1   9 1643.14   83.69
   8  -1  -9 1587.24   83.99
   8   1   9 1626.24   83.69
   8   1   9 1515.55   84.89
   8   1  -9 1609.74   84.19
   8  -1   9 1490.65   84.59
  -8   1   9 1580.44   84.09
   8  -2  -9   35.70    4.80
   8   2   9   32.10    4.00
  -8  -2   9   32.80    4.10
   8   2   9   21.80    4.80
  -8   2   9   25.90    4.40
   8   2  -9   33.90    4.80
   8  -2   9   27.10    4.80
   8  -3  -9 1854.51   92.99
  -8  -3   9 1743.73   91.89
  -8   3   9 1809.12   93.19
   8  -3   9 1590.04   93.09
   8  -4  -9   -3.60    2.40
   8  -4   9    3.90    3.00
  -8   4   9    3.00    2.70
   8  -5  -9 1439.26   72.99
   8  -5   9 1283.97   72.79
  -8   5   9 1325.37   72.59
   8  -6  -9    2.40    3.20
  -8   6   9   -0.70    2.90
   8  -6   9    0.00    2.90
   8  -7  -9  609.14   34.70
  -8  -7   9  579.54   34.30
   8  -7   9  582.54   34.50
  -8   7   9  612.24   34.00
  -8  -8   9   45.00    6.80
   8  -8  -9   50.79    7.00
  -8   8   9   43.00    5.80
   8  -8   9   38.20    6.40
  -8  -8  -9   41.40    7.50
   8  -9  -9  348.17   23.10
  -8  -9  -9  350.16   24.20
   8  -9   9  390.66   23.40
   8 -10  -9   25.00    6.40
  -8 -10  -9   47.10    8.50
   8 -10   9   43.00    7.20
   9   0  -9    1.80    2.80
   9   0   9   -0.80    3.00
  -9   0   9    1.60    2.40
   9   0   9    3.20    2.70
   9  -1  -9   89.49    7.80
   9   1   9   98.89    7.60
   9   1   9   80.99    9.20
  -9  -1   9   98.19    7.50
   9  -1   9   93.79    8.40
   9   1  -9   78.99    7.60
  -9   1   9  104.69    8.00
   9   2   9  268.97   17.80
  -9  -2   9  270.97   15.90
   9  -2  -9  254.97   16.70
   9  -2   9  253.57   17.20
  -9   2   9  242.38   16.60
   9   2  -9  279.77   16.90
   9  -3  -9   33.00    5.20
   9  -3   9   26.50    5.10
  -9   3   9   34.10    5.30
   9  -4  -9   25.20    4.80
   9  -4   9   23.90    5.10
  -9   4   9   29.60    4.90
   9  -5  -9   48.90    6.20
   9  -5   9   48.90    6.90
  -9   5   9   38.50    6.00
   9  -6  -9   35.30    6.10
  -9   6   9   34.40    5.70
   9  -6   9   37.50    6.20
   9  -7  -9   24.70    5.50
  -9  -7   9   19.60    4.80
  -9   7   9   20.20    5.00
   9  -7   9   30.00    5.70
   9  -8  -9    3.80    4.20
   9  -8   9    3.60    4.10
  -9   8   9    3.50    3.40
  -9  -8  -9    9.70    4.70
   9  -9  -9   19.50    5.50
   9  -9   9    2.90    4.40
  -9  -9  -9   14.00    6.20
   9 -10  -9   82.89   10.20
  -9 -10  -9   72.39   10.30
   9 -10   9   93.09   10.30
  10   0   9   -0.60    2.70
  10   0  -9    0.30    3.10
 -10   0   9    3.20    2.80
  10   0   9   -2.10    3.50
  10   1   9  764.02   41.50
  10  -1  -9  772.02   42.30
 -10  -1   9  719.63   41.60
  10   1   9  780.12   43.50
  10  -1   9  804.62   43.20
  10  -1   9  732.13   42.00
 -10   1   9  730.23   42.00
  10   1  -9  739.23   42.10
 -10  -2   9    4.60    2.60
  10  -2  -9    1.70    3.30
  10   2   9   -1.60    3.50
  10   2  -9    0.40    3.10
  10  -2   9   -5.30    2.70
 -10   2   9    1.90    2.90
  10  -3  -9  781.32   43.40
 -10   3   9  712.73   43.10
  10  -3   9  840.02   44.40
  10  -4  -9   29.20    5.50
  10  -4   9   31.60    6.00
 -10   4   9   33.50    5.60
  10  -5  -9  526.25   30.00
 -10   5   9  510.15   29.80
  10  -5   9  480.45   30.30
  10  -6  -9   46.20    7.10
  10  -6   9   72.99    8.70
 -10   6   9   62.79    7.40
  10  -7  -9  251.87   17.10
  10  -7   9  253.27   17.30
 -10   7   9  217.98   16.10
  10  -8  -9    6.50    4.90
  10  -8   9   12.70    5.10
  10  -9  -9  215.48   16.20
 -10  -9  -9  231.78   17.60
  10  -9   9  183.88   15.20
  11   0  -9   -1.70    3.30
 -11   0   9   -1.80    2.60
  11   0   9   -2.40    4.00
  11   0   9   -0.80    2.70
  11   1   9   76.39    9.40
 -11  -1   9   73.09    7.50
  11  -1  -9   72.09    7.90
  11  -1   9   56.79    8.10
 -11   1   9   71.69    7.70
  11  -1   9   65.89    7.40
  11   1  -9   75.49    8.40
  11  -2  -9   39.70    6.20
  11   2   9   30.30    6.40
  11   2  -9   39.50    6.40
  11  -2   9   43.90    7.00
 -11   2   9   42.10    6.20
  11  -3  -9   92.39    9.00
  11  -3   9   89.69    9.70
 -11   3   9   55.49    7.60
  11  -4  -9   -0.30    3.20
 -11   4   9   -3.40    3.20
  11  -4   9    4.00    4.10
  11  -5  -9  124.99   11.20
  11  -5   9  126.59   11.20
 -11   5   9  110.39   10.70
  11  -6  -9    8.70    4.40
  11  -6   9   -0.40    4.40
 -11   6   9    3.40    4.00
  11  -7  -9    2.50    4.60
 -11   7   9    1.60    3.70
  11  -7   9    7.50    4.80
  11  -8  -9   17.90    6.00
  11  -8   9   32.00    6.80
  12   0  -9   -2.30    3.70
  12   0   9    9.60    4.90
 -12   0   9    1.00    3.10
 -12  -1   9  103.79    8.50
  12  -1  -9  101.79   10.10
  12   1   9   91.59   11.00
  12  -1   9   78.99    9.30
 -12   1   9  106.79    9.90
  12  -1   9   90.99   10.70
  12   1  -9  112.69   10.60
  12  -2  -9   12.40    4.50
  12   2   9    8.40    5.20
  12  -2   9   14.10    5.60
  12   2  -9    7.50    4.40
 -12   2   9   15.90    4.80
  12  -3  -9   63.89    8.20
  12  -3   9   67.19    8.80
 -12   3   9   74.79    8.40
  12  -4  -9    8.90    4.50
 -12   4   9   -4.00    3.30
  12  -4   9    0.50    4.50
  12  -5  -9   96.09   10.50
  12  -5   9  115.89   11.70
 -12   5   9  115.89   11.30
  12  -6  -9   10.70    5.50
  12  -6   9    8.60    5.30
 -12   6   9    6.80    4.40
  12  -7  -9  135.19   13.20
  12  -7   9  124.39   12.90
  13   0   9    2.20    4.80
 -13   0   9    1.30    3.20
  13   0  -9    5.60    4.50
  13  -1  -9   39.50    6.60
 -13  -1   9   37.50    5.60
  13   1   9   45.50    8.00
  13  -1   9   37.30    7.40
  13   1  -9   28.20    6.10
 -13   1   9   33.00    5.80
  13   2   9   73.69   10.40
  13  -2  -9   78.79    9.00
  13  -2   9   85.39   10.40
  13  -2   9   70.09    8.70
 -13   2   9   71.79    8.30
  13   2  -9   84.09    9.70
  13  -3  -9   39.60    6.70
 -13   3   9   21.70    5.80
  13  -3   9   42.30    7.60
  13  -4  -9   -0.40    4.50
  13  -4   9   -1.40    4.70
 -13   4   9   -0.60    4.00
  13  -5  -9   19.80    5.90
  13  -5   9    7.40    5.20
 -13   5   9   11.20    5.00
  13  -6  -9   77.89   10.10
  13  -6   9   73.99    9.90
  14   0  -9   -4.50    4.20
 -14   0   9   -0.70    3.70
  14   0   9    3.30    6.30
  14  -1  -9  176.18   14.40
  14   1   9  181.28   17.10
  14  -1   9  170.98   15.30
 -14   1   9  162.98   13.40
  14   1  -9  166.88   14.20
  14  -2  -9    2.80    4.30
  14   2   9    1.10    5.40
 -14   2   9   -2.20    4.30
  14  -2   9   -0.50    5.00
  14  -3  -9   45.60    7.80
  14  -3   9   47.20    8.60
 -14   3   9   35.40    6.90
  14  -4  -9    6.40    5.10
 -14   4   9    7.60    5.00
  14  -4   9    9.70    6.50
   0   0  10  777.02   41.50
   0   1  10   -1.40    1.00
   0  -1  10   -0.80    1.20
   0  -1  10   -1.10    0.50
   0  -1 -10   -1.20    0.90
   0  -2  10  258.37   13.10
   0  -2 -10  220.88   13.80
   0  -2  10  233.88   13.90
   0   2  10  232.38   13.90
   0  -3  10   -1.90    0.90
   0  -3 -10    1.00    1.60
   0   3  10   -1.50    1.30
   0  -4 -10  121.29    7.90
   0   4  10  108.09    7.20
   0  -4  10  108.99    6.90
   0   5  10    1.90    1.40
   0  -5  10    0.90    1.40
   0  -5 -10   -0.90    1.70
   0   6  10    5.90    1.80
   0  -6  10   13.90    2.70
   0  -6 -10   10.10    3.00
   0  -7 -10   -0.30    2.40
   0  -7  10    1.10    2.10
   0   7  10   -1.50    1.20
   0  -8 -10    2.80    3.00
   0  -8  10    2.00    2.30
   0  -9 -10   -1.40    3.00
   0  -9  10    0.00    2.70
   0 -10 -10   28.80    5.80
   0 -10  10   32.80    5.00
   0 -11 -10   -1.70    4.40
   0 -11  10   -1.10    2.70
   0 -12  10   39.50    6.10
   0 -12 -10   44.00    7.80
   1   0 -10   15.80    1.40
   1   0  10   18.60    2.50
  -1   0  10   18.60    2.70
   1   0  10   16.50    2.80
  -1  -1  10   -2.20    1.20
   1   1  10   -1.10    1.20
   1  -1 -10    2.20    1.00
  -1   1  10    1.80    1.40
   1  -1  10    0.20    1.50
   1  -1  10    0.60    1.00
  -1  -2  10   28.50    3.00
  -1  -2  10   28.30    1.90
   1   2  10   28.20    3.10
   1  -2 -10   29.50    2.90
  -1   2  10   21.60    2.90
  -1  -2 -10   25.50    3.30
   1  -2  10   27.70    2.40
   1   3  10   53.69    4.40
  -1  -3  10   54.99    3.80
   1  -3 -10   63.49    4.70
   1  -3  10   55.19    4.10
  -1   3  10   67.69    4.80
  -1  -3 -10   61.49    5.10
   1   4  10   10.00    2.00
   1  -4 -10    6.80    2.30
  -1  -4  10    9.20    1.80
  -1  -4 -10    6.30    2.40
  -1   4  10   12.90    2.40
   1  -4  10    8.10    2.80
  -1  -5  10  112.09    7.40
   1   5  10  110.59    7.10
   1  -5 -10  114.39    8.20
  -1  -5 -10  107.89    8.50
   1  -5  10  117.19    7.90
  -1   5  10  119.39    7.60
   1  -6 -10    1.10    2.00
   1   6  10    1.00    1.20
  -1  -6  10    2.30    1.80
  -1   6  10    3.30    1.70
   1  -6  10    0.00    1.70
  -1  -6 -10    2.60    2.60
  -1  -7  10  228.78   13.80
   1  -7 -10  217.48   14.50
   1  -7  10  235.08   13.80
  -1  -7 -10  213.48   14.80
  -1   7  10  217.58   13.00
   1  -8 -10    6.00    3.40
  -1  -8  10    9.90    3.00
   1  -8  10    5.30    2.80
  -1  -8 -10    7.80    3.80
  -1  -9  10  136.99    9.50
   1  -9 -10  128.39   10.50
  -1  -9 -10  117.19   10.90
   1  -9  10  116.99    9.50
  -1 -10  10    2.30    3.20
   1 -10 -10    3.90    3.80
  -1 -10 -10   -1.50    3.40
   1 -10  10    0.80    3.10
   1 -11 -10   89.49   10.10
  -1 -11  10   96.89    8.60
   1 -11  10   92.29    9.30
  -1 -11 -10  119.89   11.50
   1 -12 -10    0.40    4.40
  -1 -12  10   -0.80    3.60
   1 -12  10   -1.00    4.10
  -1 -12 -10    0.60    5.00
   2   0 -10  280.17   15.10
   2   0  10  281.27   16.20
  -2   0  10  283.47   16.10
   2   0  10  271.67   15.90
  -2  -1  10    9.10    2.10
   2   1  10    8.80    2.20
   2  -1 -10   12.10    1.80
   2  -1  10    9.40    2.20
   2  -1  10   11.80    2.00
  -2   1  10    9.40    2.10
  -2  -2  10  118.29    7.00
   2   2  10  121.69    7.80
  -2  -2  10  125.69    7.90
   2  -2 -10  121.59    7.60
  -2   2  10  142.69    8.30
   2  -2  10  129.59    7.60
  -2  -3  10   18.70    2.00
   2  -3 -10   16.50    2.50
   2   3  10   17.50    2.40
  -2  -3  10   13.70    2.10
  -2   3  10   15.50    2.70
   2  -3  10   12.50    2.10
  -2  -4  10   -0.90    1.10
   2   4  10   -1.80    1.10
   2  -4 -10   -1.90    1.40
  -2   4  10   -2.60    1.40
  -2  -4 -10   -1.50    1.90
   2  -4  10   -2.80    1.60
   2  -5 -10  353.46   20.00
  -2  -5  10  344.37   19.20
   2   5  10  336.87   18.70
  -2   5  10  331.47   19.50
   2  -5  10  370.36   20.60
  -2  -5 -10  318.87   20.60
   2   6  10    7.90    1.40
   2  -6 -10    8.70    2.80
  -2  -6  10    6.90    2.00
   2  -6  10   -1.80    2.80
  -2   6  10    7.20    2.30
  -2  -6 -10    4.10    2.60
  -2  -7  10  160.98   10.10
   2  -7 -10  140.69   10.70
  -2   7  10  142.99    9.50
   2  -7  10  152.18   11.70
  -2  -7 -10  148.49   11.20
   2  -8 -10   58.49    6.90
  -2  -8  10   59.89    6.10
  -2   8  10   53.59    4.80
   2  -8  10   58.49    7.30
  -2  -8 -10   52.99    7.40
   2  -9 -10   11.90    4.30
  -2  -9  10   16.30    3.90
   2  -9  10   11.60    4.10
  -2  -9 -10   18.20    4.80
   2 -10 -10   28.20    5.70
  -2 -10  10   30.20    5.00
  -2 -10 -10   23.50    6.10
   2 -10  10   31.40    6.00
  -2 -11  10   56.59    6.90
   2 -11 -10   56.09    7.80
  -2 -11 -10   56.99    8.00
   2 -11  10   36.50    7.20
  -2 -12  10    3.90    4.20
   2 -12 -10    4.50    5.00
  -2 -12 -10   -2.00    4.70
   2 -12  10   -2.00    3.90
   3   0  10  473.25   26.80
   3   0 -10  473.05   25.80
  -3   0  10  475.55   26.60
   3   0  10  528.95   26.80
   3   1  10   -1.00    1.40
   3   1  10    5.30    2.10
  -3  -1  10   -0.50    1.20
   3  -1 -10    1.20    1.00
   3   1 -10    0.80    0.90
   3  -1  10   -0.20    1.40
  -3   1  10    0.70    1.50
   3  -1  10   -0.10    1.30
   3  -2 -10  324.77   19.20
   3   2  10  326.67   18.50
  -3  -2  10  327.77   18.40
   3  -2  10  353.36   18.60
  -3   2  10  305.07   18.70
   3  -3 -10   11.20    2.30
  -3  -3  10   15.80    2.20
   3   3  10   15.50    2.20
  -3  -3  10   10.90    2.00
  -3   3  10   13.80    2.70
   3  -3  10   12.90    2.30
  -3  -4  10  271.67   16.10
   3   4  10  289.97   15.90
   3  -4 -10  292.67   16.70
  -3  -4  10  285.47   15.60
   3  -4  10  283.57   16.50
  -3   4  10  297.77   16.90
   3  -5 -10   -0.20    2.00
  -3  -5  10   -1.10    1.40
   3   5  10    2.40    1.10
  -3   5  10    1.30    1.80
   3  -5  10    2.10    1.90
  -3  -5 -10    2.40    2.70
  -3  -6  10  110.49    8.10
   3  -6 -10  114.89    8.80
   3  -6  10  126.89    9.00
  -3  -6 -10  123.79    9.70
  -3   6  10  125.79    8.50
  -3  -7  10    6.10    2.50
   3  -7 -10    5.90    2.90
   3  -7  10    4.90    3.10
  -3   7  10    5.30    2.30
  -3  -7 -10    2.90    3.20
  -3  -8  10  136.99    9.10
   3  -8 -10  119.09    9.70
  -3   8  10  106.79    8.30
  -3  -8 -10  132.69   10.70
   3  -8  10  101.69   11.50
   3  -9 -10   19.40    4.60
  -3  -9  10   26.50    4.70
  -3  -9 -10   25.30    5.60
   3  -9  10   24.10    6.60
  -3 -10  10   65.29    7.30
   3 -10 -10   57.79    7.80
  -3 -10 -10   65.79    8.30
   3 -10  10   37.00    8.20
   3 -11 -10   44.20    6.90
  -3 -11  10   27.10    5.60
  -3 -11 -10   39.00    7.20
   3 -11  10   20.40    7.00
   3 -12 -10   46.10    7.90
  -3 -12 -10   41.20    7.70
   3 -12  10   34.70    8.20
   4   0  10  187.68   11.40
   4   0  10  188.08   11.50
   4   0 -10  176.38   10.50
  -4   0  10  182.98   11.20
   4  -1 -10   34.50    3.30
   4   1  10   36.30    4.00
   4   1  10   30.90    4.30
  -4  -1  10   28.40    3.40
   4  -1  10   26.90    3.60
   4  -1  10   26.00    3.40
   4   1 -10   35.20    3.00
  -4   1  10   30.70    3.80
   4   2  10  468.75   26.80
  -4  -2  10  481.15   26.60
   4  -2 -10  494.25   26.80
   4  -2  10  523.25   27.10
  -4   2  10  484.05   27.20
   4   3  10  217.18   12.50
  -4  -3  10  214.88   12.40
   4  -3 -10  244.08   14.40
   4  -3  10  203.68   12.90
  -4   3  10  212.78   13.40
   4  -4 -10 1120.19   60.09
  -4  -4  10 1110.89   58.49
   4   4  10 1120.09   57.69
  -4  -4  10 1075.49   57.59
  -4   4  10 1098.49   58.79
   4  -4  10 1072.19   58.69
   4  -5 -10   36.00    4.70
  -4  -5  10   29.10    3.90
  -4   5  10   30.90    4.20
   4  -5  10   33.10    4.10
  -4  -6  10  294.57   17.10
   4  -6 -10  304.27   17.80
   4  -6  10  273.27   17.30
  -4   6  10  267.77   17.10
  -4  -6 -10  310.97   19.20
   4  -7 -10  101.89    8.80
  -4  -7  10  107.09    8.30
  -4   7  10  113.29    8.40
  -4  -7 -10  115.99    9.90
   4  -7  10  113.69    8.80
   4  -8 -10   71.89    7.90
  -4  -8  10   71.79    7.20
  -4  -8 -10   75.89    9.10
   4  -8  10   74.49    7.70
  -4   8  10   75.29    6.30
  -4  -9  10   26.60    5.00
   4  -9 -10   40.80    6.10
   4  -9  10   38.20    5.90
  -4  -9 -10   24.60    6.00
  -4   9  10   31.80    4.30
   4 -10 -10   70.39    8.40
  -4 -10  10   56.19    7.00
  -4 -10 -10   66.79    8.90
   4 -10  10   53.39    7.70
   4 -11 -10    3.30    4.30
  -4 -11 -10   -2.90    4.00
   4 -11  10   -1.90    3.70
   4 -12 -10   95.39   11.60
  -4 -12 -10   66.19   10.00
   4 -12  10   86.79   10.50
   5   0  10 1231.58   62.99
   5   0  10 1216.58   62.59
   5   0 -10 1105.39   61.79
  -5   0  10 1155.88   62.29
   5  -1 -10    1.40    1.40
  -5  -1  10   -0.40    1.40
   5   1  10   -1.00    1.90
   5   1  10    2.30    1.70
  -5   1  10   -1.40    1.70
   5   1 -10    2.30    1.50
   5  -1  10    2.10    2.00
   5   2  10 1561.34   81.19
  -5  -2  10 1582.54   80.99
   5  -2 -10 1583.34   81.19
   5   2 -10 1451.05   81.19
   5  -2  10 1610.74   81.79
  -5   2  10 1476.65   81.59
   5   3  10   17.70    2.40
   5  -3 -10   15.50    2.90
  -5  -3  10   10.00    2.00
  -5   3  10   16.20    3.20
   5  -3  10   18.60    3.40
   5   4  10 1469.25   75.29
  -5  -4  10 1367.46   75.29
   5  -4 -10 1527.25   77.29
   5  -4  10 1406.36   76.59
  -5   4  10 1455.45   76.79
  -5  -5  10   11.70    2.80
   5  -5 -10    7.20    3.90
  -5   5  10   13.60    3.10
   5  -5  10    6.00    2.80
  -5  -6  10  751.72   42.30
   5  -6 -10  790.62   45.40
   5  -6  10  703.63   42.40
  -5   6  10  852.21   42.70
  -5  -6 -10  794.82   44.30
  -5  -7  10   10.30    3.20
   5  -7 -10    8.20    4.80
  -5   7  10   13.10    3.40
   5  -7  10   12.80    3.60
  -5  -7 -10   13.40    4.40
  -5  -8  10  342.97   20.10
   5  -8 -10  307.07   22.10
  -5   8  10  332.17   19.60
   5  -8  10  333.57   20.50
  -5  -8 -10  340.27   22.00
  -5  -9  10   12.80    4.00
   5  -9 -10   11.30    5.10
   5  -9  10    6.70    3.80
  -5  -9 -10   16.70    5.50
  -5   9  10   14.50    3.50
   5 -10 -10  260.77   20.70
  -5 -10  10  267.77   21.00
  -5 -10 -10  276.07   19.20
   5 -10  10  278.17   18.00
   5 -11 -10    3.00    6.00
   5 -11  10    7.50    4.60
  -5 -11 -10   11.30    5.90
   5 -12 -10  138.59   16.50
  -5 -12 -10  164.98   13.90
   5 -12  10  136.39   12.60
   6   0  10   40.60    4.90
   6   0 -10   49.50    4.30
  -6   0  10   37.40    4.50
   6   0  10   44.20    5.40
   6   1  10  275.77   16.60
   6   1  10  276.87   15.70
   6  -1 -10  257.77   15.30
  -6  -1  10  259.87   15.40
   6   1 -10  268.87   15.50
   6  -1  10  240.78   15.90
  -6   1  10  259.27   15.80
   6  -2 -10  132.89    8.80
  -6  -2  10  131.19    8.40
   6   2  10  131.59   10.10
   6   2  10  133.89    8.60
   6  -2  10  123.09    9.10
   6   2 -10  115.89    8.60
  -6   2  10  137.99    9.20
   6   3  10  114.19    7.30
  -6  -3  10  112.29    7.30
   6  -3 -10  110.49    7.90
   6  -3  10  103.39    8.40
  -6   3  10  119.59    8.50
   6  -4 -10  305.07   18.90
  -6   4  10  296.57   18.90
   6  -4  10  351.66   19.30
   6  -5 -10  100.29    7.90
   6  -5  10   91.69    7.70
  -6   5  10   87.29    8.40
   6  -6 -10  173.48   12.60
  -6  -6  10  157.38   11.50
   6  -6  10  164.08   11.60
  -6   6  10  162.78   11.60
   6  -7 -10  241.78   17.80
  -6  -7  10  259.67   16.10
  -6  -7 -10  236.38   17.30
  -6   7  10  259.47   15.90
   6  -7  10  236.08   16.00
  -6  -8  10   77.09    7.40
   6  -8 -10   64.49   10.10
  -6   8  10   73.99    7.10
  -6  -8 -10   77.99    9.60
   6  -8  10   53.09    7.20
  -6  -9  10    0.90    3.10
   6  -9 -10   -3.10    5.00
   6  -9  10    0.40    3.30
  -6   9  10    1.10    2.90
  -6  -9 -10    1.50    4.00
   6 -10 -10    0.60    6.10
   6 -10  10   15.20    4.60
  -6 -10 -10    9.70    5.50
   6 -11 -10    6.10    7.10
   6 -11  10    4.00    4.00
  -6 -11 -10    3.00    5.20
   7   0 -10 1600.04   84.99
   7   0  10 1632.94   86.09
  -7   0  10 1647.04   85.19
   7   0  10 1550.24   85.19
   7  -1 -10    4.40    2.10
   7   1  10    2.10    2.10
  -7  -1  10    2.40    2.00
   7   1  10    1.10    2.60
  -7   1  10   -0.10    2.00
   7   1 -10    1.30    2.00
   7  -1  10    1.80    2.60
  -7  -2  10 1396.36   75.19
   7  -2 -10 1526.55   75.79
   7   2  10 1388.06   76.99
   7   2  10 1427.26   75.29
  -7   2  10 1397.86   75.99
   7   2 -10 1469.15   75.89
   7  -2  10 1360.26   76.19
   7   3  10    0.40    1.60
   7  -3 -10    2.60    2.50
  -7  -3  10    3.10    1.70
   7  -3  10   -0.20    2.40
  -7   3  10    0.00    2.40
   7  -4 -10 1161.48   59.09
  -7   4  10 1026.90   58.99
   7  -4  10 1085.89   59.29
   7  -5 -10   65.69    6.90
   7  -5  10   48.80    6.20
  -7   5  10   54.69    6.50
   7  -6 -10 1066.59   56.09
   7  -6  10  950.70   55.79
  -7   6  10 1051.09   55.79
  -7  -7  10   18.90    4.10
   7  -7 -10   23.40    4.80
  -7  -7 -10   14.40    5.60
   7  -7  10   12.50    3.90
  -7   7  10   10.10    4.00
  -7  -8  10  524.85   31.70
   7  -8 -10  570.64   32.80
  -7  -8 -10  531.25   33.80
   7  -8  10  597.54   32.50
  -7   8  10  534.95   31.50
   7  -9 -10   11.20    5.10
   7  -9  10   12.00    4.40
  -7  -9 -10   12.40    5.30
   7 -10 -10  329.87   22.00
   7 -10  10  318.07   20.60
  -7 -10 -10  299.27   21.60
   7 -11 -10    3.70    5.50
   7 -11  10    8.40    5.00
  -7 -11 -10    2.50    5.10
   8   0  10  596.84   32.00
   8   0  10  538.65   30.70
   8   0 -10  524.55   30.50
  -8   0  10  530.65   30.60
   8  -1 -10    9.60    2.80
   8   1  10    5.80    3.30
  -8  -1  10    2.70    2.10
   8   1  10    3.70    2.40
   8  -1  10    5.60    3.00
   8   1 -10    6.00    2.70
  -8   1  10    5.00    2.80
   8  -2 -10    7.20    3.10
   8   2  10   12.50    2.90
   8   2  10    9.30    3.80
  -8  -2  10   12.80    2.90
   8  -2  10   15.80    4.00
   8   2 -10   10.90    3.20
  -8   2  10   18.50    3.70
  -8  -3  10   18.30    3.00
   8  -3 -10   11.40    3.40
  -8   3  10    3.80    3.20
   8  -3  10    6.10    3.30
   8  -4 -10  428.76   25.20
  -8   4  10  437.46   25.40
   8  -4  10  419.76   25.40
   8  -5 -10   -0.70    3.30
   8  -5  10    1.40    3.30
  -8   5  10    4.70    3.40
   8  -6 -10   16.40    4.40
   8  -6  10   22.10    4.80
  -8   6  10   20.10    4.50
  -8  -7  10   17.90    4.40
   8  -7 -10   17.30    4.80
   8  -7  10    4.60    3.60
  -8   7  10   16.00    4.40
   8  -8 -10   91.79   10.30
  -8   8  10  125.99    9.30
  -8  -8 -10   89.89   11.00
   8  -8  10  100.59   10.10
   8  -9 -10    8.10    4.50
   8  -9  10    3.20    4.10
  -8  -9 -10   -1.30    4.50
   8 -10 -10    7.60    4.70
   8 -10  10    7.70    4.90
  -8 -10 -10    7.30    5.70
   9   0  10 1756.72   97.79
   9   0  10 1812.02   96.69
  -9   0  10 1950.80   96.79
   9   0 -10 1771.62   96.69
   9   1  10   -3.20    2.00
  -9  -1  10    1.60    2.40
   9  -1 -10    0.50    2.70
   9   1  10   -2.90    2.90
   9  -1  10   -0.60    2.60
   9  -1  10   -4.00    2.80
   9   1 -10   -0.50    2.60
  -9   1  10   -2.60    2.30
   9   2  10 1301.97   76.99
   9  -2 -10 1448.96   76.09
  -9  -2  10 1502.55   75.59
   9  -2  10 1402.96   76.89
   9   2 -10 1312.67   75.99
  -9   2  10 1543.25   76.49
   9  -3 -10    1.50    2.70
   9  -3  10    0.90    3.50
  -9   3  10   -1.50    2.80
   9  -4 -10 1005.60   54.99
  -9   4  10  999.90   55.29
   9  -4  10 1010.30   55.59
   9  -5 -10   25.80    4.90
  -9   5  10   31.70    5.40
   9  -5  10   18.00    4.90
   9  -6 -10  831.42   43.80
  -9   6  10  717.53   43.10
   9  -6  10  762.22   43.90
   9  -7 -10    1.40    3.60
  -9   7  10   -0.90    3.20
   9  -7  10    3.40    3.80
   9  -8 -10  636.54   37.90
  -9   8  10  716.03   37.30
   9  -8  10  603.84   37.80
   9  -9 -10    0.10    4.30
  -9  -9 -10   -0.70    5.40
   9  -9  10   12.80    5.20
   9 -10 -10  281.57   20.60
   9 -10  10  296.97   19.90
  10   0  10  413.56   24.40
  10   0  10  387.06   25.40
  10   0 -10  428.26   24.80
 -10   0  10  425.96   24.50
  10  -1 -10  261.57   17.40
  10   1  10  283.87   17.00
  10   1  10  234.68   18.10
 -10  -1  10  261.27   16.90
  10   1 -10  287.67   17.60
  10  -1  10  317.77   18.90
  10  -1  10  263.17   17.40
 -10   1  10  295.17   17.60
 -10  -2  10  117.29    8.90
  10   2  10  116.79   11.70
  10  -2 -10  111.69    9.40
  10  -2  10  117.19   10.40
  10   2 -10  127.29    9.80
 -10   2  10  124.39    9.80
  10  -3 -10  136.89   11.10
  10  -3  10  156.98   12.10
 -10   3  10  151.08   11.40
  10  -4 -10    3.20    3.30
 -10   4  10    4.10    3.40
  10  -4  10    3.80    3.90
  10  -5 -10   88.59    9.10
 -10   5  10   83.49    9.00
  10  -5  10   89.69    9.50
  10  -6 -10    8.10    4.20
 -10   6  10    2.80    3.50
  10  -6  10    8.30    4.50
  10  -7 -10  135.29   12.10
 -10   7  10  140.59   11.60
  10  -7  10  135.59   11.90
  10  -8 -10   61.29    8.60
 -10   8  10   65.89    7.70
  10  -8  10   63.59    8.60
  10  -9 -10   16.00    6.10
 -10  -9 -10   11.30    6.70
  10  -9  10    8.10    5.00
  11   0 -10  682.93   39.00
 -11   0  10  656.63   38.60
  11   0  10  655.63   40.00
  11   0  10  739.43   38.60
 -11  -1  10   13.80    3.60
  11  -1 -10   11.60    3.90
  11   1  10   14.70    5.10
  11  -1  10    6.10    3.60
  11   1 -10    9.50    3.90
 -11   1  10   10.30    3.70
  11  -1  10    9.70    4.60
  11  -2 -10  670.43   38.40
  11   2  10  670.63   39.80
  11  -2  10  626.64   38.80
  11   2 -10  698.43   38.80
 -11   2  10  692.63   38.30
  11  -3 -10    5.60    4.10
 -11   3  10    6.80    3.90
  11  -3  10    1.60    4.20
  11  -4 -10  579.54   35.60
 -11   4  10  645.94   36.00
  11  -4  10  629.44   36.60
  11  -5 -10    3.10    3.80
  11  -5  10   -0.50    3.80
 -11   5  10    0.10    3.90
  11  -6 -10  393.96   23.40
 -11   6  10  364.56   22.80
  11  -6  10  326.17   23.40
  11  -7 -10   -2.00    3.60
 -11   7  10   -6.00    3.40
  11  -7  10    0.70    4.50
  11  -8 -10  309.77   21.50
  11  -8  10  318.57   21.60
 -12   0  10  311.17   19.30
  12   0  10  338.97   21.60
  12   0 -10  271.37   19.60
 -12  -1  10   22.70    4.80
  12   1  10   30.90    6.90
  12  -1 -10   18.10    4.90
  12  -1  10   28.50    6.40
  12  -1  10   12.80    4.60
 -12   1  10   17.60    4.90
  12   1 -10   13.30    4.70
  12  -2 -10   30.40    5.80
  12   2  10   25.80    6.60
 -12   2  10   41.10    6.10
  12  -2  10   26.30    5.50
  12   2 -10   15.30    4.90
  12  -2  10   35.20    6.60
  12  -3 -10  107.39   10.60
 -12   3  10  125.49   10.30
  12  -3  10   94.29   10.90
  12  -4 -10   55.69    7.80
  12  -4  10   64.49    9.10
 -12   4  10   41.80    6.90
  12  -5 -10    1.40    4.50
 -12   5  10    5.70    4.40
  12  -5  10    0.20    4.40
  12  -6 -10    8.70    5.10
  12  -6  10   10.50    5.50
 -12   6  10   15.60    5.00
  12  -7 -10   -5.30    4.20
  12  -7  10   -0.70    5.00
  13   0  10  192.58   14.60
  13   0 -10  128.19   12.30
 -13   0  10  154.48   12.00
  13   1  10    1.80    5.20
 -13  -1  10    7.20    3.50
  13  -1 -10   -2.10    3.40
 -13   1  10   -1.60    3.20
  13   1 -10    2.10    4.20
  13  -1  10    4.10    5.00
  13   2  10  198.48   16.00
  13  -2 -10  189.28   14.10
 -13   2  10  188.68   13.80
  13  -2  10  172.88   13.80
  13  -3 -10   -0.30    3.90
 -13   3  10    0.00    3.70
  13  -3  10   -0.80    4.70
  13  -4 -10  216.88   16.40
 -13   4  10  196.38   16.00
  13  -4  10  245.58   17.40
  13  -5 -10    5.40    5.40
  13  -5  10   13.50    6.50
 -13   5  10    5.80    4.80
  14   0 -10  169.48   14.50
  14   0  10  202.58   16.10
 -14   0  10  176.78   13.30
  14  -1 -10    5.50    5.00
  14   1  10   18.70    6.90
 -14   1  10   13.50    5.10
  14  -1  10    6.40    6.30
  14   2  10    9.20    6.30
  14  -2 -10   10.80    5.00
 -14   2  10   11.40    5.10
  14  -2  10   13.60    6.30
  14  -3 -10    2.40    4.50
 -14   3  10    2.80    4.50
  14  -3  10    8.30    5.70
  14  -3  10    8.10    5.50
   0   0  11    0.60    1.50
   0  -1  11   -0.20    1.10
   0   1  11   -0.30    1.20
   0  -1 -11    0.40    0.90
   0  -1  11    0.90    0.60
   0  -2  11  960.80   52.99
   0  -2 -11  999.50   52.89
   0  -2  11  989.20   51.99
   0   2  11 1051.39   53.09
   0  -3 -11   -0.80    1.20
   0  -3  11    1.30    1.30
   0   3  11    1.20    1.40
   0  -4  11   13.10    1.90
   0  -4 -11    4.40    2.00
   0   4  11    6.70    1.90
   0   5  11   -0.80    1.40
   0  -5  11   -0.80    1.30
   0  -5 -11    0.30    1.90
   0   6  11  222.88   13.90
   0  -6  11  243.88   14.30
   0  -6 -11  273.47   15.70
   0  -7  11    0.20    1.90
   0  -7 -11    0.10    2.60
   0   7  11   -1.30    1.40
   0  -8 -11   30.40    5.30
   0  -8  11   30.90    4.40
   0  -9 -11   -2.40    3.00
   0  -9  11   -0.50    2.50
   0 -10 -11   48.70    7.30
   0 -10  11   63.49    6.80
   0 -11 -11    1.60    4.10
   0 -11  11    3.50    3.70
   0 -12 -11    6.70    5.60
   0 -12  11    2.60    3.90
   1   0  11    0.40    1.40
   1   0 -11   -0.40    0.50
  -1   0  11   -0.50    1.50
   1   1  11 1223.38   71.69
  -1  -1  11 1355.16   71.89
   1  -1 -11 1371.76   70.89
   1  -1  11 1461.05   71.99
  -1   1  11 1500.35   71.99
   1  -1  11 1283.17   70.99
  -1  -2  11  158.28    9.70
  -1  -2  11  162.08    8.70
   1   2  11  168.18    9.80
   1  -2 -11  156.78    9.40
  -1  -2 -11  156.78   10.00
   1  -2  11  158.38    9.00
   1  -2  11  163.18    9.90
  -1   2  11  157.68    9.80
   1  -3 -11  653.03   34.90
   1   3  11  680.33   35.00
  -1  -3  11  659.13   34.10
   1  -3  11  643.94   34.40
  -1   3  11  632.44   35.10
  -1  -3 -11  619.14   35.50
   1   4  11  123.29    8.30
  -1  -4  11  130.59    8.00
   1  -4 -11  135.99    8.80
  -1  -4 -11  139.79    9.30
   1  -4  11  138.09    9.30
  -1   4  11  141.29    8.70
   1  -5 -11  719.83   39.80
  -1  -5  11  720.23   38.90
   1   5  11  705.23   38.80
  -1   5  11  726.33   39.20
  -1  -5 -11  748.83   40.30
   1  -5  11  752.32   40.00
   1  -6 -11   21.30    3.80
  -1  -6  11   15.80    2.80
   1   6  11   21.90    2.70
  -1  -6 -11   20.80    3.90
   1  -6  11   20.30    3.40
  -1   6  11   22.30    3.00
  -1  -7  11  635.84   34.40
   1  -7 -11  673.93   35.60
  -1  -7 -11  660.13   35.90
   1  -7  11  565.24   34.30
  -1   7  11  613.64   33.90
  -1  -8  11    1.10    2.40
   1  -8 -11    3.50    3.00
   1  -8  11    2.00    2.60
  -1  -8 -11    6.90    3.60
   1  -9 -11  356.46   20.90
  -1  -9  11  331.27   19.40
   1  -9  11  291.67   19.40
  -1  -9 -11  304.67   20.60
  -1 -10  11   25.40    4.70
   1 -10 -11   31.40    6.00
  -1 -10 -11   37.50    6.40
   1 -10  11   22.50    4.70
   1 -11 -11  156.58   13.00
  -1 -11  11  154.88   11.90
   1 -11  11  140.19   12.00
  -1 -11 -11  176.58   13.60
   1 -12 -11   33.90    7.10
  -1 -12 -11   26.10    6.60
   1 -12  11   38.20    6.70
   2   0  11   -0.80    1.10
   2   0  11    0.10    1.30
   2   0 -11   -1.10    0.50
  -2   0  11   -0.90    1.20
  -2  -1  11 2230.28  126.79
   2   1  11 2443.66  127.09
   2  -1 -11 2450.15  126.09
  -2   1  11 2439.36  126.99
   2  -1  11 2420.56  126.39
   2  -1  11 2616.74  127.19
   2  -2 -11   30.90    3.00
   2   2  11   28.00    3.20
  -2  -2  11   28.30    3.20
  -2  -2  11   27.10    2.00
  -2   2  11   23.40    3.10
   2  -2  11   33.60    3.10
   2   3  11   32.00    3.40
  -2  -3  11   31.90    2.60
   2  -3 -11   37.20    3.60
  -2  -3  11   38.60    3.20
   2  -3  11   32.30    3.30
  -2   3  11   32.10    3.80
  -2  -4  11    4.60    1.40
   2   4  11    4.50    1.60
   2  -4 -11    3.00    1.80
  -2   4  11    5.30    2.00
   2  -4  11    2.70    1.50
  -2  -4 -11    1.00    2.40
   2   5  11    6.60    1.60
  -2  -5  11    1.70    1.60
   2  -5 -11    5.40    2.50
  -2   5  11    1.90    1.80
   2  -5  11    1.70    1.80
  -2  -5 -11    3.50    2.60
  -2  -6  11   46.30    4.50
   2   6  11   40.40    3.40
   2  -6 -11   44.10    5.30
  -2  -6 -11   45.60    6.00
  -2   6  11   41.90    4.60
   2  -6  11   37.80    5.70
  -2  -7  11  430.86   24.40
   2  -7 -11  433.86   25.40
  -2   7  11  436.06   24.20
   2  -7  11  456.95   26.80
  -2  -7 -11  404.96   25.80
  -2  -8  11    0.30    2.30
   2  -8 -11    4.70    3.20
  -2  -8 -11   -4.90    2.60
   2  -8  11    2.10    3.50
  -2   8  11    0.80    2.00
  -2  -9  11  274.67   17.40
   2  -9 -11  322.97   19.10
   2  -9  11  251.97   19.20
  -2  -9 -11  298.07   19.20
  -2 -10  11    9.70    3.80
   2 -10 -11    7.90    4.20
   2 -10  11   10.70    5.10
  -2 -10 -11    8.10    4.50
   2 -11 -11    6.20    4.50
  -2 -11  11    4.60    3.70
  -2 -11 -11   -0.60    4.50
   2 -11  11   -0.50    4.40
   2 -12 -11    9.70    5.30
  -2 -12 -11   13.30    6.20
   2 -12  11    4.10    5.40
   3   0  11    0.40    1.50
  -3   0  11   -0.90    1.10
   3   0 -11    1.00    0.80
   3   0  11   -2.00    1.30
   3  -1 -11 3599.74  186.18
   3   1  11 3616.24  187.08
  -3  -1  11 3840.12  186.88
   3  -1  11 3525.55  187.18
  -3   1  11 3453.35  186.98
   3   1 -11 3663.43  185.98
   3  -1  11 3477.25  186.78
   3  -2 -11    1.80    1.70
  -3  -2  11    4.30    1.70
   3   2  11    0.70    1.40
   3  -2  11    0.30    1.30
  -3   2  11    5.00    2.10
  -3  -3  11 1409.76   73.49
  -3  -3  11 1364.36   73.09
   3   3  11 1335.57   73.49
   3  -3 -11 1409.26   73.69
  -3   3  11 1392.46   74.09
   3  -3  11 1490.55   73.79
  -3  -4  11   27.20    2.80
   3  -4 -11   26.10    3.50
   3   4  11   25.20    2.90
  -3  -4  11   29.60    3.10
   3  -4  11   22.00    3.20
  -3   4  11   22.00    3.50
  -3  -5  11  859.11   47.20
   3  -5 -11 1007.20   48.30
   3   5  11  879.21   46.70
   3  -5  11  885.31   47.70
  -3  -5 -11  846.32   49.30
  -3   5  11  850.41   47.80
   3  -6 -11  189.38   12.30
  -3  -6  11  185.68   11.50
   3  -6  11  177.68   11.90
  -3   6  11  173.58   11.70
  -3  -6 -11  195.98   13.20
  -3  -7  11  847.82   45.10
   3  -7 -11  738.43   45.60
  -3   7  11  903.51   45.10
  -3  -7 -11  755.72   46.50
   3  -7  11  899.41   46.30
   3  -8 -11  121.69    9.70
  -3  -8  11  107.89    8.60
   3  -8  11  112.69   10.40
  -3  -8 -11  138.89   10.90
  -3   8  11  112.69    8.40
   3  -9 -11  648.14   34.70
  -3  -9  11  560.24   33.20
   3  -9  11  558.34   35.40
  -3  -9 -11  603.14   35.20
  -3 -10  11   47.80    6.20
   3 -10 -11   51.09    7.30
  -3 -10 -11   50.89    7.70
   3 -10  11   55.19    8.50
   3 -11 -11  363.56   22.30
  -3 -11 -11  323.37   22.80
   3 -11  11  322.87   23.30
   3 -12 -11   37.80    7.80
  -3 -12 -11   28.10    7.00
   3 -12  11   22.70    6.80
   4   0  11    2.40    1.70
   4   0  11   -0.30    1.70
  -4   0  11    1.20    1.60
   4   0 -11    0.30    1.00
  -4  -1  11  436.76   24.80
   4   1  11  463.45   25.30
   4  -1 -11  436.86   24.50
   4   1  11  512.45   26.00
   4  -1  11  436.56   25.40
  -4   1  11  453.05   25.20
   4  -1  11  447.96   25.20
   4   1 -11  446.36   24.40
  -4  -2  11  231.98   13.90
   4  -2 -11  231.68   14.10
   4   2  11  284.97   14.50
   4  -2  11  253.37   14.50
  -4   2  11  219.28   14.50
   4   3  11 1547.05   85.09
   4  -3 -11 1700.73   87.09
  -4  -3  11 1718.23   85.19
   4  -3  11 1531.95   85.59
  -4   3  11 1646.34   86.09
   4   4  11    4.80    1.50
  -4  -4  11    4.90    1.60
   4  -4 -11    5.80    2.70
  -4  -4  11    5.10    1.90
   4  -4  11    5.30    2.00
  -4   4  11    7.10    2.30
  -4  -5  11  901.91   48.00
   4  -5 -11  909.71   49.00
   4   5  11  872.61   47.10
  -4   5  11  944.81   48.70
   4  -5  11  868.81   48.40
   4  -6 -11   27.80    4.40
  -4  -6  11   24.20    3.80
  -4   6  11   28.30    4.10
  -4  -6 -11   33.60    5.70
   4  -6  11   31.20    4.30
  -4  -7  11  226.98   14.10
   4  -7 -11  210.28   14.60
  -4  -7 -11  235.88   16.00
   4  -7  11  218.78   14.30
  -4   7  11  232.08   14.20
   4  -8 -11   52.19    6.50
  -4  -8  11   48.70    5.60
  -4  -8 -11   53.09    7.60
   4  -8  11   50.09    6.30
  -4   8  11   54.49    5.80
   4  -9 -11   78.89    9.00
  -4  -9  11   85.39    7.90
  -4   9  11   95.89    7.50
  -4  -9 -11   81.29    9.90
   4  -9  11  107.99    8.70
   4 -10 -11  206.48   15.40
   4 -10  11  214.78   15.10
  -4 -10 -11  217.08   16.20
   4 -11 -11   84.69   10.00
  -4 -11 -11  100.89   11.10
   4 -11  11   68.09    8.90
   4 -12 -11   47.30    8.40
  -4 -12 -11   40.60    8.00
   4 -12  11   42.80    7.40
   5   0 -11   -1.10    1.20
   5   0  11   -1.90    1.70
  -5   0  11    1.70    1.90
   5   0  11   -0.70    1.70
   5   1  11  685.93   40.40
   5  -1 -11  713.73   39.20
  -5  -1  11  723.23   39.60
   5   1  11  740.33   39.90
   5   1 -11  762.12   39.40
   5  -1  11  749.13   40.30
   5  -1  11  759.72   40.10
  -5   1  11  741.43   40.00
   5   2  11    0.30    1.70
  -5  -2  11   -0.60    1.30
   5  -2 -11    0.70    1.60
   5  -2  11    0.60    1.80
  -5   2  11   -0.30    1.70
   5   2 -11   -0.80    1.30
   5  -3 -11 1587.44   84.29
   5   3  11 1638.14   83.89
  -5  -3  11 1564.14   83.69
   5  -3  11 1520.55   84.49
  -5   3  11 1690.43   84.89
  -5  -4  11   -0.60    1.30
   5  -4 -11   -2.20    2.40
   5   4  11   -0.90    1.20
  -5   4  11    3.10    2.30
   5  -4  11   -0.50    2.20
   5  -5 -11 1525.05   86.99
  -5  -5  11 1649.73   84.69
  -5   5  11 1485.75   84.69
   5  -5  11 1718.43   84.99
  -5  -6  11   17.10    3.30
   5  -6 -11   16.50    5.20
   5  -6  11   20.80    3.80
  -5   6  11   16.30    3.50
  -5  -6 -11   12.70    4.30
  -5  -7  11  514.25   29.20
   5  -7 -11  497.95   31.80
  -5  -7 -11  505.55   31.30
   5  -7  11  548.75   29.80
  -5   7  11  519.65   29.30
   5  -8 -11   24.30    6.00
  -5  -8  11   18.10    3.90
  -5   8  11   17.70    3.90
   5  -8  11   19.90    4.20
  -5  -8 -11   17.90    5.30
   5  -9 -11  179.48   14.90
  -5  -9  11  192.08   16.10
  -5  -9 -11  194.88   14.90
  -5   9  11  179.28   12.10
   5  -9  11  169.68   12.80
   5 -10 -11   11.40    5.60
   5 -10  11   12.90    4.50
  -5 -10 -11   12.20    5.60
   5 -11 -11  162.38   16.90
   5 -11  11  183.98   13.40
  -5 -11 -11  181.08   15.10
   5 -12 -11    6.70    6.60
   5 -12  11   12.20    5.10
  -5 -12 -11   10.20    5.60
   6   0  11   -2.00    2.00
  -6   0  11    1.80    1.80
   6   0  11   -2.00    1.50
   6   0 -11   -1.10    1.50
   6  -1 -11    5.40    2.00
  -6  -1  11    1.80    1.90
   6   1  11    4.40    2.70
   6   1  11    4.40    2.00
   6  -1  11    3.00    2.30
   6   1 -11    7.10    2.10
   6  -1  11    2.10    2.20
  -6   1  11    1.30    1.90
  -6  -2  11   89.49    6.50
   6   2  11   91.49    6.70
   6  -2 -11   85.89    6.60
   6  -2  11   90.69    7.40
   6   2 -11   98.29    7.00
  -6   2  11  100.49    7.40
   6  -3 -11  311.77   19.20
  -6  -3  11  362.06   18.70
   6   3  11  349.17   18.70
   6  -3  11  325.87   19.60
  -6   3  11  299.17   19.50
   6  -4 -11    4.00    2.40
   6  -4  11    0.70    2.40
  -6   4  11    1.50    2.30
   6  -5 -11  170.48   12.10
  -6   5  11  177.98   12.30
   6  -5  11  194.58   12.30
   6  -6 -11  321.87   20.80
  -6  -6  11  322.07   19.40
   6  -6  11  314.37   19.80
  -6   6  11  338.17   19.70
  -6  -7  11    6.70    3.00
   6  -7 -11   -2.50    3.90
  -6   7  11    2.10    2.90
   6  -7  11    4.50    3.20
  -6  -7 -11    1.80    3.70
   6  -8 -11  121.19   14.10
  -6  -8  11  120.59    9.70
   6  -8  11  113.29    9.80
  -6  -8 -11  137.99   12.90
  -6   8  11  132.99    9.90
   6  -9 -11   -5.90    4.80
  -6   9  11   12.50    3.60
   6  -9  11    6.20    3.90
  -6  -9 -11   12.40    5.10
   6 -10 -11   26.40    7.90
  -6 -10 -11   23.20    6.50
   6 -10  11   27.60    5.40
   6 -11 -11   81.19   13.90
  -6 -11 -11  113.59   12.00
   6 -11  11   85.69    9.60
   7   0  11    1.20    2.70
  -7   0  11    0.40    2.30
   7   0 -11    0.50    1.90
   7   0  11   -0.90    1.80
   7   1  11  570.94   30.20
  -7  -1  11  551.14   29.80
   7   1  11  515.05   30.90
   7  -1 -11  515.05   29.70
   7  -1  11  591.74   30.70
   7   1 -11  516.95   29.70
  -7   1  11  513.05   30.10
   7  -1  11  521.25   30.50
  -7  -2  11  152.68    9.70
   7  -2 -11  142.89    9.80
   7   2  11  150.88    9.70
   7   2  11  134.09   11.00
   7  -2  11  143.99   10.40
   7   2 -11  145.09    9.90
  -7   2  11  148.69   10.30
   7  -3 -11  124.09    8.70
   7   3  11  116.29    7.80
  -7  -3  11  119.39    7.90
  -7   3  11  115.39    8.90
   7  -3  11  111.49    9.20
   7  -4 -11   42.70    5.30
   7  -4  11   36.60    5.30
  -7   4  11   32.20    5.10
   7  -5 -11   84.29    7.40
  -7   5  11   69.69    7.60
   7  -5  11   89.29    7.70
   7  -6 -11    7.10    3.80
  -7  -6  11   24.60    4.20
   7  -6  11   19.60    4.30
  -7   6  11   15.60    3.80
   7  -7 -11  116.89   10.70
  -7  -7  11  150.78   10.40
   7  -7  11  123.89   10.20
  -7   7  11  118.29   10.10
   7  -8 -11    4.10    4.40
  -7   8  11    2.60    2.90
  -7  -8 -11    2.90    4.30
   7  -8  11    9.90    4.30
   7  -9 -11   61.89    8.60
   7  -9  11   71.79    8.20
  -7   9  11   69.89    7.20
  -7  -9 -11   71.29    9.40
   7 -10 -11   23.20    6.90
  -7 -10 -11   18.00    6.20
   7 -10  11   19.30    5.20
   7 -11 -11   39.40    8.20
  -7 -11 -11   44.70    8.80
   7 -11  11   32.30    6.70
  -8   0  11   -2.40    2.00
   8   0  11   -2.10    1.90
   8   0 -11   -1.30    2.00
   8   0  11    1.40    2.80
  -8  -1  11  126.89    9.00
   8   1  11  119.49   10.10
   8   1  11  130.39    9.20
   8  -1 -11  128.29    9.00
   8   1 -11  138.89    9.40
   8  -1  11  129.89   10.00
  -8   1  11  124.89    9.30
   8  -1  11  110.79    9.30
   8  -2 -11   53.29    5.60
   8   2  11   36.00    6.00
   8   2  11   35.10    4.60
  -8  -2  11   42.10    4.80
   8   2 -11   44.60    5.30
   8  -2  11   43.10    6.00
  -8   2  11   55.09    6.30
   8  -3 -11    2.80    2.50
  -8  -3  11    4.50    2.40
   8  -3  11    0.30    2.90
  -8   3  11    4.70    3.00
   8  -4 -11    1.40    2.70
  -8   4  11   -0.40    2.70
   8  -4  11   -0.70    2.90
   8  -5 -11    6.00    3.40
   8  -5  11    6.40    3.70
  -8   5  11   16.20    4.10
   8  -6 -11   25.60    5.20
   8  -6  11   36.10    5.80
  -8   6  11   31.20    5.40
   8  -7 -11  108.69   10.30
   8  -7  11  103.59    9.20
  -8   7  11   98.89    9.60
   8  -8 -11   15.90    4.90
   8  -8  11   14.50    4.70
  -8   8  11   17.00    4.60
  -8  -8 -11   17.60    5.90
   8  -9 -11   45.60    7.30
  -8   9  11   39.40    6.00
   8  -9  11   47.10    7.20
  -8  -9 -11   41.80    7.90
   8 -10 -11   12.50    5.90
  -8 -10 -11   27.80    7.30
   8 -10  11   24.50    6.40
  -9   0  11    1.90    2.50
   9   0 -11   -0.60    2.40
   9   0  11    1.20    2.50
   9   0  11   -0.90    2.90
   9  -1 -11   57.39    6.40
   9   1  11   56.99    6.10
  -9  -1  11   46.20    5.70
   9   1  11   52.79    7.20
   9  -1  11   55.79    7.00
  -9   1  11   49.40    6.10
   9   1 -11   59.89    6.50
   9  -1  11   58.39    6.60
   9  -2 -11   61.49    6.60
  -9  -2  11   58.29    6.10
   9   2  11   56.59    7.90
   9  -2  11   55.89    7.10
   9   2 -11   61.99    6.70
  -9   2  11   55.39    6.80
   9  -3 -11   70.69    7.60
   9  -3  11   75.89    8.30
  -9   3  11   62.89    7.50
   9  -4 -11    2.80    3.30
  -9   4  11   -3.30    2.70
   9  -4  11    5.20    3.60
   9  -5 -11   43.70    6.20
  -9   5  11   40.50    5.90
   9  -5  11   32.00    5.80
   9  -6 -11   99.49    9.90
  -9   6  11   97.89    9.70
   9  -6  11   92.09    9.80
   9  -7 -11   13.40    4.40
  -9   7  11    5.30    3.70
   9  -7  11    8.00    4.30
   9  -8 -11   50.79    7.60
   9  -8  11   50.39    7.10
  -9   8  11   46.40    6.60
   9  -9 -11    5.30    4.90
   9  -9  11    9.90    4.90
  -9  -9 -11    3.30    5.30
   9 -10 -11    6.30    5.20
   9 -10  11    2.50    4.80
  -9 -10 -11    5.80    5.20
  10   0  11   -0.90    3.50
  10   0  11   -1.50    2.50
 -10   0  11   -0.90    2.70
  10   0 -11   -0.50    2.90
  10  -1 -11  613.84   33.80
  10   1  11  597.94   33.20
  10   1  11  586.34   35.00
 -10  -1  11  588.64   33.20
  10  -1  11  582.44   33.50
  10  -1  11  603.04   34.70
  10   1 -11  541.15   33.50
 -10   1  11  600.44   33.90
  10  -2 -11    0.90    2.80
  10   2  11    4.10    4.00
 -10  -2  11    3.40    2.60
  10   2 -11    0.10    3.10
  10  -2  11    4.10    3.90
 -10   2  11    2.70    3.60
  10  -3 -11  188.58   13.90
 -10   3  11  229.28   14.70
  10  -3  11  215.28   15.20
  10  -4 -11   10.20    4.00
  10  -4  11   14.80    4.60
 -10   4  11   19.30    4.90
  10  -5 -11  216.58   15.60
 -10   5  11  232.38   16.20
  10  -5  11  263.17   16.90
  10  -6 -11   50.99    6.90
  10  -6  11   42.50    6.90
 -10   6  11   36.50    6.50
  10  -7 -11  297.37   18.90
 -10   7  11  255.77   18.10
  10  -7  11  276.07   19.20
  10  -8 -11   11.40    5.50
  10  -8  11   17.00    5.60
 -10   8  11   14.10    4.60
  10  -9 -11  130.49   12.70
 -10  -9 -11  132.79   14.30
  10  -9  11  120.89   12.30
  11   0 -11    3.30    3.30
 -11   0  11    5.80    3.40
  11   0  11   -4.40    2.90
  11   0  11   -0.70    3.70
 -11  -1  11  247.98   16.70
  11  -1 -11  276.67   17.40
  11   1  11  271.67   19.30
  11  -1  11  262.67   18.50
  11  -1  11  283.87   17.60
  11   1 -11  269.37   17.70
 -11   1  11  259.17   17.50
  11   2  11    1.60    4.40
  11  -2 -11    2.30    3.70
  11  -2  11    9.30    4.60
 -11   2  11    9.50    3.90
  11   2 -11    4.60    3.70
  11  -3 -11   22.60    5.40
  11  -3  11   24.10    6.30
 -11   3  11   20.10    4.70
  11  -4 -11   30.40    5.60
  11  -4  11   27.60    6.20
 -11   4  11   30.60    5.70
  11  -5 -11   10.20    4.40
 -11   5  11    5.90    4.00
  11  -5  11   10.00    4.90
  11  -6 -11   90.19    9.80
 -11   6  11   78.29    9.00
  11  -6  11   75.39    9.40
  11  -7 -11   68.89    8.60
 -11   7  11   48.50    7.50
  11  -7  11   64.69    8.80
  11  -8 -11   25.90    6.50
  11  -8  11   32.70    7.00
  12   0 -11    1.30    3.80
  12   0  11   -0.30    4.30
 -12   0  11   -5.50    3.00
  12   1  11  313.47   21.80
  12  -1 -11  334.57   20.60
 -12  -1  11  292.27   19.60
  12  -1  11  322.67   21.80
  12  -1  11  349.27   20.60
 -12   1  11  324.67   20.30
  12   1 -11  298.07   20.60
  12  -2 -11   30.90    5.80
  12   2  11   22.30    6.60
  12   2 -11   31.00    6.80
  12  -2  11   33.70    6.60
 -12   2  11   38.00    6.10
  12  -2  11   35.90    6.10
  12  -3 -11  276.17   18.90
  12  -3  11  294.77   20.00
 -12   3  11  291.37   19.00
  12  -4 -11   -1.40    4.00
  12  -4  11   -6.30    4.10
 -12   4  11    0.40    3.70
  12  -5 -11  174.98   15.20
  12  -5  11  219.98   16.50
 -12   5  11  246.08   15.70
  12  -6 -11   28.00    6.30
  12  -6  11   26.10    6.60
 -12   6  11   21.60    6.10
  12  -7 -11  116.99   12.30
  12  -7  11  119.29   12.30
 -12   7  11   98.09   10.60
  13   0  11   -0.20    4.80
  13   0 -11   -4.20    3.60
 -13   0  11   -0.30    3.50
  13  -1 -11   28.20    5.70
 -13  -1  11   44.60    6.10
  13   1  11   36.50    7.60
 -13   1  11   33.80    5.90
  13  -1  11   36.20    7.30
  13  -2 -11   54.19    7.70
  13   2  11   81.09   10.70
  13  -2  11   70.89    9.60
 -13   2  11   78.79    8.80
  13  -2  11   64.09    7.90
  13  -3 -11   36.00    6.50
 -13   3  11   33.90    6.60
  13  -3  11   31.90    7.00
  13  -4 -11   22.60    6.10
  13  -4  11   20.30    6.40
 -13   4  11   18.20    5.80
  13  -5 -11   70.69    9.40
  13  -5  11   64.09   10.00
 -13   5  11   86.19    9.80
  14   0  11    6.60    5.70
 -14   0  11    3.20    4.00
  14   1  11   14.70    6.50
  14  -1 -11   16.10    5.60
  14  -1  11   19.80    6.90
 -14   1  11   15.20    5.60
  14   2  11   -3.10    4.90
  14  -2 -11    3.50    4.30
 -14   2  11   -3.60    3.50
  14  -2  11   -0.30    5.10
  14  -3 -11  123.09   12.80
 -14   3  11  139.49   12.20
  14  -3  11  147.49   12.50
  14  -3  11  146.69   14.20
   0   0  12 1792.82   94.09
   0  -1  12    1.00    1.40
   0  -1  12    0.00    0.70
   0  -1 -12   -1.10    0.80
   0   1  12    0.80    1.40
   0   2  12 4066.99  199.68
   0  -2 -12 3620.74  199.28
   0  -2  12 4049.29  199.68
   0  -2  12 3650.23  198.38
   0   3  12    2.60    1.70
   0  -3 -12    0.00    1.30
   0  -3  12   -1.60    1.00
   0  -4  12 3880.11  206.68
   0  -4 -12 4107.89  207.58
   0   4  12 3978.70  206.98
   0  -5  12    0.40    1.30
   0   5  12    0.40    1.50
   0  -5 -12   -1.70    1.80
   0  -6 -12 1660.53   88.99
   0  -6  12 1612.44   87.69
   0   6  12 1737.83   87.59
   0  -7  12    2.20    2.10
   0  -7 -12    2.60    2.80
   0   7  12    0.20    1.50
   0  -8  12  728.03   39.90
   0  -8 -12  728.73   41.30
   0  -9  12    0.80    2.50
   0  -9 -12   -2.00    3.10
   0 -10  12  671.63   38.90
   0 -10 -12  723.43   40.40
   0 -11  12    2.60    3.30
   0 -11 -12   -1.80    4.00
   0 -12 -12  428.66   27.60
   1   0 -12 1298.47   66.99
  -1   0  12 1233.28   68.39
   1   0  12 1347.27   68.69
  -1  -1  12  378.16   20.60
   1  -1 -12  372.56   19.50
   1   1  12  340.27   20.40
  -1   1  12  365.06   20.60
   1  -1  12  330.27   20.40
   1  -1  12  376.46   19.60
  -1  -2  12   50.29    3.00
   1   2  12   51.69    4.40
  -1  -2  12   49.10    4.30
   1  -2 -12   55.89    3.90
   1  -2  12   51.69    4.40
  -1   2  12   46.40    4.70
   1  -2  12   56.09    3.70
  -1  -2 -12   40.00    4.60
   1  -3 -12  139.59    9.50
   1   3  12  148.79    9.70
  -1  -3  12  167.98    8.80
  -1  -3  12  159.48    9.70
  -1  -3 -12  151.88   10.30
  -1   3  12  161.08   10.10
   1  -3  12  157.98    9.10
  -1  -4  12  516.95   26.40
   1  -4 -12  480.95   27.30
   1   4  12  466.35   27.00
  -1   4  12  493.45   27.20
  -1  -4 -12  528.85   27.90
   1  -4  12  463.85   26.80
   1  -5 -12   11.50    2.90
  -1  -5  12    6.90    1.80
   1   5  12    9.60    2.10
  -1  -5 -12    8.10    2.80
   1  -5  12    6.90    2.90
  -1   5  12    6.60    2.20
   1   6  12    4.00    1.70
   1  -6 -12    6.40    2.80
  -1  -6  12    4.60    1.90
   1  -6  12   -0.80    2.00
  -1  -6 -12    7.10    2.90
  -1   6  12    2.80    2.00
   1  -7 -12   33.00    5.10
  -1  -7  12   41.60    4.50
  -1  -7 -12   46.70    6.10
  -1   7  12   31.30    3.90
   1  -7  12   28.30    4.40
   1  -8 -12   96.49    8.90
  -1  -8  12  121.29    8.20
  -1  -8 -12   87.09    9.40
   1  -8  12  106.49    8.50
   1  -9 -12  131.89   11.70
  -1  -9  12  145.89   10.10
  -1  -9 -12  147.19   11.80
   1  -9  12  133.19   10.50
   1 -10 -12   15.30    4.90
  -1 -10  12   11.90    3.60
   1 -10  12    8.80    3.80
  -1 -10 -12   10.40    4.80
  -1 -11  12   97.79   10.60
   1 -11 -12  144.89   11.70
   1 -11  12  129.49   10.70
  -1 -11 -12  108.09   11.90
   1 -12 -12    9.30    5.90
  -1 -12 -12   15.10    5.90
   1 -12  12   12.40    5.70
   2   0  12 3822.22  210.28
  -2   0  12 4279.77  210.28
   2   0  12 4211.78  210.08
   2   0 -12 3876.11  208.78
   2   1  12  187.98   11.90
  -2  -1  12  200.38   11.80
   2  -1 -12  201.18   10.90
   2  -1  12  197.98   11.30
   2  -1  12  182.68   11.90
  -2   1  12  184.18   11.70
   2   2  12 2790.32  156.38
  -2  -2  12 3041.50  155.08
  -2  -2  12 2912.71  156.48
   2  -2 -12 2971.70  155.88
   2  -2  12 3203.78  156.78
   2  -2  12 3096.19  155.98
  -2   2  12 3019.90  156.58
   2   3  12  146.39    8.80
   2  -3 -12  135.19    8.70
  -2  -3  12  133.19    8.50
  -2  -3  12  132.89    7.80
   2  -3  12  136.89    8.40
  -2   3  12  133.59    9.00
   2  -4 -12 1338.57   74.29
  -2  -4  12 1374.66   73.49
   2   4  12 1404.16   73.99
  -2  -4 -12 1464.05   75.49
  -2   4  12 1489.95   74.59
   2  -4  12 1381.46   73.89
   2   5  12    2.80    1.50
   2  -5 -12    5.20    2.30
  -2  -5  12    1.90    1.50
  -2   5  12    5.00    2.20
  -2  -5 -12    3.60    2.60
   2  -5  12    3.70    2.00
  -2  -6  12 1153.78   58.59
   2   6  12 1089.39   57.99
   2  -6 -12 1070.19   59.49
  -2   6  12 1114.29   58.89
   2  -6  12 1082.59   59.89
  -2  -6 -12 1106.19   60.39
  -2  -7  12   53.29    5.30
   2  -7 -12   52.39    6.50
  -2   7  12   58.39    5.60
  -2  -7 -12   59.79    7.20
   2  -7  12   50.09    7.30
  -2  -8  12  919.21   50.59
   2  -8 -12  986.60   51.79
  -2  -8 -12  918.91   52.19
   2  -8  12  857.81   52.69
  -2   8  12  972.60   50.09
  -2  -9  12    3.20    3.00
   2  -9 -12    6.60    3.70
  -2  -9 -12    9.00    4.20
   2  -9  12    5.40    4.50
  -2 -10  12  563.74   32.70
   2 -10 -12  589.04   34.20
   2 -10  12  571.34   35.60
  -2 -10 -12  578.14   34.60
   2 -11 -12   10.30    4.80
   2 -11  12    3.40    4.80
  -2 -11 -12   14.70    5.50
   2 -12 -12  305.17   19.80
   2 -12  12  273.07   20.60
  -2 -12 -12  231.18   18.90
  -3   0  12  288.57   17.60
   3   0 -12  307.07   16.70
   3   0  12  356.36   18.00
   3   0  12  289.87   17.90
   3  -1 -12  286.77   15.40
   3   1  12  266.07   16.30
  -3  -1  12  293.57   16.20
   3   1 -12  286.17   15.10
   3  -1  12  252.47   15.90
   3  -1  12  268.97   16.40
  -3   1  12  298.67   16.40
   3  -2 -12  136.39    8.50
  -3  -2  12  125.49    8.10
   3   2  12  110.29    7.90
  -3   2  12  116.19    8.30
   3  -2  12  121.59    7.80
  -3  -3  12  331.67   18.60
   3  -3 -12  340.27   18.70
  -3  -3  12  332.97   18.00
   3   3  12  353.06   18.70
   3  -3  12  287.47   18.40
  -3   3  12  342.57   19.20
   3  -4 -12    6.10    2.20
  -3  -4  12    6.60    1.60
   3   4  12    8.20    1.90
  -3  -4  12    8.90    1.70
  -3   4  12    4.90    2.30
   3  -4  12    2.20    1.80
   3   5  12  123.99    8.10
  -3  -5  12  138.59    8.60
   3  -5 -12  124.89    9.30
  -3  -5 -12  144.09   10.70
  -3   5  12  124.79    9.20
   3  -5  12  155.18    9.10
  -3  -6  12  105.99    7.60
   3  -6 -12  101.69    8.20
  -3   6  12  111.99    8.10
  -3  -6 -12  110.19    9.30
   3  -6  12  114.59    8.00
  -3  -7  12  372.26   20.70
   3  -7 -12  360.66   21.60
  -3  -7 -12  337.57   22.40
  -3   7  12  360.06   20.70
   3  -7  12  346.97   21.10
   3  -8 -12   36.90    5.70
  -3  -8  12   39.30    4.90
   3  -8  12   40.00    5.90
  -3   8  12   35.90    4.80
  -3  -8 -12   51.19    7.30
  -3  -9  12    4.80    2.90
   3  -9 -12    3.00    3.50
   3  -9  12   -1.10    2.90
  -3  -9 -12    6.80    4.20
   3 -10 -12   -1.40    3.60
  -3 -10 -12   -0.90    4.20
   3 -10  12   -1.10    4.00
   3 -11 -12   14.90    5.70
  -3 -11 -12   10.50    5.50
   3 -11  12   17.60    6.00
   3 -12 -12    1.40    4.70
  -3 -12 -12    5.50    5.10
   3 -12  12    3.00    4.50
   4   0  12 1701.03   86.99
   4   0 -12 1632.14   85.79
   4   0  12 1618.54   86.99
  -4   0  12 1638.64   86.69
   4   1  12   -0.40    2.10
  -4  -1  12   -0.50    1.40
   4   1  12   -0.10    1.50
  -4   1  12    1.90    1.90
   4   1 -12   -0.10    1.10
   4  -1  12    0.10    1.90
   4  -1  12    1.30    1.90
   4   2  12  761.22   41.10
   4  -2 -12  779.32   40.70
  -4  -2  12  760.02   41.00
   4  -2  12  760.92   41.10
  -4   2  12  746.93   41.30
   4   3  12   23.60    3.10
  -4  -3  12   25.90    3.20
  -4   3  12   26.20    3.80
   4  -3  12   23.90    3.40
   4   4  12  220.88   13.20
  -4  -4  12  237.08   13.50
  -4  -4  12  233.88   13.40
   4  -4 -12  237.28   14.90
  -4   4  12  255.77   14.50
   4  -4  12  207.28   13.80
   4   5  12    7.40    1.60
  -4  -5  12    7.30    2.30
   4  -5 -12    9.30    2.80
   4  -5  12   16.10    3.10
  -4  -5 -12   11.10    3.70
  -4   5  12    3.50    2.50
  -4  -6  12  475.75   26.70
   4  -6 -12  520.85   27.80
   4  -6  12  447.56   26.90
  -4  -6 -12  444.76   28.60
  -4   6  12  504.55   27.30
   4  -7 -12   31.80    4.90
  -4  -7  12   24.10    3.90
   4  -7  12   25.00    4.30
  -4  -7 -12   24.50    5.30
  -4   7  12   25.40    4.40
   4  -8 -12  545.85   32.80
  -4  -8  12  581.04   32.00
  -4   8  12  558.14   31.70
   4  -8  12  571.04   32.50
  -4  -8 -12  592.04   34.20
   4  -9 -12   13.90    4.40
  -4  -9 -12   17.90    5.50
  -4   9  12   12.00    3.40
   4  -9  12   14.70    4.40
   4 -10 -12  214.18   15.60
  -4 -10 -12  221.08   16.60
   4 -10  12  217.58   15.30
   4 -11 -12   -1.30    4.50
   4 -11  12    2.20    3.60
  -4 -11 -12   -4.30    4.30
   4 -12 -12   88.49   10.60
  -4 -12 -12   66.39   10.30
   4 -12  12   73.89    9.00
   5   0 -12  761.72   39.00
  -5   0  12  711.13   39.60
   5   0  12  669.03   39.80
   5   0  12  774.22   40.00
   5  -1 -12   -0.40    1.30
  -5  -1  12    0.20    1.60
   5   1  12   -0.60    2.10
   5   1  12    1.80    1.90
   5  -1  12   -1.40    1.60
   5  -1  12    2.30    2.00
   5   1 -12   -0.60    1.20
  -5   1  12    0.00    2.00
   5  -2 -12   32.00    3.60
  -5  -2  12   27.10    3.40
   5   2  12   32.60    4.00
   5  -2  12   25.70    3.90
  -5   2  12   36.70    4.70
  -5  -3  12   24.70    3.00
   5  -3 -12   17.90    3.00
   5   3  12   22.30    3.10
   5  -3  12   18.60    3.30
  -5   3  12   18.80    3.70
   5  -4 -12  177.28   12.00
  -5  -4  12  173.88   10.50
   5   4  12  180.88   10.40
   5  -4  12  167.58   11.40
  -5   4  12  167.38   11.50
   5  -5 -12   18.10    5.00
  -5  -5  12   27.10    3.70
   5  -5  12   28.40    4.10
  -5   5  12   26.90    4.30
  -5  -6  12   16.90    3.10
   5  -6 -12   17.10    5.30
   5  -6  12   15.90    3.50
  -5   6  12   17.50    3.70
  -5  -6 -12    9.30    4.00
   5  -7 -12   17.60    5.30
  -5  -7  12   20.50    3.70
  -5   7  12    7.70    3.50
  -5  -7 -12   11.30    4.30
   5  -7  12   19.30    4.00
  -5  -8  12  208.58   14.10
   5  -8 -12  186.88   15.00
   5  -8  12  203.98   13.50
  -5   8  12  179.38   12.80
  -5  -8 -12  183.88   14.80
   5  -9 -12   63.39    9.00
   5  -9  12   52.99    6.90
  -5   9  12   63.99    6.50
  -5  -9 -12   60.09    8.60
   5 -10 -12   28.10    6.80
   5 -10  12   22.70    5.00
  -5 -10 -12   16.30    6.00
   5 -11 -12   16.90    7.30
   5 -11  12   15.00    4.90
  -5 -11 -12   14.60    5.70
   6   0  12   36.10    4.70
  -6   0  12   37.00    4.40
   6   0  12   38.70    5.10
   6   0 -12   27.80    3.50
  -6  -1  12    5.50    2.20
   6  -1 -12    2.50    1.80
   6   1  12    8.10    2.40
   6   1  12    5.00    3.00
   6   1 -12    3.80    1.80
  -6   1  12    0.30    2.10
   6  -1  12   -0.50    1.90
   6  -1  12    2.10    2.30
   6  -2 -12  134.89    9.80
  -6  -2  12  160.48    9.90
   6   2  12  155.28   10.20
   6  -2  12  162.38   10.80
  -6   2  12  164.88   10.70
   6   2 -12  162.48   10.00
   6  -3 -12    2.20    1.90
  -6  -3  12    0.10    1.50
   6   3  12    2.80    1.80
   6  -3  12    0.80    2.20
  -6   3  12    1.50    2.20
   6  -4 -12  301.07   18.90
  -6   4  12  340.47   19.50
   6  -4  12  322.17   19.30
   6  -5 -12  199.28   13.40
   6  -5  12  211.18   13.30
  -6   5  12  198.88   13.40
  -6  -6  12  121.79    8.90
   6  -6 -12  121.69   10.60
  -6   6  12  124.39    9.50
   6  -6  12  103.39    8.80
   6  -7 -12  127.89   13.40
  -6  -7  12  146.99   10.20
  -6  -7 -12  135.59   11.90
   6  -7  12  148.19   10.70
  -6   7  12  131.79   10.20
   6  -8 -12   59.29   10.20
  -6   8  12   84.79    8.00
   6  -8  12   80.89    8.20
  -6  -8 -12   70.69    9.10
   6  -9 -12   29.40    7.90
   6  -9  12   27.60    5.30
  -6  -9 -12   19.60    5.80
  -6   9  12   26.10    4.70
   6 -10 -12   53.79   10.30
  -6 -10 -12   39.00    8.20
   6 -10  12   40.80    6.60
   6 -11 -12   65.49   11.90
  -6 -11 -12   34.20    7.70
   6 -11  12   42.40    6.90
  -7   0  12  358.86   20.40
   7   0  12  350.66   21.30
   7   0 -12  366.16   20.30
   7   0  12  320.57   20.60
  -7  -1  12   41.70    4.70
   7   1  12   28.00    5.20
   7  -1 -12   37.00    4.40
   7   1  12   39.00    4.70
   7   1 -12   45.60    4.80
   7  -1  12   28.90    4.70
  -7   1  12   33.20    4.90
   7  -1  12   39.80    5.10
   7   2  12  510.65   29.10
   7  -2 -12  507.65   29.10
   7   2  12  481.45   30.70
  -7  -2  12  549.74   29.10
   7   2 -12  513.75   29.20
  -7   2  12  521.95   29.80
   7  -2  12  576.74   30.30
   7   3  12   27.20    3.60
   7  -3 -12   39.30    4.80
  -7  -3  12   35.30    4.00
  -7   3  12   27.10    4.70
   7  -3  12   23.60    4.40
   7  -4 -12  690.63   36.40
   7  -4  12  634.94   36.70
  -7   4  12  631.14   36.80
   7  -5 -12  108.29    9.10
  -7   5  12  108.49    9.10
   7  -5  12  131.59    9.60
  -7  -6  12  554.24   30.50
   7  -6 -12  532.65   30.70
   7  -6  12  530.75   30.70
  -7   6  12  513.75   30.70
   7  -7 -12   17.40    4.60
  -7  -7 -12   12.10    4.80
  -7   7  12   11.90    3.80
   7  -7  12    9.00    3.80
   7  -8 -12  104.49   11.40
  -7  -8 -12  161.68   13.30
  -7   8  12  138.19   10.50
   7  -8  12  155.58   11.30
   7  -9 -12   37.20    6.80
  -7  -9 -12   16.70    5.80
  -7   9  12   31.00    5.00
   7  -9  12   22.40    5.50
   7 -10 -12   29.70    7.10
  -7 -10 -12   32.00    7.40
   7 -10  12   40.10    6.50
   7 -11 -12    0.10    5.90
   7 -11  12    4.80    4.90
  -7 -11 -12   -0.50    5.70
   8   0  12  109.89    8.90
  -8   0  12  112.79    8.70
   8   0 -12  123.69    8.50
   8   0  12  104.59    9.50
   8   1  12    7.20    2.80
   8   1  12    5.50    3.50
   8  -1 -12    3.30    2.40
  -8  -1  12    3.60    2.40
   8  -1  12    3.30    3.00
   8  -1  12    1.30    2.90
  -8   1  12    1.20    2.40
   8   1 -12    5.00    2.60
   8   2  12  192.08   14.60
  -8  -2  12  203.88   13.00
   8  -2 -12  239.08   13.60
   8   2  12  197.98   12.80
   8  -2  12  207.68   14.20
  -8   2  12  214.68   13.80
   8   2 -12  188.58   13.20
   8  -3 -12   61.49    6.40
  -8   3  12   61.09    7.00
   8  -3  12   60.29    6.90
   8  -4 -12  207.18   14.10
   8  -4  12  213.38   14.40
  -8   4  12  216.08   14.70
   8  -5 -12  103.69    8.50
  -8   5  12   97.29    9.50
   8  -5  12   82.69    9.00
   8  -6 -12   38.50    6.20
  -8   6  12   38.70    6.10
   8  -6  12   47.10    6.40
   8  -7 -12   62.79    7.60
  -8   7  12   68.89    7.70
   8  -7  12   69.89    8.00
   8  -8 -12   18.80    5.10
   8  -8  12   26.50    5.50
  -8   8  12   22.70    4.80
  -8  -8 -12   20.00    6.00
   8  -9 -12  117.09   10.90
   8  -9  12  123.69   11.10
  -8   9  12  120.49   10.20
  -8  -9 -12  154.58   14.20
   8 -10 -12   23.10    6.10
  -8 -10 -12   25.00    7.10
   8 -10  12   27.50    6.00
   9   0  12   48.40    5.80
  -9   0  12   36.30    5.20
   9   0  12   31.20    6.30
   9   0 -12   42.20    5.30
  -9  -1  12   -0.10    2.00
   9  -1 -12   -3.20    2.40
   9   1  12    2.90    2.60
   9   1  12   -4.70    3.00
   9  -1  12   -3.30    2.80
  -9   1  12   -6.00    2.40
   9  -1  12   -1.50    3.10
   9   1 -12    0.40    2.50
  -9  -2  12  111.79    8.80
   9   2  12  134.39    9.70
   9   2  12  140.49   11.40
   9  -2 -12  125.29    9.50
  -9   2  12  116.89    9.70
   9   2 -12  135.69    9.80
   9  -2  12  106.99    9.90
   9  -3 -12    2.90    3.20
  -9   3  12    5.90    3.80
   9  -3  12   -3.10    2.90
   9  -4 -12  198.88   13.00
  -9   4  12  165.08   12.70
   9  -4  12  177.58   13.10
   9  -5 -12   11.40    3.90
   9  -5  12   14.30    4.50
  -9   5  12    7.70    4.30
   9  -6 -12   14.40    4.40
  -9   6  12   11.30    4.40
   9  -6  12   22.40    5.30
   9  -7 -12   31.40    5.80
   9  -7  12   28.40    5.90
  -9   7  12   48.00    6.30
   9  -8 -12    5.00    4.30
   9  -8  12    4.80    4.20
  -9  -8 -12    9.50    5.50
  -9   8  12   11.50    4.30
   9  -9 -12   43.70    7.30
   9  -9  12   44.50    7.60
  -9   9  12   63.99    7.40
  -9  -9 -12   46.10    8.70
 -10   0  12   76.49    7.60
  10   0  12   57.99    8.30
  10   0  12   75.79    7.60
  10   0 -12   85.69    7.40
  10   1  12    8.80    3.20
 -10  -1  12    4.90    3.10
  10  -1 -12    5.10    3.10
  10   1  12   13.30    5.10
  10  -1  12    5.80    3.60
  10  -1  12    0.60    3.80
 -10   1  12    4.70    3.30
  10   1 -12    3.60    3.30
  10  -2 -12   34.30    5.20
 -10  -2  12   18.70    3.90
  10   2  12   27.20    5.90
  10   2 -12   21.60    4.70
  10  -2  12   19.40    5.30
 -10   2  12   20.00    4.80
  10  -3 -12   34.10    5.20
  10  -3  12   17.90    5.40
 -10   3  12   25.10    5.20
  10  -4 -12    6.90    4.00
 -10   4  12    6.90    4.20
  10  -4  12    7.40    4.40
  10  -5 -12    8.00    3.70
  10  -5  12    9.10    4.50
 -10   5  12   13.00    4.70
  10  -6 -12   11.90    4.80
  10  -6  12    6.00    4.30
 -10   6  12   10.50    4.80
  10  -7 -12   16.30    5.20
 -10   7  12   22.00    5.00
  10  -7  12   13.50    5.10
  10  -8 -12   25.10    5.90
  10  -8  12   21.80    6.50
 -10   8  12    9.00    4.80
  10  -9 -12   60.99    8.50
 -10  -9 -12   54.09    9.40
  10  -9  12   45.90    8.10
  11   0 -12   45.90    6.30
  11   0  12   42.30    7.40
 -11   0  12   45.60    6.20
  11   0  12   47.60    6.50
  11  -1 -12    4.40    3.20
  11   1  12    4.80    4.40
 -11  -1  12    1.00    2.80
 -11   1  12    1.30    3.60
  11  -1  12    0.60    4.10
  11   1 -12    1.80    3.30
  11  -1  12    0.00    3.60
  11  -2 -12   17.00    4.60
  11   2  12   12.10    5.30
  11  -2  12   18.20    5.30
 -11   2  12   14.30    4.50
  11  -2  12   11.20    4.90
  11   2 -12   13.40    5.00
  11  -3 -12    2.90    3.90
  11  -3  12    3.90    4.00
 -11   3  12    8.80    4.10
  11  -4 -12    2.20    3.50
 -11   4  12    4.00    4.20
  11  -4  12    2.10    4.10
  11  -5 -12    6.90    4.20
 -11   5  12   12.90    4.80
  11  -5  12   10.70    5.00
  11  -6 -12    7.10    4.70
  11  -6  12    5.70    4.70
 -11   6  12    1.60    3.90
  11  -7 -12    1.00    4.10
  11  -7  12   -4.90    4.30
 -11   7  12   -2.80    4.40
  11  -8 -12    4.90    4.70
  11  -8  12    2.60    4.80
 -11   8  12   -4.90    3.70
  12   0  12   27.90    6.60
 -12   0  12   13.40    4.50
  12   0 -12    9.20    4.20
 -12  -1  12   -1.30    2.90
  12  -1 -12    1.60    3.60
  12   1  12   -2.60    4.90
  12  -1  12    1.80    3.20
 -12   1  12    2.50    3.70
  12  -1  12   -1.80    3.90
  12  -2 -12   46.10    7.00
  12   2  12   59.79    9.10
 -12   2  12   57.19    7.40
  12  -2  12   54.89    7.30
  12  -2  12   62.79    8.70
  12  -3 -12   10.90    4.70
  12  -3  12    3.00    4.20
 -12   3  12    4.80    4.00
  12  -4 -12  128.29   11.30
  12  -4  12  126.99   13.00
 -12   4  12  114.99   11.40
  12  -5 -12   10.70    4.80
 -12   5  12   12.00    5.00
  12  -5  12   24.70    6.30
  12  -6 -12   64.99    8.80
 -12   6  12   59.09    8.40
  12  -6  12   67.09    9.40
  12  -7 -12    2.70    5.30
 -12   7  12    7.40    5.20
  12  -7  12    0.00    4.90
  13   0  12    6.20    5.20
 -13   0  12   12.50    4.30
  13   1  12   19.80    6.60
  13  -1 -12   12.50    4.90
 -13  -1  12   26.70    5.70
 -13   1  12   18.70    4.90
  13  -1  12   29.50    6.80
  13  -2 -12    2.00    4.20
  13   2  12    4.60    5.40
  13  -2  12    1.90    4.30
  13  -2  12    8.10    5.60
 -13   2  12    2.30    4.00
  13  -3 -12   36.80    6.40
  13  -3  12   36.00    7.50
 -13   3  12   32.40    6.80
  13  -3  12   34.60    6.70
  13  -4 -12    7.00    4.80
  13  -4  12    1.10    4.90
 -13   4  12   -1.30    4.10
  13  -5 -12    3.60    5.00
 -13   5  12    3.50    4.50
  13  -5  12    0.50    5.70
  14   0  12  248.28   19.20
 -14   0  12  221.18   16.40
  14   1  12   20.10    6.90
 -14   1  12    8.10    5.10
  14  -1  12   11.50    6.20
  14   2  12  166.78   15.50
 -14   2  12  187.18   14.60
  14  -2  12  185.18   15.60
  14  -3 -12   -4.40    4.70
 -14   3  12    1.50    4.80
  14  -3  12    2.60    4.60
  14  -3  12    6.10    5.30
   0   0  13    3.70    1.70
   0   1  13   -1.50    1.30
   0  -1 -13   -1.20    0.90
   0  -1  13    0.90    1.40
   0  -2  13  384.86   20.30
   0  -2 -13  392.46   21.30
   0  -2  13  366.06   21.50
   0   2  13  394.36   21.80
   0  -3  13    2.00    1.60
   0  -3  13   -0.30    0.80
   0  -3 -13    1.80    1.50
   0   3  13    0.10    1.40
   0  -4 -13   14.00    2.80
   0  -4  13   12.20    2.60
   0   4  13   14.20    2.60
   0  -5  13   -0.20    1.30
   0   5  13    0.20    1.60
   0  -5 -13   -2.20    1.60
   0  -6  13   52.89    4.60
   0  -6 -13   49.70    6.20
   0   6  13   53.39    5.10
   0  -7  13   -1.20    1.80
   0  -7 -13    0.30    2.70
   0   7  13   -0.40    1.80
   0  -8  13    7.10    2.80
   0  -8 -13    3.60    3.30
   0  -9  13    0.50    2.60
   0  -9 -13    2.70    3.90
   0 -10  13   57.99    6.60
   0 -10 -13   53.99    7.60
   0 -11 -13    3.40    4.50
   0 -12 -13   29.60    7.20
  -1   0  13    1.30    1.60
   1   0  13    0.50    1.40
   1   0 -13   -0.10    0.50
  -1  -1  13  335.87   19.90
   1  -1 -13  357.76   18.80
   1   1  13  334.07   19.80
   1  -1  13  345.87   18.90
  -1   1  13  347.57   19.80
   1  -1  13  365.96   20.00
   1   2  13    4.10    1.80
  -1  -2  13    7.20    2.00
   1  -2 -13    4.80    1.50
   1  -2  13    3.40    1.10
  -1  -2 -13    5.10    2.00
   1  -2  13    6.10    2.10
  -1   2  13    7.00    2.10
   1  -3 -13 1719.93   89.19
  -1  -3  13 1610.64   89.19
   1   3  13 1695.03   89.39
  -1  -3  13 1689.83   88.29
  -1  -3 -13 1824.52   89.89
  -1   3  13 1752.82   89.49
   1  -3  13 1627.24   88.49
   1  -4 -13    1.80    1.80
   1   4  13   -1.00    1.40
  -1  -4  13   -0.40    1.00
  -1   4  13    0.70    1.80
  -1  -4 -13    1.00    1.90
   1  -4  13    0.70    1.20
   1   5  13 1147.09   62.99
  -1  -5  13 1210.58   62.69
   1  -5 -13 1142.29   63.69
   1  -5  13 1233.48   63.99
  -1  -5 -13 1226.28   64.39
  -1   5  13 1194.98   63.39
  -1  -6  13   66.39    5.20
   1  -6 -13   53.09    6.10
   1   6  13   61.09    4.80
   1  -6  13   65.19    7.10
  -1   6  13   62.19    5.20
  -1  -6 -13   52.69    6.50
  -1  -7  13  360.56   21.50
   1  -7 -13  346.97   22.70
  -1  -7 -13  381.86   23.20
  -1   7  13  392.26   21.50
   1  -7  13  416.96   22.90
  -1  -8  13    8.40    2.90
   1  -8 -13   10.70    3.80
  -1  -8 -13    8.50    3.90
   1  -8  13   12.10    3.50
   1  -9 -13  171.28   13.50
  -1  -9  13  186.58   12.20
   1  -9  13  193.28   13.20
  -1  -9 -13  179.68   13.90
  -1 -10  13    1.90    2.80
   1 -10 -13    0.20    3.90
  -1 -10 -13    5.40    4.20
   1 -10  13    7.60    3.80
   1 -11 -13  229.68   17.00
  -1 -11 -13  212.38   16.90
   1 -11  13  231.48   16.50
   1 -12 -13    5.10    4.90
  -1 -12 -13   12.30    5.60
   2   0  13   -0.90    1.40
   2   0 -13   -2.00    0.60
  -2   0  13   -1.60    1.40
   2   0  13   -3.20    1.50
   2  -1 -13  206.78   11.00
   2   1  13  188.08   12.10
  -2  -1  13  206.28   12.20
   2  -1  13  191.68   12.20
  -2   1  13  193.18   12.10
   2  -1  13  188.58   11.40
  -2  -2  13   26.30    3.50
  -2  -2  13   26.50    1.70
   2  -2 -13   24.60    2.70
   2   2  13   29.70    3.70
  -2   2  13   32.90    3.90
   2  -2  13   27.80    3.60
   2  -2  13   27.10    2.90
   2  -3 -13  418.36   23.00
   2   3  13  393.96   23.10
  -2  -3  13  409.36   22.10
  -2  -3  13  423.06   23.10
   2  -3  13  411.76   22.80
  -2   3  13  450.05   23.70
   2  -4 -13   -0.80    1.50
  -2  -4  13   -0.70    1.00
  -2  -4  13    0.60    1.40
   2   4  13   -1.20    1.50
  -2   4  13   -0.30    1.70
  -2  -4 -13   -0.50    2.00
   2  -4  13    0.20    1.40
   2  -5 -13  694.13   37.00
  -2  -5  13  720.03   36.00
   2   5  13  673.03   36.10
  -2  -5 -13  628.14   37.80
  -2   5  13  665.93   36.90
   2  -5  13  639.44   36.30
   2   6  13  163.58    9.80
  -2  -6  13  179.08   10.30
   2  -6 -13  156.28   11.10
   2  -6  13  150.68   10.80
  -2   6  13  156.38   10.70
  -2  -6 -13  169.68   12.00
   2  -7 -13  158.58   11.50
  -2  -7  13  173.18   10.60
  -2  -7 -13  140.39   11.90
  -2   7  13  167.58   10.70
   2  -7  13  163.38   12.20
  -2  -8  13  162.68   10.10
   2  -8 -13  133.39   10.80
  -2  -8 -13  114.09   11.10
  -2   8  13  157.28    9.70
   2  -8  13  127.09   12.00
  -2  -9  13   30.30    4.70
   2  -9 -13   31.00    5.50
  -2  -9 -13   27.80    5.60
   2  -9  13   22.50    6.00
   2 -10 -13   62.29    8.10
  -2 -10 -13   69.39    8.90
   2 -10  13   47.50    8.40
   2 -11 -13   46.60    7.50
   2 -11  13   41.20    8.40
  -2 -11 -13   52.09    8.10
   2 -12 -13   20.50    6.30
   2 -12  13   20.10    7.40
  -2 -12 -13   37.30    7.40
   3   0  13   -1.40    1.50
  -3   0  13   -0.10    1.60
   3   0 -13   -0.60    0.70
   3   0  13   -1.40    1.50
   3  -1 -13  512.05   26.40
  -3  -1  13  511.85   27.30
   3   1  13  502.05   27.50
   3  -1  13  459.65   27.40
   3  -1  13  462.85   26.90
  -3   1  13  499.65   27.50
   3   1 -13  493.35   26.00
   3   2  13   74.79    5.60
  -3  -2  13   69.79    5.50
   3  -2  13   63.49    5.10
   3  -2  13   62.59    5.60
  -3   2  13   73.99    5.80
   3   3  13    5.30    1.90
  -3  -3  13    6.40    1.30
  -3  -3  13    6.30    2.00
   3  -3 -13    5.50    1.70
   3  -3  13    0.70    1.60
  -3   3  13    7.40    2.40
  -3  -4  13   -0.20    1.40
  -3  -4  13    0.10    1.10
   3  -4 -13   -0.30    1.70
   3   4  13    2.40    1.60
   3  -4  13    0.60    1.60
  -3   4  13    1.10    1.90
  -3  -5  13   85.09    6.00
   3  -5 -13   87.99    7.00
   3   5  13   87.39    6.10
  -3  -5  13   91.79    6.00
  -3   5  13   83.79    7.10
  -3  -5 -13   99.99    8.40
   3  -5  13   93.89    6.60
  -3  -6  13  143.99    9.20
   3  -6 -13  145.29   10.10
   3  -6  13  138.19    9.50
  -3   6  13  130.09    9.60
  -3  -6 -13  133.99   10.90
  -3  -7  13  308.97   18.40
   3  -7 -13  352.86   19.80
  -3   7  13  346.37   18.80
  -3  -7 -13  284.37   20.20
   3  -7  13  290.07   18.70
   3  -8 -13   13.80    4.30
  -3  -8  13   17.20    3.40
  -3   8  13    9.40    3.10
   3  -8  13   14.10    3.90
  -3  -8 -13   13.10    4.80
   3  -9 -13   95.19    9.80
  -3  -9 -13  106.79   11.10
   3  -9  13  108.99    9.40
   3 -10 -13    3.30    3.90
  -3 -10 -13   -0.30    4.00
   3 -10  13    2.20    4.00
   3 -11 -13   10.50    4.80
   3 -11  13   19.10    5.40
  -3 -11 -13   20.60    6.00
   3 -12 -13    0.40    4.60
   3 -12  13   11.50    5.40
  -3 -12 -13    2.60    5.30
  -4   0  13   -0.50    1.60
   4   0 -13   -0.80    1.00
   4   0  13   -1.20    1.90
   4   0  13   -1.60    1.70
  -4  -1  13 1058.89   59.79
   4  -1 -13 1186.58   59.29
   4   1  13 1067.89   60.59
   4   1  13 1051.09   60.19
   4  -1  13 1094.99   60.39
   4   1 -13 1167.08   59.09
  -4   1  13 1200.78   60.29
   4  -1  13 1172.18   59.99
   4  -2 -13    0.70    1.40
   4   2  13    2.80    1.80
  -4  -2  13    5.20    1.80
  -4   2  13    3.60    2.10
   4  -2  13    4.80    1.90
   4  -3 -13   92.29    8.10
  -4  -3  13  101.59    6.90
   4   3  13  100.19    6.90
  -4   3  13   87.39    7.20
   4  -3  13  100.69    7.00
   4   4  13   54.89    4.60
   4  -4 -13   60.89    6.50
  -4  -4  13   55.69    4.60
  -4  -4  13   57.79    4.50
   4  -4  13   56.09    5.10
  -4   4  13   55.69    6.00
   4   5  13   49.99    4.10
   4  -5 -13   56.29    5.70
  -4  -5  13   53.89    4.60
   4  -5  13   67.29    5.50
  -4   5  13   52.79    5.80
  -4  -5 -13   48.80    6.80
   4  -6 -13   84.69    7.90
  -4  -6  13   98.89    7.10
   4  -6  13  112.69    7.80
  -4  -6 -13   92.89   10.00
  -4   6  13   92.89    7.90
  -4  -7  13  214.48   13.10
   4  -7 -13  217.88   14.20
  -4   7  13  231.58   13.70
  -4  -7 -13  190.48   14.90
   4  -7  13  189.18   13.40
   4  -8 -13   81.79    8.50
  -4  -8 -13   77.09    9.40
   4  -8  13   83.99    8.10
  -4   8  13   86.69    7.10
   4  -9 -13  270.57   19.40
   4  -9  13  301.37   19.10
  -4  -9 -13  306.07   20.80
  -4   9  13  330.97   18.40
   4 -10 -13   57.99    7.70
  -4 -10 -13   54.29    8.30
   4 -10  13   63.89    7.30
   4 -11 -13  104.69   11.30
  -4 -11 -13  108.39   12.20
   4 -11  13  107.99   10.40
   4 -12 -13   36.90    7.50
   4 -12  13   37.90    6.70
  -4 -12 -13   35.20    8.00
   5   0  13    2.00    2.10
  -5   0  13    0.30    1.80
   5   0  13   -2.10    1.70
   5   0 -13    0.00    1.30
   5   1  13   71.39    7.50
  -5  -1  13   73.79    6.20
   5  -1 -13   79.09    5.70
   5   1  13   85.29    6.80
   5   1 -13   94.29    5.90
  -5   1  13   89.89    6.70
   5  -1  13   80.99    6.50
   5  -1  13   84.79    7.00
   5  -2 -13   20.50    3.00
  -5  -2  13   28.80    3.50
   5   2  13   26.90    3.70
  -5   2  13   35.30    4.40
   5  -2  13   30.20    4.20
   5  -3 -13  244.38   15.10
  -5  -3  13  254.27   14.90
   5   3  13  281.47   15.30
   5  -3  13  254.97   15.50
  -5   3  13  245.58   15.80
   5   4  13    5.40    1.80
   5  -4 -13    0.60    2.60
  -5  -4  13    6.20    1.90
   5  -4  13    7.40    2.60
  -5   4  13    5.80    2.70
  -5  -5  13   50.69    5.20
   5  -5 -13   46.30    7.10
  -5   5  13   60.69    6.30
   5  -5  13   53.89    5.80
  -5  -6  13  133.29    8.90
   5  -6 -13  117.39   12.60
   5  -6  13  129.49    9.60
  -5  -6 -13  119.89   10.80
  -5   6  13  118.29    9.30
   5  -7 -13   45.20    7.10
   5  -7  13   39.20    5.30
  -5   7  13   42.60    5.70
  -5  -7 -13   49.00    7.40
   5  -8 -13   35.50    6.90
   5  -8  13   33.20    5.50
  -5   8  13   36.20    5.20
  -5  -8 -13   34.90    6.70
   5  -9 -13   41.90    7.40
  -5   9  13   42.90    5.50
   5  -9  13   53.09    6.60
  -5  -9 -13   50.89    8.00
   5 -10 -13    4.10    5.30
   5 -10  13    3.40    3.40
  -5 -10 -13    4.10    4.90
   5 -11 -13    4.00    5.40
  -5 -11 -13    1.10    5.10
   5 -11  13   -2.30    3.30
   6   0  13    0.00    2.40
  -6   0  13   -0.20    2.10
   6   0 -13    1.70    1.70
   6   0  13    1.10    2.20
   6   1  13  530.95   31.70
   6  -1 -13  542.65   31.00
  -6  -1  13  601.24   31.60
   6   1  13  600.74   32.80
   6   1 -13  595.94   31.20
   6  -1  13  562.34   32.00
  -6   1  13  580.04   31.90
   6  -1  13  548.05   32.10
   6   2  13  138.09    9.40
   6  -2 -13  140.99    9.00
  -6  -2  13  135.99    9.10
   6   2 -13  128.69    8.90
  -6   2  13  131.49    9.80
   6  -2  13  149.59    9.90
  -6  -3  13  990.60   50.99
   6   3  13  968.50   50.99
   6  -3 -13  927.71   51.29
   6  -3  13  944.71   51.79
  -6   3  13  936.61   51.89
   6   4  13   16.30    2.40
   6  -4 -13   14.30    3.20
   6  -4  13   15.00    3.50
  -6   4  13   10.40    3.30
   6  -5 -13 1031.00   54.89
  -6  -5  13  976.60   54.19
   6  -5  13  983.90   54.59
  -6   5  13 1040.70   54.99
  -6  -6  13   39.50    7.00
   6  -6 -13   47.20    6.70
   6  -6  13   41.70    5.60
  -6   6  13   40.70    5.50
   6  -7 -13  424.36   27.50
  -6   7  13  421.96   25.10
  -6  -7 -13  418.86   26.70
   6  -7  13  428.26   25.10
   6  -8 -13   -3.80    4.70
   6  -8  13    1.80    3.20
  -6  -8 -13   -3.10    3.60
  -6   8  13   -0.80    2.80
   6  -9 -13  208.78   17.80
  -6   9  13  181.28   13.10
  -6  -9 -13  202.88   15.60
   6  -9  13  202.98   14.00
   6 -10 -13   30.80    8.50
  -6 -10 -13   22.50    6.80
   6 -10  13   27.20    5.50
   6 -11 -13   95.29   14.10
   6 -11  13   98.19   10.30
  -6 -11 -13  115.09   12.50
   7   0 -13    3.50    2.10
   7   0  13    2.40    2.40
  -7   0  13    2.20    2.30
   7   0  13    0.20    2.40
  -7  -1  13    8.40    2.70
   7   1  13   20.20    4.20
   7  -1 -13   11.80    2.70
   7   1  13   11.10    2.90
  -7   1  13   13.60    3.40
   7  -1  13   13.70    3.60
   7  -1  13   14.60    3.60
   7   1 -13   10.20    2.60
   7  -2 -13   35.40    4.20
  -7  -2  13   36.10    4.40
   7   2  13   37.60    4.50
  -7   2  13   40.00    5.30
   7   2 -13   39.50    4.60
   7  -2  13   29.50    5.00
   7   3  13   97.59    6.80
  -7  -3  13   92.89    6.60
   7  -3 -13   74.19    6.90
  -7   3  13   84.09    8.40
   7  -3  13   85.99    7.60
   7  -4 -13   44.00    5.40
   7  -4  13   49.99    6.00
  -7   4  13   45.40    5.90
   7  -5 -13  166.78   11.10
   7  -5  13  142.29   11.20
  -7   5  13  153.38   11.40
   7  -6 -13  396.16   22.90
  -7   6  13  385.16   23.20
   7  -6  13  353.66   22.60
   7  -7 -13    2.10    3.60
  -7   7  13    4.60    3.40
  -7  -7 -13    3.90    4.30
   7  -7  13   -0.10    3.20
   7  -8 -13  139.49   11.90
   7  -8  13  129.09   11.50
  -7  -8 -13  151.48   13.40
  -7   8  13  168.18   11.40
   7  -9 -13   -4.30    3.90
  -7  -9 -13   -3.60    3.90
   7  -9  13    3.00    3.50
  -7   9  13    0.70    3.20
   7 -10 -13   18.60    6.80
   7 -10  13   32.40    6.00
  -7 -10 -13   36.60    7.60
   7 -11 -13   15.80    7.00
   8   0  13    0.30    2.60
   8   0 -13    1.20    2.10
   8   0  13   -3.60    2.60
  -8   0  13   -1.40    2.00
   8   1  13  767.02   40.10
   8  -1 -13  738.43   39.80
   8   1  13  777.52   41.60
  -8  -1  13  694.93   39.80
   8   1 -13  737.13   39.90
   8  -1  13  686.73   40.70
  -8   1  13  708.73   40.20
   8  -1  13  696.33   40.50
   8   2  13   65.79    6.50
  -8  -2  13   68.89    6.70
   8  -2 -13   73.79    6.80
   8   2  13   61.69    8.00
  -8   2  13   63.49    7.20
   8  -2  13   65.19    7.40
   8   2 -13   71.59    6.30
   8  -3 -13 1180.58   62.79
   8  -3  13 1205.68   63.69
  -8   3  13 1116.69   63.39
   8  -4 -13   13.20    3.90
   8  -4  13   12.30    4.00
  -8   4  13   20.30    4.70
   8  -5 -13  815.02   44.30
  -8   5  13  804.62   44.70
   8  -5  13  770.12   44.50
   8  -6 -13    9.70    3.60
  -8   6  13   19.60    4.80
   8  -6  13   18.00    4.60
   8  -7 -13  338.37   21.60
   8  -7  13  358.86   21.90
  -8   7  13  345.47   21.50
   8  -8 -13   57.59    7.70
   8  -8  13   63.69    7.90
  -8  -8 -13   46.60    8.30
  -8   8  13   56.69    7.00
   8  -9 -13  233.88   16.40
  -8   9  13  214.58   15.40
  -8  -9 -13  224.28   17.60
   8  -9  13  235.48   16.20
   8 -10 -13    2.40    4.70
   8 -10  13    0.10    4.00
  -8 -10 -13    8.20    5.90
   9   0 -13    0.50    2.30
  -9   0  13   -0.40    2.40
   9   0  13    1.00    2.60
   9   0  13    4.00    3.50
  -9  -1  13   52.49    6.10
   9   1  13   52.69    7.30
   9  -1 -13   54.29    6.00
   9   1  13   45.10    5.60
   9  -1  13   52.69    7.10
  -9   1  13   48.70    6.10
   9  -1  13   56.79    6.70
   9   1 -13   36.20    5.30
   9   2  13  214.48   15.40
   9   2  13  196.28   13.10
  -9  -2  13  223.68   13.30
   9  -2 -13  207.88   13.50
  -9   2  13  201.48   13.80
   9   2 -13  209.68   13.60
   9  -2  13  187.58   14.10
   9  -2  13  170.48   13.20
   9  -3 -13  324.67   19.10
   9  -3  13  284.47   19.60
  -9   3  13  311.87   19.50
   9  -4 -13   23.40    4.40
   9  -4  13   23.00    5.00
  -9   4  13   34.50    5.80
   9  -5 -13  248.08   17.30
  -9   5  13  306.57   18.00
   9  -5  13  253.27   17.80
   9  -6 -13   14.70    4.30
   9  -6  13    8.50    4.10
  -9   6  13   12.50    4.40
   9  -7 -13   27.20    5.70
  -9   7  13   34.70    6.40
   9  -7  13   23.80    6.00
   9  -8 -13   20.40    5.40
  -9  -8 -13   15.40    5.80
   9  -8  13   19.10    5.10
  -9   8  13   19.90    5.00
   9  -9 -13   -4.60    3.80
   9  -9  13    5.70    4.50
  -9  -9 -13    6.80    6.10
  -9   9  13   10.00    4.70
  10   0 -13   -3.60    2.60
 -10   0  13   -7.30    2.50
  10   0  13    2.90    3.30
  10   0  13   -4.20    3.40
 -10  -1  13  666.73   38.50
  10   1  13  677.93   38.40
  10  -1 -13  692.53   38.80
  10   1  13  674.83   40.30
  10   1 -13  731.73   39.00
  10  -1  13  658.03   39.80
 -10   1  13  720.93   39.10
  10  -1  13  697.93   39.10
  10   2  13    7.50    4.50
  10  -2 -13    9.10    3.50
 -10  -2  13   11.40    3.30
 -10   2  13    9.10    3.60
  10  -2  13    8.20    4.50
  10  -2  13   16.60    4.80
  10  -3 -13  382.76   22.80
  10  -3  13  353.16   23.70
 -10   3  13  399.76   23.50
  10  -4 -13    0.90    3.40
  10  -4  13   -3.40    3.30
 -10   4  13    1.80    3.40
  10  -5 -13  220.38   14.10
  10  -5  13  172.38   14.40
 -10   5  13  189.88   13.90
  10  -6 -13    0.00    3.70
  10  -6  13   -1.50    3.90
 -10   6  13    2.50    3.80
  10  -7 -13  335.37   21.40
 -10   7  13  335.67   21.30
  10  -7  13  319.47   21.60
  10  -8 -13   10.00    4.90
  10  -8  13   12.00    5.10
 -10   8  13    3.10    4.30
  10  -9 -13  355.76   21.60
 -10  -9 -13  319.37   23.10
 -10   9  13  266.37   19.80
 -11   0  13    1.10    3.30
  11   0  13    2.30    3.40
  11   0 -13    0.70    3.20
  11   0  13    1.50    4.50
  11  -1 -13   91.19    8.00
 -11  -1  13   87.79    8.50
  11   1  13   73.19    9.50
  11  -1  13   72.99    9.20
  11  -1  13   79.09    8.70
 -11   1  13   78.39    8.50
  11   2  13   16.50    5.80
  11  -2 -13   22.30    5.00
 -11   2  13   26.50    5.30
  11  -2  13   17.40    5.10
  11  -2  13   22.70    5.40
  11  -3 -13   15.20    4.70
  11  -3  13    9.80    4.50
 -11   3  13   11.10    4.00
  11  -4 -13    5.60    3.80
 -11   4  13    8.30    4.30
  11  -4  13    6.40    4.60
  11  -5 -13   15.20    5.10
  11  -5  13   17.90    5.60
 -11   5  13   18.90    5.10
  11  -6 -13   14.00    4.90
  11  -6  13   23.70    6.00
 -11   6  13   30.00    6.00
  11  -7 -13   26.70    6.50
 -11   7  13   35.50    6.40
  11  -7  13   27.20    6.60
  11  -8 -13    3.70    4.40
 -11   8  13   -2.70    3.90
  11  -8  13    8.10    5.20
 -12   0  13    0.40    3.40
  12   0  13    2.50    4.70
  12   1  13  297.67   20.60
 -12  -1  13  285.27   18.50
  12  -1 -13  311.77   18.90
  12  -1  13  253.67   19.60
 -12   1  13  280.37   18.90
  12  -1  13  304.57   19.00
  12   2  13    5.10    5.00
  12  -2 -13    4.00    3.70
 -12   2  13    3.50    4.00
  12  -2  13   -1.40    4.30
  12  -2  13    4.80    4.50
  12  -3 -13  520.85   30.40
 -12   3  13  481.35   30.30
  12  -3  13  518.75   31.30
  12  -3  13  518.65   30.30
  12  -4 -13   -0.40    4.10
  12  -4  13    0.90    5.00
 -12   4  13    0.70    4.60
  12  -5 -13  514.75   31.90
  12  -5  13  545.45   32.90
 -12   5  13  551.04   32.30
  12  -6 -13   23.70    6.00
 -12   6  13   25.60    5.90
  12  -6  13   24.70    6.50
  13   0  13    1.60    5.30
 -13   0  13   -3.60    3.50
  13   1  13   74.29   10.30
 -13   1  13   68.19    8.40
  13  -1  13   86.29   11.10
  13   2  13  100.39   12.00
  13  -2 -13   84.79    9.70
  13  -2  13   77.19    9.30
  13  -2  13  126.89   12.60
 -13   2  13   97.19   10.10
  13  -3 -13  140.79   11.10
  13  -3  13  116.59   12.50
 -13   3  13  113.39   11.90
  13  -3  13   95.39   10.90
  13  -4 -13    1.40    4.40
  13  -4  13    5.70    5.10
 -13   4  13    4.70    4.40
  13  -5 -13   76.99    9.60
  13  -5  13   93.89   11.50
 -13   5  13   72.59    9.00
 -14   0  13    2.00    4.40
  14   0  13   -1.00    5.40
  14   1  13  305.87   21.60
  14  -1  13  284.37   21.40
 -14   1  13  278.87   19.30
 -14   2  13   17.40    6.00
  14  -2  13   43.60    8.60
   0   0  14   94.49    7.10
   0  -1  14   -3.20    1.60
   0  -1 -14   -2.30    1.10
   0   1  14   -2.50    1.60
   0  -2  14  114.29    6.60
   0  -2  14  114.29    8.00
   0   2  14  115.59    8.00
   0  -2 -14  121.59    7.70
   0  -3  14    0.30    1.70
   0   3  14    0.20    1.70
   0  -3  14   -2.40    0.80
   0  -3 -14   -1.00    1.50
   0  -4  14  296.77   16.80
   0  -4 -14  297.57   17.40
   0   4  14  279.97   17.20
   0   5  14    1.20    1.90
   0  -5 -14    0.00    2.00
   0  -5  14   -1.10    1.40
   0   6  14  210.78   12.10
   0  -6 -14  180.48   13.00
   0  -6  14  191.28   11.90
   0   7  14    2.00    1.90
   0  -7 -14    1.90    2.90
   0  -7  14   -0.70    1.80
   0  -8 -14   45.10    6.60
   0  -8  14   62.39    6.00
   0  -9  14    1.80    2.70
   0  -9 -14   -4.60    3.00
   0 -10 -14    3.50    3.90
   0 -10  14   12.90    4.30
   0 -11 -14    1.00    4.60
   0 -12 -14    6.80    5.40
  -1   0  14  632.94   36.60
   1   0  14  669.73   36.80
   1   0 -14  696.33   35.00
   1   1  14    5.00    2.20
   1  -1 -14    5.10    1.20
  -1  -1  14    1.60    1.90
   1  -1  14    3.30    2.00
   1  -1  14    8.10    1.70
  -1   1  14    5.40    2.10
   1   2  14  527.25   27.30
  -1  -2  14  521.35   27.30
   1  -2 -14  471.05   26.30
  -1   2  14  468.15   27.10
  -1  -2 -14  482.55   27.10
   1  -2  14  475.85   26.00
   1  -2  14  478.55   27.20
  -1  -3  14   48.00    4.60
   1  -3 -14   47.10    4.00
  -1  -3  14   38.80    3.50
   1   3  14   42.30    4.60
   1  -3  14   45.70    3.40
  -1   3  14   38.60    4.40
   1  -3  14   43.10    4.60
  -1  -3 -14   45.80    4.90
   1   4  14  281.77   15.20
  -1  -4  14  253.77   14.10
  -1  -4  14  258.37   15.00
   1  -4 -14  227.58   15.00
  -1  -4 -14  246.88   15.80
  -1   4  14  247.08   15.20
   1  -4  14  268.37   14.50
   1  -5 -14   13.20    3.00
   1   5  14   15.30    2.70
  -1  -5  14   14.00    2.20
   1  -5  14   18.00    3.00
  -1   5  14    9.20    2.60
  -1  -5 -14   18.10    3.70
   1   6  14  442.56   25.50
  -1  -6  14  469.75   25.50
   1  -6 -14  470.25   26.70
  -1   6  14  475.65   26.00
  -1  -6 -14  457.75   27.00
   1  -6  14  458.05   27.20
  -1  -7  14    0.60    2.00
   1  -7 -14    1.00    2.70
   1  -7  14   -2.40    2.60
  -1   7  14    1.10    2.00
  -1  -7 -14    4.90    3.40
  -1  -8  14  223.38   13.90
   1  -8 -14  205.38   14.80
  -1  -8 -14  253.97   15.80
   1  -8  14  207.28   15.30
  -1  -9  14   10.60    3.30
   1  -9 -14    8.80    4.10
   1  -9  14    2.90    3.40
  -1  -9 -14   10.80    4.60
   1 -10 -14   43.80    7.00
   1 -10  14   22.30    5.40
  -1 -10 -14   37.00    6.80
   1 -11 -14   -1.30    4.70
  -1 -11 -14    3.50    4.50
   1 -12 -14    1.50    4.90
  -1 -12 -14    0.10    5.00
   2   0 -14  648.04   33.80
  -2   0  14  607.04   35.50
   2   0  14  673.13   35.70
   2   0  14  667.63   35.20
   2  -1 -14   -0.40    0.90
  -2  -1  14    1.20    1.80
   2   1  14    1.60    1.80
   2  -1  14   -0.80    1.40
   2  -1  14   -0.30    1.20
  -2   1  14    2.30    1.80
   2  -2 -14  195.48   11.40
   2   2  14  201.08   12.40
  -2  -2  14  206.08   12.40
  -2   2  14  203.98   12.40
   2  -2  14  193.38   11.50
   2  -2  14  191.18   12.40
   2  -3 -14   21.10    2.90
   2   3  14   20.70    3.00
  -2  -3  14   30.70    3.60
  -2  -3  14   23.00    2.00
  -2  -3 -14   25.20    4.00
   2  -3  14   25.30    2.90
  -2   3  14   27.80    4.00
  -2  -4  14   37.60    4.00
   2  -4 -14   43.60    4.50
  -2  -4  14   41.20    3.30
   2   4  14   43.30    4.30
  -2  -4 -14   44.40    5.50
   2  -4  14   44.30    3.90
  -2   4  14   43.10    5.00
  -2  -5  14    7.30    1.80
   2  -5 -14    7.10    2.70
   2   5  14    9.10    2.20
   2  -5  14   11.00    2.40
  -2   5  14   12.10    2.80
  -2  -5 -14    4.10    2.80
  -2  -6  14   24.10    3.10
   2  -6 -14   33.50    4.60
   2   6  14   30.50    3.40
  -2   6  14   27.30    4.00
  -2  -6 -14   25.70    4.70
   2  -6  14   21.10    3.50
  -2  -7  14    2.50    2.10
   2  -7 -14    1.80    3.00
   2  -7  14    3.10    2.90
  -2   7  14   -0.20    2.30
  -2  -7 -14    4.90    3.40
  -2  -8  14   95.89    7.50
   2  -8 -14   90.39    9.30
  -2   8  14  103.19    7.40
   2  -8  14   87.79    9.20
  -2  -8 -14   88.39    9.80
   2  -9 -14   -0.30    3.30
   2  -9  14   -4.10    3.30
  -2  -9 -14    1.00    3.80
   2 -10 -14   63.09    8.30
   2 -10  14   75.39    9.80
  -2 -10 -14   68.29    9.20
   2 -11 -14    0.50    4.20
   2 -11  14    2.30    4.80
  -2 -11 -14    2.20    4.80
   2 -12 -14   12.20    6.30
  -2 -12 -14   17.70    6.30
   3   0  14 2617.64  134.79
   3   0 -14 2504.75  133.39
  -3   0  14 2579.04  134.99
   3   0  14 2622.04  135.09
   3   1  14   76.19    5.70
   3  -1 -14   71.19    4.80
  -3  -1  14   64.69    5.50
   3   1 -14   66.09    3.90
  -3   1  14   57.29    5.90
   3  -1  14   56.99    6.00
   3  -1  14   50.29    4.80
  -3  -2  14 1443.86   73.29
   3   2  14 1483.05   74.99
  -3  -2  14 1491.55   74.89
   3  -2 -14 1379.86   74.49
   3  -2  14 1368.36   74.29
  -3   2  14 1376.76   74.89
   3  -2  14 1344.07   74.99
   3  -3 -14   58.49    4.90
   3   3  14   61.99    5.10
  -3  -3  14   58.19    5.10
  -3  -3  14   59.69    4.00
   3  -3  14   63.39    5.00
  -3   3  14   64.99    5.60
  -3  -4  14  413.26   23.70
   3  -4 -14  424.16   23.90
   3   4  14  412.66   23.60
  -3  -4  14  437.16   23.00
   3  -4  14  448.56   23.70
  -3   4  14  417.66   24.40
  -3  -5  14   73.49    5.30
   3   5  14   68.79    5.30
  -3  -5  14   71.49    5.20
   3  -5 -14   72.19    6.10
  -3  -5 -14   58.99    7.50
   3  -5  14   71.79    5.70
  -3   5  14   69.29    6.70
  -3  -6  14  649.54   33.90
   3  -6 -14  670.43   35.10
  -3  -6 -14  574.74   35.80
  -3   6  14  590.64   34.50
   3  -6  14  623.64   34.30
  -3  -7  14   79.89    6.40
   3  -7 -14   79.09    8.00
  -3  -7 -14   85.29    9.50
  -3   7  14   82.29    7.10
   3  -7  14   93.09    7.10
   3  -8 -14  546.05   33.20
  -3   8  14  599.34   32.30
   3  -8  14  573.14   32.60
  -3  -8 -14  587.24   34.40
   3  -9 -14  271.47   18.60
   3  -9  14  292.07   18.20
  -3  -9 -14  290.37   19.70
   3 -10 -14  206.88   16.00
  -3 -10 -14  246.58   17.00
   3 -10  14  216.38   15.30
   3 -11 -14  169.58   13.40
   3 -11  14  164.98   12.80
  -3 -11 -14  147.79   14.60
   3 -12 -14   63.19    8.90
  -3 -12 -14   40.30    8.10
   4   0  14  135.59    9.40
   4   0  14  136.99    9.50
   4   0 -14  141.69    8.10
  -4   0  14  134.79    9.30
   4   1  14   95.99    7.10
  -4  -1  14   89.79    6.90
   4   1  14  101.09    7.50
   4  -1 -14   91.59    5.90
   4  -1  14   85.89    6.80
   4   1 -14   91.99    5.70
   4  -1  14   82.09    7.00
  -4   1  14   93.49    7.00
   4   2  14  117.59    8.00
  -4  -2  14  110.59    7.60
   4  -2 -14  104.29    7.20
   4  -2  14  104.49    8.30
  -4   2  14  110.29    8.20
   4  -2  14  104.89    7.50
   4   3  14   55.29    5.20
   4  -3 -14   52.59    6.60
  -4  -3  14   59.29    5.40
  -4   3  14   57.19    6.00
   4  -3  14   58.19    4.90
  -4  -4  14  291.17   17.50
   4  -4 -14  308.47   18.50
   4   4  14  291.07   17.30
  -4  -4  14  315.67   17.10
   4  -4  14  311.97   17.70
  -4   4  14  308.87   18.40
   4  -5 -14   26.40    4.10
   4   5  14   18.70    2.70
  -4  -5  14   16.50    2.70
  -4  -5 -14   15.40    4.30
   4  -5  14   10.00    3.00
  -4   5  14   23.60    4.00
  -4  -6  14  133.59    8.80
   4  -6 -14  135.69    9.90
   4  -6  14  130.39    9.50
  -4   6  14  132.99    9.70
  -4  -6 -14  144.69   11.30
   4  -7 -14   43.10    5.80
  -4  -7 -14   49.30    7.00
  -4   7  14   41.10    5.60
   4  -7  14   46.20    5.40
   4  -8 -14   12.70    4.20
  -4   8  14   20.70    4.20
   4  -8  14   14.80    4.00
  -4  -8 -14   28.70    6.00
   4  -9 -14    4.50    3.90
   4  -9  14    3.60    3.00
  -4   9  14    1.00    3.10
  -4  -9 -14    9.40    4.90
   4 -10 -14   34.50    6.40
  -4 -10 -14   27.30    6.60
   4 -10  14   38.80    5.70
   4 -11 -14    2.80    4.70
   4 -11  14   -1.80    3.50
  -4 -11 -14   -0.10    4.60
  -5   0  14  466.05   25.80
   5   0 -14  479.15   24.90
   5   0  14  441.06   26.10
   5   0  14  431.46   25.90
   5   1  14  262.17   16.60
   5  -1 -14  269.57   15.10
  -5  -1  14  254.07   15.90
   5   1  14  304.07   16.50
   5  -1  14  268.57   16.20
  -5   1  14  252.27   16.20
   5   1 -14  270.07   15.10
   5  -1  14  251.97   16.30
   5  -2 -14  655.53   34.30
  -5  -2  14  655.33   34.70
   5   2  14  613.64   34.70
   5  -2  14  661.93   35.00
   5  -2  14  604.74   35.20
  -5   2  14  601.54   35.10
   5   3  14  445.36   24.80
   5  -3 -14  425.36   24.60
  -5  -3  14  468.45   24.60
  -5   3  14  412.36   25.20
   5  -3  14  448.56   25.00
  -5  -4  14  799.02   42.50
  -5  -4  14  838.32   42.50
   5  -4 -14  731.63   43.60
   5   4  14  821.32   42.40
  -5   4  14  772.32   43.50
   5  -4  14  766.92   43.20
   5  -5 -14    6.20    4.00
  -5  -5  14    8.10    2.30
   5  -5  14    4.30    2.60
  -5   5  14    4.20    2.80
   5  -6 -14  301.17   20.10
  -5   6  14  301.67   18.20
  -5  -6 -14  283.67   19.70
   5  -6  14  286.07   17.90
   5  -7 -14    5.80    4.30
  -5  -7 -14    2.40    3.90
   5  -7  14    4.70    2.90
  -5   7  14    0.90    2.80
   5  -8 -14  126.99   12.70
  -5  -8 -14  136.59   13.40
  -5   8  14  142.69   10.10
   5  -8  14  135.79   10.60
   5  -9 -14  136.79   12.70
  -5   9  14  141.89   10.50
  -5  -9 -14  154.58   13.20
   5  -9  14  151.58   11.10
   5 -10 -14  139.89   14.90
  -5 -10 -14  175.28   14.20
   5 -10  14  170.58   12.80
   5 -11 -14  156.08   16.10
   5 -11  14  158.98   12.70
  -5 -11 -14  179.38   15.10
  -6   0  14   32.70    4.40
   6   0 -14   28.80    3.50
   6   0  14   36.40    4.70
   6   0  14   30.50    4.70
   6   1  14   93.29    7.70
   6   1  14   86.99    8.20
  -6  -1  14   91.89    7.50
   6  -1 -14  101.79    7.10
   6  -1  14  112.59    8.20
   6  -1  14  117.29    8.40
  -6   1  14  104.79    8.20
   6   1 -14  107.39    7.10
   6  -2 -14   71.69    5.60
  -6  -2  14   64.49    6.10
   6   2  14   67.89    6.50
   6  -2  14   72.29    6.40
   6   2 -14   70.69    5.50
  -6   2  14   59.09    6.50
   6  -2  14   65.09    6.60
   6   3  14   89.99    6.40
  -6  -3  14   73.49    6.00
   6  -3 -14   72.29    6.30
  -6   3  14   81.49    7.80
   6  -3  14   77.19    7.50
   6  -4 -14  203.78   12.60
   6   4  14  179.68   11.60
   6  -4  14  216.48   13.10
  -6   4  14  185.08   13.10
   6  -5 -14   36.90    5.60
  -6   5  14   33.60    5.10
   6  -5  14   35.50    5.00
   6  -6 -14  176.98   13.90
   6  -6  14  200.38   13.00
  -6   6  14  193.68   13.30
   6  -7 -14   37.50    7.50
  -6  -7 -14   43.20    7.30
  -6   7  14   40.60    6.00
   6  -7  14   49.90    6.40
   6  -8 -14    5.60    5.40
  -6  -8 -14    7.40    4.70
   6  -8  14    6.20    3.50
  -6   8  14    1.70    3.20
   6  -9 -14    1.00    5.20
  -6  -9 -14   -0.70    4.10
  -6   9  14    5.80    3.70
   6  -9  14    5.40    4.00
   6 -10 -14    3.30    6.00
   6 -10  14    9.00    4.30
  -6 -10 -14    0.20    4.60
   6 -11 -14    7.30    7.30
   6 -11  14    5.90    4.70
  -6 -11 -14    9.60    5.70
   7   0  14  205.38   14.30
   7   0 -14  209.48   13.10
  -7   0  14  236.98   14.00
   7   0  14  208.88   13.90
   7   1  14   23.70    4.90
  -7  -1  14   25.10    4.00
   7   1  14   25.50    4.30
   7  -1 -14   29.10    3.80
   7  -1  14   31.00    4.80
  -7   1  14   26.80    4.40
   7  -1  14   22.50    4.30
   7   1 -14   28.80    3.80
   7  -2 -14  569.04   30.70
   7   2  14  556.34   30.90
  -7  -2  14  550.14   30.90
   7  -2  14  534.15   31.60
   7  -2  14  601.24   31.70
  -7   2  14  500.85   31.40
   7   2 -14  555.04   30.70
  -7  -3  14   16.10    3.00
   7  -3 -14    9.70    2.80
   7   3  14    9.00    2.70
   7  -3  14    9.60    3.30
  -7   3  14    8.30    3.30
   7  -4 -14 1071.79   61.89
  -7   4  14 1218.98   62.79
   7  -4  14 1180.38   62.59
   7  -5 -14   -1.70    2.50
   7  -5  14   -0.20    3.10
  -7   5  14   -0.70    2.60
   7  -6 -14  389.86   24.40
   7  -6  14  448.76   24.90
  -7   6  14  397.86   24.70
   7  -7 -14   56.79    7.20
   7  -7  14   51.59    6.60
  -7  -7 -14   37.80    7.10
  -7   7  14   53.39    6.60
   7  -8 -14   95.09   10.10
  -7  -8 -14   84.89   10.70
   7  -8  14   94.19    9.30
  -7   8  14  106.39    8.70
   7  -9 -14   -0.50    4.90
   7  -9  14    0.90    3.80
  -7   9  14    5.40    3.30
  -7  -9 -14    3.30    5.20
   7 -10 -14  132.19   13.80
   7 -10  14  127.19   12.00
  -7  10  14  133.59   11.20
  -7 -10 -14   93.99   12.00
   8   0  14  221.08   14.80
  -8   0  14  227.18   14.70
   8   0 -14  227.78   14.00
   8   0  14  224.38   15.40
   8   1  14   12.00    3.40
   8   1  14   10.40    4.00
  -8  -1  14   16.70    3.50
   8  -1 -14    8.50    2.80
   8  -1  14   12.20    3.80
   8   1 -14   16.70    3.30
   8  -1  14   15.60    4.00
  -8   1  14    9.20    3.60
   8  -2 -14   15.90    3.50
   8   2  14   23.40    5.20
   8   2  14   22.80    4.00
  -8  -2  14   20.80    3.60
  -8   2  14   17.70    4.40
   8  -2  14   17.30    4.30
   8  -2  14   17.50    4.20
   8   2 -14   20.80    3.70
   8  -3 -14   -0.40    2.50
  -8   3  14    5.20    3.50
   8  -3  14    0.80    2.80
   8  -4 -14  131.99   10.20
   8  -4  14  149.69   11.00
  -8   4  14  144.89   11.30
   8  -5 -14   12.60    3.90
  -8   5  14   22.50    4.80
   8  -5  14   18.70    4.50
   8  -6 -14    2.10    3.00
  -8   6  14   -2.40    3.40
   8  -6  14    4.70    3.60
   8  -7 -14    2.40    3.30
   8  -7  14   -1.00    3.70
  -8   7  14    0.10    3.30
   8  -8 -14   32.00    6.30
   8  -8  14   40.40    6.30
  -8  -8 -14   51.59    8.00
  -8   8  14   32.50    6.00
   8  -9 -14    0.60    4.00
  -8  -9 -14    4.70    5.00
  -8   9  14   -2.30    3.30
   8  -9  14    3.90    4.30
   8 -10 -14   14.60    5.60
  -8 -10 -14   16.90    6.70
  -8  10  14   15.00    4.70
   8 -10  14   17.30    5.70
   9   0 -14 1369.76   75.39
   9   0  14 1399.46   75.99
   9   0  14 1440.66   77.19
  -9   0  14 1454.55   75.99
  -9  -1  14   66.19    6.90
   9   1  14   60.69    7.90
   9   1  14   62.49    6.80
   9  -1 -14   71.89    6.90
   9  -1  14   46.70    6.80
  -9   1  14   64.29    7.20
   9   1 -14   67.29    6.50
   9  -1  14   56.09    7.50
   9   2  14  769.42   41.90
   9  -2 -14  739.83   42.10
  -9  -2  14  724.53   41.90
   9   2  14  735.53   44.00
  -9   2  14  800.22   42.90
   9  -2  14  762.42   43.10
   9  -2  14  814.92   43.10
   9  -3 -14   39.60    5.50
   9  -3  14   45.60    6.70
  -9   3  14   39.70    6.10
   9  -4 -14  175.88   11.70
  -9   4  14  152.88   12.10
   9  -4  14  148.59   11.90
   9  -5 -14   -4.40    3.00
   9  -5  14    2.30    3.60
  -9   5  14   -2.60    3.20
   9  -6 -14  233.98   15.50
  -9   6  14  211.58   15.50
   9  -6  14  230.78   15.80
   9  -7 -14    5.10    4.30
  -9   7  14    6.40    4.10
   9  -7  14   12.20    4.70
   9  -8 -14  400.26   25.10
   9  -8  14  437.36   25.80
  -9  -8 -14  371.66   26.70
  -9   8  14  409.46   25.10
   9  -9 -14   40.60    7.00
  -9  -9 -14   16.90    6.60
   9  -9  14   33.60    6.60
  -9   9  14   26.00    5.50
 -10   0  14  108.69    9.50
  10   0  14  110.29   10.10
  10   0  14  126.89   11.10
  10   0 -14  118.09    9.30
  10  -1 -14   66.49    7.10
 -10  -1  14   61.39    6.90
  10   1  14   48.30    6.40
  10   1  14   59.69    8.50
 -10   1  14   72.69    7.60
  10  -1  14   65.19    8.70
  10  -1  14   56.69    6.90
 -10  -2  14    8.70    3.30
  10   2  14   13.20    5.10
  10  -2 -14   14.40    3.80
  10  -2  14   16.10    5.10
  10  -2  14   15.20    4.80
 -10   2  14   17.60    4.40
  10  -3 -14   56.39    6.70
  10  -3  14   61.19    7.80
 -10   3  14   55.39    7.20
  10  -4 -14    2.00    3.40
  10  -4  14   -3.00    3.30
 -10   4  14   -2.20    3.40
  10  -5 -14   43.30    6.30
 -10   5  14   47.80    7.10
  10  -5  14   50.89    7.30
  10  -6 -14   -6.40    2.80
 -10   6  14    0.70    3.80
  10  -6  14    1.90    4.10
  10  -7 -14   66.19    8.60
  10  -7  14   65.39    8.60
 -10   7  14   90.59    9.70
  10  -8 -14    1.60    4.50
 -10   8  14    5.40    4.30
  10  -8  14    2.90    4.70
  11   0  14 1104.49   58.19
 -11   0  14 1003.10   58.09
  11   0  14 1078.39   59.69
 -11  -1  14   31.50    5.20
  11   1  14   24.70    6.20
  11  -1 -14   24.80    5.00
 -11   1  14   21.50    5.10
  11  -1  14   31.30    5.80
  11  -1  14   35.90    6.80
  11  -2 -14  945.81   50.89
  11   2  14  931.51   52.99
  11  -2  14  894.81   51.29
 -11   2  14  837.92   50.79
  11  -2  14  980.10   52.19
  11  -3 -14   19.30    5.00
  11  -3  14   23.50    5.80
 -11   3  14   31.70    6.20
  11  -4 -14  571.34   33.10
 -11   4  14  586.74   33.70
  11  -4  14  542.15   34.00
  11  -5 -14   46.90    7.00
 -11   5  14   58.19    7.80
  11  -5  14   46.20    7.90
  11  -6 -14  592.64   36.00
  11  -6  14  622.34   36.80
 -11   6  14  646.54   36.60
  11  -7 -14   74.09    9.40
 -11   7  14   75.99    9.30
  11  -7  14  105.69   11.10
 -12   0  14   70.29    7.90
  12   0  14   67.29    9.40
 -12  -1  14   26.50    4.90
  12   1  14   21.50    6.40
 -12   1  14    9.60    4.60
  12  -1  14   14.10    5.50
  12  -1  14   13.10    4.60
  12  -2 -14   11.60    4.60
  12   2  14   10.60    5.30
  12  -2  14   17.30    5.60
 -12   2  14   10.10    4.50
  12  -2  14    4.60    4.40
  12  -3 -14   44.70    6.70
 -12   3  14   54.19    7.50
  12  -3  14   58.19    8.20
  12  -3  14   30.00    6.60
  12  -4 -14   10.50    4.80
 -12   4  14   20.30    5.60
  12  -4  14   13.80    5.30
  12  -5 -14    2.00    3.90
  12  -5  14    6.50    5.30
 -12   5  14   -0.90    4.20
  12  -6 -14    1.20    4.50
 -12   6  14   -1.60    4.70
  12  -6  14    2.00    5.10
 -13   0  14  348.67   22.90
  13   0  14  387.76   25.10
  13   1  14   -4.20    4.90
 -13   1  14    5.50    4.40
  13  -1  14    1.80    5.70
  13  -2  14  755.92   42.30
 -13   2  14  666.33   40.30
  13  -2  14  687.43   40.30
  13  -3 -14    0.70    3.90
  13  -3  14    9.10    5.40
 -13   3  14   11.60    5.00
  13  -3  14    1.50    4.30
  13  -4 -14  896.01   52.49
 -13   4  14  917.61   52.79
  13  -4  14  994.40   53.99
  13  -5 -14   -2.70    4.40
 -13   5  14    2.40    4.50
  13  -5  14   -0.50    5.80
 -14   0  14    7.90    4.50
  14   0  14   16.60    6.80
  14   1  14   11.10    6.10
 -14   1  14    1.70    4.50
  14  -1  14    8.30    6.60
  14  -2  14   10.60    6.10
 -14   2  14   11.10    5.20
   0   0 -15    2.30    1.10
   0   0  15    1.00    1.70
   0  -1  15   -1.10    1.60
   0   1  15    0.20    1.80
   0  -1 -15   -0.20    1.10
   0  -2  15  290.47   15.90
   0  -2  15  286.87   17.30
   0   2  15  332.47   17.70
   0  -2 -15  286.77   16.80
   0  -3  15    0.40    0.80
   0  -3 -15   -0.30    1.50
   0  -3  15    0.30    1.80
   0   3  15    1.40    1.70
   0   4  15   16.20    3.00
   0  -4 -15   13.90    2.90
   0  -4  15   14.50    2.10
   0   5  15    2.60    2.00
   0  -5  15    0.30    2.10
   0  -5 -15   -0.30    2.00
   0  -6 -15   92.99    7.70
   0  -6  15   70.09    6.30
   0   6  15   79.19    6.30
   0   7  15   -1.40    1.80
   0  -7 -15    0.30    3.00
   0  -7  15   -1.80    1.90
   0  -8 -15   27.50    5.40
   0  -8  15   34.80    4.60
   0  -9  15   -1.80    2.30
   0  -9 -15   -3.40    2.80
   0 -10 -15   68.89    8.90
   0 -11 -15   -0.40    4.30
   0 -12 -15    6.40    5.30
   1   0 -15   -0.90    0.60
  -1   0  15   -0.10    1.90
   1   0  15   -1.00    1.60
  -1  -1  15 2600.94  124.89
   1  -1 -15 2436.36  123.29
   1   1  15 2242.68  124.59
   1  -1  15 2234.48  124.59
   1  -1  15 2408.86  123.59
  -1   1  15 2334.17  124.59
   1  -2 -15  335.47   19.50
  -1  -2  15  333.47   20.40
   1   2  15  310.47   20.20
   1  -2  15  370.36   19.30
   1  -2  15  413.36   20.90
  -1   2  15  397.86   20.80
  -1  -2 -15  346.07   20.30
   1   3  15 3506.05  192.28
  -1  -3  15 3614.24  192.28
  -1  -3  15 3855.61  190.88
   1  -3 -15 3824.82  191.98
  -1   3  15 3541.35  192.48
  -1  -3 -15 3897.41  192.68
   1  -3  15 3696.33  192.38
   1  -3  15 3618.74  191.28
   1  -4 -15    5.10    2.10
  -1  -4  15    4.90    1.50
   1   4  15    3.30    1.90
  -1  -4  15    5.00    2.10
  -1   4  15    5.70    2.30
  -1  -4 -15    3.60    2.30
   1  -4  15    3.40    1.40
   1   5  15 3340.17  179.48
   1  -5 -15 3586.54  180.08
  -1  -5  15 3481.85  178.78
  -1   5  15 3573.74  179.88
  -1  -5 -15 3400.96  180.58
   1  -5  15 3314.57  179.08
   1   6  15  142.19    9.50
   1  -6 -15  150.28   10.50
  -1  -6  15  138.19    9.10
   1  -6  15  147.19   10.30
  -1   6  15  167.48   10.00
  -1  -6 -15  141.49   10.90
   1   7  15 1397.16   67.29
   1  -7 -15 1153.38   67.79
  -1  -7  15 1230.38   66.49
   1  -7  15 1262.57   68.59
  -1   7  15 1236.98   66.69
  -1  -7 -15 1254.07   68.39
   1  -8 -15   47.00    6.60
  -1  -8  15   64.99    5.70
  -1  -8 -15   60.99    7.60
   1  -8  15   60.79    7.70
   1  -9 -15  544.35   33.40
  -1  -9 -15  590.54   34.00
   1  -9  15  572.44   34.10
   1 -10 -15   -5.60    3.40
  -1 -10 -15   -1.40    3.90
   1 -11 -15  349.57   23.10
  -1 -11 -15  345.17   23.20
   1 -12 -15    2.40    4.90
  -1 -12 -15   -0.70    4.80
  -2   0  15   -0.60    1.70
   2   0  15    1.20    1.90
   2   0 -15   -0.90    0.60
   2  -1 -15 1291.67   69.39
   2   1  15 1225.48   70.59
  -2  -1  15 1383.56   70.99
   2  -1  15 1441.06   71.09
   2  -1  15 1298.27   69.99
  -2   1  15 1368.86   70.89
   2  -2 -15   12.40    2.00
   2   2  15   14.10    3.00
  -2  -2  15   13.50    2.80
  -2   2  15   13.70    3.00
   2  -2  15   15.00    2.90
   2  -2  15   11.00    2.10
  -2  -3  15   79.09    6.70
  -2  -3  15   99.09    5.40
   2  -3 -15   80.69    6.40
   2   3  15  102.99    7.00
   2  -3  15  106.09    7.30
  -2  -3 -15   93.89    7.40
   2  -3  15  102.69    6.40
  -2   3  15   88.39    7.30
   2  -4 -15    2.20    2.00
  -2  -4  15    7.50    2.10
  -2  -4  15    6.10    1.40
   2   4  15    5.90    2.20
   2  -4  15    4.70    1.80
  -2   4  15    6.10    2.40
  -2  -4 -15    4.80    2.60
   2   5  15   79.89    5.90
  -2  -5  15   80.79    5.40
   2  -5 -15   78.09    6.60
  -2  -5  15   74.19    5.80
   2  -5  15   81.59    5.90
  -2   5  15   79.39    6.40
  -2  -5 -15   70.19    7.50
   2  -6 -15    7.30    2.90
   2   6  15    9.60    2.10
  -2  -6  15    5.50    2.10
   2  -6  15   11.00    2.70
  -2   6  15    5.30    2.60
  -2  -6 -15    8.30    3.60
  -2  -7  15  424.16   24.40
   2  -7 -15  477.45   26.00
  -2  -7 -15  401.76   26.30
   2  -7  15  462.75   25.10
  -2   7  15  414.06   24.80
   2  -8 -15    9.60    3.90
   2  -8  15    6.80    3.40
  -2  -8 -15    7.00    4.10
  -2   8  15   15.30    3.30
   2  -9 -15  224.38   15.30
   2  -9  15  195.78   15.20
  -2  -9 -15  225.18   15.90
   2 -10 -15   31.10    6.40
   2 -10  15   33.20    6.20
  -2 -10 -15   40.80    7.20
   2 -11 -15   -3.70    3.90
  -2 -11 -15    0.70    4.70
   2 -12 -15    2.50    5.10
  -2 -12 -15    3.20    5.60
  -3   0  15   -0.30    1.70
   3   0 -15   -0.40    0.70
   3   0  15    0.30    1.80
   3   0  15    0.60    1.70
   3   1  15 1860.91  100.89
  -3  -1  15 2067.09  100.99
   3  -1 -15 1824.72   99.49
   3  -1  15 1940.31  100.39
  -3   1  15 2067.79  101.09
   3  -1  15 1742.93  100.89
   3   2  15    1.20    2.10
  -3  -2  15    1.70    0.70
   3  -2 -15    0.80    1.50
  -3  -2  15    2.40    1.90
   3  -2  15    3.20    2.30
  -3   2  15    1.30    1.80
   3  -2  15    1.60    1.50
  -3  -3  15  470.85   28.20
   3   3  15  538.55   28.30
  -3  -3  15  511.25   26.80
   3  -3 -15  515.15   27.80
   3  -3  15  485.25   27.80
  -3   3  15  531.05   28.70
   3   4  15   41.00    4.40
   3  -4 -15   39.00    4.40
  -3  -4  15   41.30    4.30
  -3  -4  15   40.40    3.20
  -3  -4 -15   32.20    5.20
   3  -4  15   39.40    4.10
  -3   4  15   31.60    4.70
   3   5  15  175.68   10.40
   3  -5 -15  148.79   10.90
  -3  -5  15  163.68   10.30
  -3  -5  15  163.88    9.90
  -3  -5 -15  172.38   12.30
   3  -5  15  177.38   10.70
  -3   5  15  165.98   11.30
  -3  -6  15    5.50    2.20
   3  -6 -15    1.20    2.60
  -3   6  15    1.50    2.60
   3  -6  15    2.30    1.90
  -3  -6 -15    4.00    3.30
   3  -7 -15  532.85   33.50
  -3  -7 -15  575.24   34.80
   3  -7  15  616.64   33.20
  -3   7  15  639.44   33.30
   3  -8 -15    3.50    3.30
   3  -8  15    3.20    2.70
  -3  -8 -15   -3.10    3.50
  -3   8  15    3.40    3.00
   3  -9 -15  735.03   41.40
   3  -9  15  731.73   40.40
  -3  -9 -15  699.83   42.10
   3 -10 -15    3.70    3.70
   3 -10  15    3.70    3.40
  -3 -10 -15    2.20    4.30
   3 -11 -15  182.48   13.80
  -3 -11 -15  158.38   14.20
   3 -11  15  151.58   13.70
   3 -12 -15    3.10    5.00
  -3 -12 -15   -2.60    4.70
   4   0  15   -0.50    1.70
  -4   0  15   -0.70    1.70
   4   0  15   -1.20    1.60
   4   0 -15   -1.80    0.90
   4  -1 -15  118.69    7.30
   4   1  15  112.99    8.50
  -4  -1  15  105.59    8.00
   4  -1  15  127.19    8.80
   4   1 -15  116.69    7.00
  -4   1  15  133.49    8.70
   4  -1  15  120.29    8.20
  -4  -2  15  406.16   23.90
   4  -2 -15  434.16   23.30
   4   2  15  450.15   24.10
   4  -2  15  374.26   23.90
  -4   2  15  426.56   24.30
   4  -2  15  434.66   23.90
   4  -3 -15  202.08   13.80
   4   3  15  215.48   12.80
  -4  -3  15  206.78   12.90
  -4  -3  15  205.88   11.80
   4  -3  15  212.18   12.80
  -4   3  15  203.88   13.30
  -4  -4  15   39.90    3.70
   4   4  15   49.30    4.70
   4  -4 -15   46.00    5.40
  -4  -4  15   54.79    5.00
   4  -4  15   49.30    5.00
  -4   4  15   35.50    5.10
   4  -5 -15  141.19    9.60
   4   5  15  136.29    8.70
  -4  -5 -15  141.29   11.00
   4  -5  15  141.89    9.50
  -4   5  15  130.79    9.80
   4  -6 -15    9.10    3.20
  -4  -6 -15   13.70    4.30
   4  -6  15   16.50    3.40
  -4   6  15   10.20    3.70
   4  -7 -15   49.10    6.10
   4  -7  15   41.70    5.30
  -4   7  15   44.40    5.70
  -4  -7 -15   37.70    6.60
   4  -8 -15   84.99    8.80
  -4  -8 -15   87.09   10.20
  -4   8  15   92.09    7.60
   4  -8  15   97.09    8.30
   4  -9 -15   42.90    6.50
   4  -9  15   48.30    6.00
  -4   9  15   46.80    5.60
  -4  -9 -15   45.90    7.60
   4 -10 -15  162.68   13.30
  -4 -10 -15  175.28   14.40
   4 -10  15  178.38   12.80
   4 -11 -15   31.70    7.10
  -4 -11 -15   35.40    7.80
   4 -11  15   48.20    6.50
   5   0  15   -0.20    2.00
   5   0  15   -1.70    1.90
  -5   0  15   -0.30    1.80
   5   0 -15   -0.10    1.30
   5   1  15    8.30    3.30
   5   1  15   10.90    2.90
  -5  -1  15    4.50    2.20
   5  -1 -15    8.20    1.90
   5  -1  15   11.20    3.00
  -5   1  15   18.70    3.60
   5   1 -15   10.30    2.00
   5  -1  15    9.70    2.90
  -5  -2  15   88.49    7.00
   5   2  15   89.59    6.90
   5  -2 -15   96.29    6.50
   5  -2  15  106.09    7.80
  -5   2  15   95.29    7.60
   5  -2  15   75.99    7.10
   5  -3 -15  266.17   14.70
   5   3  15  231.98   14.70
  -5  -3  15  238.78   14.50
  -5   3  15  256.67   15.40
   5  -3  15  226.18   14.80
  -5  -4  15    0.70    1.70
  -5  -4  15    0.30    1.80
   5  -4 -15   -2.00    2.30
   5   4  15   -0.60    1.70
  -5   4  15    4.60    3.00
   5  -4  15    3.50    2.20
   5  -5 -15  238.78   18.20
  -5   5  15  262.87   16.90
   5  -5  15  303.77   16.80
   5  -6 -15  170.28   13.30
   5  -6  15  159.18   11.20
  -5  -6 -15  166.68   13.20
  -5   6  15  162.88   11.60
   5  -7 -15  173.28   14.10
  -5  -7 -15  174.38   14.20
  -5   7  15  196.38   12.80
   5  -7  15  193.78   12.80
   5  -8 -15   59.19    8.40
   5  -8  15   48.70    6.30
  -5  -8 -15   58.09    8.30
  -5   8  15   47.30    6.10
   5  -9 -15   72.19    9.40
  -5  -9 -15   71.19    9.60
   5  -9  15   77.59    7.90
  -5   9  15   68.59    7.40
   5 -10 -15    0.80    4.60
   5 -10  15    4.20    3.50
  -5 -10 -15    6.20    5.00
   5 -11 -15   32.50    8.10
   5 -11  15   30.10    5.70
  -5 -11 -15   36.10    7.60
   6   0  15    2.60    2.30
  -6   0  15    1.10    2.00
   6   0  15   -1.40    2.40
   6   0 -15    0.90    1.40
   6   1  15    7.40    3.10
  -6  -1  15    9.80    2.70
   6   1  15    7.30    2.70
   6  -1 -15    6.60    2.10
   6  -1  15    3.90    2.70
   6  -1  15   10.00    2.90
  -6   1  15    4.80    2.50
   6   1 -15   11.10    2.30
  -6  -2  15    1.60    1.90
   6  -2 -15    0.80    1.80
   6   2  15    0.50    2.30
   6  -2  15    2.50    2.40
  -6   2  15   -1.00    2.40
   6  -2  15    0.00    2.70
   6  -3 -15  302.97   18.80
   6   3  15  344.27   19.00
  -6  -3  15  324.17   18.80
   6  -3  15  321.87   19.50
  -6   3  15  335.77   19.80
   6   4  15    4.40    2.10
   6  -4 -15    0.50    2.30
   6  -4  15    4.70    2.70
  -6   4  15    2.60    2.70
   6  -5 -15  299.57   19.10
  -6   5  15  304.17   19.20
   6  -5  15  326.77   19.10
   6  -6 -15   12.20    4.80
  -6   6  15   10.30    3.80
   6  -6  15   17.30    3.80
   6  -7 -15   25.80    6.90
  -6  -7 -15   14.80    5.20
   6  -7  15   11.80    3.90
  -6   7  15   13.10    4.30
   6  -8 -15   22.00    7.50
   6  -8  15   25.70    4.80
  -6  -8 -15   24.00    6.20
  -6   8  15   34.40    5.10
   6  -9 -15    0.20    5.10
  -6  -9 -15   -1.50    4.10
  -6   9  15    5.50    3.70
   6  -9  15    3.80    3.60
   6 -10 -15    0.30    6.30
  -6 -10 -15   -6.50    4.40
   6 -10  15    1.60    3.40
   6 -11 -15   78.59   12.80
  -6 -11 -15   50.29    8.90
   6 -11  15   62.29    7.90
   7   0  15   -0.70    2.50
  -7   0  15    1.30    2.50
   7   0  15   -0.30    2.10
   7   0 -15    0.90    1.80
   7  -1 -15  104.19    7.50
   7   1  15  118.99    8.50
  -7  -1  15   97.39    8.00
   7   1  15   94.39    8.90
   7  -1  15  112.69    8.60
   7   1 -15  111.79    7.60
  -7   1  15  106.89    8.70
   7  -1  15   93.29    8.60
   7   2  15  170.18   10.80
   7  -2 -15  151.88   10.10
  -7  -2  15  153.78   10.40
   7  -2  15  135.19   11.00
   7  -2  15  146.59   10.90
   7   2 -15  158.98   10.60
  -7   2  15  156.88   11.20
  -7  -3  15  252.87   14.80
   7   3  15  244.58   14.90
   7  -3 -15  246.38   14.90
   7  -3  15  234.18   15.60
  -7   3  15  238.28   15.70
   7  -4 -15  108.49    8.70
   7  -4  15  118.89    9.20
  -7   4  15  114.59    9.30
   7  -5 -15   71.89    7.40
  -7   5  15   77.69    8.00
   7  -5  15   80.49    8.10
   7  -6 -15    8.10    3.90
   7  -6  15    6.00    3.40
  -7   6  15   11.60    4.30
   7  -7 -15   56.59    7.30
  -7  -7 -15   51.59    7.90
   7  -7  15   55.09    6.70
  -7   7  15   45.90    6.50
   7  -8 -15   23.20    5.90
  -7  -8 -15   33.30    6.90
   7  -8  15   24.30    5.10
  -7   8  15   24.20    5.00
   7  -9 -15   40.80    7.50
  -7  -9 -15   35.80    7.30
   7  -9  15   37.80    6.20
  -7   9  15   44.50    6.20
   7 -10 -15  135.49   13.70
   7 -10  15  121.39   10.60
  -7 -10 -15  128.09   13.30
  -7  10  15  104.09   10.90
   8   0  15   -3.70    2.50
  -8   0  15    1.80    2.60
   8   0  15    0.00    3.40
   8   0 -15    0.70    2.10
  -8  -1  15  211.58   13.70
   8   1  15  221.78   13.90
   8  -1 -15  209.28   13.20
   8   1  15  206.78   14.80
   8  -1  15  203.68   13.90
   8   1 -15  215.88   13.30
  -8   1  15  197.48   14.00
   8  -1  15  204.08   14.50
   8   2  15   84.19    7.00
   8  -2 -15   76.59    6.90
  -8  -2  15   78.19    6.90
   8  -2  15   98.59    8.90
   8  -2  15   85.39    8.80
  -8   2  15   84.79    8.60
   8  -3 -15   74.79    7.00
   8  -3  15   82.29    8.10
  -8   3  15   51.29    7.10
   8  -4 -15   -1.10    2.50
   8  -4  15   -1.40    2.80
  -8   4  15   -2.50    3.20
   8  -5 -15   67.19    7.20
   8  -5  15   56.89    7.30
  -8   5  15   69.39    8.00
   8  -6 -15   48.70    6.30
  -8   6  15   49.50    6.90
   8  -6  15   47.60    6.70
   8  -7 -15   71.19    8.40
   8  -7  15   90.49    9.20
  -8   7  15   90.39    9.00
   8  -8 -15    2.10    3.70
  -8   8  15   -0.40    3.90
  -8  -8 -15    2.60    4.90
   8  -8  15    4.70    4.20
   8  -9 -15   35.10    6.70
   8  -9  15   56.09    7.40
  -8  -9 -15   56.69    9.30
  -8   9  15   47.90    6.50
   8 -10 -15    6.00    4.90
  -8  10  15    8.30    3.90
  -8 -10 -15    5.60    5.70
   8 -10  15    8.40    4.70
  -9   0  15   -0.10    2.60
   9   0 -15    3.60    2.60
   9   0  15   -1.00    3.40
   9   0  15    7.20    3.50
   9  -1 -15  164.08   10.90
  -9  -1  15  160.88   11.30
   9   1  15  159.08   11.20
   9   1  15  151.98   12.50
   9  -1  15  156.98   12.30
   9  -1  15  142.89   11.50
  -9   1  15  160.88   11.60
   9   2  15    6.20    4.10
   9   2  15    4.40    2.80
   9  -2 -15    6.60    3.20
  -9  -2  15    1.00    2.30
  -9   2  15   10.40    3.70
   9  -2  15    2.70    3.30
   9  -2  15   -2.00    3.70
   9  -3 -15   84.89    7.50
  -9   3  15   81.29    8.90
   9  -3  15   87.59    9.40
   9  -4 -15    5.40    3.30
  -9   4  15    9.50    4.00
   9  -4  15   14.20    4.60
   9  -5 -15   38.80    5.90
   9  -5  15   35.70    6.30
  -9   5  15   29.30    6.00
   9  -6 -15   44.90    6.40
   9  -6  15   43.30    6.90
  -9   6  15   43.50    6.70
   9  -7 -15   65.79    8.00
  -9   7  15   89.69    9.10
   9  -7  15   73.49    9.10
   9  -8 -15   92.09   10.10
  -9   8  15   93.79    9.70
   9  -8  15  102.79   10.60
  -9  -8 -15  104.39   12.40
   9  -9 -15   53.99    8.00
  -9   9  15   47.60    7.00
   9  -9  15   51.19    8.30
  -9  -9 -15   55.79    9.20
 -10   0  15    0.00    3.10
  10   0  15    0.90    3.40
  10   0  15   -1.90    3.60
  10   1  15  169.28   14.10
  10  -1 -15  178.28   12.40
  10   1  15  179.38   12.30
 -10  -1  15  170.08   12.40
  10  -1  15  173.38   12.70
 -10   1  15  169.68   12.60
  10  -1  15  173.98   13.40
  10  -2 -15   14.30    3.90
  10   2  15    6.90    4.60
 -10  -2  15    5.10    3.40
  10  -2  15    7.50    4.40
  10  -2  15    5.90    4.10
 -10   2  15    6.80    4.10
  10  -3 -15   30.60    5.00
 -10   3  15   38.90    6.10
  10  -3  15   33.90    6.20
  10  -4 -15    2.60    3.40
 -10   4  15    3.20    4.00
  10  -4  15   -6.10    3.60
  10  -5 -15   21.60    4.90
  10  -5  15   14.30    4.80
 -10   5  15   10.90    4.70
  10  -6 -15   17.60    4.70
 -10   6  15   16.90    5.20
  10  -6  15   19.20    5.50
  10  -7 -15   81.29    9.40
  10  -7  15   76.99    9.40
 -10   7  15  104.59   10.20
  10  -8 -15    8.30    4.80
 -10   8  15    1.80    4.40
  10  -8  15    6.70    5.30
 -10  -8 -15   10.60    5.80
  11   0  15    2.50    4.20
 -11   0  15    0.80    3.40
  11   0  15    1.70    3.40
  11   1  15   33.00    6.90
 -11  -1  15   20.90    4.70
 -11   1  15   23.70    5.30
  11  -1  15   21.60    5.80
  11  -1  15   24.20    5.30
  11   2  15   -3.80    4.10
  11  -2 -15    2.30    3.20
 -11   2  15    5.50    4.10
  11  -2  15    1.00    4.20
  11  -2  15    3.70    4.10
  11  -3 -15    4.00    3.80
  11  -3  15   -4.10    3.80
  11  -3  15    7.80    4.90
 -11   3  15   -1.00    3.50
  11  -4 -15   18.00    4.60
 -11   4  15   12.50    4.80
  11  -4  15   17.30    5.40
  11  -5 -15   25.80    5.70
  11  -5  15   25.70    5.80
 -11   5  15   25.20    5.70
  11  -6 -15   10.70    4.50
  11  -6  15   19.90    6.10
 -11   6  15   10.90    4.80
  11  -7 -15   10.30    5.10
  11  -7  15    0.80    4.60
 -11   7  15   -4.50    4.10
 -12   0  15   -3.20    3.30
  12   0  15   -0.70    4.10
 -12  -1  15  103.39    9.80
  12   1  15  110.09   12.30
 -12   1  15  113.29   10.70
  12  -1  15   99.49   11.30
  12  -1  15  103.89   10.10
 -12   2  15   52.49    7.60
  12  -2  15   34.40    6.40
  12  -2  15   36.20    7.50
  12  -3 -15  284.27   18.30
 -12   3  15  275.97   18.70
  12  -3  15  293.67   19.60
  12  -3  15  238.78   18.50
  12  -4 -15    6.00    4.40
  12  -4  15    7.10    5.00
 -12   4  15    2.20    4.10
  12  -5 -15  206.48   15.20
  12  -5  15  239.38   17.00
 -12   5  15  188.28   15.70
  12  -6 -15   29.10    6.50
 -12   6  15   26.50    6.40
  12  -6  15   42.80    7.70
 -13   0  15   -1.50    3.20
  13   0  15    2.90    5.00
  13   1  15  115.69   12.50
  13  -1  15   95.99   11.80
 -13   1  15  102.79   10.40
 -13   2  15    7.40    4.60
  13  -2  15    6.30    4.50
  13  -2  15    5.40    5.40
 -13   3  15  190.28   15.70
  13  -3  15  208.18   16.90
  13  -3  15  239.88   16.40
 -13   4  15   -0.50    4.40
  13  -4  15    2.60    5.40
  13  -4  15    1.90    5.10
  14   0  15    0.70    5.30
 -14   0  15   -0.50    4.10
  14   1  15   24.10    7.90
 -14   1  15   15.70    5.60
  14  -1  15   20.70    7.10
   0   0 -16 3133.29  171.78
   0   0  16 3522.15  173.48
   0   1  16    2.50    2.00
   0  -1  16   -0.70    1.70
   0  -1 -16   -1.40    1.10
   0  -2  16 3373.16  180.58
   0  -2 -16 3610.34  181.58
   0   2  16 3367.26  182.28
   0  -2  16 3645.64  182.48
   0   3  16    1.20    2.10
   0  -3  16   -0.30    0.80
   0  -3  16    1.20    1.80
   0  -3 -16    0.80    1.50
   0  -4 -16 5971.60  324.97
   0   4  16 6104.99  324.87
   0  -4  16 6288.67  323.77
   0  -4  16 6711.43  325.07
   0  -5 -16    0.20    2.10
   0   5  16   -2.70    1.90
   0  -5  16   -0.90    1.50
   0   6  16 2207.48  113.39
   0  -6 -16 2159.88  114.19
   0  -6  16 2103.49  113.99
   0  -7 -16    0.20    2.90
   0   7  16    3.00    2.10
   0  -7  16   -2.80    2.00
   0  -8 -16  509.95   30.20
   0  -9 -16   -3.20    2.90
   0 -10 -16  301.07   20.40
   0 -11 -16   -1.10    4.00
   0 -12 -16  518.05   32.50
   1   0 -16  261.77   14.30
   1   0  16  276.97   16.50
  -1   0  16  280.97   16.40
   1   1  16    2.10    2.00
  -1  -1  16    4.90    2.40
   1  -1 -16    2.30    1.10
  -1   1  16   -1.20    1.80
   1  -1  16    3.20    1.50
   1  -1  16    1.10    1.90
   1  -2 -16   16.50    2.40
   1   2  16   15.20    3.00
  -1  -2  16   17.00    3.20
  -1  -2 -16    9.50    2.60
   1  -2  16   13.80    3.00
   1  -2  16   18.50    2.10
  -1   2  16   15.90    3.10
  -1  -3  16   70.39    4.30
  -1  -3  16   76.59    6.00
   1  -3 -16   74.19    5.50
   1   3  16   72.69    5.90
   1  -3  16   75.09    6.10
   1  -3  16   70.29    4.90
  -1   3  16   79.39    6.20
  -1  -3 -16   71.29    6.10
   1   4  16  312.17   18.20
   1  -4 -16  300.07   18.10
  -1  -4  16  331.97   18.30
  -1  -4  16  310.07   17.60
  -1   4  16  302.17   18.40
   1  -4  16  313.97   17.30
  -1  -4 -16  305.27   18.70
  -1  -5  16    4.10    1.60
   1  -5 -16    5.70    2.40
   1   5  16    7.20    2.60
  -1   5  16    4.50    2.50
   1  -5  16    2.30    1.60
  -1  -5 -16    6.10    2.70
   1  -6 -16   13.00    3.40
  -1  -6  16   10.90    2.20
   1   6  16   14.10    2.70
  -1  -6 -16    8.80    3.30
  -1   6  16   11.60    3.10
   1  -6  16    9.60    2.60
   1   7  16    4.20    2.10
   1  -7 -16    2.00    2.90
  -1   7  16    3.40    2.40
   1  -7  16   -0.90    2.70
  -1  -7 -16    1.60    3.00
   1  -8 -16    8.20    3.80
  -1   8  16   11.50    3.50
   1  -8  16    7.90    3.90
  -1  -8 -16   14.20    4.70
   1  -9 -16    5.80    4.10
  -1  -9 -16    6.20    4.10
   1 -10 -16    3.90    4.30
  -1 -10 -16   -0.50    3.70
   1 -11 -16    2.30    4.40
  -1 -11 -16    4.30    4.50
   1 -12 -16   18.80    6.30
  -1 -12 -16    1.40    5.50
   2   0 -16 4869.21  237.78
  -2   0  16 4396.96  239.58
   2   0  16 4541.05  239.88
   2   1  16  350.16   20.10
  -2  -1  16  330.97   20.10
   2  -1 -16  347.87   18.50
  -2   1  16  357.46   20.20
   2  -1  16  330.07   20.20
   2  -1  16  340.77   19.20
   2  -2 -16 2480.65  126.59
   2   2  16 2391.26  127.79
  -2  -2  16 2359.86  127.69
  -2   2  16 2365.16  127.79
   2  -2  16 2570.24  126.79
   2  -2  16 2418.36  127.79
  -2  -3  16  195.38   11.20
   2   3  16  219.78   12.90
  -2  -3  16  205.38   12.80
   2  -3 -16  206.78   12.30
   2  -3  16  213.98   13.30
   2  -3  16  211.68   12.00
  -2  -3 -16  219.48   13.60
  -2   3  16  187.98   12.90
   2   4  16 1142.29   59.59
   2  -4 -16 1086.49   59.39
  -2  -4  16 1101.19   58.19
  -2  -4  16 1107.39   59.39
  -2   4  16 1212.98   60.19
   2  -4  16 1053.29   58.79
  -2  -4 -16 1128.79   60.49
   2  -5 -16  105.49    8.40
   2   5  16  113.39    8.20
  -2  -5  16  127.49    8.10
  -2  -5  16  116.89    7.30
   2  -5  16  121.99    7.90
  -2  -5 -16  116.49    9.40
  -2   5  16  112.09    8.40
   2   6  16  819.72   43.80
   2  -6 -16  832.32   44.90
  -2  -6 -16  780.42   45.50
  -2   6  16  804.12   44.50
   2  -6  16  834.62   44.10
   2  -7 -16  269.37   17.00
   2  -7  16  269.67   16.10
  -2   7  16  262.27   16.20
  -2  -7 -16  255.37   17.60
   2  -8 -16  805.42   46.80
   2  -8  16  838.22   46.10
  -2   8  16  848.12   45.60
  -2  -8 -16  866.81   47.90
   2  -9 -16    3.80    3.80
  -2  -9 -16    6.20    4.30
   2  -9  16    1.70    3.00
   2 -10 -16  538.15   30.80
  -2 -10 -16  471.95   31.00
   2 -11 -16    5.90    4.70
  -2 -11 -16    3.30    5.20
   2 -12 -16  233.88   18.00
  -2 -12 -16  244.08   18.50
   3   0  16  227.88   13.70
  -3   0  16  208.98   13.40
   3   0  16  212.28   13.10
   3   0 -16  211.08   11.60
   3  -1 -16   96.19    6.10
  -3  -1  16   95.79    7.30
   3   1  16   90.99    7.60
   3  -1  16   99.09    7.00
   3  -1  16  108.79    7.70
  -3   1  16  101.29    7.60
   3  -2 -16  428.46   21.50
   3   2  16  364.26   21.90
  -3  -2  16  352.26   21.90
  -3   2  16  389.46   22.10
   3  -2  16  364.36   21.30
   3  -2  16  383.86   22.30
  -3  -3  16   67.89    6.50
   3   3  16   68.19    6.40
   3  -3 -16   73.19    5.40
  -3  -3  16   71.49    4.20
  -3   3  16   71.39    6.80
   3  -3  16   68.89    6.80
   3  -3  16   66.69    5.30
  -3  -4  16  396.26   22.80
  -3  -4  16  422.46   21.90
   3  -4 -16  391.26   22.70
   3   4  16  414.26   22.80
  -3   4  16  389.46   23.40
   3  -4  16  399.46   22.50
  -3  -5  16   48.40    4.80
   3   5  16   45.00    4.70
   3  -5 -16   54.99    5.70
  -3  -5 -16   45.40    6.50
  -3   5  16   37.20    5.20
   3  -5  16   53.99    5.10
   3  -6 -16   84.59    8.30
  -3  -6 -16   94.29    9.70
   3  -6  16   91.79    7.20
  -3   6  16  107.69    7.90
   3  -7 -16   54.69    7.10
  -3  -7 -16   79.99    8.90
   3  -7  16   81.89    6.50
  -3   7  16   70.29    7.10
   3  -8 -16   78.49    8.00
   3  -8  16   69.49    7.00
  -3   8  16   67.59    6.80
  -3  -8 -16   58.29    8.30
   3  -9 -16    1.80    3.50
   3  -9  16    0.80    3.00
  -3  -9 -16    1.50    4.10
   3 -10 -16   60.69    8.20
   3 -10  16   68.99    7.50
  -3 -10 -16   85.29   10.00
   3 -11 -16    1.40    4.40
  -3 -11 -16   -2.10    4.40
  -4   0  16 1388.46   77.29
   4   0 -16 1425.56   75.69
   4   0  16 1542.25   77.59
   4   0  16 1464.15   77.29
  -4  -1  16   84.59    6.80
   4   1  16   87.39    7.00
   4  -1 -16   84.99    5.60
   4  -1  16   82.19    6.70
   4   1 -16   84.69    5.30
  -4   1  16   88.59    7.00
   4  -1  16   85.79    7.90
   4   2  16  446.56   25.10
  -4  -2  16  457.85   25.20
   4  -2 -16  452.95   24.30
   4  -2  16  411.46   24.70
  -4   2  16  466.25   25.80
   4  -2  16  411.76   25.30
   4  -3 -16  148.09   10.50
  -4  -3  16  142.79    8.30
   4   3  16  122.19    9.20
  -4  -3  16  146.69    9.50
  -4   3  16  126.29    9.60
   4  -3  16  135.39    9.20
   4   4  16   19.40    3.10
  -4  -4  16   10.60    2.60
   4  -4 -16   12.40    3.20
   4  -4  16   12.90    2.90
  -4   4  16    6.30    3.10
   4   5  16   16.30    2.80
   4  -5 -16   13.40    3.20
  -4  -5 -16   14.70    4.50
   4  -5  16   25.10    3.60
  -4   5  16   20.10    4.00
   4  -6 -16  324.27   17.70
   4  -6  16  263.97   16.90
  -4   6  16  275.37   17.30
  -4  -6 -16  257.97   18.50
   4  -7 -16   62.59    7.00
   4  -7  16   64.29    6.50
  -4   7  16   64.29    6.90
  -4  -7 -16   75.09    8.80
   4  -8 -16  367.66   25.20
  -4  -8 -16  459.25   27.40
  -4   8  16  468.95   25.20
   4  -8  16  426.56   25.00
   4  -9 -16    4.00    3.90
  -4  -9 -16    3.30    4.50
  -4   9  16    6.70    3.30
   4  -9  16    5.10    3.20
   4 -10 -16  142.69   12.30
   4 -10  16  155.88   11.80
  -4 -10 -16  174.98   14.10
   4 -11 -16   -0.80    4.60
  -4 -11 -16   -5.70    4.70
  -5   0  16  633.14   37.50
   5   0  16  730.53   37.90
   5   0 -16  676.43   36.20
   5   0  16  683.43   37.80
   5   1  16   19.30    3.60
   5  -1 -16   14.30    2.30
  -5  -1  16   18.50    3.50
   5   1  16   20.70    4.10
  -5   1  16   12.50    3.30
   5  -1  16   15.50    3.20
   5   1 -16   17.60    2.30
   5  -1  16   19.70    3.80
  -5  -2  16  128.59    8.90
   5  -2 -16  123.29    8.30
   5   2  16  129.79    9.20
   5  -2  16  130.49    9.20
  -5   2  16  125.39    9.60
   5  -2  16  153.18   10.10
   5  -3 -16   77.69    6.10
  -5  -3  16   76.79    6.30
   5   3  16   77.59    6.50
  -5   3  16   72.59    7.40
   5  -3  16   78.39    6.40
   5  -4 -16    5.30    3.00
  -5  -4  16    9.10    2.50
   5   4  16    3.60    2.10
  -5   4  16    9.60    3.40
   5  -4  16    3.60    2.40
   5  -5 -16  102.59   10.40
  -5   5  16   80.39    8.20
   5  -5  16   85.59    7.30
   5  -6 -16   87.79    9.90
  -5  -6 -16   82.79    9.50
   5  -6  16   86.49    7.30
  -5   6  16   90.69    8.50
   5  -7 -16   12.00    4.50
  -5  -7 -16    2.40    3.90
  -5   7  16    7.20    3.50
   5  -7  16    4.20    2.80
   5  -8 -16  158.08   13.20
  -5  -8 -16  176.58   13.90
   5  -8  16  168.58   12.10
  -5   8  16  159.18   11.60
   5  -9 -16   25.20    6.10
  -5   9  16   18.90    4.40
   5  -9  16   24.50    4.80
  -5  -9 -16   27.70    7.10
   5 -10 -16   15.50    5.90
  -5 -10 -16   32.80    7.20
   5 -10  16   25.80    5.10
   5 -11 -16   55.39    9.80
  -5 -11 -16   65.59   10.00
   5 -11  16   59.19    7.60
   6   0  16    4.80    2.60
   6   0  16    2.70    2.60
   6   0 -16    7.30    1.90
  -6   0  16    8.00    3.10
  -6  -1  16   28.00    4.00
   6   1  16   27.10    4.90
   6  -1 -16   23.30    3.20
   6   1  16   28.60    4.60
  -6   1  16   20.50    4.20
   6   1 -16   30.40    3.40
   6  -1  16   29.70    4.60
   6  -1  16   31.50    4.70
   6   2  16  153.38   10.50
  -6  -2  16  140.99   10.00
   6  -2 -16  157.68    9.80
   6  -2  16  132.69   10.40
   6  -2  16  159.18   11.10
  -6   2  16  158.48   10.90
  -6  -3  16    0.00    1.90
   6  -3 -16    2.80    2.00
   6   3  16    3.70    2.30
  -6   3  16    0.30    2.50
   6  -3  16    6.50    2.70
   6   4  16  312.47   18.30
   6  -4 -16  310.17   18.70
  -6   4  16  314.17   19.50
   6  -4  16  331.27   19.20
   6  -5 -16  146.29   11.20
   6  -5  16  178.68   11.60
  -6   5  16  162.28   11.70
   6  -6 -16  181.18   14.60
  -6   6  16  211.88   14.20
   6  -6  16  219.58   13.80
   6  -7 -16  132.29   13.40
  -6  -7 -16  149.79   13.70
  -6   7  16  105.19   10.40
   6  -7  16  120.19    9.90
   6  -8 -16   -2.90    5.00
   6  -8  16    5.00    3.70
  -6  -8 -16    0.40    3.90
  -6   8  16    5.60    3.70
   6  -9 -16    2.60    5.90
  -6   9  16    5.30    3.80
  -6  -9 -16   -6.00    4.10
   6  -9  16    3.80    3.60
   6 -10 -16    8.30    6.90
   6 -10  16   17.20    4.60
  -6 -10 -16    9.00    5.80
   6 -11 -16   44.70   10.50
  -6 -11 -16   59.09    9.20
   6 -11  16   54.69    7.90
   7   0  16   70.19    7.60
   7   0 -16   65.99    5.50
   7   0  16   56.69    6.50
  -7   0  16   62.19    6.80
   7   1  16   13.10    4.10
   7   1  16   11.60    3.40
   7  -1 -16    6.60    2.40
  -7  -1  16   14.50    3.40
   7   1 -16   15.40    4.20
   7  -1  16   13.60    3.60
   7  -1  16   10.90    3.50
  -7   1  16    8.50    3.30
  -7  -2  16   29.30    4.20
   7   2  16   22.20    4.10
   7  -2 -16   22.40    3.50
  -7   2  16   23.50    4.90
   7  -2  16   19.70    4.30
   7  -2  16   25.00    4.60
   7  -3 -16    1.00    2.50
  -7  -3  16    8.00    2.60
   7   3  16    4.70    2.50
   7  -3  16    3.80    3.20
  -7   3  16    0.80    2.80
   7  -4 -16    5.90    2.90
  -7   4  16    4.20    3.20
   7  -4  16    1.90    2.80
   7  -5 -16   -2.10    2.60
   7  -5  16    6.60    3.20
  -7   5  16   -0.10    3.00
   7  -6 -16   -0.20    3.70
  -7   6  16    2.70    3.80
   7  -6  16    2.90    3.30
   7  -7 -16   -3.10    3.60
  -7  -7 -16   -1.20    4.00
  -7   7  16   -0.70    3.70
   7  -7  16    2.70    3.30
   7  -8 -16   -3.60    4.20
  -7   8  16   -0.80    3.40
  -7  -8 -16    2.70    4.70
   7  -8  16    1.50    3.70
   7  -9 -16   17.10    5.70
  -7   9  16   16.90    4.90
   7  -9  16   17.30    4.60
  -7  -9 -16   25.80    6.80
   7 -10 -16    5.50    6.00
  -7 -10 -16    2.60    5.90
   7 -10  16   -1.00    3.90
  -7  10  16   -1.70    3.70
  -8   0  16  233.38   15.50
   8   0 -16  231.18   14.60
   8   0  16  225.28   15.40
   8   0  16  268.17   16.60
   8   1  16   35.60    6.00
  -8  -1  16   24.80    4.60
   8  -1 -16   30.70    4.20
   8   1  16   40.20    5.30
  -8   1  16   34.40    5.60
   8  -1  16   37.60    5.80
   8  -1  16   34.10    5.20
   8   2  16  265.77   16.70
   8  -2 -16  283.87   16.60
  -8  -2  16  263.07   16.60
   8  -2  16  274.87   17.40
  -8   2  16  263.77   17.50
   8  -2  16  264.07   17.80
   8  -3 -16   69.69    6.90
   8  -3  16   82.89    8.20
  -8   3  16   54.99    7.40
   8  -4 -16  150.88   10.80
  -8   4  16  147.49   11.50
   8  -4  16  159.38   11.80
   8  -5 -16    6.30    3.30
   8  -5  16    7.20    3.60
  -8   5  16   -1.80    3.20
   8  -6 -16   43.70    6.00
   8  -6  16   39.10    6.20
  -8   6  16   49.10    6.80
   8  -7 -16   26.80    5.50
   8  -7  16   36.90    6.20
  -8   7  16   26.80    5.80
   8  -8 -16    5.70    4.00
   8  -8  16   10.00    4.40
  -8   8  16    4.70    3.80
  -8  -8 -16    5.30    5.20
   8  -9 -16  125.29   12.10
  -8   9  16  106.39   10.80
  -8  -9 -16  128.99   13.60
   8  -9  16  110.79   10.90
   8 -10 -16   34.50    7.30
   8 -10  16   24.00    6.20
  -8 -10 -16   35.90    8.20
  -8  10  16   41.80    6.50
  -9   0  16   79.39    8.10
   9   0  16   91.79    8.60
   9   0  16   76.89    8.90
   9   1  16    8.90    4.40
   9   1  16    7.60    3.50
  -9  -1  16    9.90    3.50
   9  -1 -16    7.60    3.00
  -9   1  16    8.90    3.60
   9  -1  16    2.10    3.30
   9  -1  16    0.80    3.80
  -9  -2  16   67.59    6.90
   9  -2 -16   72.99    6.40
   9   2  16   57.59    6.60
   9  -2  16   67.69    7.90
   9  -2  16   60.59    7.70
  -9   2  16   67.09    7.70
   9  -3 -16   40.10    5.50
   9  -3  16   39.00    5.90
  -9   3  16   32.10    6.00
   9  -3  16   39.60    6.20
   9  -4 -16   28.00    4.70
   9  -4  16   17.80    4.80
  -9   4  16   31.30    5.60
   9  -5 -16   -1.90    3.20
  -9   5  16    2.80    3.60
   9  -5  16    6.90    3.90
   9  -6 -16   10.80    4.50
  -9   6  16   20.80    5.50
   9  -6  16   15.40    4.70
   9  -7 -16    4.90    3.80
   9  -7  16    8.40    4.30
  -9   7  16    3.10    3.90
   9  -8 -16   16.90    5.30
  -9  -8 -16   22.40    7.20
   9  -8  16   13.00    5.30
  -9   8  16   17.60    5.60
   9  -9 -16   17.90    5.60
  -9   9  16   24.50    5.90
   9  -9  16   30.40    6.50
  -9  -9 -16   16.30    6.70
  10   0  16   84.59    8.40
  10   0  16   80.59    9.40
 -10   0  16   87.89    8.90
  10   1  16   22.70    6.20
  10   1  16   27.00    4.90
 -10  -1  16   19.30    4.20
  10  -1  16   18.10    5.20
  10  -1  16   18.60    5.00
 -10   1  16   15.60    4.40
  10  -2 -16   19.20    4.50
 -10  -2  16   20.80    5.00
  10  -2  16   18.20    5.10
  10  -2  16   20.70    5.50
 -10   2  16   15.50    4.70
  10  -3 -16    6.40    3.40
  10  -3  16    2.90    3.90
  10  -3  16    6.10    4.50
 -10   3  16    4.90    4.00
  10  -4 -16    3.60    3.50
  10  -4  16    8.50    4.60
 -10   4  16    4.50    4.30
  10  -5 -16    2.40    3.60
 -10   5  16   -0.30    4.00
  10  -5  16   -1.90    3.90
  10  -6 -16   23.80    5.30
  10  -6  16   38.60    6.50
 -10   6  16   37.60    6.60
  10  -7 -16   15.80    5.30
  10  -7  16   22.60    5.80
 -10   7  16   29.60    6.30
  10  -8 -16   25.40    6.20
 -10   8  16   36.50    6.60
 -10  -8 -16   30.00    7.50
  10  -8  16   21.20    5.90
 -11   0  16  249.97   17.70
  11   0  16  295.07   19.40
  11   0  16  277.97   17.90
 -11  -1  16   -0.80    3.10
  11   1  16    4.30    4.60
  11  -1  16   -2.20    3.80
 -11   1  16   -0.40    3.80
  11  -1  16   -0.50    3.40
  11  -2  16  182.48   14.60
 -11   2  16  173.28   13.70
  11  -2  16  209.98   14.30
  11  -3 -16    1.40    3.50
  11  -3  16   -4.10    3.20
  11  -3  16   -6.90    3.30
 -11   3  16    2.10    3.90
  11  -4 -16  122.69   10.40
 -11   4  16  151.38   13.40
  11  -4  16  129.69   11.70
  11  -5 -16   -1.30    3.70
  11  -5  16   -0.10    4.10
 -11   5  16    1.20    4.30
 -11   6  16  125.99   12.40
  11  -6  16  146.69   12.30
  11  -7 -16    6.30    5.20
  11  -7  16    2.20    4.90
 -11   7  16   10.30    5.70
 -12   0  16    5.50    4.00
  12   0  16    2.00    5.00
  12   1  16    0.60    4.20
 -12  -1  16    4.70    3.70
  12  -1  16   -2.70    3.60
  12  -1  16    1.60    4.90
 -12   1  16   -3.60    3.10
  12  -2  16   47.20    8.40
 -12   2  16   27.90    6.30
  12  -2  16   42.10    6.40
  12  -3  16    8.20    5.20
  12  -3  16    7.50    4.90
 -12   3  16   10.30    5.40
  12  -4 -16  104.39   12.70
  12  -4  16   93.19   10.90
  12  -4  16  132.19   12.60
 -12   4  16  109.29   11.20
  12  -5 -16    8.90    4.70
 -12   5  16    5.70    4.90
  12  -5  16   -0.10    5.40
  12  -6 -16   35.10    6.90
 -12   6  16   41.60    7.70
  12  -6  16   28.20    6.80
  13   0  16   76.19   10.60
 -13   0  16   75.19    8.70
  13   1  16   -4.00    4.90
  13  -1  16    3.20    5.30
 -13   1  16    1.70    3.90
 -13   2  16   64.49    9.00
  13  -2  16   81.99   10.60
  13  -2  16   68.69    8.60
  13  -3  16    0.80    5.20
  13  -3  16   -2.30    4.40
 -13   3  16    1.20    4.20
  13  -4  16   85.29   10.20
 -13   4  16   59.19    8.60
  13  -4  16   47.10    8.10
   0   0  17   -1.10    1.80
   0   0 -17    1.20    1.10
   0   1  17   -2.20    1.80
   0  -1 -17   -1.60    1.00
   0  -1  17   -1.70    1.70
   0  -2  17  152.68   11.00
   0   2  17  154.78   11.00
   0  -2  17  171.48    9.40
   0  -2 -17  183.48   10.40
   0  -3 -17    0.00    1.60
   0  -3  17   -1.00    0.80
   0  -3  17    2.90    2.00
   0   3  17    2.70    2.20
   0  -4  17  122.19    8.90
   0   4  17  131.09    9.10
   0  -4 -17  120.69    8.90
   0  -4  17  128.99    7.50
   0   5  17    0.60    2.30
   0  -5 -17   -0.20    2.00
   0  -5  17   -0.40    1.30
   0  -6 -17   23.30    4.20
   0   6  17   19.10    3.30
   0  -6  17   16.20    3.70
   0  -7 -17    1.60    3.00
   0   7  17    3.50    2.30
   0  -8 -17   -4.70    2.80
   0  -9 -17   -0.50    4.00
   0 -10 -17   24.70    6.00
   0 -11 -17   -8.40    3.80
   0 -12 -17   25.70    7.10
  -1   0  17   -1.60    1.80
   1   0  17   -0.90    1.80
   1   0 -17   -0.20    0.70
   1   1  17   17.10    3.60
  -1  -1  17   23.30    4.00
   1  -1 -17   27.50    2.50
   1  -1  17   16.20    3.50
   1  -1  17   22.50    2.80
  -1   1  17   24.90    4.00
   1  -2 -17  305.57   17.30
   1   2  17  336.97   18.70
  -1  -2  17  341.97   18.80
   1  -2  17  296.97   17.00
   1  -2  17  307.57   18.50
  -1   2  17  307.07   18.50
  -1  -2 -17  299.97   18.10
  -1  -3  17  327.27   17.60
  -1  -3  17  368.66   19.80
   1   3  17  330.27   19.50
   1  -3 -17  348.07   19.00
  -1  -3 -17  314.57   19.50
   1  -3  17  318.57   19.50
  -1   3  17  337.57   19.70
   1  -3  17  334.87   18.30
  -1  -4  17   30.10    4.00
   1  -4 -17   22.30    3.50
  -1  -4  17   27.40    2.50
   1   4  17   25.40    3.80
   1  -4  17   20.30    3.60
  -1   4  17   33.40    4.40
   1  -4  17   26.30    2.90
  -1  -4 -17   26.20    4.10
  -1  -5  17  264.57   15.10
  -1  -5  17  234.58   14.70
   1   5  17  226.08   14.90
   1  -5 -17  238.08   15.20
  -1   5  17  253.77   15.40
   1  -5  17  264.57   14.40
  -1  -5 -17  258.27   15.90
   1  -6 -17   35.30    4.80
   1   6  17   36.10    4.20
  -1   6  17   25.90    4.30
  -1  -6 -17   27.60    4.90
   1  -6  17   27.80    3.60
   1  -7 -17    9.30    3.50
   1   7  17    8.30    2.60
  -1   7  17   15.30    3.30
  -1  -7 -17   18.40    4.40
   1  -7  17   13.50    3.20
   1  -8 -17   -1.70    2.90
  -1  -8 -17    3.10    3.50
  -1   8  17    2.40    2.70
   1  -9 -17   31.70    6.00
  -1  -9 -17   33.10    6.30
   1 -10 -17   36.50    6.60
  -1 -10 -17   38.50    6.90
   1 -11 -17   62.89    8.90
  -1 -11 -17   58.19    8.80
   1 -12 -17    2.10    5.20
  -1 -12 -17    2.50    5.40
   2   0 -17   -0.50    0.60
   2   0  17    3.40    2.10
  -2   0  17    3.90    2.40
   2   1  17  309.97   17.10
  -2  -1  17  280.37   16.90
   2  -1 -17  261.47   15.10
   2  -1  17  252.67   16.70
   2  -1  17  273.87   15.90
  -2   1  17  307.37   17.00
  -2  -2  17   24.90    3.80
   2  -2 -17   26.40    2.90
   2   2  17   19.70    3.70
   2  -2  17   25.70    3.00
   2  -2  17   20.80    3.70
  -2   2  17   28.20    4.00
  -2  -3  17  523.45   32.10
   2  -3 -17  542.75   31.40
   2   3  17  576.74   32.20
  -2  -3 -17  569.34   32.80
   2  -3  17  603.34   31.30
   2  -3  17  591.84   32.60
  -2   3  17  673.23   32.80
   2  -4 -17    1.00    1.80
  -2  -4  17    3.80    2.00
   2   4  17    0.10    1.80
  -2   4  17   -0.70    1.90
  -2  -4 -17    1.00    2.50
   2  -4  17    0.70    1.40
   2   5  17  459.25   26.00
  -2  -5  17  441.76   25.90
   2  -5 -17  443.16   26.30
  -2   5  17  499.35   26.70
   2  -5  17  465.05   25.60
  -2  -5 -17  483.65   27.30
   2  -6 -17  105.49    8.60
   2   6  17  116.89    8.00
  -2   6  17  106.99    8.80
   2  -6  17  129.39    8.30
  -2  -6 -17  111.69    9.60
   2  -7 -17  218.18   14.40
  -2  -7 -17  219.18   15.20
  -2   7  17  214.98   13.70
   2  -7  17  210.68   13.30
   2  -8 -17   98.99    9.40
  -2   8  17   90.59    7.70
   2  -8  17   94.39    7.70
  -2  -8 -17   91.69   10.00
   2  -9 -17  153.48   12.30
  -2  -9 -17  170.78   13.30
   2 -10 -17    8.00    4.40
  -2 -10 -17   11.50    5.20
   2 -11 -17   48.30    8.00
  -2 -11 -17   56.09    8.60
   3   0 -17   -0.20    0.80
   3   0  17   -2.50    1.70
   3   0  17    0.10    1.80
  -3   0  17   -0.80    1.90
  -3  -1  17  791.92   43.40
   3  -1 -17  818.52   42.00
   3   1  17  787.62   43.50
   3  -1  17  717.23   43.30
  -3   1  17  796.52   43.70
   3  -1  17  843.52   43.00
   3   2  17  130.99    9.50
   3  -2 -17  141.59    8.90
  -3  -2  17  129.89    9.60
   3  -2  17  135.59    8.80
   3  -2  17  154.98   10.00
  -3   2  17  135.39    9.80
   3  -3 -17   36.80    3.80
   3   3  17   39.80    4.60
  -3  -3  17   29.20    4.20
   3  -3  17   35.10    4.70
  -3   3  17   27.20    4.30
   3  -3  17   33.70    3.80
   3  -4 -17    8.80    2.50
  -3  -4  17    6.60    2.30
   3   4  17    7.20    2.50
   3  -4  17    7.30    2.20
  -3  -4 -17    6.10    3.10
  -3   4  17    9.60    3.20
   3  -5 -17   10.20    3.00
   3   5  17   13.60    2.80
  -3  -5  17   15.00    2.90
   3  -5  17   12.40    2.70
  -3  -5 -17   14.30    4.10
  -3   5  17   13.20    3.30
   3  -6 -17   -3.90    2.30
   3   6  17    2.50    2.10
  -3   6  17    2.20    2.50
   3  -6  17   -1.30    2.10
  -3  -6 -17    3.00    3.60
   3  -7 -17  239.38   15.60
  -3  -7 -17  242.58   16.80
   3  -7  17  242.18   14.80
  -3   7  17  224.28   15.10
   3  -8 -17   20.30    4.70
  -3   8  17   16.30    3.60
  -3  -8 -17   24.40    5.90
   3  -8  17   18.70    3.80
   3  -9 -17  247.68   16.20
   3  -9  17  222.68   15.00
  -3  -9 -17  215.38   17.00
   3 -10 -17   54.69    8.00
  -3 -10 -17   88.39   10.10
   3 -11 -17   34.40    6.80
  -3 -11 -17   18.90    6.80
   4   0  17   -0.60    2.00
   4   0 -17   -1.30    0.90
  -4   0  17    4.40    2.40
   4   0  17   -0.90    1.90
  -4  -1  17 1981.10  111.19
   4   1  17 2058.89  111.29
   4  -1 -17 2191.58  109.89
   4   1 -17 2105.99  109.49
   4  -1  17 2165.68  111.59
   4  -1  17 2036.80  110.99
  -4   1  17 2243.58  111.59
   4   2  17   63.29    6.20
   4  -2 -17   50.79    4.50
  -4  -2  17   62.99    6.10
   4  -2  17   57.19    5.50
   4  -2  17   52.59    6.10
  -4   2  17   61.09    6.40
   4   3  17  672.53   38.30
  -4  -3  17  744.33   38.60
   4  -3 -17  690.73   39.20
  -4   3  17  648.44   38.60
   4  -3  17  731.53   39.10
   4  -3  17  705.33   38.10
   4   4  17   76.69    6.40
  -4  -4  17   80.59    6.70
   4  -4 -17   87.89    7.20
  -4   4  17   83.89    8.10
   4  -4  17   88.09    6.70
   4   5  17  379.76   21.90
   4  -5 -17  400.36   22.60
  -4   5  17  369.56   22.90
   4  -5  17  393.46   22.20
  -4  -5 -17  396.56   24.30
   4  -6 -17   96.39    7.70
  -4  -6 -17   88.69    9.50
  -4   6  17   91.79    8.50
   4  -6  17   85.59    7.10
   4  -7 -17  532.25   30.10
  -4   7  17  573.34   30.10
  -4  -7 -17  459.35   31.20
   4  -7  17  514.85   29.60
   4  -8 -17  138.79   11.10
  -4   8  17  131.19   10.10
   4  -8  17  133.69   10.20
  -4  -8 -17  145.09   12.40
   4  -9 -17  508.75   29.00
  -4  -9 -17  443.76   29.60
  -4   9  17  454.05   27.50
   4  -9  17  515.05   28.20
   4 -10 -17   93.19   10.20
  -4 -10 -17  109.59   11.80
   4 -11 -17  202.78   15.40
  -4 -11 -17  187.68   16.10
  -5   0  17   -0.50    1.80
   5   0 -17    0.70    1.20
   5   0  17    1.20    2.10
   5   0  17    0.60    2.20
   5   1  17  240.08   15.70
   5  -1 -17  258.77   14.50
  -5  -1  17  268.37   15.90
  -5   1  17  268.17   16.10
   5  -1  17  268.87   15.90
   5  -1  17  226.88   15.80
  -5  -2  17  103.59    7.30
   5  -2 -17   83.79    6.30
   5   2  17   89.39    7.40
   5  -2  17   95.79    7.40
   5  -2  17   87.29    8.60
  -5   2  17   94.59    7.70
   5  -3 -17  109.79    7.90
  -5  -3  17  107.79    8.30
   5   3  17  121.69    8.60
  -5   3  17  117.19    9.00
   5  -3  17  113.09    9.00
   5  -3  17  118.29    8.60
  -5  -4  17    1.20    2.00
   5  -4 -17   -0.80    2.50
   5   4  17   -0.90    1.80
  -5   4  17   -1.10    2.40
   5  -4  17   -0.50    2.10
   5  -5 -17  166.78   12.10
  -5   5  17   94.19    8.80
   5  -5  17  112.29    8.70
   5  -6 -17  172.88   12.80
  -5  -6 -17  121.99   11.30
  -5   6  17  145.79   10.60
   5  -6  17  125.09    9.80
   5  -7 -17  242.28   17.40
  -5   7  17  272.87   16.40
  -5  -7 -17  227.38   17.50
   5  -7  17  248.78   15.90
   5  -8 -17   11.30    4.70
   5  -8  17   10.40    4.10
  -5   8  17    5.90    3.50
  -5  -8 -17    6.60    4.60
   5  -9 -17  104.19   11.30
   5  -9  17   96.89    9.30
  -5  -9 -17   80.79   10.70
  -5   9  17  104.19    8.70
   5 -10 -17    2.60    4.90
   5 -10  17    0.60    3.50
  -5 -10 -17    5.90    5.30
   5 -11 -17   22.20    7.20
  -5 -11 -17    5.70    5.90
   6   0  17   -0.20    2.20
   6   0 -17   -1.40    1.30
   6   0  17    0.40    2.40
  -6   0  17    0.90    2.40
   6  -1 -17   48.90    4.20
   6   1  17   29.90    5.30
   6   1  17   49.20    5.60
  -6  -1  17   45.10    5.30
   6  -1  17   36.30    5.30
   6  -1  17   45.30    5.60
  -6   1  17   37.80    5.60
  -6  -2  17   92.99    7.10
   6   2  17   93.29    7.30
   6  -2 -17   77.49    6.30
   6  -2  17   82.89    8.20
   6  -2  17   79.99    7.40
  -6   2  17   83.79    8.30
   6  -3 -17  428.96   24.60
  -6  -3  17  405.16   24.70
   6   3  17  417.26   24.90
  -6   3  17  470.25   25.90
   6  -3  17  479.85   25.60
   6  -3  17  434.56   25.80
   6  -4 -17  113.49    9.60
   6   4  17  152.88    9.70
   6  -4  17  154.48   10.60
  -6   4  17  151.38   10.90
   6  -5 -17  627.44   35.10
   6  -5  17  613.94   35.00
  -6   5  17  627.04   35.50
   6  -6 -17   55.29    7.70
   6  -6  17   66.29    7.10
  -6   6  17   69.29    7.60
   6  -7 -17  202.98   16.00
  -6  -7 -17  200.98   15.90
   6  -7  17  189.38   13.40
  -6   7  17  197.38   13.80
   6  -8 -17   44.00    9.30
  -6  -8 -17   65.79    9.00
  -6   8  17   55.89    7.00
   6  -8  17   61.79    7.20
   6  -9 -17   53.79   10.10
  -6   9  17   51.89    6.40
   6  -9  17   40.70    6.40
  -6  -9 -17   41.50    7.90
   6 -10 -17  124.19   15.30
  -6 -10 -17  107.79   12.30
   6 -10  17  126.69   10.90
  -7   0  17    0.70    2.30
   7   0  17   -3.20    2.20
   7   0  17   -3.00    2.80
   7  -1 -17    3.60    2.00
  -7  -1  17   -0.50    2.10
   7   1  17    5.30    3.20
   7   1  17    2.00    3.00
  -7   1  17    2.60    2.70
   7  -1  17    8.20    3.60
   7  -1  17    3.50    2.90
   7  -2 -17   11.90    2.90
   7   2  17   10.80    3.30
  -7  -2  17   14.30    3.50
  -7   2  17   13.50    3.70
   7  -2  17   20.00    4.10
   7  -2  17   17.30    4.10
   7   3  17  265.87   15.00
   7  -3 -17  260.47   14.80
  -7  -3  17  238.98   14.70
  -7   3  17  219.18   15.80
   7  -3  17  205.08   15.60
   7  -3  17  220.78   15.50
   7  -4 -17    9.50    3.10
  -7   4  17    5.60    3.40
   7  -4  17    9.80    3.60
   7  -5 -17   70.59    7.40
   7  -5  17   74.09    7.60
  -7   5  17   81.29    8.30
   7  -6 -17   13.60    4.30
   7  -6  17   13.70    4.20
  -7   6  17   11.20    4.10
   7  -7 -17   -3.10    3.50
  -7   7  17   -2.50    3.30
  -7  -7 -17    2.90    4.30
   7  -7  17   -0.60    3.10
   7  -8 -17    4.90    4.60
  -7  -8 -17    4.60    4.80
   7  -8  17    5.80    3.90
  -7   8  17   -0.30    3.70
   7  -9 -17    0.80    4.80
  -7  -9 -17   -2.20    4.60
   7  -9  17    2.60    4.00
  -7   9  17   -1.40    3.50
   7 -10 -17    3.60    6.20
   7 -10  17    1.80    4.00
  -7  10  17    9.70    4.60
  -7 -10 -17    0.20    5.20
   8   0  17   -0.40    2.90
  -8   0  17    2.50    2.90
   8   0  17    0.80    2.80
   8   1  17  157.98   12.20
   8   1  17  152.78   11.10
   8  -1 -17  169.58   10.50
  -8  -1  17  150.68   10.90
  -8   1  17  133.59   11.10
   8  -1  17  142.89   11.50
   8  -1  17  159.58   11.60
   8   2  17  280.37   16.20
  -8  -2  17  254.27   15.90
   8  -2 -17  253.77   15.60
  -8   2  17  233.58   16.50
   8  -2  17  249.78   16.60
   8  -2  17  243.98   16.80
   8  -3 -17  231.18   14.70
  -8   3  17  221.38   15.70
   8  -3  17  251.57   16.20
   8  -3  17  232.78   15.80
   8  -4 -17   19.10    3.90
   8  -4  17   29.60    5.20
  -8   4  17   32.50    5.50
   8  -5 -17  208.68   14.70
  -8   5  17  227.18   15.60
   8  -5  17  244.58   15.60
   8  -6 -17   59.79    6.90
  -8   6  17   54.59    7.30
   8  -6  17   58.69    7.10
   8  -7 -17  164.68   12.80
   8  -7  17  186.18   13.40
  -8   7  17  168.38   12.90
   8  -8 -17   -0.10    3.50
  -8   8  17   -0.40    3.60
  -8  -8 -17    4.50    5.40
   8  -8  17    3.60    3.70
   8  -9 -17  120.69   12.20
   8  -9  17  145.59   11.50
  -8   9  17  125.99   10.90
   9   0  17   -1.80    3.10
   9   0  17    5.60    3.60
  -9   0  17   -3.20    2.50
   9   1  17    5.90    4.50
   9   1  17    5.60    3.20
  -9  -1  17    8.90    3.20
   9  -1  17   13.40    4.50
   9  -1  17   11.10    4.30
  -9   1  17   14.70    4.30
   9  -2 -17   30.20    4.40
  -9  -2  17   18.50    4.00
   9   2  17   27.60    4.70
  -9   2  17   29.50    5.40
   9  -2  17   18.60    5.00
   9  -2  17   19.80    5.20
   9  -3 -17   -0.80    2.90
   9  -3  17   -2.30    3.30
  -9   3  17    1.40    3.30
   9  -3  17    2.70    3.80
   9  -4 -17   -3.00    2.40
   9  -4  17    1.90    3.50
  -9   4  17    3.70    3.90
   9  -5 -17    3.20    3.50
   9  -5  17    8.00    4.40
  -9   5  17    8.00    4.40
   9  -6 -17   15.90    4.70
   9  -6  17    7.80    4.10
  -9   6  17   14.20    4.80
   9  -7 -17    9.50    4.30
   9  -7  17    4.20    4.20
  -9   7  17    0.50    3.90
   9  -8 -17    7.60    4.70
  -9  -8 -17   10.70    6.10
   9  -8  17    4.40    4.20
  -9   8  17    4.50    4.20
   9  -9 -17    0.10    4.20
  -9   9  17    2.30    4.10
  -9  -9 -17    5.30    5.60
   9  -9  17    2.30    4.90
  10   0  17    3.20    3.60
  10   0  17   -0.30    3.50
 -10   0  17   -3.80    2.90
 -10  -1  17 1498.75   79.09
  10   1  17 1448.16   80.69
  10   1  17 1452.25   78.89
 -10   1  17 1542.65   79.69
  10  -1  17 1407.66   79.29
  10  -1  17 1475.25   80.29
 -10   2  17   12.50    4.40
  10  -2  17   25.00    5.80
  10  -2  17    9.60    4.50
  10  -3 -17  403.86   24.30
  10  -3  17  382.96   25.30
 -10   3  17  403.16   25.10
  10  -3  17  445.96   25.70
  10  -4 -17    2.10    3.40
  10  -4  17    3.40    4.10
 -10   4  17   -0.80    3.40
  10  -5 -17  334.47   20.50
  10  -5  17  312.57   21.10
 -10   5  17  324.07   21.20
  10  -6 -17   45.60    6.70
 -10   6  17   51.99    7.60
  10  -6  17   47.50    7.60
  10  -7 -17  660.03   38.30
  10  -7  17  637.84   38.70
 -10   7  17  689.23   38.80
  10  -8 -17   46.80    7.50
 -10  -8 -17   41.20    8.60
 -10   8  17   56.89    8.30
  10  -8  17   58.89    8.00
 -11   0  17    4.50    3.30
  11   0  17    9.10    4.80
  11   0  17    1.60    3.70
 -11  -1  17    1.80    3.50
  11   1  17   11.50    5.30
  11  -1  17    3.80    3.80
  11  -1  17    5.90    4.70
 -11   1  17    5.60    3.80
  11  -2  17    8.00    4.20
 -11   2  17   12.90    4.60
  11  -2  17    5.40    5.10
 -11   3  17  119.69   11.40
  11  -3  17  100.19   10.80
  11  -3  17   99.19   10.70
  11  -4 -17   20.50    5.50
  11  -4  17   21.30    5.60
 -11   4  17    9.70    4.80
  11  -4  17   25.10    5.80
  11  -5 -17   54.09    7.50
  11  -5  17   65.69    8.90
 -11   5  17   58.29    8.20
  11  -6 -17    9.10    4.30
 -11   6  17    4.30    4.50
  11  -6  17    0.70    4.50
  11  -7 -17   -3.00    4.50
 -11   7  17   -1.40    4.40
  11  -7  17   -0.60    4.50
  12   0  17   -3.10    4.80
 -12   0  17   -4.10    2.80
  12   1  17  398.66   26.20
 -12  -1  17  407.16   24.50
 -12   1  17  373.96   24.60
  12  -1  17  394.06   24.60
  12  -1  17  420.86   26.70
  12  -2  17   47.30    8.00
  12  -2  17   49.99    7.20
 -12   2  17   44.30    7.10
 -12   3  17  826.02   46.40
  12  -3  17  786.82   46.70
  12  -3  17  809.62   46.20
  12  -4  17    1.20    5.20
 -12   4  17   -1.90    4.30
  12  -4  17   -1.00    4.70
  12  -5  17  749.42   44.80
 -12   5  17  773.92   44.40
  12  -6 -17   40.90    7.20
  12  -6  17   25.10    7.60
 -12   6  17   42.90    7.40
  13   0  17   -2.20    4.90
 -13   0  17   -1.10    3.90
  13   1  17   10.00    6.00
 -13   1  17    2.50    4.60
  13  -1  17    5.90    5.50
  13  -2  17   12.10    6.30
  13  -2  17   11.40    5.00
 -13   2  17   15.60    5.50
  13  -3  17   41.70    7.70
  13  -3  17   37.60    7.70
 -13   3  17   39.60    7.90
  13  -4  17    8.20    5.90
 -13   4  17   18.10    6.10
  13  -4  17    6.10    5.80
   0   0  18 1515.15   82.89
   0   0 -18 1589.44   81.09
   0  -1 -18    1.60    1.20
   0  -1  18   -0.20    1.90
   0   1  18   -4.30    1.50
   0  -2  18 1303.77   66.99
   0  -2 -18 1203.18   67.79
   0  -2  18 1399.06   69.29
   0   2  18 1264.67   68.99
   0  -3  18    5.50    2.20
   0  -3  18   -0.20    0.90
   0  -3 -18    0.70    1.60
   0   3  18    0.50    2.00
   0  -4  18  959.80   50.89
   0  -4 -18  991.60   52.29
   0   4  18 1019.70   52.49
   0  -4  18  909.01   52.29
   0   5  18    2.60    2.50
   0  -5  18   -0.90    1.30
   0  -5  18   -0.60    1.70
   0  -5 -18   -1.20    2.30
   0  -6 -18  666.53   36.10
   0   6  18  607.74   35.10
   0  -7 -18   -0.20    2.80
   0   7  18    2.70    2.30
   0  -8 -18  239.78   16.60
   0  -9 -18   -1.60    3.70
   0 -10 -18  144.69   12.30
   0 -11 -18  -12.30    3.80
   1   0  18    4.20    2.30
  -1   0  18    6.40    2.50
   1   0 -18    6.40    1.00
   1  -1 -18   30.70    2.60
  -1  -1  18   24.30    4.00
   1   1  18   25.00    4.10
   1  -1  18   24.70    4.20
  -1   1  18   30.70    4.60
  -1  -2  18   11.20    2.90
   1   2  18    8.00    2.80
   1  -2 -18    9.10    1.90
  -1  -2 -18   15.20    2.90
  -1   2  18   11.00    2.90
   1  -2  18   13.90    3.30
   1  -2  18   14.80    2.10
   1  -3 -18    6.20    2.10
  -1  -3  18    6.50    2.50
   1   3  18    4.70    2.50
  -1   3  18    3.60    2.60
  -1  -3 -18    9.60    2.80
   1  -3  18    1.90    2.20
   1  -3  18    6.40    1.60
   1  -4 -18    3.30    2.10
   1   4  18   -0.50    1.80
  -1  -4  18    5.00    2.20
  -1  -4 -18    3.30    2.40
   1  -4  18    2.10    2.40
  -1   4  18    5.10    2.50
   1  -4  18    1.70    1.30
   1  -5 -18  104.59    8.00
   1   5  18   95.39    8.00
  -1  -5  18  101.99    7.80
   1  -5  18  113.09    7.00
  -1  -5 -18   92.29    8.30
  -1   5  18  104.79    8.00
  -1  -6  18   30.00    4.20
   1  -6 -18   32.60    4.90
   1   6  18   29.90    4.30
  -1  -6 -18   41.20    5.70
  -1   6  18   32.90    4.50
   1  -6  18   38.60    4.10
   1  -7 -18  118.29   10.00
   1   7  18  126.59    8.60
  -1   7  18  119.79    9.00
  -1  -7 -18  116.29   10.30
   1  -8 -18   32.30    5.50
  -1  -8 -18   30.30    6.30
  -1   8  18   31.30    4.60
   1  -9 -18   22.70    5.40
  -1  -9 -18   22.20    5.60
   1 -10 -18   -3.70    3.50
  -1 -10 -18    0.20    4.20
   1 -11 -18   79.29   10.20
  -1 -11 -18   93.89   11.20
  -2   0  18  564.74   33.40
   2   0  18  639.04   33.90
  -2  -1  18   10.30    3.10
   2   1  18   16.80    3.30
   2  -1 -18   11.90    1.80
   2  -1  18   13.50    3.20
   2  -1  18   12.60    2.50
  -2   1  18    9.30    3.00
   2  -2 -18  641.64   34.50
  -2  -2  18  611.74   36.10
   2   2  18  678.13   36.10
  -2   2  18  680.83   36.20
   2  -2  18  647.14   34.70
   2  -2  18  618.14   35.90
   2  -3 -18    7.10    2.10
  -2  -3  18   10.70    2.80
   2   3  18    9.90    2.80
  -2   3  18   10.30    3.10
   2  -3  18   16.10    3.50
   2  -3  18    8.20    1.90
  -2  -3 -18    4.00    2.60
   2   4  18  228.48   13.80
   2  -4 -18  213.98   13.30
  -2  -4  18  218.48   13.60
   2  -4  18  194.78   13.90
   2  -4  18  215.58   12.80
  -2   4  18  220.38   14.10
  -2  -4 -18  235.48   14.60
   2   5  18   62.39    6.00
  -2  -5  18   62.89    6.00
   2  -5 -18   66.49    6.40
   2  -5  18   54.59    4.90
  -2   5  18   67.69    6.70
  -2  -5 -18   62.19    7.10
   2  -6 -18  152.48   10.40
   2   6  18  158.88    9.90
  -2  -6 -18  132.09   10.90
  -2   6  18  128.09   10.20
   2  -6  18  144.79    9.50
   2  -7 -18   93.09    8.10
   2  -7  18   86.59    6.90
  -2  -7 -18   83.89    9.20
  -2   7  18   92.69    7.70
   2  -8 -18  114.19   10.50
  -2  -8 -18  150.38   11.90
  -2   8  18  153.38   10.20
   2  -9 -18   42.50    6.50
  -2  -9 -18   38.70    6.90
   2 -10 -18  115.19   11.50
  -2 -10 -18  111.69   12.20
   2 -11 -18   25.50    6.70
  -2 -11 -18   34.20    7.40
   3   0 -18 1127.29   56.19
  -3   0  18 1049.59   58.29
   3   0  18 1042.10   58.29
   3   1  18    1.20    2.20
  -3  -1  18    2.20    2.20
   3  -1 -18   -0.40    1.10
   3  -1  18    3.20    1.90
  -3   1  18   -0.80    2.00
   3  -1  18   -1.60    1.90
  -3  -2  18  313.57   18.20
   3   2  18  274.27   17.90
   3  -2 -18  303.27   17.00
  -3   2  18  286.57   18.10
   3  -2  18  307.37   17.10
   3  -2  18  287.17   18.10
   3   3  18    6.70    2.50
   3  -3 -18    5.00    1.90
  -3  -3  18    7.00    2.60
  -3   3  18    4.80    2.60
   3  -3  18    4.40    1.80
   3  -3  18    4.30    2.50
   3   4  18   32.60    4.30
   3  -4 -18   33.90    4.20
  -3  -4  18   30.60    4.30
  -3   4  18   28.20    4.60
  -3  -4 -18   33.90    5.40
   3  -4  18   34.80    4.00
   3   5  18    2.90    2.20
  -3  -5  18    6.10    2.10
   3  -5 -18    7.20    2.80
  -3  -5 -18    2.50    3.10
   3  -5  18    3.50    2.10
  -3   5  18    3.80    2.80
   3   6  18   96.09    7.30
   3  -6 -18  114.59    8.70
   3  -6  18  102.79    7.80
  -3  -6 -18  118.39    9.80
  -3   6  18  102.29    8.40
   3  -7 -18   26.40    4.90
  -3  -7 -18   23.80    5.50
   3  -7  18   34.00    4.40
  -3   7  18   24.20    4.70
   3  -8 -18  347.87   20.90
  -3  -8 -18  323.17   21.70
   3  -8  18  322.67   19.70
  -3   8  18  331.87   20.00
   3  -9 -18   91.79    9.60
  -3  -9 -18   91.09   10.60
   3 -10 -18   91.99   10.00
  -3 -10 -18  102.59   11.30
   3 -11 -18   37.50    7.00
  -3 -11 -18   27.10    7.20
   4   0  18    7.40    2.80
   4   0  18    5.90    2.70
   4   0 -18    8.70    1.50
  -4   0  18    9.80    3.10
   4   1  18   13.20    3.60
  -4  -1  18   17.80    3.50
   4  -1 -18   19.50    2.30
   4  -1  18   15.30    3.00
  -4   1  18   15.00    3.50
   4  -1  18   14.00    3.30
   4  -2 -18   58.69    4.50
   4   2  18   56.59    6.00
  -4  -2  18   48.10    5.70
  -4   2  18   59.39    6.40
   4  -2  18   48.60    5.20
   4  -2  18   55.69    6.20
   4   3  18   24.10    3.90
  -4  -3  18   19.40    3.60
   4  -3 -18   24.60    4.50
   4  -3  18   15.90    3.60
  -4   3  18   26.00    4.30
   4  -3  18   20.20    3.40
   4  -4 -18   18.40    3.70
  -4  -4  18   17.10    3.30
   4   4  18   13.60    3.10
  -4   4  18   20.50    4.10
   4  -4  18   13.90    3.00
   4   5  18    1.00    1.90
   4  -5 -18    1.20    2.20
   4  -5  18    1.70    2.30
  -4  -5 -18   -0.40    3.10
  -4   5  18   -1.50    2.30
   4  -6 -18    4.50    2.80
  -4  -6 -18    4.20    3.80
  -4   6  18    1.90    3.10
   4  -6  18    3.90    2.70
   4  -7 -18    2.40    2.90
  -4  -7 -18   -2.40    3.30
   4  -7  18    2.60    2.70
  -4   7  18    6.50    3.40
   4  -8 -18    0.00    3.40
  -4  -8 -18    5.60    4.90
  -4   8  18    3.10    3.00
   4  -8  18   -0.90    2.60
   4  -9 -18   15.60    4.60
  -4  -9 -18   15.30    5.30
   4  -9  18   11.90    4.40
  -4   9  18   19.80    4.40
   4 -10 -18    9.20    4.60
  -4 -10 -18   14.70    6.50
   4 -11 -18    0.70    4.40
  -4 -11 -18    2.50    5.10
   5   0  18  732.33   38.60
   5   0 -18  656.33   36.90
  -5   0  18  638.84   38.20
   5   0  18  741.43   38.60
   5  -1 -18  132.99    8.10
  -5  -1  18  122.99    9.30
   5   1  18  159.08   10.10
  -5   1  18  122.59    9.70
   5  -1  18  119.69    9.30
   5  -1  18  136.69    9.90
   5   2  18  781.62   42.40
  -5  -2  18  733.53   42.10
   5  -2 -18  759.82   41.20
  -5   2  18  755.32   42.70
   5  -2  18  868.71   43.10
   5  -2  18  731.33   41.90
   5   3  18  218.38   13.10
   5  -3 -18  193.48   12.20
  -5  -3  18  181.18   12.70
   5  -3  18  211.38   12.80
  -5   3  18  185.68   13.30
   5  -3  18  199.78   13.60
   5  -4 -18 1058.19   58.69
   5   4  18 1106.19   57.69
  -5  -4  18 1097.89   57.89
   5  -4  18 1048.70   57.79
  -5   4  18 1062.39   58.49
   5  -5 -18    3.20    3.60
   5  -5  18    2.90    2.60
  -5   5  18    2.90    3.00
   5  -6 -18  373.06   22.70
  -5   6  18  371.46   21.10
  -5  -6 -18  306.97   21.80
   5  -6  18  319.57   20.20
   5  -7 -18   22.50    5.60
   5  -7  18   21.70    4.30
  -5  -7 -18    9.00    4.50
  -5   7  18   22.60    4.60
   5  -8 -18  199.28   15.10
  -5   8  18  219.18   13.90
  -5  -8 -18  182.68   14.90
   5  -8  18  186.68   13.60
   5  -9 -18   51.79    8.10
  -5  -9 -18   51.79    8.40
   5  -9  18   48.20    6.70
  -5   9  18   56.79    6.70
   5 -10 -18  193.08   15.60
  -5 -10 -18  173.78   15.20
   5 -11 -18   85.29   11.90
  -5 -11 -18   90.09   11.40
   6   0  18   28.60    4.80
  -6   0  18   28.90    4.50
   6   0  18   23.60    4.30
  -6  -1  18   -2.70    1.80
   6  -1 -18    0.60    1.60
   6   1  18   -1.40    2.70
   6   1  18   -1.40    2.40
  -6   1  18    2.60    2.70
   6  -1  18   -0.30    2.60
   6  -1  18    0.50    2.60
   6  -2 -18    1.80    1.70
  -6  -2  18    3.80    2.70
   6   2  18    5.20    2.80
  -6   2  18    3.60    2.90
   6  -2  18   -2.00    2.40
   6  -2  18    7.50    3.50
  -6  -3  18   46.00    5.30
   6   3  18   47.80    5.50
   6  -3 -18   47.90    4.90
   6  -3  18   39.60    5.70
  -6   3  18   44.50    5.90
   6  -3  18   41.00    5.40
   6  -4 -18   45.20    5.10
   6   4  18   36.80    4.60
  -6   4  18   28.80    5.20
   6  -4  18   38.50    5.20
   6  -5 -18    9.70    3.60
   6  -5  18    6.80    3.20
  -6   5  18    8.70    3.70
   6  -6 -18    2.40    3.90
   6  -6  18    4.50    3.30
  -6   6  18   -2.40    3.40
  -6  -6 -18   -0.70    3.60
   6  -7 -18   34.70    7.20
   6  -7  18   12.00    4.20
  -6  -7 -18   23.90    6.40
  -6   7  18   29.60    5.20
   6  -8 -18    4.70    6.00
  -6   8  18    3.30    3.90
  -6  -8 -18    5.20    4.70
   6  -8  18    9.20    4.10
   6  -9 -18   29.30    8.80
  -6   9  18   37.80    5.90
   6  -9  18   47.40    6.50
  -6  -9 -18   27.80    6.70
   6 -10 -18    7.70    7.20
   6 -10  18   -2.40    4.00
  -6 -10 -18   -4.70    5.30
   7   0  18   59.39    6.80
  -7   0  18   48.10    6.20
   7   0  18   58.99    6.90
  -7  -1  18   95.19    8.20
   7   1  18   95.69    9.90
   7   1  18  102.79    8.40
   7  -1  18  101.09    8.70
   7  -1  18  108.49    9.10
  -7   1  18   98.49    8.50
   7   2  18  470.05   26.50
   7  -2 -18  444.96   25.40
  -7  -2  18  446.66   26.00
  -7   2  18  461.25   26.80
   7  -2  18  480.45   26.90
   7  -2  18  423.46   26.80
   7   3  18  128.39    9.00
  -7  -3  18  115.89    8.70
   7  -3 -18  125.69    8.70
  -7   3  18  111.69    9.60
   7  -3  18  104.69    9.40
   7  -3  18  116.29    9.70
   7  -4 -18 1374.76   73.89
   7  -4  18 1414.06   74.49
  -7   4  18 1364.26   74.99
   7  -5 -18   51.69    6.00
  -7   5  18   38.60    6.20
   7  -5  18   44.50    6.00
   7  -6 -18  481.05   28.80
  -7   6  18  538.35   29.60
   7  -6  18  471.15   28.90
   7  -7 -18   64.19    8.00
   7  -7  18   73.09    7.90
  -7   7  18   68.89    8.10
  -7  -7 -18   61.79    9.40
   7  -8 -18   83.69   10.00
  -7  -8 -18   96.19   11.30
   7  -8  18   90.69    9.20
  -7   8  18  106.29    9.90
   7  -9 -18   -2.50    4.00
  -7   9  18   -1.70    3.70
  -7  -9 -18   -3.80    5.40
   7  -9  18    1.70    3.30
   7 -10 -18  125.59   13.80
   7 -10  18  111.29   11.00
  -7  10  18  112.99   10.60
  -7 -10 -18  118.09   13.10
   8   0  18  165.98   13.10
   8   0  18  180.68   12.80
  -8   0  18  203.08   13.00
   8   1  18    8.20    4.00
  -8  -1  18    4.40    2.60
   8   1  18    6.50    3.40
  -8   1  18    5.00    3.10
   8  -1  18    5.90    3.50
   8  -1  18    7.40    3.90
  -8  -2  18   62.39    6.30
   8   2  18   40.50    5.60
   8  -2 -18   48.20    5.60
   8  -2  18   56.69    6.80
  -8   2  18   54.79    6.80
   8  -2  18   46.80    6.70
   8  -3 -18   20.00    4.00
   8  -3  18   31.70    5.20
  -8   3  18   31.90    5.50
   8  -3  18   24.20    5.30
   8  -4 -18   41.70    5.40
   8  -4  18   29.90    5.40
  -8   4  18   48.40    6.40
   8  -5 -18    5.60    3.50
  -8   5  18   10.80    4.60
   8  -5  18    6.10    3.60
   8  -6 -18    4.60    3.20
   8  -6  18    8.90    4.20
  -8   6  18   10.80    4.50
   8  -7 -18   21.10    5.10
  -8   7  18   26.30    5.60
   8  -7  18   26.80    5.60
   8  -8 -18   43.90    6.80
  -8  -8 -18   43.70    8.70
  -8   8  18   56.99    7.50
   8  -8  18   54.89    7.70
   8  -9 -18   50.39    7.90
   8  -9  18   56.39    8.10
  -8  -9 -18   45.00    9.00
   9   0  18 2165.18  117.29
   9   0  18 2303.07  118.29
  -9   0  18 2166.18  117.29
   9   1  18   82.29    8.10
   9   1  18   54.89    7.80
  -9  -1  18   67.09    7.20
  -9   1  18   60.69    7.70
   9  -1  18   53.79    7.50
   9  -1  18   64.09    8.00
  -9  -2  18  932.11   50.39
   9   2  18  872.31   50.19
  -9   2  18  890.01   51.09
   9  -2  18  983.10   51.69
   9  -2  18  924.81   51.39
   9  -3 -18   86.19    8.30
   9  -3  18   87.79    9.00
   9  -3  18   72.49    8.50
  -9   3  18   87.59    9.00
   9  -4 -18  116.69    9.80
   9  -4  18  126.39   10.70
  -9   4  18  140.29   11.00
   9  -5 -18    6.00    3.70
  -9   5  18   -1.60    3.90
   9  -5  18   -0.30    3.60
   9  -6 -18  392.56   23.20
  -9   6  18  382.76   23.70
   9  -6  18  342.77   23.00
   9  -7 -18    8.40    4.20
  -9   7  18   14.50    5.00
   9  -7  18   15.20    4.70
   9  -8 -18  631.24   38.10
   9  -8  18  689.23   38.80
  -9  -8 -18  695.33   40.60
  -9   8  18  631.14   38.30
   9  -9 -18   13.70    5.20
  -9  -9 -18   14.90    6.50
  -9   9  18   16.80    5.80
   9  -9  18   21.30    5.90
  10   0  18  133.49   11.10
 -10   0  18  139.99   11.00
  10   0  18  160.58   13.10
  10   1  18    0.20    3.80
 -10  -1  18    2.20    3.40
  10   1  18    6.50    3.70
 -10   1  18    8.50    4.00
  10  -1  18    9.50    4.50
  10  -1  18   15.20    5.20
 -10   2  18   75.39    8.60
  10  -2  18   73.09    8.60
  10  -2  18   75.99    9.00
 -10   3  18    6.50    4.20
  10  -3  18    2.90    4.60
  10  -3  18    4.10    4.20
  10  -4 -18   49.50    7.80
 -10   4  18   56.89    7.80
  10  -4  18   81.29    9.10
  10  -4  18   69.59    8.40
  10  -5 -18    6.30    3.50
  10  -5  18    2.80    4.30
 -10   5  18    2.00    4.30
  10  -6 -18   20.50    5.00
 -10   6  18   30.80    6.40
  10  -6  18   15.20    5.20
  10  -7 -18    4.50    4.40
  10  -7  18    3.10    4.30
 -10   7  18    4.90    4.90
  10  -8 -18   21.60    5.80
 -10  -8 -18   34.00    7.90
  10  -8  18   19.50    6.40
 -10   8  18   29.40    6.40
  11   0  18  863.31   49.99
  11   0  18  895.81   48.40
 -11   0  18  833.32   48.10
 -11  -1  18  107.59    9.40
  11   1  18  111.69   11.90
  11  -1  18  103.69   10.50
 -11   1  18   98.79   10.20
  11  -1  18  116.69   11.90
 -11   2  18  529.65   32.90
  11  -2  18  540.45   33.70
  11  -2  18  605.14   33.30
  11  -3  18  124.39   12.00
  11  -3  18  113.59   11.30
 -11   3  18  111.39   11.20
  11  -4  18  248.78   18.00
 -11   4  18  227.78   17.60
  11  -4  18  268.97   17.80
 -11   5  18   34.20    7.30
  11  -5  18   39.80    7.30
  11  -6  18  512.65   31.70
 -11   6  18  512.05   31.50
  11  -7 -18   85.89    9.90
 -11   7  18   78.49   10.20
  11  -7  18   96.79   10.70
  12   0  18   12.00    5.70
 -12   0  18   10.20    4.10
 -12  -1  18    3.30    3.50
  12   1  18    3.80    5.00
 -12   1  18    4.00    3.90
  12  -1  18    4.30    5.20
  12  -1  18    4.60    4.10
  12  -2  18   -2.30    4.40
 -12   2  18    1.60    4.60
  12  -2  18    3.80    4.60
  12  -3  18   -0.50    5.00
 -12   3  18   -4.70    4.40
  12  -3  18    7.80    4.60
 -12   4  18    1.90    4.50
  12  -4  18    5.80    4.80
  12  -4  18   -1.10    5.00
 -12   5  18    5.80    4.70
  12  -5  18    3.50    5.00
  12  -5  18    3.10    4.70
 -13   0  18   17.50    4.90
  13   0  18   16.50    6.80
  13   1  18    8.70    6.00
  13  -1  18   -0.90    5.20
 -13   1  18   -0.20    4.00
  13  -2  18  202.78   15.10
 -13   2  18  172.68   15.30
  13  -2  18  213.68   16.60
 -13   3  18    3.10    4.90
  13  -3  18    0.80    4.50
  13  -3  18   14.30    6.20
   0   0 -19    1.10    1.10
   0   0  19    0.10    2.10
   0  -1 -19   -0.90    1.10
   0  -1  19   -1.50    1.90
   0   1  19    2.20    2.30
   0  -2 -19   28.30    3.40
   0   2  19   20.90    3.90
   0  -2  19   21.90    4.00
   0  -3 -19    1.20    1.70
   0   3  19    1.60    2.50
   0  -3  19   -0.30    1.00
   0  -3  19    1.10    2.00
   0   4  19  149.99   10.50
   0  -4 -19  155.68   10.40
   0  -4  19  155.08   10.60
   0  -5  19   -0.50    2.10
   0  -5 -19    1.70    2.20
   0   5  19    0.80    2.30
   0   6  19  262.37   16.10
   0  -6 -19  263.27   16.70
   0  -7 -19    0.70    3.40
   0   7  19   -2.20    2.20
   0  -8 -19   71.59    8.40
   0  -9 -19    0.70    3.70
   0 -10 -19   47.30    7.50
   0 -11 -19   -2.30    4.40
   1   0 -19    0.20    0.70
   1   0  19    0.00    2.20
  -1   0  19    0.20    2.00
   1  -1 -19  914.11   47.80
   1   1  19  897.01   49.80
  -1  -1  19  986.10   49.99
  -1   1  19  882.41   49.70
   1  -1  19  869.41   49.80
   1  -2 -19  490.65   25.90
  -1  -2  19  488.35   27.50
   1   2  19  451.85   27.30
  -1   2  19  449.16   27.30
   1  -2  19  523.85   27.60
   1  -2  19  465.35   25.70
  -1  -2 -19  472.85   26.60
  -1  -3  19 2757.02  149.49
   1   3  19 2906.81  149.39
   1  -3 -19 3006.00  148.49
   1  -3  19 2779.62  149.49
   1  -3  19 2880.91  147.79
  -1  -3 -19 2890.21  149.09
  -1   3  19 2713.63  149.39
  -1  -4  19    7.00    2.60
   1   4  19    5.90    2.50
   1  -4 -19    2.80    2.00
   1  -4  19    5.70    2.80
  -1  -4 -19    5.50    2.50
  -1   4  19    3.20    2.50
   1  -4  19    6.20    1.70
  -1  -5  19 2270.77  124.89
   1   5  19 2418.06  125.09
   1  -5 -19 2243.38  124.99
   1  -5  19 2460.75  125.49
   1  -5  19 2322.07  125.39
  -1  -5 -19 2543.25  125.89
  -1   5  19 2414.26  125.29
  -1  -6  19  260.47   15.40
   1   6  19  261.57   15.50
   1  -6 -19  246.08   15.90
  -1  -6 -19  251.07   16.70
  -1   6  19  231.48   15.40
   1  -7 -19  741.23   43.20
   1   7  19  783.02   42.20
  -1  -7 -19  756.52   43.70
  -1   7  19  810.32   42.60
   1  -8 -19   18.10    4.80
  -1  -8 -19   23.10    5.30
  -1   8  19   21.70    4.10
   1  -9 -19  375.86   23.90
  -1  -9 -19  377.56   24.40
   1 -10 -19   33.00    6.40
  -1 -10 -19   19.30    6.00
   1 -11 -19  519.35   31.60
  -1 -11 -19  483.45   31.40
   2   0  19    0.90    2.20
   2   0 -19    0.10    0.60
  -2   0  19   -0.10    2.30
   2  -1 -19  201.28   11.60
  -2  -1  19  200.18   13.70
   2   1  19  212.28   13.60
   2  -1  19  205.88   12.50
  -2   1  19  223.88   13.60
   2  -1  19  206.98   13.50
   2  -2 -19    1.10    1.30
   2   2  19    2.00    2.40
  -2  -2  19    1.50    2.30
   2  -2  19   -2.80    1.90
  -2   2  19    6.40    2.80
   2  -2  19    1.00    1.60
   2  -3 -19  324.37   18.60
  -2  -3  19  350.36   19.80
   2   3  19  302.27   19.40
   2  -3  19  336.97   18.40
  -2  -3 -19  324.37   19.70
  -2   3  19  310.47   19.60
   2  -3  19  348.77   19.90
  -2  -4  19   -0.20    1.70
   2   4  19    0.10    2.30
   2  -4 -19    2.50    1.80
  -2  -4 -19    5.00    2.60
   2  -4  19   -2.20    1.90
  -2   4  19    3.30    2.50
   2  -4  19    1.30    1.50
  -2  -5  19   83.69    6.50
   2  -5 -19   72.49    6.90
   2   5  19   79.29    6.50
  -2  -5 -19   65.59    7.30
  -2   5  19   67.59    7.30
   2  -5  19   76.99    5.70
   2  -6 -19   28.80    4.70
   2   6  19   36.00    4.60
  -2   6  19   32.50    5.30
  -2  -6 -19   34.10    5.60
   2  -6  19   32.80    4.10
   2  -7 -19    3.50    3.10
  -2  -7 -19    1.70    3.80
  -2   7  19   -2.90    2.40
   2  -8 -19   31.60    5.80
  -2  -8 -19   29.60    6.00
  -2   8  19   35.00    4.80
   2  -9 -19    5.50    3.90
  -2  -9 -19    5.80    4.80
   2 -10 -19   20.80    5.40
  -2 -10 -19   17.70    6.30
   2 -11 -19   22.80    6.30
  -2 -11 -19   25.00    7.10
   3   0  19    0.40    2.60
   3   0 -19   -1.20    1.10
  -3   0  19    1.20    2.30
  -3  -1  19 2449.55  120.59
   3   1  19 2296.27  120.29
   3  -1 -19 2297.77  118.39
  -3   1  19 2299.07  120.39
   3  -1  19 2124.49  120.19
   3  -1  19 2223.68  119.39
   3  -2 -19   26.10    3.30
  -3  -2  19   20.30    3.90
   3   2  19   14.90    3.50
  -3   2  19   26.40    4.20
   3  -2  19   21.20    3.20
   3  -2  19   25.10    4.20
   3   3  19  304.57   18.10
   3  -3 -19  326.97   17.30
  -3  -3  19  279.97   18.10
  -3   3  19  293.47   18.40
   3  -3  19  279.37   17.10
   3  -3  19  309.87   18.60
  -3  -4  19   -0.20    2.10
   3  -4 -19    2.70    2.00
   3   4  19    0.00    1.90
   3  -4  19    0.80    1.60
  -3  -4 -19    1.90    2.60
   3  -4  19   -0.80    2.20
  -3   4  19    0.70    2.60
   3   5  19  202.28   11.90
   3  -5 -19  157.98   11.60
  -3  -5  19  162.98   11.50
  -3   5  19  166.68   12.20
  -3  -5 -19  166.98   12.80
   3  -5  19  216.48   11.60
   3   6  19   37.20    4.30
   3  -6 -19   27.50    4.70
  -3   6  19   38.00    5.30
   3  -6  19   30.90    4.10
  -3  -6 -19   24.30    5.40
   3  -7 -19  789.12   46.70
  -3  -7 -19  898.31   48.40
  -3   7  19  803.72   46.50
   3  -7  19  904.01   46.40
   3  -8 -19    1.40    3.10
  -3  -8 -19    4.00    3.90
  -3   8  19    3.70    3.10
   3  -9 -19  706.03   42.40
  -3  -9 -19  796.82   44.00
   3 -10 -19   13.30    5.00
  -3 -10 -19   26.10    6.80
   3 -11 -19  171.48   13.80
  -3 -11 -19  153.18   15.30
  -4   0  19    1.40    2.30
   4   0  19    4.40    2.60
   4   0  19    3.90    2.40
  -4  -1  19  165.68   10.90
   4  -1 -19  146.69    8.80
   4   1  19  171.88   11.00
   4  -1  19  144.79   10.80
   4  -1  19  141.99   10.20
  -4   1  19  136.99   10.60
   4  -2 -19   71.59    5.40
   4   2  19   64.09    6.80
  -4  -2  19   79.49    7.40
   4  -2  19   74.69    7.60
   4  -2  19   72.79    6.10
  -4   2  19   85.09    7.80
   4  -3 -19   21.20    4.10
   4   3  19   11.40    3.20
  -4  -3  19   13.10    3.50
   4  -3  19   12.20    2.70
   4  -3  19   15.30    3.90
  -4   3  19    7.50    3.20
  -4  -4  19   -2.10    2.00
   4   4  19    2.10    2.10
   4  -4 -19    0.80    2.30
   4  -4  19    3.10    2.10
   4  -4  19    0.80    2.90
  -4   4  19    4.10    3.00
   4   5  19    2.40    2.20
   4  -5 -19    3.50    2.50
  -4   5  19    4.60    3.20
  -4  -5 -19    3.00    3.40
   4  -5  19    5.80    2.70
   4  -6 -19   71.19    7.10
  -4  -6 -19   79.99    9.00
   4  -6  19   74.59    6.50
  -4   6  19   75.79    7.70
   4  -7 -19    1.10    3.00
   4  -7  19    4.30    2.80
  -4  -7 -19   -0.40    3.60
  -4   7  19    3.10    3.40
   4  -8 -19   16.40    4.70
  -4  -8 -19   19.90    5.80
  -4   8  19   17.30    4.20
   4  -8  19   17.40    4.80
   4  -9 -19   36.30    6.10
  -4   9  19   33.40    5.30
  -4  -9 -19   34.40    7.00
   4 -10 -19   -1.60    3.80
  -4 -10 -19    0.50    4.60
   4 -11 -19   18.40    6.00
  -4 -11 -19   -0.70    5.70
   5   0  19    2.70    2.50
   5   0  19    0.60    2.20
  -5   0  19   -0.80    2.30
   5   1  19  308.77   19.20
   5  -1 -19  318.87   17.40
  -5  -1  19  328.07   19.20
   5  -1  19  310.87   18.90
   5  -1  19  318.67   19.30
  -5   1  19  286.37   18.80
   5  -2 -19  232.98   13.30
  -5  -2  19  249.88   14.70
   5   2  19  209.88   14.50
   5  -2  19  219.98   14.20
   5  -2  19  217.78   14.90
  -5   2  19  226.88   14.80
   5  -3 -19  253.47   14.90
  -5  -3  19  230.68   15.60
   5   3  19  275.07   15.90
   5  -3  19  270.37   16.60
  -5   3  19  264.87   16.40
   5  -3  19  221.78   15.30
   5  -4 -19   19.70    4.40
  -5  -4  19   13.10    3.30
   5   4  19   12.90    3.10
  -5   4  19   12.20    3.70
   5  -4  19   14.80    3.20
   5  -4  19   15.00    3.60
   5  -5 -19  538.55   30.30
   5  -5  19  460.85   27.80
  -5   5  19  484.85   28.80
   5  -6 -19  273.87   18.20
  -5  -6 -19  259.47   18.00
  -5   6  19  227.88   16.60
   5  -6  19  264.67   16.20
   5  -7 -19  334.07   22.60
   5  -7  19  368.36   21.30
  -5  -7 -19  382.56   23.60
  -5   7  19  331.17   21.70
   5  -8 -19   45.80    7.30
  -5  -8 -19   31.60    6.80
  -5   8  19   53.09    6.70
   5  -8  19   29.20    5.10
   5  -9 -19  115.89   12.40
  -5  -9 -19  142.49   13.50
  -5   9  19  115.19   10.00
   5 -10 -19    8.80    5.10
  -5 -10 -19    2.00    5.40
   6   0  19   -3.00    2.20
  -6   0  19    0.10    2.30
   6   0  19    4.00    2.90
  -6  -1  19  129.59    9.10
   6   1  19  135.49    9.40
  -6   1  19   99.19    9.10
   6  -1  19  112.49    9.50
   6  -1  19  109.99    9.30
  -6  -2  19   17.60    3.90
   6   2  19   18.40    3.90
   6  -2 -19   17.80    2.90
   6  -2  19   14.00    3.50
   6  -2  19   17.70    4.10
  -6   2  19   13.90    3.80
   6  -3 -19  501.75   28.40
   6   3  19  529.65   29.00
  -6  -3  19  542.85   29.10
   6  -3  19  487.25   29.20
  -6   3  19  524.85   29.90
   6  -3  19  474.75   29.70
   6   4  19   18.40    3.50
   6  -4 -19   15.50    3.50
   6  -4  19   26.00    4.20
  -6   4  19   16.20    4.30
   6  -5 -19  467.65   27.00
  -6   5  19  486.05   27.90
   6  -5  19  445.56   26.90
   6  -6 -19   17.70    5.60
  -6   6  19   10.20    4.00
  -6  -6 -19    4.60    3.80
   6  -6  19    2.00    3.30
   6  -7 -19   54.79    8.80
   6  -7  19   55.09    6.80
  -6   7  19   52.39    7.10
  -6  -7 -19   55.59    8.60
   6  -8 -19   11.90    6.60
  -6   8  19   17.90    4.60
  -6  -8 -19   12.90    5.40
   6  -8  19   13.30    4.30
   6  -9 -19   29.20    8.50
   6  -9  19   29.70    5.70
  -6  -9 -19   37.00    7.50
  -6   9  19   36.20    5.90
   6 -10 -19    9.90    7.60
  -6 -10 -19   -2.30    4.80
   7   0  19   -1.10    2.90
   7   0  19   -0.10    2.80
  -7   0  19    3.80    2.70
   7   1  19   11.30    3.90
  -7  -1  19   18.40    3.80
   7   1  19   13.80    4.10
  -7   1  19   10.50    3.50
   7  -1  19    8.50    3.90
   7  -1  19   16.30    4.40
  -7  -2  19   79.59    7.50
   7   2  19   76.29    7.50
   7  -2  19   67.49    7.40
  -7   2  19   68.59    7.90
   7  -2  19   67.69    7.60
   7   3  19  289.87   16.70
   7  -3 -19  257.97   16.10
  -7  -3  19  250.07   16.40
   7  -3  19  268.47   17.10
   7  -3  19  270.37   17.70
  -7   3  19  279.17   17.80
   7  -4 -19   41.40    5.20
  -7   4  19   37.60    5.90
   7  -4  19   35.40    5.40
   7  -5 -19  279.97   17.40
   7  -5  19  280.37   17.70
  -7   5  19  271.37   18.10
   7  -6 -19   23.80    5.00
   7  -6  19   24.60    5.00
  -7   6  19   25.80    5.60
   7  -7 -19   17.10    4.80
  -7  -7 -19   19.50    5.90
  -7   7  19    4.60    4.50
   7  -7  19   11.10    4.10
   7  -8 -19   33.60    6.70
  -7  -8 -19   21.60    6.30
  -7   8  19   32.80    6.30
   7  -8  19   56.09    7.00
   7  -9 -19   18.40    5.80
   7  -9  19   18.30    4.80
  -7   9  19   11.70    4.90
  -7  -9 -19   17.10    6.50
   7 -10 -19   42.40    8.60
  -7  10  19   27.10    5.40
  -7 -10 -19   19.10    7.70
  -8   0  19    4.70    3.30
   8   0  19    3.70    3.40
   8   0  19   -2.70    2.60
  -8  -1  19  297.07   19.90
   8   1  19  324.97   20.30
   8   1  19  357.86   21.70
   8  -1  19  338.87   20.60
   8  -1  19  332.17   20.80
  -8   1  19  309.77   20.50
  -8  -2  19  118.79   10.00
   8   2  19  142.79   10.60
   8  -2  19  147.49   11.10
   8  -2  19  167.58   11.50
  -8   2  19  140.79   11.50
   8   3  19  240.78   19.10
   8  -3 -19  270.87   16.30
  -8   3  19  227.08   16.70
   8  -3  19  254.97   17.30
   8  -3  19  238.08   16.50
   8  -4 -19    0.70    2.80
  -8   4  19    2.00    3.40
   8  -4  19    4.80    3.50
   8  -4  19    1.00    3.10
   8  -5 -19  140.89   10.90
   8  -5  19  143.59   11.60
  -8   5  19  167.18   12.20
   8  -6 -19   64.19    7.10
   8  -6  19   48.90    7.10
  -8   6  19   71.39    8.10
   8  -7 -19  113.79   10.20
  -8   7  19  133.39   12.00
   8  -7  19  123.79   10.30
   8  -8 -19    5.70    4.00
  -8  -8 -19   11.20    6.10
   8  -8  19   13.00    4.50
  -8   8  19    3.20    4.10
   8  -9 -19   72.59    9.30
  -8   9  19   76.89    8.80
   8  -9  19   87.19    9.50
  -8  -9 -19   74.39   10.50
   9   0  19    2.60    3.60
  -9   0  19    1.50    3.20
   9   0  19    4.90    4.10
   9   1  19    3.30    4.10
  -9  -1  19    4.90    3.50
   9   1  19   13.30    3.80
  -9   1  19    2.10    3.30
   9  -1  19    9.60    4.40
   9  -1  19    7.90    4.30
   9   2  19   74.49    7.30
  -9  -2  19   64.19    7.00
  -9   2  19   61.59    7.70
   9  -2  19   55.99    7.70
   9  -2  19   63.39    8.10
   9  -3  19   21.60    4.90
  -9   3  19   26.20    5.40
   9  -3  19   32.40    5.90
   9  -4 -19   -0.10    3.40
   9  -4  19    9.30    4.40
   9  -4  19   -3.40    3.50
  -9   4  19   -1.70    3.60
   9  -5 -19   14.70    4.40
  -9   5  19   12.80    4.90
   9  -5  19   24.00    5.20
   9  -6 -19   -0.10    3.20
  -9   6  19    5.50    4.20
   9  -6  19   -3.40    3.30
   9  -7 -19    5.50    4.20
   9  -7  19   11.70    4.50
  -9   7  19    4.10    4.50
   9  -8 -19   73.89    8.90
  -9  -8 -19   75.29   11.00
   9  -8  19   72.49    8.70
  -9   8  19   76.59    9.10
  10   0  19   -1.00    3.70
  10   0  19    2.30    3.40
 -10   0  19    2.80    3.30
  10   1  19  342.07   22.00
 -10  -1  19  300.57   19.90
  10   1  19  313.77   20.20
  10  -1  19  327.07   21.30
  10  -1  19  328.67   20.50
 -10   1  19  314.97   20.50
 -10   2  19   18.90    4.80
  10  -2  19   17.50    5.20
  10  -2  19    7.00    4.40
  10  -3  19   16.00    5.30
  10  -3  19    9.30    4.60
 -10   3  19   13.80    4.50
 -10   4  19    8.50    4.30
  10  -4  19   20.00    5.10
  10  -4  19    2.50    4.50
 -10   5  19    4.20    4.20
  10  -5  19    0.50    3.90
  10  -6 -19    4.50    4.00
 -10   6  19   -5.60    4.60
  10  -6  19    5.50    4.70
  10  -7 -19  115.89   11.40
 -10   7  19  116.19   11.60
  10  -7  19  128.89   12.20
  11   0  19    1.60    3.30
  11   0  19    2.10    4.30
 -11   0  19    0.70    3.50
  11   1  19    5.10    5.20
 -11  -1  19    5.80    3.50
 -11   1  19    6.10    4.00
  11  -1  19    5.50    4.80
  11  -1  19    1.80    4.00
  11  -2  19   15.70    5.40
  11  -2  19   15.20    5.20
 -11   2  19   19.40    5.40
 -11   3  19   33.30    6.70
  11  -3  19   14.70    5.20
  11  -3  19   23.60    5.70
 -11   4  19    9.50    5.00
  11  -4  19   12.70    5.00
  11  -4  19   13.40    5.20
  11  -5  19   -5.60    4.00
 -11   5  19    1.70    4.60
  11  -5  19    6.00    4.70
  11  -6  19   -0.50    4.40
 -11   6  19    5.60    5.30
 -12   0  19    0.30    3.60
  12   0  19    0.50    4.60
  12   1  19   16.00    5.90
 -12  -1  19   12.80    4.70
 -12   1  19   24.10    5.80
  12  -1  19   11.70    4.70
  12  -1  19   14.20    5.80
 -12   2  19   46.00    7.30
  12  -2  19   31.70    7.00
  12  -2  19   34.40    6.50
 -12   3  19    3.60    4.60
  12  -3  19    6.50    5.00
  12  -3  19    1.30    5.10
  12  -4  19    8.30    5.40
  12  -4  19   -5.90    4.00
 -12   4  19   -1.00    5.20
 -12   5  19   10.10    5.50
  12  -5  19    1.40    4.80
  12  -5  19    6.70    5.40
 -13   0  19    3.30    4.50
  13   0  19    3.80    5.60
  13   1  19   67.79   10.00
  13  -1  19   52.39    9.20
 -13   1  19   60.39    8.30
 -13   2  19   -2.90    4.10
  13  -2  19    0.40    5.00
  13  -2  19   -4.70    4.10
  13  -3  19  197.18   16.20
 -13   3  19  166.48   14.60
  13  -3  19  205.58   15.10
   0   0  20   15.30    3.80
   0   0 -20   17.70    2.10
   0  -1  20   -2.20    1.90
   0  -1 -20   -0.50    1.20
   0   1  20   -0.70    1.90
   0  -2  20  871.51   48.20
   0   2  20  891.01   48.20
   0  -2 -20  868.51   46.70
   0   3  20    0.20    1.90
   0  -3  20    0.60    2.30
   0  -3 -20   -1.60    1.60
   0   4  20 2848.71  154.38
   0  -4  20 2988.00  154.48
   0  -4 -20 2995.70  154.08
   0   5  20   -2.90    2.30
   0  -5 -20    4.90    2.60
   0  -5  20   -1.40    1.90
   0  -6  20  924.41   52.89
   0  -6 -20  990.30   53.69
   0   6  20 1022.60   53.19
   0  -7 -20    0.50    3.10
   0   7  20    1.00    2.60
   0  -8 -20   20.90    5.10
   0  -9 -20   -0.20    3.70
   0 -10 -20  127.19   12.40
   0 -11 -20   -1.60    4.70
   1   0  20  619.34   33.90
  -1   0  20  582.94   33.90
   1   0 -20  597.04   31.40
   1  -1 -20   31.60    2.70
   1   1  20   29.60    4.70
  -1  -1  20   35.10    4.90
   1  -1  20   27.00    4.50
  -1  -1 -20   22.90    3.30
  -1   1  20   24.80    4.40
   1  -2 -20  316.27   17.60
   1   2  20  335.37   19.40
  -1  -2  20  317.97   19.40
   1  -2  20  298.27   17.40
  -1  -2 -20  324.97   18.40
   1  -2  20  288.27   19.00
  -1   2  20  340.27   19.40
  -1  -3  20   48.70    5.90
   1  -3 -20   49.99    4.40
   1   3  20   42.90    5.50
   1  -3  20   57.89    6.10
  -1   3  20   47.30    5.90
  -1  -3 -20   52.09    5.40
   1  -3  20   52.19    4.00
   1   4  20   34.40    4.70
   1  -4 -20   38.10    4.60
  -1  -4  20   29.90    4.60
   1  -4  20   43.50    5.30
  -1  -4 -20   40.00    4.90
  -1   4  20   34.90    4.80
   1   5  20    7.10    3.00
  -1  -5  20   -0.40    2.10
   1  -5 -20    6.80    2.60
  -1   5  20    5.90    3.20
   1  -5  20    4.30    2.70
  -1  -5 -20   10.90    3.30
   1  -6 -20  120.89    9.20
  -1  -6  20  120.29    8.90
   1   6  20  124.39    8.90
  -1   6  20  101.19    9.00
  -1  -6 -20  136.19   10.00
   1   7  20   -0.10    2.30
   1  -7 -20    2.40    3.10
  -1   7  20   -1.20    2.70
  -1  -7 -20    1.80    3.20
   1  -8 -20   45.40    6.50
  -1   8  20   47.90    5.60
  -1  -8 -20   60.39    7.70
   1  -9 -20   18.90    5.60
  -1  -9 -20   20.70    5.60
   1 -10 -20   11.40    5.10
  -1 -10 -20   20.70    5.80
   1 -11 -20    6.10    5.40
  -1 -11 -20    5.70    5.00
   2   0  20 1655.13   87.89
  -2   0  20 1636.64   87.69
   2  -1 -20  397.16   21.00
   2   1  20  384.86   23.00
  -2  -1  20  366.36   23.10
   2  -1  20  416.06   23.30
   2  -1  20  400.96   22.00
  -2   1  20  371.76   23.10
   2   2  20 1435.36   76.79
   2  -2 -20 1422.56   75.09
  -2  -2  20 1509.95   76.99
   2  -2  20 1493.65   75.49
  -2   2  20 1379.26   76.89
   2  -2  20 1360.56   76.79
  -2  -3  20  468.35   26.30
   2   3  20  460.55   26.20
   2  -3 -20  472.15   25.10
   2  -3  20  449.66   24.90
  -2  -3 -20  448.36   26.40
   2  -3  20  425.16   26.30
  -2   3  20  446.16   26.40
  -2  -4  20  543.65   32.70
   2   4  20  593.24   33.00
   2  -4 -20  579.14   32.20
   2  -4  20  672.73   33.70
   2  -4  20  592.24   31.70
  -2   4  20  596.54   33.50
  -2  -4 -20  539.55   33.00
   2  -5 -20   72.29    6.30
  -2  -5  20   61.99    6.60
   2   5  20   77.59    6.60
  -2  -5 -20   88.89    7.40
  -2   5  20   80.99    7.70
   2  -5  20   72.09    7.60
   2  -6 -20  411.46   25.10
   2   6  20  453.25   24.80
  -2   6  20  448.76   25.30
  -2  -6 -20  413.56   25.80
   2  -7 -20   26.10    4.90
  -2   7  20   26.90    4.60
  -2  -7 -20   21.30    5.00
   2  -8 -20  460.95   29.60
  -2  -8 -20  486.05   30.40
  -2   8  20  561.14   29.20
   2  -9 -20  107.19   10.80
  -2  -9 -20  134.39   11.30
   2 -10 -20  303.77   21.10
  -2 -10 -20  346.07   22.40
   2 -11 -20   94.79   10.70
  -2 -11 -20   98.19   11.50
   3   0  20  712.13   38.40
  -3   0  20  658.93   38.30
   3   1  20   27.30    4.30
  -3  -1  20   16.70    3.80
   3  -1 -20   22.80    2.40
  -3   1  20   21.90    4.10
   3  -1  20   17.30    3.90
   3  -1  20   23.30    3.50
   3  -2 -20  474.05   25.10
   3   2  20  404.06   25.90
  -3  -2  20  475.05   26.70
   3  -2  20  469.95   25.30
  -3   2  20  467.55   26.50
   3  -2  20  419.26   26.20
   3  -3 -20   24.70    3.20
   3   3  20   24.60    4.10
  -3  -3  20   20.80    3.90
   3  -3  20   23.50    4.30
   3  -3  20   21.20    3.20
  -3   3  20   28.30    4.60
  -3  -4  20   50.29    6.00
   3  -4 -20   56.79    5.10
   3   4  20   52.79    5.90
  -3  -4 -20   59.69    6.80
   3  -4  20   63.39    5.10
  -3   4  20   51.79    6.40
   3  -4  20   49.10    6.10
   3  -5 -20    7.90    2.90
  -3  -5  20    3.30    2.50
   3   5  20    4.20    2.50
   3  -5  20    6.90    2.40
  -3   5  20    6.20    3.20
  -3  -5 -20    1.30    3.00
   3   6  20  267.97   16.40
   3  -6 -20  291.77   17.30
   3  -6  20  278.87   17.00
  -3  -6 -20  285.67   18.30
  -3   6  20  249.28   17.30
   3  -7 -20    3.40    3.30
  -3  -7 -20   11.70    4.90
  -3   7  20    2.80    3.00
   3  -8 -20  131.59   10.10
  -3   8  20  117.89    9.30
  -3  -8 -20   96.29   11.30
   3  -9 -20   40.70    6.50
  -3  -9 -20   36.00    7.10
   3 -10 -20   36.50    6.90
  -3 -10 -20   56.59    8.60
   3 -11 -20   40.30    7.40
  -3 -11 -20   61.59    9.40
   4   0  20 2656.63  155.88
  -4   0  20 3044.30  156.28
   4   0  20 3221.88  156.18
  -4  -1  20   89.39    8.50
   4   1  20  105.49    8.00
  -4   1  20   88.99    7.70
   4  -1  20   92.69    7.30
   4  -1  20   83.39    7.60
  -4  -2  20 1561.34   84.89
   4   2  20 1594.34   84.69
   4  -2 -20 1615.54   83.19
   4  -2  20 1521.15   84.89
   4  -2  20 1530.75   83.89
  -4   2  20 1704.33   85.09
   4   3  20   98.39    8.10
  -4  -3  20   89.29    8.20
   4  -3 -20   98.89    8.60
   4  -3  20  130.69    9.20
   4  -3  20  117.39    7.90
  -4   3  20  101.99    8.60
   4  -4 -20  493.35   27.40
   4   4  20  467.05   27.10
  -4  -4  20  464.55   27.30
   4  -4  20  438.06   27.80
   4  -4  20  518.55   26.90
  -4   4  20  469.85   27.90
   4  -5 -20   67.89    6.50
   4   5  20   72.79    6.10
  -4  -5 -20   59.89    7.90
  -4   5  20   71.29    7.70
   4  -5  20   62.59    6.40
   4  -6 -20  681.83   38.30
   4  -6  20  650.33   37.80
  -4   6  20  681.63   38.80
  -4  -6 -20  758.32   40.40
   4  -7 -20  202.08   13.50
  -4  -7 -20  191.78   14.70
  -4   7  20  184.48   13.30
   4  -7  20  207.58   14.10
   4  -8 -20  985.60   53.99
  -4  -8 -20  945.71   55.29
  -4   8  20 1001.60   53.79
   4  -9 -20   43.80    6.40
  -4   9  20   31.60    5.50
  -4  -9 -20   33.40    7.00
   4 -10 -20  261.77   18.60
  -4 -10 -20  292.77   20.30
   4 -11 -20    4.00    5.00
  -4 -11 -20   11.10    5.90
   5   0  20    6.60    2.70
   5   0  20    0.30    2.90
  -5   0  20    3.90    2.90
   5   1  20   19.00    3.90
  -5  -1  20   15.80    3.70
   5  -1  20   10.80    3.10
   5  -1  20   13.50    3.70
  -5   1  20   11.60    3.50
  -5  -2  20   51.19    6.40
   5   2  20   64.09    6.60
   5  -2 -20   67.69    5.00
   5  -2  20   53.39    6.10
  -5   2  20   67.49    7.40
   5  -2  20   59.99    6.90
   5  -3 -20    7.40    2.50
  -5  -3  20    6.00    3.00
   5   3  20    7.60    3.20
  -5   3  20    1.30    2.80
   5  -3  20    2.60    2.60
   5  -3  20    5.60    3.30
  -5  -4  20   78.69    7.30
   5   4  20   73.59    7.00
   5  -4 -20   73.39    7.60
  -5   4  20   85.19    8.40
   5  -4  20   73.09    6.70
   5  -4  20   70.29    7.80
   5  -5 -20    3.30    4.00
   5  -5  20   -0.40    2.40
  -5   5  20   -0.90    2.70
   5  -6 -20   65.99    8.70
   5  -6  20   60.89    6.70
  -5   6  20   59.39    7.30
  -5  -6 -20   68.59    9.20
   5  -7 -20    6.50    4.10
   5  -7  20    1.30    3.00
  -5   7  20    3.90    3.50
  -5  -7 -20   -1.60    3.80
   5  -8 -20    5.20    4.20
  -5  -8 -20   10.20    5.20
  -5   8  20    6.60    3.60
   5  -9 -20   48.10    8.00
  -5   9  20   42.20    6.10
  -5  -9 -20   57.59    8.60
   5 -10 -20   15.00    6.10
  -5 -10 -20   19.20    6.30
  -6   0  20  177.38   13.00
   6   0  20  194.78   13.30
   6   0  20  192.58   13.20
  -6  -1  20   23.10    4.30
   6   1  20   28.00    5.00
  -6   1  20   34.40    5.40
   6  -1  20   31.60    4.80
   6  -1  20   28.10    5.10
   6   2  20  563.84   34.40
  -6  -2  20  655.63   34.70
   6  -2  20  649.14   34.70
   6  -2  20  582.94   35.10
  -6   2  20  611.34   35.10
  -6  -3  20   11.70    3.40
   6   3  20    5.30    2.90
   6  -3 -20    7.90    2.50
  -6   3  20    8.70    3.50
   6  -3  20   11.70    3.40
   6  -3  20    9.20    3.60
   6   4  20 1261.97   64.99
   6  -4 -20 1194.28   64.79
   6  -4  20 1259.97   66.49
  -6   4  20 1180.08   66.29
   6  -4  20 1176.18   65.39
   6  -5 -20   65.59    7.20
   6  -5  20   79.79    7.60
  -6   5  20   71.39    8.10
   6  -6 -20  396.46   25.80
  -6   6  20  374.96   25.30
  -6  -6 -20  491.45   27.50
   6  -6  20  443.86   25.20
   6  -7 -20    7.70    4.80
  -6  -7 -20    4.90    4.40
   6  -7  20    1.00    3.40
  -6   7  20    5.00    3.80
   6  -8 -20  115.79   13.70
  -6   8  20  105.09   10.00
  -6  -8 -20  108.19   11.60
   6  -8  20   94.29    9.40
   6  -9 -20   14.40    6.90
  -6  -9 -20   21.10    6.20
  -6   9  20   11.90    4.30
   6 -10 -20   91.29   13.70
  -6 -10 -20   77.79   10.50
  -7   0  20    1.80    3.20
   7   0  20   11.50    3.70
   7   0  20   11.50    4.30
   7   1  20    6.00    3.20
  -7  -1  20    5.80    3.00
   7  -1  20   11.10    4.00
  -7   1  20    7.40    3.30
   7  -1  20    1.30    3.40
  -7  -2  20   79.29    8.00
   7   2  20   72.09    7.70
  -7   2  20   83.49    8.50
   7  -2  20   77.99    8.10
   7  -2  20   84.49    8.70
  -7  -3  20    1.90    2.60
   7   3  20   10.20    3.30
   7  -3  20    5.70    3.60
  -7   3  20    4.60    3.50
   7  -3  20   10.90    4.30
   7  -4 -20  133.89    9.70
  -7   4  20  120.79   10.80
   7  -4  20  130.89   10.90
   7  -4  20  141.19   10.30
   7  -5 -20    6.70    3.30
   7  -5  20    0.60    3.20
  -7   5  20    8.50    3.90
   7  -6 -20   12.70    4.40
  -7   6  20   10.30    4.40
   7  -6  20   15.80    4.40
   7  -7 -20   11.60    4.50
  -7  -7 -20    8.50    4.90
  -7   7  20   -3.40    3.40
   7  -7  20    3.80    3.90
   7  -8 -20   11.50    5.10
  -7  -8 -20    8.40    5.20
   7  -8  20   10.00    4.00
  -7   8  20    4.00    4.00
   7  -9 -20    2.30    5.30
  -7  -9 -20   -2.10    4.70
  -7   9  20    4.70    3.90
   8   0  20    3.90    3.60
  -8   0  20    1.40    2.90
   8   0  20   -0.90    3.10
  -8  -1  20   25.40    4.60
   8   1  20   21.80    4.70
   8   1  20   20.20    5.30
   8  -1  20   21.70    5.30
   8  -1  20   20.70    4.80
  -8   1  20   42.50    6.00
   8   2  20   17.40    4.30
  -8  -2  20   17.10    4.10
  -8   2  20   15.70    4.50
   8  -2  20   19.60    4.70
   8  -2  20   18.60    4.60
   8   3  20   15.70    5.70
  -8   3  20   30.50    5.50
   8  -3  20   19.30    4.80
   8  -3  20   13.80    4.60
   8  -4  20   46.10    6.70
  -8   4  20   49.10    6.90
   8  -4  20   37.40    6.60
   8  -5 -20   21.90    4.50
  -8   5  20   13.20    5.10
   8  -5  20   15.60    4.60
   8  -6 -20    9.80    3.60
   8  -6  20   11.30    4.20
  -8   6  20   11.20    4.80
   8  -7 -20    9.30    4.30
  -8  -7 -20    2.30    4.30
  -8   7  20   13.40    4.70
   8  -7  20   16.40    4.80
   8  -8 -20    6.30    4.40
  -8   8  20   -0.60    4.10
   8  -8  20   -0.80    3.30
  -8  -8 -20    1.60    5.30
   8  -9 -20   15.80    5.90
  -8   9  20   15.80    5.60
   8  -9  20   28.20    5.90
  -8  -9 -20   29.70    7.50
  -9   0  20  155.78   11.80
   9   0  20  160.88   12.70
   9   0  20  159.38   12.20
  -9  -1  20   14.10    3.90
   9   1  20   10.50    4.70
   9   1  20   15.10    4.60
   9  -1  20    5.30    4.00
   9  -1  20   17.70    5.00
  -9   1  20   15.20    4.70
  -9  -2  20   73.09    7.70
   9   2  20   77.39    7.90
   9  -2  20   70.19    8.50
  -9   2  20   61.89    8.00
   9  -2  20   81.29    9.00
   9  -3  20    0.30    3.90
  -9   3  20    1.20    3.50
   9  -3  20    5.90    4.20
  -9   4  20   22.90    5.60
   9  -4  20   18.40    4.80
   9  -4  20   16.60    5.20
  -9   5  20    0.90    3.60
   9  -5  20   -1.20    3.80
   9  -6 -20   31.50    5.50
  -9   6  20   27.10    6.50
   9  -6  20   36.30    6.30
   9  -7 -20    3.50    4.00
   9  -7  20    9.70    4.80
  -9   7  20    4.00    5.20
   9  -8 -20   63.29    8.10
  -9  -8 -20   83.09   10.80
   9  -8  20   70.69    8.70
  -9   8  20   60.29    8.60
 -10   0  20  105.19   10.40
  10   0  20  120.39   10.90
  10   0  20  117.09   11.70
  10   1  20    7.00    4.80
  10   1  20    7.20    4.20
 -10  -1  20    3.10    3.60
  10  -1  20    6.90    4.40
 -10   1  20   10.40    4.50
  10  -1  20   15.70    4.50
 -10   2  20   94.59    9.70
  10  -2  20   81.79    9.60
  10  -2  20   84.59    9.40
 -10   3  20    3.10    3.80
  10  -3  20   11.00    5.20
  10  -3  20    3.90    4.30
  10  -4  20   29.20    6.10
  10  -4  20   32.20    6.10
 -10   4  20   42.70    7.10
  10  -5  20   -4.80    3.60
  10  -5  20    3.70    4.60
 -10   5  20   -3.40    3.80
  10  -6  20    8.80    4.60
 -10   6  20    9.50    5.20
  10  -7 -20   26.80    6.20
  10  -7  20   18.40    5.60
 -10   7  20   23.60    6.50
  11   0  20  304.77   21.80
  11   0  20  338.57   20.90
 -11   0  20  318.97   20.60
 -11  -1  20    3.90    3.60
  11   1  20    3.80    4.70
  11  -1  20    2.20    3.70
 -11   1  20    5.60    3.80
  11  -1  20    4.20    4.90
  11  -2  20  191.48   14.40
 -11   2  20  153.88   13.30
  11  -2  20  159.48   13.30
 -11   3  20   -4.50    3.70
  11  -3  20   -4.00    3.50
  11  -3  20    0.10    4.00
  11  -4  20   87.29    9.90
 -11   4  20   90.49   10.20
  11  -4  20   88.99   10.50
 -11   5  20   13.60    5.70
  11  -5  20   18.10    6.00
  11  -5  20   22.10    6.30
  11  -6  20   69.59    9.40
 -11   6  20   89.39   10.20
  12   0  20    9.80    5.50
 -12   0  20   12.80    4.50
  12   1  20    3.90    5.10
 -12  -1  20    6.90    5.80
  12  -1  20   -0.50    4.60
 -12   1  20   -3.70    3.50
  12  -1  20    5.80    4.40
  12  -2  20   48.60    8.40
  12  -2  20   60.09    8.00
 -12   2  20   63.29    8.40
  12  -3  20   30.70    7.00
 -12   3  20   17.90    6.00
  12  -3  20   23.40    6.50
  12  -4  20  115.09   11.60
 -12   4  20   92.99   10.90
  12  -4  20  108.69   11.60
  12  -5  20   25.80    6.90
  12  -5  20   19.10    6.30
 -12   5  20   19.10    6.10
  13   0  20  168.48   14.90
 -13   0  20  147.39   12.40
  13   1  20    5.50    5.60
  13  -1  20   -5.80    5.30
 -13   1  20    1.10    4.60
 -13   2  20  150.88   13.40
  13  -2  20  178.58   13.50
  13  -2  20  163.88   14.80
   0   0  21    2.50    2.60
   0   0 -21    0.10    1.00
   0   1  21   -0.50    2.10
   0  -1  21    2.70    2.50
   0  -1 -21    0.20    1.20
   0  -2  21   35.20    5.10
   0  -2 -21   38.40    4.00
   0   2  21   39.10    5.40
   0   3  21    3.60    2.60
   0  -3 -21    0.60    1.70
   0  -3  21    0.60    2.30
   0  -4 -21  250.07   14.90
   0   4  21  239.38   15.20
   0  -4  21  226.08   15.20
   0   5  21    1.90    2.80
   0  -5 -21   -2.20    1.80
   0  -5  21    4.70    2.70
   0  -6  21  333.37   20.00
   0  -6 -21  339.97   20.30
   0   6  21  310.27   19.70
   0  -7  21    1.60    2.50
   0   7  21    1.30    2.70
   0  -7 -21   -6.00    2.40
   0  -8 -21   49.90    6.90
   0  -9 -21   -5.60    3.10
   0 -10 -21   20.40    5.70
   0 -11 -21   -2.50    4.60
   1   0  21    5.80    2.70
  -1   0  21   -2.40    2.10
  -1  -1  21    9.20    3.30
   1  -1 -21   15.30    2.00
   1   1  21   23.40    4.10
   1  -1  21   21.00    4.10
  -1   1  21   19.70    4.30
  -1  -1 -21   14.80    2.60
  -1  -2  21  174.48   12.00
   1  -2 -21  168.68   10.20
   1   2  21  173.38   11.90
   1  -2  21  167.78   10.60
   1  -2  21  157.18   11.80
  -1  -2 -21  173.98   11.00
  -1   2  21  183.48   12.00
   1   3  21   14.10    3.50
  -1  -3  21   13.10    3.30
   1  -3 -21   18.10    2.90
   1  -3  21   12.80    3.60
  -1  -3 -21   20.40    3.40
  -1   3  21   17.60    3.80
   1   4  21   28.00    4.50
  -1  -4  21   33.60    4.70
   1  -4 -21   32.40    4.10
  -1  -4 -21   25.10    4.20
   1  -4  21   39.10    5.40
  -1   4  21   40.10    5.40
   1   5  21   27.90    4.50
   1  -5 -21   39.20    4.90
  -1  -5  21   28.30    4.60
   1  -5  21   39.60    5.20
  -1   5  21   29.60    5.00
  -1  -5 -21   36.20    5.20
   1  -6 -21    9.40    3.20
   1   6  21    7.90    3.20
  -1  -6  21    3.50    2.60
   1  -6  21    6.70    2.80
  -1   6  21    7.10    3.20
  -1  -6 -21    4.90    3.40
   1   7  21    2.40    2.60
   1  -7 -21   -0.10    2.80
  -1   7  21    2.10    3.20
  -1  -7 -21    3.30    3.40
   1  -8 -21   -2.80    3.30
  -1  -8 -21   -0.20    3.40
  -1   8  21    0.00    2.60
   1  -9 -21    2.00    3.70
  -1  -9 -21    3.90    4.20
   1 -10 -21   15.30    5.40
  -1 -10 -21   20.90    6.30
   1 -11 -21    5.20    5.00
  -1 -11 -21    5.20    5.30
   2   0  21    2.80    2.50
  -2   0  21   -2.00    2.00
   2   1  21  201.48   13.90
  -2  -1  21  230.58   14.30
   2  -1 -21  208.88   11.80
  -2   1  21  193.18   14.00
   2  -1  21  228.38   14.30
   2  -2 -21    1.10    1.30
   2   2  21    0.70    2.20
  -2  -2  21    3.10    2.80
   2  -2  21    1.40    2.20
   2  -2  21   -0.10    1.60
  -2   2  21    1.20    2.50
   2   3  21   35.80    4.90
  -2  -3  21   31.50    4.90
   2  -3 -21   35.30    3.70
  -2   3  21   22.60    4.30
   2  -3  21   23.00    3.10
   2  -3  21   28.20    4.60
  -2  -3 -21   26.80    4.40
   2   4  21   99.99    8.00
   2  -4 -21   94.89    7.40
  -2  -4  21  112.49    8.40
  -2   4  21  101.49    8.70
   2  -4  21   97.29    8.30
  -2  -4 -21  108.69    8.60
   2   5  21    8.30    3.00
  -2  -5  21    8.10    2.90
   2  -5 -21    7.80    2.90
  -2  -5 -21   10.90    3.60
  -2   5  21    2.40    3.30
   2  -5  21    5.10    2.90
   2  -6 -21  175.98   12.00
   2   6  21  180.78   11.60
  -2   6  21  146.69   11.60
  -2  -6 -21  182.48   12.70
   2  -7 -21  138.09   10.50
  -2   7  21  128.69   10.10
  -2  -7 -21  124.09   11.00
   2  -8 -21  131.59   10.60
  -2  -8 -21  132.29   11.40
   2  -9 -21   55.39    7.60
  -2  -9 -21   35.90    6.80
   2 -10 -21   44.80    7.40
  -2 -10 -21   58.59    8.70
   2 -11 -21    3.20    5.30
  -2 -11 -21   -0.40    5.00
  -3   0  21    0.40    2.60
   3   0  21   -0.60    2.20
   3   1  21  708.53   36.80
  -3  -1  21  661.33   37.00
  -3   1  21  591.54   36.40
   3  -1  21  649.54   36.70
   3  -1  21  642.64   35.70
   3   2  21   -0.60    2.30
  -3  -2  21    1.60    2.40
   3  -2 -21    2.70    1.90
  -3   2  21    0.50    2.60
   3  -2  21    1.40    1.70
   3  -2  21    6.00    2.80
   3  -3 -21  125.49    8.60
  -3  -3  21  143.19   10.10
   3   3  21  127.09    9.80
   3  -3  21  148.49   10.50
  -3   3  21  145.49   10.30
   3  -3  21  134.49    8.90
   3  -4 -21    5.10    2.30
  -3  -4  21    8.10    2.80
   3   4  21    3.70    2.50
   3  -4  21   13.20    3.60
  -3  -4 -21    4.50    2.90
   3  -4  21    4.00    2.20
  -3   4  21    4.10    3.40
  -3  -5  21   15.90    3.40
   3  -5 -21   19.10    3.50
   3   5  21   13.50    3.30
  -3  -5 -21   12.70    4.00
  -3   5  21   15.80    4.10
   3  -5  21   17.60    4.10
   3  -6 -21   38.20    5.20
   3   6  21   39.70    4.90
  -3  -6 -21   44.30    6.60
  -3   6  21   43.30    6.00
   3  -7 -21   57.09    6.80
  -3  -7 -21   65.69    8.20
  -3   7  21   58.39    6.90
   3  -8 -21   65.89    7.50
  -3  -8 -21   64.09    8.30
  -3   8  21   47.20    6.60
   3  -9 -21   76.69    8.90
  -3  -9 -21   93.99   10.40
   3 -10 -21   41.70    7.20
  -3 -10 -21   28.80    6.70
   3 -11 -21   25.80    6.30
  -3 -11 -21   30.30    7.50
  -4   0  21    0.90    2.60
   4   0  21    5.60    3.10
   4   1  21  265.17   17.70
  -4  -1  21  281.97   17.90
   4  -1  21  299.37   17.40
  -4   1  21  311.67   18.20
   4  -1  21  261.27   17.60
  -4  -2  21  309.07   19.50
   4   2  21  297.57   19.10
   4  -2  21  316.97   18.70
  -4   2  21  341.07   19.80
   4  -2  21  310.87   19.50
   4  -3 -21  101.49    8.20
  -4  -3  21   90.29    7.90
   4   3  21   99.39    7.80
  -4   3  21   85.29    8.60
   4  -3  21   94.29    7.30
   4  -3  21   94.79    9.10
   4  -4 -21   26.80    4.40
  -4  -4  21   24.60    4.50
   4   4  21   22.80    4.00
   4  -4  21   23.80    4.60
   4  -4  21   19.60    3.50
  -4   4  21   10.10    4.00
   4  -5 -21   42.70    5.10
   4   5  21   42.60    5.00
   4  -5  21   43.20    5.00
  -4   5  21   34.90    5.40
  -4  -5 -21   27.80    5.80
   4  -5  21   36.30    5.90
   4  -6 -21   27.10    4.60
  -4  -6 -21   13.20    5.00
  -4   6  21   17.60    4.80
   4  -7 -21  158.18   11.90
  -4  -7 -21  179.88   13.70
  -4   7  21  180.48   12.50
   4  -8 -21   15.30    4.30
  -4   8  21   18.30    4.50
  -4  -8 -21   32.50    6.40
   4  -9 -21  102.29   10.20
  -4  -9 -21  116.39   12.10
  -4   9  21  112.29    9.60
   4 -10 -21   47.20    7.30
  -4 -10 -21   33.00    8.10
[truncated: 1,396,572 more chars]
