# Supplementary material for: New platinum(II) complexes with benzo­thia­zole ligands
Source: Acta Crystallogr E Crystallogr Commun. 2016 Feb 24;72(Pt 3):412–6. doi: 10.1107/S2056989016002826 (PMC4778805; doi:10.1107/S2056989016002826)
Supplement: Supplementary file 2 [file e-72-00412-1sup2.hkl]

data_1                                                                          
_shelx_title ' emel_jc_11_a_a.res in Pbca'                                      
_shelx_refln_list_code          4                                               
_shelx_F_calc_maximum      966.03                                               
_exptl_crystal_F_000      2688.00                                               
_reflns_d_resolution_high  0.8030                                               
                                                                                
loop_                                                                           
 _space_group_symop_operation_xyz                                               
 'x, y, z'                                                                      
 '-x+1/2, -y, z+1/2'                                                            
 '-x, y+1/2, -z+1/2'                                                            
 'x+1/2, -y+1/2, -z'                                                            
 '-x, -y, -z'                                                                   
 'x-1/2, y, -z-1/2'                                                             
 'x, -y-1/2, z-1/2'                                                             
 '-x-1/2, y-1/2, z'                                                             
                                                                                
_cell_length_a    12.1142                                                       
_cell_length_b    10.6555                                                       
_cell_length_c    34.0434                                                       
_cell_angle_alpha  90.000                                                       
_cell_angle_beta   90.000                                                       
_cell_angle_gamma  90.000                                                       
                                                                                
_shelx_F_squared_multiplier     1.000                                           
                                                                                
loop_                                                                           
 _refln_index_h                                                                 
 _refln_index_k                                                                 
 _refln_index_l                                                                 
 _refln_F_squared_calc                                                          
 _refln_F_squared_meas                                                          
 _refln_F_squared_sigma                                                         
 _refln_observed_status                                                         
   2   0   0     633760.00     653515.62     23958.00 o                         
   4   0   0      29673.71      27447.43      1296.75 o                         
   6   0   0     119266.62     129414.69     10354.78 o                         
   8   0   0      47134.54      45831.12      1823.73 o                         
  10   0   0      19765.17      21434.84      1448.78 o                         
  12   0   0       9366.49       9577.17       983.74 o                         
  14   0   0      52797.25      52025.64      3174.80 o                         
   2   1   0      51026.04      49921.25      1175.64 o                         
   4   1   0      22742.58      22018.53       624.38 o                         
   6   1   0       5352.01       4715.04       216.41 o                         
   8   1   0       3122.21       2657.80       188.36 o                         
  10   1   0        165.69        -17.89       208.40 o                         
  12   1   0          1.15        403.09       286.18 o                         
  14   1   0       2420.13       3980.52       502.71 o                         
   0   2   0     933209.00     894221.38     46481.80 o                         
   2   2   0     307037.69     323699.03     11880.90 o                         
   4   2   0      78306.72      96071.85      4227.33 o                         
   6   2   0      67494.06      78353.94      1871.17 o                         
   8   2   0      16586.13      18030.79       575.42 o                         
  10   2   0      12737.75      11279.17       675.84 o                         
  12   2   0       3110.99       3235.75       585.77 o                         
  14   2   0      45364.83      46588.78      2669.52 o                         
   2   3   0     171617.05     184892.03      6825.82 o                         
   4   3   0      26320.63      25095.12       808.89 o                         
   6   3   0      10286.07      10073.65       397.37 o                         
   8   3   0         67.13         76.12       118.25 o                         
  10   3   0        129.53        812.50       255.58 o                         
  12   3   0        872.84       1627.65       473.98 o                         
  14   3   0       4305.43       5239.77       778.05 o                         
   0   4   0     121501.17     136753.53      7216.19 o                         
   2   4   0     345668.09     366806.47     13465.11 o                         
   4   4   0     153525.75     157647.83      6984.12 o                         
   6   4   0        442.73        169.92        82.55 o                         
   8   4   0       2037.28       2691.88       429.27 o                         
  10   4   0       4562.02       4890.99       643.90 o                         
  12   4   0        697.40         44.72       411.38 o                         
  14   4   0      30465.25      34454.22      2298.38 o                         
   2   5   0       8723.66       8869.19       702.03 o                         
   4   5   0        282.86         62.26       161.16 o                         
   6   5   0       3033.77       2888.62       420.33 o                         
   8   5   0      12095.99      12072.30       921.14 o                         
  10   5   0      11170.31      12751.98      1055.29 o                         
  12   5   0        251.49        339.84       402.44 o                         
   0   6   0     283438.66     275983.41     14414.50 o                         
   2   6   0     182598.55     187991.38      6993.38 o                         
   4   6   0      20714.65      22414.60      2338.18 o                         
   6   6   0       6927.83       6044.65       626.02 o                         
   8   6   0      17295.07      20773.05      1404.07 o                         
  10   6   0        580.25        196.75       348.78 o                         
  12   6   0       2004.04       2745.53       634.96 o                         
   2   7   0      10084.58      10576.11       634.96 o                         
   4   7   0       6541.42       5310.85       693.09 o                         
   6   7   0       2622.21       2518.88       702.03 o                         
   8   7   0      17356.06      17160.04      1234.15 o                         
  10   7   0       3615.00       3282.12       590.25 o                         
  12   7   0        139.26        608.13       465.04 o                         
   0   8   0     402854.72     388691.62     20281.18 o                         
   2   8   0      67466.27      70149.95      2744.48 o                         
   4   8   0       1092.16        814.51       245.65 o                         
   6   8   0      17630.92      21019.86      1756.87 o                         
   8   8   0      12856.05      12721.44       758.53 o                         
  10   8   0        184.10       -134.15       348.78 o                         
  12   8   0       6426.33       7055.22       912.20 o                         
   2   9   0      25086.90      24858.04      1515.86 o                         
   4   9   0         98.13        603.38       242.60 o                         
   6   9   0      24226.04      25776.72      2454.88 o                         
   8   9   0       4766.88       4894.02       488.59 o                         
  10   9   0        885.70        962.21       340.78 o                         
   0  10   0      87977.40      86640.83      4801.55 o                         
   2  10   0      30612.37      31137.15      1375.40 o                         
   4  10   0      15730.61      14122.87      1063.78 o                         
   6  10   0       9329.30       9031.30       673.46 o                         
   8  10   0         92.05         31.61       429.27 o                         
   2  11   0      21315.09      22330.00      1792.65 o                         
   4  11   0       5381.20       4776.48       527.14 o                         
   6  11   0      17667.27      19077.00      1052.20 o                         
   8  11   0       4353.73       4411.75       520.99 o                         
   0  12   0      25287.40      26451.03      1770.74 o                         
   2  12   0      31044.52      33562.34      1547.16 o                         
   4  12   0      25182.21      27078.50      1366.27 o                         
   6  12   0       1896.06       1670.46       399.73 o                         
   2  13   0          3.84        -58.13       297.22 o                         
   1   1   1     403129.88     424188.50     12657.63 o                         
   2   1   1      43887.17      46913.24       823.29 o                         
   3   1   1       2637.08       2087.19       132.58 o                         
   4   1   1      67325.45      73477.89      1295.96 o                         
   5   1   1      66123.70      71929.48      1275.71 o                         
   6   1   1      82297.37      86179.04      1532.12 o                         
   7   1   1      27189.60      27131.59       529.03 o                         
   8   1   1       7473.71       7550.41       239.35 o                         
   9   1   1        641.09        570.12        96.73 o                         
  10   1   1       9427.78       9436.60       326.58 o                         
  11   1   1         81.92         19.03       165.69 o                         
  12   1   1      80769.66      82347.32      2520.23 o                         
  13   1   1      19562.70      20670.66       773.34 o                         
  14   1   1      28435.73      27920.31       982.28 o                         
  15   1   1      13407.37      12710.56       635.67 o                         
   0   2   1      21789.22      23364.53       727.77 o                         
   1   2   1      91284.95      91383.42      2356.60 o                         
   2   2   1      17548.65      18371.82       519.96 o                         
   3   2   1      10689.03      11328.90       293.55 o                         
   4   2   1      14640.50      13534.61       279.49 o                         
   5   2   1      20917.55      19005.28       346.13 o                         
   6   2   1        438.34        357.42        45.24 o                         
   7   2   1       2414.06       2231.45        95.86 o                         
   8   2   1      38541.76      38736.22      1073.06 o                         
   9   2   1        329.31        466.66       107.32 o                         
  10   2   1       2972.60       2950.29       333.67 o                         
  11   2   1         52.45        160.86       173.24 o                         
  12   2   1       9352.64      10101.64       508.09 o                         
  13   2   1         10.48        114.07       198.63 o                         
  14   2   1       2844.26       3889.08       350.67 o                         
   1   3   1     136818.34     152447.34      3546.29 o                         
   2   3   1     227120.14     235449.88      6108.78 o                         
   3   3   1     120434.84     123241.83      4009.04 o                         
   4   3   1     106306.39     105535.80      2474.12 o                         
   5   3   1      28060.46      30222.10       751.55 o                         
   6   3   1        211.62        313.98        66.48 o                         
   7   3   1       4532.81       4606.48       227.81 o                         
   8   3   1      12494.44      13324.09       460.58 o                         
   9   3   1       2702.76       2518.01       250.42 o                         
  10   3   1     100301.05     101718.61      2800.91 o                         
  11   3   1         62.01         58.32       170.64 o                         
  12   3   1      43986.70      41864.12      1824.39 o                         
  13   3   1      10497.59       9681.58       743.02 o                         
  14   3   1       7131.51       5926.38       588.11 o                         
   0   4   1        146.27        175.88       107.32 o                         
   1   4   1       7051.10       7021.88       251.50 o                         
   2   4   1       6737.60       6822.37       254.58 o                         
   3   4   1       4666.84       4854.94       232.83 o                         
   4   4   1       7426.10       7286.79       471.95 o                         
   5   4   1       5850.20       6170.89       234.90 o                         
   6   4   1       3618.55       3591.90       182.47 o                         
   7   4   1       1014.75        952.44       114.19 o                         
   8   4   1        534.10        639.07       192.18 o                         
   9   4   1       4448.01       5046.65       444.98 o                         
  10   4   1       2314.45       2072.09       514.23 o                         
  11   4   1        863.85        992.68       290.89 o                         
  12   4   1          5.61        143.09       259.27 o                         
  13   4   1         34.04         43.61       281.35 o                         
  14   4   1        156.71        489.09       334.44 o                         
   1   5   1      84286.88      92211.09      3030.60 o                         
   2   5   1      77653.94      72943.12      1973.05 o                         
   3   5   1     113294.27     113335.34      3024.53 o                         
   4   5   1      94903.70      88678.20      2814.77 o                         
   5   5   1      13600.93      14272.69       686.10 o                         
   6   5   1        363.47        456.77       167.49 o                         
   7   5   1       5280.39       5211.05       417.22 o                         
   8   5   1      19748.41      20150.49       958.03 o                         
   9   5   1       1552.63       1460.58       274.59 o                         
  10   5   1      91322.80      98153.99      3834.71 o                         
  11   5   1        676.50        327.06       263.57 o                         
  12   5   1      26159.14      27564.65      2589.03 o                         
  13   5   1       3172.34       2874.71       451.85 o                         
   0   6   1       5452.82       4730.53       656.87 o                         
   1   6   1      12852.25      11512.41       399.00 o                         
   2   6   1       1095.34       1329.69       136.64 o                         
   3   6   1       4628.24       5143.78       267.28 o                         
   4   6   1      66629.14      64884.00      1841.34 o                         
   5   6   1       1090.95        793.89       202.66 o                         
   6   6   1      18477.97      17183.93       825.08 o                         
   7   6   1       3289.33       3011.67       854.07 o                         
   8   6   1      18835.05      22109.88      1040.24 o                         
   9   6   1       5135.91       5520.71       480.60 o                         
  10   6   1        755.09       1039.71       294.00 o                         
  11   6   1       2102.29       2230.94       384.55 o                         
  12   6   1       4137.65       4437.32       494.93 o                         
  13   6   1         61.04        489.76       345.05 o                         
   1   7   1     116729.80     120138.78      3209.00 o                         
   2   7   1       7716.01       7720.86       355.16 o                         
   3   7   1      16827.86      16053.11       557.05 o                         
   4   7   1      42606.46      37617.07      1141.62 o                         
   5   7   1      18163.98      17851.42       643.07 o                         
   6   7   1      36622.98      39785.09      1190.07 o                         
   7   7   1      23786.28      24463.84      1117.41 o                         
   8   7   1      15122.82      14823.87       800.41 o                         
   9   7   1        474.16        142.97       277.24 o                         
  10   7   1      14009.73      14729.08       841.06 o                         
  11   7   1        283.76        159.17       280.93 o                         
  12   7   1      32948.48      37017.46      1697.91 o                         
   0   8   1        568.94        992.68       211.77 o                         
   1   8   1        138.69         21.79       108.89 o                         
   2   8   1       1770.09       1650.64       175.07 o                         
   3   8   1       1109.79       1097.95       161.77 o                         
   4   8   1      25623.81      24751.05       819.82 o                         
   5   8   1        362.80        418.87       179.84 o                         
   6   8   1      16021.77      16415.63       880.34 o                         
   7   8   1       5060.11       6118.15       366.73 o                         
   8   8   1       1002.37        895.00       198.55 o                         
   9   8   1        795.65        507.40       200.13 o                         
  10   8   1        992.32        490.77       223.21 o                         
  11   8   1       2552.62       1836.79       382.23 o                         
  12   8   1        237.07          5.68       327.20 o                         
   1   9   1      80102.01      79034.84      2182.10 o                         
   2   9   1      16384.64      14663.01       539.55 o                         
   3   9   1       8328.89       7243.72       375.49 o                         
   4   9   1      20341.18      19435.70       698.92 o                         
   5   9   1      18698.52      20627.52      1008.71 o                         
   6   9   1      24844.28      23954.70       814.81 o                         
   7   9   1       7503.21       7914.92       432.99 o                         
   8   9   1       7975.76       7207.93       417.57 o                         
   9   9   1         60.82         78.28       219.44 o                         
  10   9   1       7474.33       7203.81       739.64 o                         
  11   9   1         36.09        643.37       236.93 o                         
   0  10   1       6627.57       6179.40       495.66 o                         
   1  10   1       4793.80       5327.43       353.18 o                         
   2  10   1       3510.39       3478.12       275.53 o                         
   3  10   1         37.35        207.92       154.94 o                         
   4  10   1       1894.20       1921.06       246.07 o                         
   5  10   1      12516.57      12685.22       784.78 o                         
   6  10   1       4953.27       4905.50       417.97 o                         
   7  10   1       1168.27       1242.29       228.18 o                         
   8  10   1       2915.26       3318.23       303.62 o                         
   9  10   1        473.58        103.39       214.12 o                         
   1  11   1      11607.68      10820.76       479.24 o                         
   2  11   1      19082.91      20239.97       713.16 o                         
   3  11   1      12134.82      12780.00       526.31 o                         
   4  11   1      10332.53      10671.04       549.99 o                         
   5  11   1      13627.98      14172.24       654.76 o                         
   6  11   1       3081.86       2481.46       285.55 o                         
   7  11   1        977.89        667.16       218.48 o                         
   8  11   1       6256.70       5794.05       394.55 o                         
   0  12   1        374.00        115.80       243.40 o                         
   1  12   1       1704.04       1480.46       234.21 o                         
   2  12   1       1423.93       1617.70       237.07 o                         
   3  12   1        183.61          7.68       191.89 o                         
   4  12   1       6686.31       6977.94       473.37 o                         
   5  12   1       3551.45       2817.81       340.99 o                         
   6  12   1       2691.45       2623.68       409.19 o                         
   1  13   1       8793.27       8441.32       470.72 o                         
   2  13   1       5049.35       4708.92       355.16 o                         
   1   0   2      26514.91      31168.67      1169.84 o                         
   2   0   2       9914.85       9846.01       331.99 o                         
   3   0   2      31788.42      37574.76      1205.58 o                         
   4   0   2      49075.54      49004.14      1528.27 o                         
   5   0   2     169595.52     179768.17      9238.78 o                         
   6   0   2      23302.98      22665.53       779.24 o                         
   7   0   2     226986.77     222955.33      6735.81 o                         
   8   0   2      63779.59      66895.90      2125.14 o                         
   9   0   2      17608.15      17187.82       817.64 o                         
  10   0   2      12406.37      12368.86       541.09 o                         
  11   0   2      89165.99      90737.62      2883.24 o                         
  12   0   2       6256.18       5598.69       546.76 o                         
  13   0   2     123226.34     134302.19      5239.77 o                         
  14   0   2        727.88        675.58       337.92 o                         
  15   0   2       9015.05       8716.10       764.86 o                         
   1   1   2       2960.51       2297.97       117.35 o                         
   2   1   2        776.71        431.75        40.67 o                         
   3   1   2      10375.68      11350.32       257.52 o                         
   4   1   2         96.08         46.76        37.08 o                         
   5   1   2      20624.29      19708.46       438.44 o                         
   6   1   2       4465.29       4410.31       160.07 o                         
   7   1   2       5669.86       4991.11       179.45 o                         
   8   1   2         25.32        -64.54        64.54 o                         
   9   1   2       4628.00       4685.02       201.28 o                         
  10   1   2       2557.88       2216.90       173.19 o                         
  11   1   2      14525.14      13817.95       430.92 o                         
  12   1   2        714.04        504.38       197.32 o                         
  13   1   2         17.81        217.53       192.60 o                         
  14   1   2        514.03        654.33       240.20 o                         
  15   1   2       2595.14       3080.69       352.78 o                         
   0   2   2      30363.14      30455.36       942.98 o                         
   1   2   2      29262.62      29908.46       668.43 o                         
   2   2   2      47961.80      47516.28      1485.14 o                         
   3   2   2      74763.67      77186.80      2365.26 o                         
   4   2   2        575.96        408.97        44.76 o                         
   5   2   2      86793.33      88655.38      1782.62 o                         
   6   2   2      20506.52      19861.16       430.14 o                         
   7   2   2      85727.60      90156.81      1703.34 o                         
   8   2   2       5472.60       4993.73       200.40 o                         
   9   2   2      86350.20      92572.28      2055.98 o                         
  10   2   2       8082.89       8787.80       321.08 o                         
  11   2   2     119857.49     126925.05      3452.56 o                         
  12   2   2        119.51        -89.10       221.93 o                         
  13   2   2      59367.16      58225.77      1731.42 o                         
  14   2   2        172.58        334.28       223.58 o                         
   1   3   2        775.27        546.64        66.17 o                         
   2   3   2       5374.99       5207.60       323.75 o                         
   3   3   2      11213.11      11448.05       436.61 o                         
   4   3   2       3266.96       2986.20       134.50 o                         
   5   3   2      13924.18      12699.81       401.62 o                         
   6   3   2      17754.01      18445.40       698.34 o                         
   7   3   2      13555.39      12892.99       431.06 o                         
   8   3   2       1239.81       1400.27       149.12 o                         
   9   3   2       3375.00       3299.51       202.72 o                         
  10   3   2       6270.87       6871.83       334.91 o                         
  11   3   2      22341.03      23828.39       935.93 o                         
  12   3   2        152.67         85.72       259.04 o                         
  13   3   2         14.12        -49.92       286.43 o                         
  14   3   2        956.55        984.14       355.24 o                         
   0   4   2        396.43        112.87        98.37 o                         
   1   4   2      10375.70       8999.11       265.93 o                         
   2   4   2       3024.05       3238.55       150.05 o                         
   3   4   2     179095.98     174815.16      4593.71 o                         
   4   4   2       1037.44       1391.72       159.40 o                         
   5   4   2      69026.16      80094.04      2134.35 o                         
   6   4   2       3361.82       3384.40       178.43 o                         
   7   4   2       8914.94       9802.40       636.98 o                         
   8   4   2         17.39       -123.55       123.55 o                         
   9   4   2     167857.47     174410.61      5355.40 o                         
  10   4   2      10272.37       9979.53       629.19 o                         
  11   4   2      99749.88     105094.06      4103.46 o                         
  12   4   2       1224.70        885.84       299.93 o                         
  13   4   2      13097.77      14040.54       856.85 o                         
  14   4   2       2199.30       2366.63       442.12 o                         
   1   5   2       3143.43       2652.36       167.64 o                         
   2   5   2       1538.20       1468.88       133.41 o                         
   3   5   2      10598.30      10416.22       335.62 o                         
   4   5   2       2284.50       2535.47       192.14 o                         
   5   5   2      26688.17      24169.04       842.53 o                         
   6   5   2         47.22        163.39       112.85 o                         
   7   5   2       1875.90       2164.68       274.59 o                         
   8   5   2       3849.82       3690.25       373.10 o                         
   9   5   2      17023.16      15792.84      1095.53 o                         
  10   5   2        150.58         44.60       245.65 o                         
  11   5   2        745.83       1204.33       362.20 o                         
  12   5   2       1162.39       1278.94       350.92 o                         
  13   5   2        233.82        190.61       339.84 o                         
   0   6   2       1078.09        693.35       158.09 o                         
   1   6   2       1948.41       2118.48       185.58 o                         
   2   6   2        175.42        230.64        96.20 o                         
   3   6   2      80888.30      77502.20      2111.62 o                         
   4   6   2       5034.74       4940.39       312.31 o                         
   5   6   2      57652.12      59173.73      2082.84 o                         
   6   6   2       9750.04       9042.54       521.45 o                         
   7   6   2      15910.22      15172.91      1873.13 o                         
   8   6   2        493.34       1019.07       256.05 o                         
   9   6   2      76165.41      76281.02      3022.72 o                         
  10   6   2       2893.76       3121.71       395.20 o                         
  11   6   2      57466.23      63313.34      3662.20 o                         
  12   6   2        995.03        735.07       325.63 o                         
  13   6   2      27425.26      28544.43      1397.50 o                         
   1   7   2       1499.49       1688.74       157.49 o                         
   2   7   2       3186.22       3371.34       220.81 o                         
   3   7   2       2630.78       2890.60       219.44 o                         
   4   7   2       2645.10       2321.81       362.72 o                         
   5   7   2      29143.54      27447.72       885.97 o                         
   6   7   2          0.55        105.13       138.85 o                         
   7   7   2       2715.39       2504.20       234.18 o                         
   8   7   2       4571.13       4607.41       445.52 o                         
   9   7   2       7616.80       7757.22       849.60 o                         
  10   7   2        108.05        191.24       245.65 o                         
  11   7   2       2819.11       3747.30       476.66 o                         
  12   7   2       3093.29       3995.72       511.17 o                         
   0   8   2       7254.72       7039.03       612.60 o                         
   1   8   2       2249.67       2056.10       191.78 o                         
   2   8   2       1014.35        955.83       149.12 o                         
   3   8   2      12383.30      12009.54       645.28 o                         
   4   8   2      11777.96      10763.53       471.18 o                         
   5   8   2      47140.25      48201.91      1664.91 o                         
   6   8   2       6391.08       7201.66       391.73 o                         
   7   8   2      62493.12      63610.59      1821.88 o                         
   8   8   2       7926.32       8015.62       461.11 o                         
   9   8   2      16344.18      15687.65       626.56 o                         
  10   8   2       1743.20       1435.73       275.37 o                         
  11   8   2      24376.58      27524.86      1337.19 o                         
   1   9   2       8230.92       8175.51       387.25 o                         
   2   9   2       2527.93       2579.01       223.24 o                         
   3   9   2       4104.03       4019.29       322.58 o                         
   4   9   2        574.12        606.95       220.39 o                         
   5   9   2       8978.67       8836.18       483.36 o                         
   6   9   2       4749.64       4650.51       334.20 o                         
   7   9   2       1702.71       1831.06       234.35 o                         
   8   9   2       2886.68       3293.84       292.36 o                         
   9   9   2        105.94         41.84       191.04 o                         
  10   9   2       2057.79       1612.15       263.90 o                         
  11   9   2       2833.43       2777.90       317.63 o                         
   0  10   2       2517.82       2597.98       338.28 o                         
   1  10   2       9029.05       9207.38       415.75 o                         
   2  10   2       2647.24       2438.09       237.71 o                         
   3  10   2      14669.31      14737.71       563.18 o                         
   4  10   2        392.54        328.32       179.15 o                         
   5  10   2      17516.24      16443.12       770.62 o                         
   6  10   2       1991.60       1926.94       422.01 o                         
   7  10   2      30646.35      32703.90      1046.90 o                         
   8  10   2        429.25        423.70       206.10 o                         
   9  10   2      18423.08      19214.59       735.95 o                         
   1  11   2       5860.89       5499.20       352.11 o                         
   2  11   2       2545.58       2582.37       256.80 o                         
   3  11   2       8720.14       9337.51       477.46 o                         
   4  11   2       2787.76       2728.30       293.92 o                         
   5  11   2       4814.19       4410.52       368.46 o                         
   6  11   2       4215.74       4461.16       356.99 o                         
   7  11   2       4297.37       4452.77       342.99 o                         
   8  11   2       3558.05       3226.96       319.21 o                         
   0  12   2         41.22        256.19       267.37 o                         
   1  12   2       3944.47       3111.11       291.28 o                         
   2  12   2        303.49        404.81       193.21 o                         
   3  12   2      14962.57      14618.05       749.84 o                         
   4  12   2          7.26       -107.12       210.12 o                         
   5  12   2       9855.30       8318.69       515.62 o                         
   6  12   2        211.53        435.55       238.48 o                         
   1  13   2       2087.66       1666.79       329.16 o                         
   2  13   2         17.57         15.40       201.07 o                         
   1   1   3     213313.78     229595.02      6559.33 o                         
   2   1   3       2198.65       2609.75        81.98 o                         
   3   1   3      27674.03      34275.75       701.45 o                         
   4   1   3        116.87        445.49        64.58 o                         
   5   1   3        178.48        452.15        58.00 o                         
   6   1   3     132747.64     134876.44      2685.48 o                         
   7   1   3      22070.00      21369.35       493.69 o                         
   8   1   3      84367.66      82910.79      1702.09 o                         
   9   1   3      21385.85      19886.03       488.69 o                         
  10   1   3      13069.23      12725.20       392.49 o                         
  11   1   3       6943.66       6389.16       286.64 o                         
  12   1   3      22732.36      22272.61       618.94 o                         
  13   1   3      24403.21      25740.19       890.92 o                         
  14   1   3       7382.32       7401.25       464.55 o                         
  15   1   3       9701.58       9699.56       972.47 o                         
   0   2   3      31103.58      31223.16       963.70 o                         
   1   2   3      48641.74      45728.39       991.72 o                         
   2   2   3      62146.24      58895.84      1552.47 o                         
   3   2   3       8015.10       6268.74       177.69 o                         
   4   2   3      12131.33      14599.90       353.62 o                         
   5   2   3      55481.76      54703.29      1119.58 o                         
   6   2   3       7975.48       7063.83       185.06 o                         
   7   2   3      12152.13      11926.05       279.98 o                         
   8   2   3      19807.79      18804.85       452.52 o                         
   9   2   3       3281.26       2946.69       181.14 o                         
  10   2   3        859.93       1017.96       135.66 o                         
  11   2   3       1181.09       1167.84       152.58 o                         
  12   2   3       2381.46       2081.76       223.13 o                         
  13   2   3       4308.66       4324.55       351.88 o                         
  14   2   3       1653.65       1692.60       271.73 o                         
   1   3   3     138815.06     146569.14      3118.10 o                         
   2   3   3       2893.63       2645.31       144.14 o                         
   3   3   3     166925.20     172373.62      5215.78 o                         
   4   3   3      42318.88      41528.62      1130.17 o                         
   5   3   3       1361.83       1473.49       132.96 o                         
   6   3   3      56953.82      59223.57      1611.53 o                         
   7   3   3        471.37        460.49       117.47 o                         
   8   3   3      56474.78      57461.09      1630.06 o                         
   9   3   3      19648.51      18889.72       559.57 o                         
  10   3   3      46926.12      46729.05      1569.52 o                         
  11   3   3       1348.33       1577.64       210.54 o                         
  12   3   3       6428.07       6272.44      1108.95 o                         
  13   3   3      12946.46      13204.24       978.82 o                         
  14   3   3       8825.90       7335.50       660.63 o                         
   0   4   3       2300.55       2523.93       143.82 o                         
   1   4   3       1034.32       1051.83        80.14 o                         
   2   4   3      11475.74      11533.92       332.81 o                         
   3   4   3       1842.29       1808.40       178.68 o                         
   4   4   3       1045.04       1011.63       139.36 o                         
   5   4   3        324.95        226.24       101.98 o                         
   6   4   3         15.73        134.31        68.81 o                         
   7   4   3       7874.48       7987.62       670.86 o                         
   8   4   3       2461.10       2743.65       301.88 o                         
   9   4   3       4646.47       4293.45       323.37 o                         
  10   4   3        626.84        444.52       240.92 o                         
  11   4   3          2.70         38.52       563.42 o                         
  12   4   3          6.14         24.81       265.37 o                         
  13   4   3         95.39        128.50       299.13 o                         
  14   4   3        197.90        577.10       363.57 o                         
   1   5   3     128370.12     133162.28      3126.21 o                         
   2   5   3       4946.65       4832.92       196.07 o                         
   3   5   3     185403.81     183901.95      4331.56 o                         
   4   5   3      69233.37      72081.47      2800.45 o                         
   5   5   3       7977.74       8349.66       435.79 o                         
   6   5   3      25239.98      26611.36      1226.96 o                         
   7   5   3        381.62        433.47       139.22 o                         
   8   5   3      41551.78      44315.27      1478.35 o                         
   9   5   3      17223.27      17769.25      2007.73 o                         
  10   5   3      49515.04      51020.51      2121.60 o                         
  11   5   3       1703.14       2026.08       356.24 o                         
  12   5   3       1924.37       1727.67       389.03 o                         
  13   5   3       6621.47       6229.69       600.36 o                         
   0   6   3      39898.47      38235.38      1582.93 o                         
   1   6   3      14486.82      13941.14       567.83 o                         
   2   6   3        215.07        286.96        97.34 o                         
   3   6   3       1387.45       1584.46       201.37 o                         
   4   6   3         32.10         -1.29       114.95 o                         
   5   6   3       6109.76       5226.21       333.03 o                         
   6   6   3       5019.75       5028.32       656.87 o                         
   7   6   3      11032.67      10832.88       610.02 o                         
   8   6   3       4293.57       3915.37       415.85 o                         
   9   6   3      16029.29      16276.33       856.71 o                         
  10   6   3        227.92        244.90       244.44 o                         
  11   6   3        322.41        755.69       297.22 o                         
  12   6   3        680.26        755.65       337.92 o                         
  13   6   3        257.43        429.68       827.24 o                         
   1   7   3     153910.61     152455.69      4680.02 o                         
   2   7   3         18.03        126.63        98.01 o                         
   3   7   3      35237.27      35081.56      1041.74 o                         
   4   7   3      11036.03      10307.09       445.18 o                         
   5   7   3       2963.04       3115.28       255.83 o                         
   6   7   3      24539.80      23851.19       782.16 o                         
   7   7   3      21602.14      22531.27       867.16 o                         
   8   7   3      38878.16      40813.02      1732.67 o                         
   9   7   3      13295.33      14969.29       815.47 o                         
  10   7   3      17214.73      16730.99      1328.05 o                         
  11   7   3       1905.33       1934.38       505.29 o                         
  12   7   3       6622.85       7077.79       983.74 o                         
   0   8   3      24010.03      22266.06      1461.75 o                         
   1   8   3        301.19        149.02       117.27 o                         
   2   8   3       1270.04       1084.39       152.71 o                         
   3   8   3        327.08        381.15       140.59 o                         
   4   8   3        850.53        583.64       167.62 o                         
   5   8   3       2726.92       2788.58       270.24 o                         
   6   8   3       1379.29       1533.67       212.75 o                         
   7   8   3      23572.60      24468.07       819.32 o                         
   8   8   3        372.79        445.68       183.90 o                         
   9   8   3       3485.26       3181.41       296.43 o                         
  10   8   3       2158.98       1786.90       290.46 o                         
  11   8   3         34.61       -307.60       518.70 o                         
   1   9   3      84563.66      85656.72      2665.43 o                         
   2   9   3       5042.19       5016.90       395.95 o                         
   3   9   3      12575.09      12171.55       483.62 o                         
   4   9   3       2070.66       1763.13       234.86 o                         
   5   9   3       4269.50       3977.76       330.32 o                         
   6   9   3      32380.95      32111.93      1024.35 o                         
   7   9   3      14473.17      15985.30       613.17 o                         
   8   9   3      28250.15      28683.41      1113.67 o                         
   9   9   3       6100.28       5925.68       395.09 o                         
  10   9   3       4996.99       4498.69       448.95 o                         
  11   9   3       1007.16       1056.57       259.24 o                         
   0  10   3      10633.43      10161.90       615.96 o                         
   1  10   3       3607.33       3639.42       353.69 o                         
   2  10   3       6696.65       7589.84       407.01 o                         
   3  10   3       4058.62       4193.67       305.89 o                         
   4  10   3        889.33        540.07       194.58 o                         
   5  10   3       7962.72       7874.68       462.18 o                         
   6  10   3         57.87         42.66       169.89 o                         
   7  10   3      17719.53      18967.00       701.85 o                         
   8  10   3        419.21        558.75       295.60 o                         
   9  10   3        737.46        612.48       217.82 o                         
   1  11   3      34097.00      34214.13      1067.54 o                         
   2  11   3       1003.26        594.16       187.01 o                         
   3  11   3      26627.92      28183.96       928.34 o                         
   4  11   3       3072.68       3140.58       311.08 o                         
   5  11   3       6075.72       5254.99       392.00 o                         
   6  11   3      14871.87      14229.69       642.70 o                         
   7  11   3        526.25        513.16       210.58 o                         
   8  11   3      13033.64      14342.17       617.95 o                         
   0  12   3       3789.15       3513.96       416.07 o                         
   1  12   3        225.95        146.75       179.18 o                         
   2  12   3       3834.09       3256.33       289.49 o                         
   3  12   3        487.02        446.30       204.59 o                         
   4  12   3        229.05        296.23       231.27 o                         
   5  12   3       1099.89        706.47       242.86 o                         
   6  12   3         70.87         37.98       201.33 o                         
   1  13   3      10042.75      10341.96       532.89 o                         
   2  13   3        461.84        241.58       268.49 o                         
   0   0   4     542231.62     519328.06     26871.36 o                         
   1   0   4        702.92        922.77        55.51 o                         
   2   0   4     151171.89     174994.33      5601.67 o                         
   3   0   4      44809.64      47677.48      2804.78 o                         
   4   0   4      97710.02     119065.64      4638.93 o                         
   5   0   4      21013.03      20407.27       696.70 o                         
   6   0   4     146166.77     161262.59      6399.08 o                         
   7   0   4       9486.19       8255.65       485.30 o                         
   8   0   4      16140.51      15753.54       907.94 o                         
   9   0   4         31.17         21.33       232.68 o                         
  10   0   4        937.70       1041.33       203.97 o                         
  11   0   4      13275.36      12189.90       502.20 o                         
  12   0   4      22282.54      23399.41      1553.80 o                         
  13   0   4      19292.39      19561.63      1056.06 o                         
  14   0   4      14931.62      13733.60       911.80 o                         
  15   0   4        589.24       1044.34       395.20 o                         
   1   1   4       1028.25       1278.62        94.77 o                         
   2   1   4      20235.05      18013.50       385.59 o                         
   3   1   4      34707.84      34748.40       715.92 o                         
   4   1   4      14724.22      14699.42       332.30 o                         
   5   1   4       4879.65       5157.54       158.61 o                         
   6   1   4       2113.62       1858.33       118.60 o                         
   7   1   4       6646.37       6433.78       207.44 o                         
   8   1   4       1755.22       1463.11       114.51 o                         
   9   1   4        797.41        586.84        99.93 o                         
  10   1   4        112.35         83.73       107.46 o                         
  11   1   4        832.71        801.12       136.60 o                         
  12   1   4         66.86        319.99       135.18 o                         
  13   1   4        232.63         94.16       199.57 o                         
  14   1   4       1042.31       1267.26       253.32 o                         
   0   2   4     391864.56     425734.00     12676.59 o                         
   1   2   4      46675.62      47347.03      1295.36 o                         
   2   2   4     392752.75     418523.03     10823.60 o                         
   3   2   4     118704.09     126908.28      3050.25 o                         
   4   2   4     217972.83     230668.97      5350.84 o                         
   5   2   4       3405.49       3606.29       153.73 o                         
   6   2   4      37992.88      38894.05       760.99 o                         
   7   2   4      10086.86       9429.02       242.89 o                         
   8   2   4       6173.56       6375.87       219.34 o                         
   9   2   4          0.13        -80.43        88.67 o                         
  10   2   4         39.44         -3.74       104.29 o                         
  11   2   4       9971.39       9828.39       355.08 o                         
  12   2   4      11459.66      11348.77       464.49 o                         
  13   2   4       7201.89       8185.82       472.76 o                         
  14   2   4       9843.97       9951.87       583.19 o                         
   1   3   4       1876.44       1326.58        72.12 o                         
   2   3   4      36202.70      33219.64       819.32 o                         
   3   3   4      27918.96      28017.95       981.84 o                         
   4   3   4      12778.25      12935.47       695.50 o                         
   5   3   4       3001.73       2935.06       154.36 o                         
   6   3   4       1121.98       1050.79        73.32 o                         
   7   3   4       2227.63       2180.61       158.43 o                         
   8   3   4          4.30        -72.44        95.11 o                         
   9   3   4       1583.45       1675.21       157.97 o                         
  10   3   4        657.24        686.14       163.96 o                         
  11   3   4       1256.38       1200.37       199.95 o                         
  12   3   4          9.50          4.87       248.29 o                         
  13   3   4        558.04        778.05       316.19 o                         
  14   3   4       2752.36       3199.44       952.44 o                         
   0   4   4      35202.28      43397.69      1357.46 o                         
   1   4   4      71322.66      65632.84      1428.44 o                         
   2   4   4     371658.81     388555.16      9002.00 o                         
   3   4   4      40327.26      34171.60      1115.41 o                         
   4   4   4     273603.00     274997.88      8301.21 o                         
   5   4   4      11792.52      10544.59       345.77 o                         
   6   4   4       4397.82       5104.71       229.42 o                         
   7   4   4       3666.56       3642.47       339.99 o                         
   8   4   4      10485.47      10816.57       482.24 o                         
   9   4   4          7.83       -142.61       142.61 o                         
  10   4   4         23.53         70.91       170.69 o                         
  11   4   4       6882.06       7108.89       459.52 o                         
  12   4   4       5567.18       5051.54       511.75 o                         
  13   4   4       3323.89       2950.46       603.66 o                         
  14   4   4       7295.38       7521.42       682.88 o                         
   1   5   4      25359.61      24371.68       630.36 o                         
   2   5   4      24125.11      22760.03       644.37 o                         
   3   5   4      13958.24      13965.72       624.78 o                         
   4   5   4        213.21        128.25        91.74 o                         
   5   5   4       4520.61       4112.31       267.15 o                         
   6   5   4        237.93         29.56       114.26 o                         
   7   5   4       3285.09       2704.15       240.27 o                         
   8   5   4      10296.25      10526.72       543.47 o                         
   9   5   4        523.84        584.71       183.22 o                         
  10   5   4       2301.74       2345.44       353.96 o                         
  11   5   4          0.58        201.99       273.72 o                         
  12   5   4        562.79        516.33       309.09 o                         
  13   5   4        419.70        338.76       362.20 o                         
   0   6   4      74457.06      73420.12      2820.30 o                         
   1   6   4      39267.00      37768.29      1076.44 o                         
   2   6   4     169236.97     172920.09      4060.50 o                         
   3   6   4      28058.21      28856.49      1011.40 o                         
   4   6   4      86728.95      86647.25      2369.10 o                         
   5   6   4        650.64        840.48       182.46 o                         
   6   6   4      13927.16      13090.62       534.74 o                         
   7   6   4       2930.37       2786.42       255.14 o                         
   8   6   4      12455.03      13478.15      1564.60 o                         
   9   6   4       2335.68       2211.36       465.04 o                         
  10   6   4       2471.01       2163.39       465.04 o                         
  11   6   4       5712.37       5566.02       534.33 o                         
  12   6   4       7322.73       7133.39       622.86 o                         
  13   6   4       4473.64       4737.72       546.32 o                         
   1   7   4      15824.46      16456.78       542.05 o                         
   2   7   4      30582.53      28569.79       858.42 o                         
   3   7   4       6209.66       5380.41       296.81 o                         
   4   7   4       6142.14       6547.22       515.04 o                         
   5   7   4         56.13        -60.40       125.69 o                         
   6   7   4        761.60       1216.30       177.62 o                         
   7   7   4        442.00        374.70       154.22 o                         
   8   7   4      10319.97      10255.55      1234.15 o                         
   9   7   4         75.43        -13.41       221.33 o                         
  10   7   4       1267.51       1330.53       312.59 o                         
  11   7   4        825.98       1110.53       353.25 o                         
  12   7   4       4376.58       4079.41       502.47 o                         
   0   8   4     141653.61     143869.08      5428.22 o                         
   1   8   4        108.77         -8.07       113.70 o                         
   2   8   4      66006.12      65682.12      1826.45 o                         
   3   8   4       2651.66       2416.05       214.49 o                         
   4   8   4      26118.39      26243.72      1232.74 o                         
   5   8   4       5861.68       5802.93       367.05 o                         
   6   8   4      33479.66      33881.75      1060.13 o                         
   7   8   4       1441.33       1719.05       279.39 o                         
   8   8   4       7515.76       7544.82       430.80 o                         
   9   8   4       2568.09       3020.65       291.26 o                         
  10   8   4       1436.06       1806.39       345.67 o                         
  11   8   4       1519.94       1872.58       387.95 o                         
   1   9   4       5129.77       4338.68       275.51 o                         
   2   9   4       1689.60       1573.67       194.40 o                         
   3   9   4        114.52        232.52       142.41 o                         
   4   9   4       2064.57       2143.41       335.61 o                         
   5   9   4        476.48        257.91       219.02 o                         
   6   9   4      11886.98      11573.21       513.39 o                         
   7   9   4       1097.45       1645.52       224.45 o                         
   8   9   4       2455.34       2239.14       260.41 o                         
   9   9   4       2073.46       1990.66       265.02 o                         
  10   9   4        685.35        563.78       228.66 o                         
   0  10   4      65922.08      66875.44      2674.58 o                         
   1  10   4         16.57         84.74       143.21 o                         
   2  10   4      42521.04      42540.40      1481.17 o                         
   3  10   4       2697.44       2389.11       247.66 o                         
   4  10   4      30022.10      30860.02      1014.18 o                         
   5  10   4        411.96        274.69       195.93 o                         
   6  10   4      12703.82      12728.96       552.54 o                         
   7  10   4       1831.69       2196.16       263.33 o                         
   8  10   4        412.73        519.21       207.24 o                         
   9  10   4         17.59        154.60       196.19 o                         
   1  11   4       1663.40       1744.29       223.59 o                         
   2  11   4         37.22        289.56       172.71 o                         
   3  11   4         10.78        124.66       167.78 o                         
   4  11   4       3532.82       3269.10       310.58 o                         
   5  11   4       4063.65       3821.08       344.10 o                         
   6  11   4       5459.70       5389.89       387.72 o                         
   7  11   4       1064.60        971.89       244.21 o                         
   8  11   4       3433.16       3379.05       320.61 o                         
   0  12   4      13000.11      11891.29       723.88 o                         
   1  12   4       1687.67       1898.35       267.20 o                         
   2  12   4      23762.98      25113.88       853.81 o                         
   3  12   4       1708.63       1456.20       247.84 o                         
   4  12   4      24498.99      26606.16       954.87 o                         
   5  12   4        561.41        461.56       230.78 o                         
   6  12   4       4170.92       3886.14       406.48 o                         
   1  13   4       1112.54       1082.60       251.63 o                         
   2  13   4       2345.19       2892.17       312.64 o                         
   1   1   5     117414.17     129130.72      2989.61 o                         
   2   1   5      25982.56      31823.69       701.55 o                         
   3   1   5     109129.77     117189.59      2311.16 o                         
   4   1   5      70450.23      77867.88      1559.10 o                         
   5   1   5     260216.38     268526.53      5278.16 o                         
   6   1   5     135759.34     139420.66      2775.14 o                         
   7   1   5      20139.93      20145.01       472.50 o                         
   8   1   5      60351.61      63630.07      1325.57 o                         
   9   1   5       6579.51       6158.66       230.89 o                         
  10   1   5      23686.08      25077.72       652.48 o                         
  11   1   5       3238.28       2804.13       199.72 o                         
  12   1   5      49895.29      51810.05      1237.33 o                         
  13   1   5       6206.98       6197.60       312.57 o                         
  14   1   5      26623.91      27594.05       968.71 o                         
   0   2   5      48267.44      42718.17      1311.40 o                         
   1   2   5       4466.66       3726.04       115.62 o                         
   2   2   5        171.35        -27.04        41.59 o                         
   3   2   5      34613.67      36336.02       880.97 o                         
   4   2   5      23848.92      21128.55       537.63 o                         
   5   2   5      10182.82      10261.28       338.76 o                         
   6   2   5       3903.66       3881.67       127.05 o                         
   7   2   5      20811.62      19880.40       465.66 o                         
   8   2   5      18956.88      17760.22       432.65 o                         
   9   2   5       4604.83       4563.03       225.07 o                         
  10   2   5       1236.50       1082.04       144.94 o                         
  11   2   5        839.96        555.05       134.36 o                         
  12   2   5       5760.75       6566.15       354.40 o                         
  13   2   5         40.90        -92.97       157.59 o                         
  14   2   5        754.51        779.69       251.62 o                         
   1   3   5        637.88        675.94        80.55 o                         
   2   3   5     103890.31     101253.92      2375.06 o                         
   3   3   5     288369.97     288528.78      7480.95 o                         
   4   3   5      42106.74      41838.28      1016.32 o                         
   5   3   5      92717.52      98383.18      2383.16 o                         
   6   3   5      16269.04      17806.24       477.03 o                         
   7   3   5       9581.65       9836.39       354.98 o                         
   8   3   5      68585.99      70762.35      1935.58 o                         
   9   3   5        505.16        343.00       135.17 o                         
  10   3   5      83090.96      85128.52      2347.96 o                         
  11   3   5      28474.50      29181.47       929.58 o                         
  12   3   5      28267.67      26437.63      1017.20 o                         
  13   3   5       1054.21        774.71       310.68 o                         
  14   3   5       4567.45       3696.82       493.13 o                         
   0   4   5       7566.52       7729.52       397.13 o                         
   1   4   5        216.27        197.35        43.42 o                         
   2   4   5       7918.60       8340.46       340.62 o                         
   3   4   5       7064.44       6911.55       266.82 o                         
   4   4   5       4036.50       4042.71       258.74 o                         
   5   4   5         58.22         76.57        52.84 o                         
   6   4   5       2116.51       1985.69       143.28 o                         
   7   4   5       3014.99       2378.23       223.47 o                         
   8   4   5       1846.33       1909.64       338.39 o                         
   9   4   5       2418.20       2799.94       266.72 o                         
  10   4   5        126.44        355.48       183.81 o                         
  11   4   5        595.62        731.41       208.92 o                         
  12   4   5        212.85        410.97       273.72 o                         
  13   4   5       1502.67       1016.67       357.25 o                         
  14   4   5          4.44        120.47       536.59 o                         
   1   5   5       1354.28       1824.30        92.87 o                         
   2   5   5      76908.44      75653.81      2325.26 o                         
   3   5   5     203518.36     208195.00      4898.69 o                         
   4   5   5      26508.49      27341.49       826.13 o                         
   5   5   5      31284.96      32348.25      1105.47 o                         
   6   5   5      17707.60      18490.20       686.45 o                         
   7   5   5      15017.57      14388.47       577.39 o                         
   8   5   5      58302.82      60346.49      2720.09 o                         
   9   5   5         26.16        257.12       166.23 o                         
  10   5   5      61427.91      61264.02      2018.64 o                         
  11   5   5      32498.44      35275.77      1571.44 o                         
  12   5   5      23344.26      22476.22      1128.67 o                         
  13   5   5        157.06       -190.62       523.17 o                         
   0   6   5       2652.48       1823.66       250.41 o                         
   1   6   5      28198.51      25065.17       658.14 o                         
   2   6   5      10208.06      10266.58       325.71 o                         
   3   6   5       5601.70       5762.89       251.74 o                         
   4   6   5      37930.88      35458.89       935.00 o                         
   5   6   5       3686.03       3794.97       224.37 o                         
   6   6   5        623.78        299.35       130.22 o                         
   7   6   5       2817.49       2926.45       259.43 o                         
   8   6   5       1552.69       1785.13       357.52 o                         
   9   6   5        521.03        614.43       188.41 o                         
  10   6   5       1823.84       2043.26       344.25 o                         
  11   6   5       1083.03        980.16       329.79 o                         
  12   6   5       1711.62       1567.66       366.12 o                         
  13   6   5       7076.39       7135.83       644.93 o                         
   1   7   5       9967.25       9702.85       369.12 o                         
   2   7   5       5174.18       5437.31       284.74 o                         
   3   7   5      47928.32      42068.41      1480.32 o                         
   4   7   5      31096.98      30279.57      1843.08 o                         
   5   7   5      41851.44      41879.16      1103.09 o                         
   6   7   5      69470.14      70233.23      1755.11 o                         
   7   7   5      12250.94      12291.63       552.33 o                         
   8   7   5      34286.03      31937.91      1406.93 o                         
   9   7   5       3065.00       2835.18       621.55 o                         
  10   7   5      13527.87      12914.02      1913.38 o                         
  11   7   5       7259.77       7529.48       622.29 o                         
  12   7   5      25556.56      27037.12      1333.90 o                         
   0   8   5       1860.34       1673.15       245.65 o                         
   1   8   5      20873.75      20034.08       903.58 o                         
   2   8   5       4973.16       5145.56       292.60 o                         
   3   8   5       5093.45       5141.11       307.81 o                         
   4   8   5       4717.62       4678.55       310.68 o                         
   5   8   5        434.41         72.89       186.78 o                         
   6   8   5        911.98       1098.69       194.26 o                         
   7   8   5       1210.07       1463.01       212.42 o                         
   8   8   5        199.58        -58.53       158.12 o                         
   9   8   5        958.93        921.26       229.77 o                         
  10   8   5         24.65         41.35       202.27 o                         
  11   8   5       3550.36       3771.29       920.69 o                         
   1   9   5      10606.12      11476.36       452.31 o                         
   2   9   5        194.57        117.95       126.87 o                         
   3   9   5      15148.40      14729.43       551.99 o                         
   4   9   5      14903.28      14069.33       562.65 o                         
   5   9   5      34871.79      33984.32      1459.80 o                         
   6   9   5      36909.54      37088.51      1162.68 o                         
   7   9   5       2494.97       2084.85       243.47 o                         
   8   9   5      18785.98      19659.00       741.12 o                         
   9   9   5       2450.70       2752.59       294.66 o                         
  10   9   5      13014.98      13604.92       610.76 o                         
   0  10   5       7014.56       7263.40       550.05 o                         
   1  10   5       2554.41       2212.77       225.95 o                         
   2  10   5       1958.47       2025.04       222.24 o                         
   3  10   5       6971.60       6694.32       385.79 o                         
   4  10   5         53.04       -124.47       163.59 o                         
   5  10   5        916.85       1136.44       226.40 o                         
   6  10   5       1773.75       1864.41       246.25 o                         
   7  10   5        867.14       1061.71       218.22 o                         
   8  10   5       5388.53       5803.04       392.16 o                         
   9  10   5         72.01        243.35       207.81 o                         
   1  11   5       7991.44       7985.74       420.81 o                         
   2  11   5       8241.55       7943.83       431.33 o                         
   3  11   5      16633.09      16534.98       637.84 o                         
   4  11   5       9125.47       8496.10       478.08 o                         
   5  11   5      17000.52      16401.78       682.29 o                         
   6  11   5       7872.06       6640.12       421.82 o                         
   7  11   5       1053.22        664.47       237.72 o                         
   8  11   5      12696.66      13447.12       903.32 o                         
   0  12   5       2519.37       2314.37       371.46 o                         
   1  12   5       1354.21       1280.75       222.28 o                         
   2  12   5       3609.85       3415.69       306.67 o                         
   3  12   5       6889.66       6935.10       425.46 o                         
   4  12   5       2279.57       2346.24       307.92 o                         
   5  12   5        582.55        717.54       236.59 o                         
   6  12   5        503.43        469.36       223.65 o                         
   1  13   5       3884.57       3792.18       336.31 o                         
   2  13   5       3456.57       3535.82       368.71 o                         
   0   0   6     172044.31     186936.89      9720.26 o                         
   1   0   6       1026.99        904.39       139.74 o                         
   2   0   6      78092.02      78343.53      2063.55 o                         
   3   0   6       7371.44       5775.68       200.68 o                         
   4   0   6      36100.62      35111.60       967.99 o                         
   5   0   6     109118.43     112920.48      4248.57 o                         
   6   0   6       4339.30       3868.72       238.74 o                         
   7   0   6     439379.28     459600.50     13762.07 o                         
   8   0   6      73568.62      71647.12      2273.34 o                         
   9   0   6      85843.92      92948.70      2520.08 o                         
  10   0   6       1339.90       1122.53       171.68 o                         
  11   0   6      33912.39      34091.46      1042.02 o                         
  12   0   6       3305.55       3423.92       331.84 o                         
  13   0   6      48792.71      46031.35      1611.01 o                         
  14   0   6         26.59        104.87       217.31 o                         
   1   1   6         98.06        -25.95        25.95 o                         
   2   1   6       5674.22       4596.76       136.66 o                         
   3   1   6       2919.96       3182.73       107.20 o                         
   4   1   6       7633.51       7264.33       190.77 o                         
   5   1   6      19329.10      18805.42       611.81 o                         
   6   1   6      13896.75      12925.52       320.50 o                         
   7   1   6       3590.48       3645.35       161.40 o                         
   8   1   6         50.70        235.46        79.63 o                         
   9   1   6       6665.87       6149.60       237.95 o                         
  10   1   6       4786.17       4385.07       229.97 o                         
  11   1   6       4448.28       3989.06       233.62 o                         
  12   1   6       4018.00       4201.06       223.97 o                         
  13   1   6        697.63        508.16       154.42 o                         
  14   1   6        693.58        826.94       223.23 o                         
   0   2   6      24267.71      24189.17       775.89 o                         
   1   2   6       2500.14       3049.82       104.67 o                         
   2   2   6       1955.33       1556.23        76.37 o                         
   3   2   6       8894.59      10355.53       288.42 o                         
   4   2   6        110.53         56.94        48.35 o                         
   5   2   6     104955.10     112730.05      2252.56 o                         
   6   2   6       3418.46       3682.41       124.92 o                         
   7   2   6     264964.19     272887.28      5390.58 o                         
   8   2   6       2399.09       2760.39       146.70 o                         
   9   2   6     121917.46     126839.40      2772.71 o                         
  10   2   6       1229.22       1030.79       140.31 o                         
  11   2   6      37424.89      36653.47       911.77 o                         
  12   2   6       1589.35       1883.42       210.74 o                         
  13   2   6      18509.46      18704.69       833.75 o                         
  14   2   6       1465.61       1543.52       270.01 o                         
   1   3   6       5760.96       5704.20       165.87 o                         
   2   3   6       2636.46       2068.06       101.93 o                         
   3   3   6        795.39        810.53        79.02 o                         
   4   3   6       3522.91       3035.50       124.55 o                         
   5   3   6      31861.96      34873.88       979.20 o                         
   6   3   6      39064.44      38154.21       949.85 o                         
   7   3   6       1293.49       1174.39       237.51 o                         
   8   3   6        123.93        253.46       107.56 o                         
   9   3   6       6718.08       6925.65       415.19 o                         
  10   3   6      13191.66      12830.25       499.59 o                         
  11   3   6       3938.26       4402.50       517.36 o                         
  12   3   6       1562.44       1434.06       254.30 o                         
  13   3   6        239.55        492.80       240.45 o                         
  14   3   6        237.29        394.75       313.16 o                         
   0   4   6      23394.95      23371.05       767.05 o                         
   1   4   6         14.64         45.66        46.51 o                         
   2   4   6       3104.15       3211.55       157.31 o                         
   3   4   6      14012.57      14527.54       391.00 o                         
   4   4   6       4553.84       3782.32       251.71 o                         
   5   4   6      48076.21      49313.14      1385.17 o                         
   6   4   6      11344.77      11298.36       473.17 o                         
   7   4   6     110210.27     113074.79      3500.15 o                         
   8   4   6      18493.48      16845.25       671.07 o                         
   9   4   6     186251.05     190202.31      6926.03 o                         
  10   4   6       5667.86       5639.69       394.47 o                         
  11   4   6      53358.84      52695.86      1779.29 o                         
  12   4   6       9382.35       9955.83       558.71 o                         
  13   4   6       4757.11       3911.67       656.87 o                         
  14   4   6       9318.03      10422.47      2343.09 o                         
   1   5   6      18116.05      19020.95       458.44 o                         
   2   5   6         14.61         83.03        66.15 o                         
   3   5   6       4117.07       3920.05       199.56 o                         
   4   5   6         31.55        163.78        89.25 o                         
   5   5   6         28.89        221.09       118.20 o                         
   6   5   6       1725.15       1612.91       187.55 o                         
   7   5   6        238.77        185.12       135.90 o                         
   8   5   6         58.55        206.39       156.39 o                         
   9   5   6        706.20        604.47       185.41 o                         
  10   5   6       4121.85       3790.02       398.83 o                         
  11   5   6       2436.78       2949.21       322.69 o                         
  12   5   6       1185.09       1191.17       341.31 o                         
  13   5   6        466.90        327.35       334.44 o                         
   0   6   6      30781.93      30154.36       994.69 o                         
   1   6   6       1638.77       1271.58       162.60 o                         
   2   6   6         26.01         62.29        72.91 o                         
   3   6   6       3303.42       3243.86       192.92 o                         
   4   6   6        360.72        450.15       101.56 o                         
   5   6   6      67171.92      70320.64      1960.17 o                         
   6   6   6        582.59        791.53       148.05 o                         
   7   6   6     144885.00     144334.91      4453.63 o                         
   8   6   6        619.55        490.44       178.03 o                         
   9   6   6     102911.06     103724.52      3264.25 o                         
  10   6   6       4502.90       4550.22       369.64 o                         
  11   6   6      20662.80      19520.92      1020.92 o                         
  12   6   6         17.79         36.93       293.59 o                         
  13   6   6      12574.44      11702.54       854.07 o                         
   1   7   6      12709.70      12240.90       436.41 o                         
   2   7   6       1410.21       1514.06       129.41 o                         
   3   7   6       3604.30       3233.09       291.11 o                         
   4   7   6       9560.68       9001.91       501.42 o                         
   5   7   6       6196.01       5454.05       300.45 o                         
   6   7   6       1565.90       1766.50       176.73 o                         
   7   7   6         10.72        137.72       139.31 o                         
   8   7   6        314.96         82.27       149.26 o                         
   9   7   6        242.86        466.04       256.05 o                         
  10   7   6       6881.39       7780.09       610.22 o                         
  11   7   6       2453.50       2850.24       416.79 o                         
  12   7   6       4639.08       5610.03       564.68 o                         
   0   8   6      22097.08      21501.02       987.77 o                         
   1   8   6          7.29        210.20       122.66 o                         
   2   8   6       1201.55       1377.26       163.60 o                         
   3   8   6        853.35        923.32       164.27 o                         
   4   8   6      11564.08      10380.90       511.17 o                         
   5   8   6      44938.93      44011.68      1323.08 o                         
   6   8   6       1404.66       1276.01       264.62 o                         
   7   8   6     114538.38     123574.57      3366.36 o                         
   8   8   6       6839.11       7387.06       414.05 o                         
   9   8   6      35897.25      37069.95      1876.85 o                         
  10   8   6         77.80         78.25       223.97 o                         
  11   8   6      15385.71      15949.44       929.52 o                         
   1   9   6      29336.28      28777.68      1122.60 o                         
   2   9   6      12048.24      11107.55       446.85 o                         
   3   9   6       1236.18       1067.44       185.15 o                         
   4   9   6        383.46        340.60       193.62 o                         
   5   9   6       1351.91       1245.98       290.44 o                         
   6   9   6       2364.13       2351.76       321.42 o                         
   7   9   6       1220.44       1268.59       211.76 o                         
   8   9   6       1043.30       1177.52       220.42 o                         
   9   9   6       8000.16       8274.26       491.80 o                         
  10   9   6         14.99          8.40       204.92 o                         
   0  10   6        699.09        552.96       242.91 o                         
   1  10   6        797.33        523.64       167.38 o                         
   2  10   6       1004.94        915.69       180.44 o                         
   3  10   6       1844.19       2126.59       239.83 o                         
   4  10   6        173.67        211.43       175.79 o                         
   5  10   6      19736.59      20263.13      1208.04 o                         
   6  10   6          5.14        191.59       177.60 o                         
   7  10   6      50103.96      51945.20      1566.93 o                         
   8  10   6       1131.54       1085.70       232.90 o                         
   9  10   6      24469.20      25941.59      1465.18 o                         
   1  11   6      21646.90      21810.01       751.53 o                         
   2  11   6       3424.01       3934.03       304.96 o                         
   3  11   6       4766.80       4839.01       419.26 o                         
   4  11   6         66.57         45.99       182.55 o                         
   5  11   6       1432.81       2296.33       322.12 o                         
   6  11   6       6176.61       7225.23       447.74 o                         
   7  11   6        986.83       1166.32       247.84 o                         
   8  11   6        922.73        937.73       288.78 o                         
   0  12   6        998.36        906.49       292.20 o                         
   1  12   6        501.17        249.91       192.48 o                         
   2  12   6       1465.55       1323.14       235.75 o                         
   3  12   6       3030.39       2520.57       291.78 o                         
   4  12   6        873.04        894.29       247.25 o                         
   5  12   6       8413.33       8455.76       502.05 o                         
   1  13   6      10475.53      10448.05       544.73 o                         
   1   1   7     132349.28     141028.97      2994.65 o                         
   2   1   7      63914.33      67952.15      1462.16 o                         
   3   1   7      59353.52      64890.10      1304.17 o                         
   4   1   7       2323.20       1604.99       111.86 o                         
   5   1   7      67939.88      71180.24      1444.19 o                         
   6   1   7      99905.81     100695.26      2026.22 o                         
   7   1   7      61726.32      62916.58      1306.41 o                         
   8   1   7     121599.68     128285.59      2583.35 o                         
   9   1   7        109.79        -52.68        83.57 o                         
  10   1   7      13460.73      13329.78       379.11 o                         
  11   1   7      18567.67      18513.20       531.20 o                         
  12   1   7      15473.97      15247.93       436.14 o                         
  13   1   7       3837.89       3636.93       246.02 o                         
  14   1   7       4053.77       2939.52       272.63 o                         
   0   2   7      73047.74      71303.32      2163.26 o                         
   1   2   7      19854.32      19769.51       451.01 o                         
   2   2   7      21243.28      19682.88       494.15 o                         
   3   2   7      13654.68      12287.52       374.66 o                         
   4   2   7       5977.67       5350.04       179.86 o                         
   5   2   7      29078.73      28394.98       638.21 o                         
   6   2   7      24579.56      23673.10       531.45 o                         
   7   2   7      13537.89      13008.10       334.05 o                         
   8   2   7       4854.98       4426.03       186.39 o                         
   9   2   7      10125.29      10055.66       332.41 o                         
  10   2   7         86.49         36.55       123.20 o                         
  11   2   7        108.67         59.03       118.45 o                         
  12   2   7        557.97        404.78       167.54 o                         
  13   2   7      10717.28      11275.42       648.47 o                         
  14   2   7        293.85        282.81       189.48 o                         
   1   3   7      47115.39      51927.91      1137.09 o                         
   2   3   7      25586.63      23610.75       720.27 o                         
   3   3   7     171452.34     169380.12      3946.95 o                         
   4   3   7      12107.83      11816.75       332.05 o                         
   5   3   7     259144.50     277295.09      6440.64 o                         
   6   3   7      97259.02      99379.26      2557.18 o                         
   7   3   7      10472.78      11311.83       402.83 o                         
   8   3   7      71004.80      75060.79      2232.85 o                         
   9   3   7      15858.68      15224.39      1291.01 o                         
  10   3   7      20063.67      20287.62       864.83 o                         
  11   3   7         37.12        190.28       228.24 o                         
  12   3   7       3369.60       2455.92       299.54 o                         
  13   3   7        816.79        445.84       237.06 o                         
  14   3   7       6423.72       6880.10       641.27 o                         
   0   4   7       1095.34       1104.91       106.21 o                         
   1   4   7       5932.17       5689.48       172.23 o                         
   2   4   7       8650.26       8627.80       242.66 o                         
   3   4   7      10627.30      10848.65       511.70 o                         
   4   4   7          1.90         10.49        45.96 o                         
   5   4   7       7297.11       7788.48       405.32 o                         
   6   4   7       1668.37       1989.55       193.91 o                         
   7   4   7       1574.41       1638.26       191.43 o                         
   8   4   7       4633.75       3789.96       293.17 o                         
   9   4   7        144.35        408.53       171.76 o                         
  10   4   7        121.65        145.21       172.97 o                         
  11   4   7       3194.31       3232.64       365.65 o                         
  12   4   7        232.58        -33.60       195.78 o                         
  13   4   7       1876.29       1944.46       294.53 o                         
  14   4   7        198.95        284.37       344.60 o                         
   1   5   7      21817.83      22040.98       523.43 o                         
   2   5   7      16789.31      14062.16       363.57 o                         
   3   5   7      99800.63     102364.61      2447.82 o                         
   4   5   7      37558.73      37135.40      1065.63 o                         
   5   5   7     165819.48     173005.61      7682.56 o                         
   6   5   7      43316.16      48795.01      1591.95 o                         
   7   5   7       4689.66       4553.89       309.71 o                         
   8   5   7      40772.68      41447.89      1402.65 o                         
   9   5   7       9294.95       9144.14       465.45 o                         
  10   5   7      19907.87      20110.15       805.18 o                         
  11   5   7         11.90         75.21       201.24 o                         
  12   5   7       1194.86        896.18       248.01 o                         
  13   5   7       2822.38       1911.54       402.35 o                         
   0   6   7      70398.64      70637.93      2526.10 o                         
   1   6   7       8087.38       7347.54       325.29 o                         
   2   6   7        180.89        192.10        83.60 o                         
   3   6   7      25124.73      23485.60       650.23 o                         
   4   6   7       9162.56       8194.98       306.84 o                         
   5   6   7        192.75        196.07       109.39 o                         
   6   6   7       1245.95       1368.11       169.97 o                         
   7   6   7       3467.19       3922.79       302.71 o                         
   8   6   7        417.66        118.98       157.64 o                         
   9   6   7      15100.82      16128.08       795.51 o                         
  10   6   7       1256.09       1411.06       475.93 o                         
  11   6   7       9558.36       9873.05       541.80 o                         
  12   6   7        147.15       -220.80       272.42 o                         
  13   6   7        401.07        -15.42       309.09 o                         
   1   7   7      77814.46      78005.42      1887.22 o                         
   2   7   7       4808.87       4905.07       270.42 o                         
   3   7   7      26062.27      25136.92       800.07 o                         
   4   7   7       5022.60       5035.88       252.42 o                         
   5   7   7      32960.20      32233.54       888.25 o                         
   6   7   7      21212.54      20360.99       919.33 o                         
   7   7   7      18615.37      20641.18       692.55 o                         
   8   7   7      46500.71      45924.28      1347.83 o                         
   9   7   7          5.18         42.61       213.40 o                         
  10   7   7      10561.26      10940.23      1578.46 o                         
  11   7   7       7838.12       7629.25       778.05 o                         
  12   7   7       3000.05       3380.40       661.79 o                         
   0   8   7      27250.48      26694.85      1169.43 o                         
   1   8   7        124.03        109.67       115.89 o                         
   2   8   7        888.88        946.98       149.26 o                         
   3   8   7       7365.88       6938.67       460.74 o                         
   4   8   7       1459.67       1482.57       229.05 o                         
   5   8   7       8232.98       7759.04       412.01 o                         
   6   8   7        315.17        360.85       167.81 o                         
   7   8   7         13.63        270.99       160.44 o                         
   8   8   7         37.36         92.49       162.66 o                         
   9   8   7       2718.32       3121.81       302.05 o                         
  10   8   7       2998.86       2866.58       330.56 o                         
  11   8   7       3610.10       4666.76       987.77 o                         
   1   9   7      55649.36      55199.79      1571.51 o                         
   2   9   7       3461.96       3821.80       427.13 o                         
   3   9   7      24611.64      25042.40       827.01 o                         
   4   9   7        478.24        298.28       220.73 o                         
   5   9   7      22728.22      23699.29       812.81 o                         
   6   9   7      22459.43      23497.68       813.80 o                         
   7   9   7      20235.97      22378.09       774.16 o                         
   8   9   7      33794.75      38963.40      1581.00 o                         
   9   9   7        389.80        238.11       201.59 o                         
  10   9   7       4784.60       4768.00       449.55 o                         
   0  10   7        197.95        470.09       240.60 o                         
   1  10   7        779.27        504.60       154.59 o                         
   2  10   7       4432.97       4065.35       291.09 o                         
   3  10   7        948.02        655.90       180.94 o                         
   4  10   7       1982.08       2067.17       246.43 o                         
   5  10   7      11214.91      12041.63       531.32 o                         
   6  10   7       1273.12       1588.99       240.31 o                         
   7  10   7       2319.22       2705.39       279.06 o                         
   8  10   7        710.88        601.94       211.37 o                         
   9  10   7         58.66        265.66       248.66 o                         
   1  11   7      16049.16      15570.72       595.38 o                         
   2  11   7         37.35       -152.74       152.74 o                         
   3  11   7      34985.29      33494.58      1087.86 o                         
   4  11   7       1578.17       1567.39       236.22 o                         
   5  11   7      24580.71      26152.34      1089.46 o                         
   6  11   7      16941.66      16293.51       667.94 o                         
   7  11   7       2473.99       1966.39       334.90 o                         
   8  11   7       9417.44       9386.24       766.54 o                         
   0  12   7       5018.51       5499.83       508.87 o                         
   1  12   7       1453.98       1290.26       235.12 o                         
   2  12   7       7952.97       8057.00       480.19 o                         
   3  12   7       6336.87       6353.46       425.51 o                         
   4  12   7        299.31        452.71       227.29 o                         
   5  12   7       3019.07       3119.16       324.23 o                         
   1  13   7       9190.05       9760.84       511.54 o                         
   0   0   8      94641.75      99061.91      5230.82 o                         
   1   0   8     172903.59     180096.69      4678.93 o                         
   2   0   8      97227.48     110120.12      2883.62 o                         
   3   0   8       1554.05       1123.78        87.85 o                         
   4   0   8     274132.78     299764.47      7769.52 o                         
   5   0   8     140272.27     143818.09      4214.15 o                         
   6   0   8     190906.39     187962.75      4926.02 o                         
   7   0   8       1445.01       1603.82       148.79 o                         
   8   0   8       2470.58       2113.00       182.83 o                         
   9   0   8        891.38       1142.51       158.67 o                         
  10   0   8      23715.87      24272.31      1073.84 o                         
  11   0   8         89.48        171.53       150.75 o                         
  12   0   8       3419.04       3256.51       326.23 o                         
  13   0   8       1265.00       1156.84       251.12 o                         
  14   0   8       3352.65       3363.87       356.71 o                         
   1   1   8      59516.01      61391.53      1333.12 o                         
   2   1   8      48580.68      52899.18      1177.18 o                         
   3   1   8      84399.62      86294.17      1771.70 o                         
   4   1   8        552.88        369.73        54.66 o                         
   5   1   8        919.30       1052.97        81.07 o                         
   6   1   8       1664.69       2075.37       128.93 o                         
   7   1   8       5865.03       5108.76       225.08 o                         
   8   1   8         89.31        221.75        95.55 o                         
   9   1   8         45.42         24.02        82.20 o                         
  10   1   8       1217.66       1268.39       131.30 o                         
  11   1   8         45.48        -59.54       110.60 o                         
  12   1   8        335.11        377.99       131.41 o                         
  13   1   8       1024.62       1024.47       169.67 o                         
  14   1   8        385.80        585.39       203.63 o                         
   0   2   8     155437.14     172160.86      5193.75 o                         
   1   2   8      19194.92      19499.76       415.12 o                         
   2   2   8     115248.02     128416.02      2991.98 o                         
   3   2   8          1.60         -6.54        48.63 o                         
   4   2   8     185316.62     190932.53      4446.18 o                         
   5   2   8      13779.92      13763.44       353.44 o                         
   6   2   8     121201.05     119541.77      2398.39 o                         
   7   2   8       3225.45       3298.87       154.23 o                         
   8   2   8         49.22         72.31        75.84 o                         
   9   2   8      12969.73      12697.26       387.20 o                         
  10   2   8      12811.56      11941.20       390.72 o                         
  11   2   8       1243.42       1063.69       149.73 o                         
  12   2   8       4600.51       4209.32       286.55 o                         
  13   2   8         10.13        -81.15       156.38 o                         
  14   2   8       6115.22       5913.83       365.38 o                         
   1   3   8      36245.84      34783.94       783.34 o                         
   2   3   8        126.10        119.70        50.84 o                         
   3   3   8      97902.41      96635.85      2278.33 o                         
   4   3   8      22904.30      23045.96       850.54 o                         
   5   3   8         52.61         98.69        58.34 o                         
   6   3   8       1319.66       1595.20       139.84 o                         
   7   3   8       3131.86       3119.07       164.38 o                         
   8   3   8        146.11        140.45       104.08 o                         
   9   3   8        189.13        369.44       167.65 o                         
  10   3   8       2802.73       2456.43       369.57 o                         
  11   3   8         56.32        221.22       192.45 o                         
  12   3   8        769.64        322.42       208.27 o                         
  13   3   8       2426.58       2061.98       308.71 o                         
  14   3   8        151.75        148.23       251.22 o                         
   0   4   8      65996.69      69766.37      2151.12 o                         
   1   4   8      45107.04      42569.29       948.81 o                         
   2   4   8     144038.52     148578.50      3178.22 o                         
   3   4   8      10652.36      11379.05       418.97 o                         
   4   4   8     220657.97     227783.38      5290.98 o                         
   5   4   8       6969.54       6090.47       206.22 o                         
   6   4   8      84733.87      90588.65      4129.90 o                         
   7   4   8      11022.03      12125.03       509.32 o                         
   8   4   8        483.43        249.06       168.95 o                         
   9   4   8      17007.30      16516.73       712.61 o                         
  10   4   8       7218.88       7656.01       467.62 o                         
  11   4   8       3683.81       3525.55       321.87 o                         
  12   4   8       2175.90       2000.86       294.54 o                         
  13   4   8        906.86       1078.47       261.81 o                         
  14   4   8       4935.07       3758.43       492.16 o                         
   1   5   8      23565.31      23615.69       558.59 o                         
   2   5   8       7729.44       6911.66       219.67 o                         
   3   5   8       6966.30       6035.19       261.97 o                         
   4   5   8       2136.59       2434.10       176.81 o                         
   5   5   8       1898.40       1831.83       167.89 o                         
   6   5   8          5.37        184.78       125.35 o                         
   7   5   8       7839.82       7555.79       389.30 o                         
   8   5   8        566.20        385.18       170.64 o                         
   9   5   8         65.46        120.37       173.78 o                         
  10   5   8       2923.97       2981.27       304.28 o                         
  11   5   8       1533.86       1549.89       347.16 o                         
  12   5   8       3014.76       3468.74       350.27 o                         
  13   5   8         11.10        149.80       300.39 o                         
   0   6   8      95658.88     105891.34      3246.61 o                         
   1   6   8        944.34        640.21        76.27 o                         
   2   6   8     113058.97     117161.29      2793.37 o                         
   3   6   8        896.11        702.62       109.47 o                         
   4   6   8     126792.02     132494.38      3158.04 o                         
   5   6   8       1535.53       1571.98       162.54 o                         
   6   6   8      66889.44      66315.11      1841.09 o                         
   7   6   8      12151.07      13304.81       566.18 o                         
   8   6   8       2163.93       2002.33       240.52 o                         
   9   6   8        703.95        780.55       207.60 o                         
  10   6   8       5633.87       6298.20       540.99 o                         
  11   6   8       1482.30       1621.07       267.96 o                         
  12   6   8       3202.63       2996.33       436.74 o                         
  13   6   8        128.80        503.71       321.77 o                         
   1   7   8       3590.06       3394.94       284.73 o                         
   2   7   8      14521.27      14208.82       431.72 o                         
   3   7   8      14364.19      14812.66       464.73 o                         
   4   7   8      10937.85      10498.24       364.83 o                         
   5   7   8       1030.75       1039.45       165.17 o                         
   6   7   8       2198.59       1805.69       181.31 o                         
   7   7   8       2782.68       2690.83       231.51 o                         
   8   7   8        597.23        841.85       178.25 o                         
   9   7   8         57.87         16.22       172.45 o                         
  10   7   8       5099.73       4225.13       362.01 o                         
  11   7   8        318.07        142.78       278.03 o                         
  12   7   8       7178.87       7090.99       894.31 o                         
   0   8   8      70303.88      68020.73      2671.32 o                         
   1   8   8      22096.40      21789.37       699.88 o                         
   2   8   8      50931.12      52230.16      2044.01 o                         
   3   8   8       4680.52       4281.90       236.97 o                         
   4   8   8      65169.42      66277.68      1953.65 o                         
   5   8   8      23624.28      23944.38       701.10 o                         
   6   8   8      50411.31      53223.32      1384.96 o                         
   7   8   8       2623.30       2669.73       258.92 o                         
   8   8   8        249.66        350.41       175.49 o                         
   9   8   8         10.79        129.58       180.63 o                         
  10   8   8       5460.53       5640.32       537.52 o                         
  11   8   8        214.61        420.33       309.86 o                         
   1   9   8       7591.83       7493.27       366.62 o                         
   2   9   8       1449.98       1205.72       177.23 o                         
   3   9   8       3001.10       3415.19       289.15 o                         
   4   9   8      11664.44      11273.85       477.01 o                         
   5   9   8       1803.94       1742.91       229.06 o                         
   6   9   8       4051.36       3858.98       303.67 o                         
   7   9   8       5711.34       6024.70       377.08 o                         
   8   9   8        357.36        504.11       190.73 o                         
   9   9   8        519.95        637.92       257.58 o                         
  10   9   8       7241.01       7324.25       536.90 o                         
   0  10   8      40144.44      44392.39      1855.62 o                         
   1  10   8       2324.17       2116.95       250.97 o                         
   2  10   8      32403.62      33842.22      1051.27 o                         
   3  10   8        564.34        252.21       168.18 o                         
   4  10   8      39815.99      41313.19      1587.47 o                         
   5  10   8       2434.40       2524.36       261.23 o                         
   6  10   8      26601.45      29431.75       988.91 o                         
   7  10   8         61.20        225.05       189.32 o                         
   8  10   8        806.60        487.17       259.98 o                         
   9  10   8       2547.01       2988.93       430.47 o                         
   1  11   8       6048.98       7049.99       391.30 o                         
   2  11   8       5821.05       5783.20       368.28 o                         
   3  11   8       4116.08       4523.56       682.59 o                         
   4  11   8      11828.09      11455.79       539.14 o                         
   5  11   8          1.63         47.07       187.88 o                         
   6  11   8        552.44        843.21       276.31 o                         
   7  11   8       1686.26       1157.54       291.69 o                         
   0  12   8      20046.83      19804.21      1016.00 o                         
   1  12   8       1888.18       1695.09       238.16 o                         
   2  12   8      27444.66      27738.57       934.63 o                         
   3  12   8       2141.86       2328.03       282.10 o                         
   4  12   8      27949.11      29102.80      1193.89 o                         
   5  12   8        657.12        863.22       289.87 o                         
   1   1   9      41808.58      43409.79       955.80 o                         
   2   1   9      95027.78      93608.55      2007.62 o                         
   3   1   9      20156.20      22554.80       484.37 o                         
   4   1   9      77544.62      79226.16      1593.84 o                         
   5   1   9     127398.13     131111.75      2609.04 o                         
   6   1   9     201254.03     211117.28      4170.24 o                         
   7   1   9        424.26        486.59        82.61 o                         
   8   1   9     141958.75     141407.81      2844.70 o                         
   9   1   9       8245.07       8347.74       275.12 o                         
  10   1   9      64866.45      67575.05      1336.18 o                         
  11   1   9       6422.93       6300.90       270.06 o                         
  12   1   9       9257.61       8874.57       335.14 o                         
  13   1   9       3537.62       3283.64       234.59 o                         
  14   1   9      15944.90      15294.31       589.14 o                         
   0   2   9     173642.69     169070.72      5086.99 o                         
   1   2   9       2679.96       2688.71        91.28 o                         
   2   2   9       2198.88       1957.63        87.60 o                         
   3   2   9      17262.38      15712.43       425.52 o                         
   4   2   9      17516.17      15960.61       426.69 o                         
   5   2   9        152.65        177.74        57.43 o                         
   6   2   9      21740.30      21507.49       492.53 o                         
   7   2   9      23367.45      22141.08       515.74 o                         
   8   2   9       2673.11       2747.98       151.76 o                         
   9   2   9      23451.32      23463.61       614.10 o                         
  10   2   9          3.01         28.84       108.33 o                         
  11   2   9       3583.31       3536.13       256.81 o                         
  12   2   9       1229.55       1043.03       193.64 o                         
  13   2   9       6969.89       6896.61       339.98 o                         
  14   2   9        107.47         25.58       209.37 o                         
   1   3   9     101860.48     108819.25      2336.76 o                         
   2   3   9       2555.80       2739.65       123.08 o                         
   3   3   9      51782.29      53512.43      1287.66 o                         
   4   3   9      35478.07      40669.71      1042.59 o                         
   5   3   9      28276.30      30277.84       768.00 o                         
   6   3   9     102756.98     106572.30      2526.92 o                         
   7   3   9      33106.03      32786.23       842.06 o                         
   8   3   9     147226.44     156953.80      4257.92 o                         
   9   3   9       3049.90       2814.30       268.39 o                         
  10   3   9      68290.33      69779.07      2705.60 o                         
  11   3   9       7332.63       7149.29       983.30 o                         
  12   3   9       6310.88       6161.77       436.60 o                         
  13   3   9       3122.87       3162.73       523.50 o                         
  14   3   9       4532.51       3802.66       396.16 o                         
   0   4   9      25778.62      24902.01       817.00 o                         
   1   4   9       3673.63       3778.80       145.15 o                         
   2   4   9       1406.26       1929.91       205.04 o                         
   3   4   9       1546.77       1663.81       106.38 o                         
   4   4   9          0.95        147.42        52.77 o                         
   5   4   9       5035.06       5409.54       197.13 o                         
   6   4   9        563.73        579.09       194.45 o                         
   7   4   9         19.88         93.09       134.99 o                         
   8   4   9          3.65         72.73       204.19 o                         
   9   4   9       2426.42       2370.22       254.48 o                         
  10   4   9       2623.49       2817.20       293.69 o                         
  11   4   9         46.53        -18.59       177.17 o                         
  12   4   9          5.51        104.90       286.11 o                         
  13   4   9          5.63        -70.08       225.59 o                         
  14   4   9       1169.17        693.95       279.86 o                         
   1   5   9      55620.28      53757.31      1194.02 o                         
   2   5   9       6120.09       5980.89       201.43 o                         
   3   5   9      37586.04      38336.27       877.74 o                         
   4   5   9       5474.85       5888.38       266.50 o                         
   5   5   9       1810.37       2204.43       186.25 o                         
   6   5   9      77183.62      78223.98      3264.40 o                         
   7   5   9      25150.76      27380.36       974.13 o                         
   8   5   9     114363.33     120956.44      3845.47 o                         
   9   5   9       3940.16       4077.91       327.00 o                         
  10   5   9      46664.96      45297.52      1550.60 o                         
  11   5   9      10111.24      10802.70       569.29 o                         
  12   5   9       9754.19       9776.41       574.80 o                         
  13   5   9       1606.64       1139.91       293.98 o                         
   0   6   9        112.83        209.92        87.47 o                         
   1   6   9        708.53        618.50        74.28 o                         
   2   6   9       7446.37       6961.68       228.51 o                         
   3   6   9       3961.55       3929.95       266.02 o                         
   4   6   9       4662.00       4530.63       226.91 o                         
   5   6   9       5612.93       5083.66       263.92 o                         
   6   6   9       3164.72       3345.02       237.42 o                         
   7   6   9      14159.15      13830.08       586.48 o                         
   8   6   9         20.29         45.39       154.41 o                         
   9   6   9       3824.67       3192.69       309.18 o                         
  10   6   9       4780.28       5456.80       602.09 o                         
  11   6   9        137.58        347.34       219.63 o                         
  12   6   9        517.91        765.03       257.83 o                         
  13   6   9       6052.41       6792.39       632.28 o                         
   1   7   9      19775.09      20531.00       572.31 o                         
   2   7   9       7932.99       7314.22       289.18 o                         
   3   7   9      23335.96      22029.04       628.74 o                         
   4   7   9      13160.66      12846.65       452.87 o                         
   5   7   9      18062.17      17760.66       670.59 o                         
   6   7   9      88608.04      91931.30      2906.75 o                         
   7   7   9        805.60        504.39       150.78 o                         
   8   7   9      53596.94      53325.41      1536.97 o                         
   9   7   9       2235.83       2127.88       233.06 o                         
  10   7   9      22140.51      21566.50       969.80 o                         
  11   7   9         50.58        326.17       221.03 o                         
  12   7   9      10606.88      11616.26       825.08 o                         
   0   8   9      25574.48      25454.62      1121.38 o                         
   1   8   9        913.51        549.35       162.64 o                         
   2   8   9       7498.10       7386.22       340.74 o                         
   3   8   9        426.34        311.83       115.10 o                         
   4   8   9       3525.46       3279.82       239.01 o                         
   5   8   9       3364.42       3042.62       219.66 o                         
   6   8   9        884.02        940.55       167.64 o                         
   7   8   9       2930.61       2962.21       233.18 o                         
   8   8   9       3748.78       3924.33       264.93 o                         
   9   8   9         11.52        440.97       179.60 o                         
  10   8   9       1068.88        852.99       316.00 o                         
  11   8   9       2095.58       2332.88       630.49 o                         
   1   9   9      14623.68      14551.65       531.60 o                         
   2   9   9       7621.99       6822.26       450.50 o                         
   3   9   9       9448.98       8930.97       434.73 o                         
   4   9   9      20305.13      19996.43       699.24 o                         
   5   9   9      26937.86      27774.90      1219.83 o                         
   6   9   9      48736.62      50130.86      1502.22 o                         
   7   9   9        930.14        839.21       203.28 o                         
   8   9   9      31524.00      32571.90      1216.12 o                         
   9   9   9       1001.78       1053.31       396.75 o                         
  10   9   9      18615.15      18780.83      1125.13 o                         
   0  10   9      38477.58      38893.92      1655.91 o                         
   1  10   9         91.47         55.01       141.06 o                         
   2  10   9       2933.38       2557.58       253.44 o                         
   3  10   9       2370.31       1908.03       260.75 o                         
   4  10   9       4241.08       4041.28       308.85 o                         
   5  10   9        930.27        858.44       198.10 o                         
   6  10   9        492.08        735.33       255.58 o                         
   7  10   9          2.63        198.59       228.09 o                         
   8  10   9       2633.37       3490.09       549.63 o                         
   9  10   9       6600.33       7480.70       530.08 o                         
   1  11   9      17279.21      17313.97       639.13 o                         
   2  11   9        699.99        690.16       200.63 o                         
   3  11   9       3515.77       3590.75       314.43 o                         
   4  11   9       6623.43       5879.10       406.48 o                         
   5  11   9       3921.84       3458.54       380.27 o                         
   6  11   9      10945.26      10790.28       664.76 o                         
   7  11   9       2139.50       2188.70       335.04 o                         
   0  12   9      16210.56      19555.23      1354.88 o                         
   1  12   9        156.20         94.40       176.01 o                         
   2  12   9       2564.45       2523.22       277.80 o                         
   3  12   9       1547.31       1492.01       267.20 o                         
   4  12   9         20.74        103.49       245.66 o                         
   5  12   9       2837.45       2659.90       379.66 o                         
   0   0  10      72050.21      69489.74      3711.39 o                         
   1   0  10       1637.39       1509.60        92.49 o                         
   2   0  10      24881.19      24968.92       706.80 o                         
   3   0  10      42420.63      43688.94      1184.52 o                         
   4   0  10      15576.18      16416.65       497.62 o                         
   5   0  10     100623.65     105423.85      2790.71 o                         
   6   0  10       3703.69       3901.29       211.14 o                         
   7   0  10     134832.66     143830.89      3817.00 o                         
   8   0  10      48298.94      49010.87      1383.16 o                         
   9   0  10     157428.97     163329.55      4336.81 o                         
  10   0  10      38255.92      37088.99      1107.42 o                         
  11   0  10      62139.75      61337.24      1745.59 o                         
  12   0  10      27294.90      27516.13      1498.52 o                         
  13   0  10      14555.74      14200.01      1447.96 o                         
  14   0  10      15806.23      16303.24       814.06 o                         
   1   1  10        164.37         26.03        51.33 o                         
   2   1  10       1250.11        935.05        74.91 o                         
   3   1  10         75.55         53.05        41.41 o                         
   4   1  10       3354.17       2828.87       111.88 o                         
   5   1  10         85.92         68.68        54.59 o                         
   6   1  10      24794.36      23528.84       531.63 o                         
   7   1  10        159.39        166.85        73.04 o                         
   8   1  10        450.84        482.51        89.63 o                         
   9   1  10          1.46        -78.67        78.67 o                         
  10   1  10      24460.06      24774.70       692.05 o                         
  11   1  10        730.05        966.91       134.13 o                         
  12   1  10       1486.90       1849.64       213.75 o                         
  13   1  10         14.48        153.03       141.50 o                         
  14   1  10       1147.71        955.11       262.04 o                         
   0   2  10      23211.94      21268.14       610.92 o                         
   1   2  10       2426.38       2458.15        89.64 o                         
   2   2  10      10487.39      11306.48       280.01 o                         
   3   2  10      26122.82      29363.10       746.86 o                         
   4   2  10      43775.23      43896.07      1075.75 o                         
   5   2  10     134285.44     138306.53      2969.07 o                         
   6   2  10      12772.72      11601.72       301.78 o                         
   7   2  10     123410.91     127509.30      2565.49 o                         
   8   2  10       1075.53       1144.87       111.41 o                         
   9   2  10     122487.41     127426.52      3180.65 o                         
  10   2  10      10957.59      10671.08       361.16 o                         
  11   2  10      59610.92      60170.98      1552.17 o                         
  12   2  10       2824.10       2714.81       261.97 o                         
  13   2  10      16717.34      16721.58       641.45 o                         
  14   2  10       1154.99       1004.47       249.15 o                         
   1   3  10       4926.12       5285.44       191.98 o                         
   2   3  10       1383.15       1432.70        82.53 o                         
   3   3  10       1346.82       1213.40        82.38 o                         
   4   3  10      19775.10      19516.82       522.42 o                         
   5   3  10       1036.66       1378.64       105.11 o                         
   6   3  10      10920.59      10041.50       313.14 o                         
   7   3  10        192.94        110.76        80.19 o                         
   8   3  10       1032.09       1057.87       266.66 o                         
   9   3  10         50.50         24.45       151.96 o                         
  10   3  10      12987.67      13258.93       594.35 o                         
  11   3  10        812.47        422.73       209.67 o                         
  12   3  10       9773.44       9939.90       736.84 o                         
  13   3  10          7.66        -29.89       208.45 o                         
  14   3  10        406.82        455.62       221.78 o                         
   0   4  10      11691.75      10058.91       376.85 o                         
   1   4  10       1048.13        841.54        80.89 o                         
   2   4  10         81.53        -48.93        48.93 o                         
   3   4  10      24715.68      25655.04       593.80 o                         
   4   4  10     103489.05      98349.88      2137.27 o                         
   5   4  10     126044.64     129366.36      3049.08 o                         
   6   4  10      29018.74      28539.22      1457.40 o                         
   7   4  10      93541.81      97851.02      3052.70 o                         
   8   4  10      39265.53      38346.41      1308.01 o                         
   9   4  10      81439.69      89902.18      2854.71 o                         
  10   4  10        284.96        330.03       181.02 o                         
  11   4  10      53333.57      55375.93      1861.87 o                         
  12   4  10       4152.94       4794.68       522.06 o                         
  13   4  10      19395.73      19679.11      1103.87 o                         
   1   5  10      10712.64      10173.77       282.60 o                         
   2   5  10      30151.11      30680.17       720.30 o                         
   3   5  10         59.55        100.36        58.85 o                         
   4   5  10       3165.56       2876.69       187.62 o                         
   5   5  10        786.57        916.76       156.19 o                         
   6   5  10       8876.79       8370.56       412.24 o                         
   7   5  10       5509.31       5065.59       397.18 o                         
   8   5  10        452.52        158.41       172.06 o                         
   9   5  10       2502.14       2324.72       292.88 o                         
  10   5  10       8797.92       7802.37       474.64 o                         
  11   5  10          1.87         81.10       197.88 o                         
  12   5  10        177.75        218.31       228.87 o                         
  13   5  10       1301.51        700.15       280.90 o                         
   0   6  10        606.47        895.83       170.38 o                         
   1   6  10         33.37        145.22        61.82 o                         
   2   6  10        331.31        564.74       105.12 o                         
   3   6  10      10831.09      10757.72       350.86 o                         
   4   6  10      26507.13      25942.04       705.92 o                         
   5   6  10      65656.66      69845.14      1800.30 o                         
   6   6  10      14996.42      14687.63       527.68 o                         
   7   6  10      88898.57      91686.52      2988.18 o                         
   8   6  10       1815.21       1758.71       235.31 o                         
   9   6  10      68402.18      69102.89      2621.49 o                         
  10   6  10        366.69        548.19       206.42 o                         
  11   6  10      32355.15      32526.92      1446.88 o                         
  12   6  10       1064.76       1047.07       267.82 o                         
   1   7  10      20612.12      19941.40       557.41 o                         
   2   7  10      14653.02      13353.36       422.08 o                         
   3   7  10        566.46        456.63       109.29 o                         
   4   7  10      10286.38       9869.97       351.54 o                         
   5   7  10       1081.75       1051.45       149.81 o                         
   6   7  10      23504.94      22150.04       662.60 o                         
   7   7  10       1690.97       1486.01       196.00 o                         
   8   7  10       1232.77       1249.44       240.84 o                         
   9   7  10         45.24        105.04       181.02 o                         
  10   7  10      11710.86      12277.14       612.44 o                         
  11   7  10         48.27       -193.75       193.75 o                         
  12   7  10          6.10       -286.18       287.61 o                         
   0   8  10         89.41        209.91       163.24 o                         
   1   8  10        732.63        652.03       142.40 o                         
   2   8  10       5103.57       5051.87       249.67 o                         
   3   8  10      11547.74      10831.04       565.39 o                         
   4   8  10       6954.86       6608.47       299.02 o                         
   5   8  10      30963.04      29710.82       831.37 o                         
   6   8  10       6377.82       6290.07       368.06 o                         
   7   8  10      46852.47      49455.58      1296.99 o                         
   8   8  10       9422.53       9469.15       716.20 o                         
   9   8  10      54759.41      58681.54      2778.54 o                         
  10   8  10       4964.40       5707.69       426.79 o                         
  11   8  10      28530.44      28100.25      1362.75 o                         
   1   9  10      11431.57      11252.02       449.14 o                         
   2   9  10       1453.31       1321.64       189.50 o                         
   3   9  10       2216.00       2143.41       232.96 o                         
   4   9  10       3390.57       2945.63       258.79 o                         
   5   9  10       1361.45       1109.69       167.55 o                         
   6   9  10         23.38         34.37       138.44 o                         
   7   9  10        999.44       1061.28       252.24 o                         
   8   9  10        436.98        297.73       224.81 o                         
   9   9  10        362.08        345.26       363.84 o                         
  10   9  10        938.56       1033.31       299.52 o                         
   0  10  10       2679.97       2792.09       338.68 o                         
   1  10  10         29.61        117.15       149.58 o                         
   2  10  10       2971.70       2577.89       252.51 o                         
   3  10  10       6195.83       5299.17       468.44 o                         
   4  10  10       5610.07       5498.56       356.27 o                         
   5  10  10      24277.48      24291.76       876.93 o                         
   6  10  10        694.25        840.76       314.05 o                         
   7  10  10      26116.14      28272.01      1103.67 o                         
   8  10  10        411.13        674.81       260.68 o                         
   9  10  10      26666.93      25911.82      1279.98 o                         
   1  11  10       8953.76       8868.09       510.42 o                         
   2  11  10       4361.37       4716.95       357.33 o                         
   3  11  10       3045.65       3083.96       460.83 o                         
   4  11  10         24.43        -55.96       205.37 o                         
   5  11  10       1201.24        653.62       277.63 o                         
   6  11  10        130.08        373.59       258.90 o                         
   7  11  10        505.39        439.95       267.82 o                         
   0  12  10       3492.48       3695.60       429.72 o                         
   1  12  10         42.59        -24.05       187.17 o                         
   2  12  10        154.73         87.75       196.23 o                         
   3  12  10       3515.50       3696.72       409.21 o                         
   4  12  10       6020.27       7449.31       689.15 o                         
   5  12  10      13972.84      13225.12       798.49 o                         
   1   1  11     109453.52     122687.48      3144.01 o                         
   2   1  11     208338.36     218070.92      4627.83 o                         
   3   1  11     302641.62     322021.28      6311.51 o                         
   4   1  11      39752.43      40663.23       793.18 o                         
   5   1  11      61628.75      65756.98      1260.21 o                         
   6   1  11        182.29        330.64        66.41 o                         
   7   1  11      45963.75      48130.73       954.59 o                         
   8   1  11      11246.90      11333.77       296.87 o                         
   9   1  11       4935.68       4889.79       202.38 o                         
  10   1  11      51786.94      52745.76      1069.75 o                         
  11   1  11      23859.72      23921.57       600.48 o                         
  12   1  11      28700.16      28622.45       700.31 o                         
  13   1  11       3735.23       3257.64       255.56 o                         
  14   1  11       1788.25       1461.67       271.57 o                         
   0   2  11      93471.09      89532.14      2358.05 o                         
   1   2  11      14736.23      14330.68       300.57 o                         
   2   2  11       2840.11       2558.08       102.28 o                         
   3   2  11        525.43        191.06        77.24 o                         
   4   2  11      25245.63      22004.72       907.30 o                         
   5   2  11          1.76         -7.03        55.73 o                         
   6   2  11       8605.60       8286.31       252.11 o                         
   7   2  11      13852.03      13062.17       340.93 o                         
   8   2  11       4004.38       3976.58       214.60 o                         
   9   2  11       5510.92       5235.97       248.42 o                         
  10   2  11        233.93        217.11       116.93 o                         
  11   2  11        177.86        481.59       160.43 o                         
  12   2  11       3143.08       2945.67       230.13 o                         
  13   2  11       5320.30       6198.95       386.11 o                         
  14   2  11        206.37        -88.23       192.51 o                         
   1   3  11      55631.60      58023.44      1271.43 o                         
   2   3  11       2677.89       3049.05       118.42 o                         
   3   3  11     123017.41     125364.46      2687.31 o                         
   4   3  11     143115.84     145946.53      3431.58 o                         
   5   3  11     137480.00     143276.42      3369.43 o                         
   6   3  11      29723.79      29693.67       951.98 o                         
   7   3  11       9757.49      10520.27       337.75 o                         
   8   3  11        205.04        279.10       119.12 o                         
   9   3  11       5966.62       6244.17       401.53 o                         
  10   3  11      19273.16      18915.18       937.48 o                         
  11   3  11       1968.52       1967.93       276.31 o                         
  12   3  11      27368.15      25700.68       995.55 o                         
  13   3  11       2905.06       3050.82       345.42 o                         
  14   3  11      10909.72      12487.21       575.10 o                         
   0   4  11        722.86        852.37       243.06 o                         
   1   4  11      11714.58      12041.33       317.40 o                         
   2   4  11        404.84        326.44        62.05 o                         
   3   4  11       2111.58       2309.69       114.37 o                         
   4   4  11        452.09        481.67        68.83 o                         
   5   4  11         21.20        -30.98        65.65 o                         
   6   4  11        223.02        184.10       122.12 o                         
   7   4  11       3093.60       3357.42       270.08 o                         
   8   4  11          2.35         10.63       142.61 o                         
   9   4  11         23.56        100.67       214.47 o                         
  10   4  11       1331.08       1330.22       229.83 o                         
  11   4  11       2675.77       2656.73       300.31 o                         
  12   4  11          3.17       -202.50       202.50 o                         
  13   4  11       2146.46       1829.64       314.20 o                         
   1   5  11      63934.54      65175.14      1441.71 o                         
   2   5  11        201.71        323.86        69.61 o                         
   3   5  11      78696.96      79692.24      1745.63 o                         
   4   5  11      80234.12      80485.01      1928.80 o                         
   5   5  11     136424.34     143175.59      4612.90 o                         
   6   5  11      16538.12      16228.04       631.59 o                         
   7   5  11       7264.02       7326.01       463.15 o                         
   8   5  11        995.00        878.38       287.14 o                         
   9   5  11       3078.65       3499.63       307.71 o                         
  10   5  11      21469.12      21256.52      1093.92 o                         
  11   5  11        580.37        765.74       226.57 o                         
  12   5  11      19331.21      19393.12      1564.70 o                         
  13   5  11       6828.50       6692.11       553.11 o                         
   0   6  11      23634.53      22033.12      1118.88 o                         
   1   6  11       1712.14       1836.54       115.71 o                         
   2   6  11       3912.76       3809.43       169.83 o                         
   3   6  11      16475.84      16475.54       483.04 o                         
   4   6  11       3166.90       2564.04       173.64 o                         
   5   6  11       1509.93       1542.40       154.80 o                         
   6   6  11      28108.04      29013.62       890.05 o                         
   7   6  11       1525.50       1603.60       277.53 o                         
   8   6  11       2838.81       2788.99       281.40 o                         
   9   6  11       8473.13       8637.60       505.95 o                         
  10   6  11       3860.08       3924.47       348.97 o                         
  11   6  11       6264.87       7283.61       484.47 o                         
  12   6  11       2054.50       2273.82       326.50 o                         
   1   7  11      55688.38      56413.29      1432.85 o                         
   2   7  11      39824.26      38710.09      1010.55 o                         
   3   7  11      72200.76      74710.84      2872.43 o                         
   4   7  11      21110.77      20109.41       583.67 o                         
   5   7  11      46998.99      46370.76      1208.82 o                         
   6   7  11        299.85        248.09       130.94 o                         
   7   7  11      11579.43      11527.12       638.93 o                         
   8   7  11      10255.24       9269.06       499.22 o                         
   9   7  11        977.10        778.37       211.51 o                         
  10   7  11      24760.06      24760.54       966.35 o                         
  11   7  11       5305.91       5443.52       510.36 o                         
  12   7  11       9256.24       9923.11       601.31 o                         
   0   8  11       2736.13       2745.35       302.76 o                         
   1   8  11        255.88        272.96       125.25 o                         
   2   8  11        112.19         33.33       105.77 o                         
   3   8  11      10400.14      10558.76       405.80 o                         
   4   8  11       4580.64       4619.67       250.17 o                         
   5   8  11       1759.70       1723.59       178.31 o                         
   6   8  11      11023.48      11175.91       434.92 o                         
   7   8  11        309.35        414.31       169.39 o                         
   8   8  11       1561.38       1450.14       221.58 o                         
   9   8  11       4942.41       4388.01       364.78 o                         
  10   8  11        941.26       1266.04       266.98 o                         
  11   8  11       2942.61       2633.23       425.97 o                         
   1   9  11      28460.50      28806.16      1179.69 o                         
   2   9  11      26314.79      25820.99      1218.54 o                         
   3   9  11      52999.45      53146.66      1712.93 o                         
   4   9  11       7894.38       8209.92       448.15 o                         
   5   9  11      15517.71      16288.83       556.77 o                         
   6   9  11        834.74        620.05       317.54 o                         
   7   9  11       6903.06       6172.43       368.18 o                         
   8   9  11       3945.22       3876.11       312.58 o                         
   9   9  11        168.28        558.11       259.36 o                         
  10   9  11      10634.97      11425.14       672.20 o                         
   0  10  11       4799.78       5149.43       661.34 o                         
   1  10  11       2498.68       2573.50       271.07 o                         
   2  10  11        853.49        810.29       193.43 o                         
   3  10  11       4461.42       4542.59       325.50 o                         
   4  10  11      15784.69      19027.65       802.70 o                         
   5  10  11       1263.22       1093.02       265.86 o                         
   6  10  11       1585.72       2332.02       328.79 o                         
   7  10  11       2154.73       1793.50       308.57 o                         
   8  10  11       1419.69       1950.49       379.21 o                         
   9  10  11        271.11        429.51       261.04 o                         
   1  11  11      13765.92      14032.07       561.92 o                         
   2  11  11        437.34        225.39       189.18 o                         
   3  11  11      30111.36      30254.68      1176.67 o                         
   4  11  11       7117.59       7538.35       699.78 o                         
   5  11  11      15616.90      15907.22       770.95 o                         
   6  11  11       7654.05       8504.51       881.23 o                         
   7  11  11       3864.74       3426.23       399.70 o                         
   0  12  11         26.57        383.05       286.21 o                         
   1  12  11       3126.89       2988.98       350.59 o                         
   2  12  11        787.82        791.21       288.78 o                         
   3  12  11       2688.48       2692.10       369.84 o                         
   4  12  11       3899.85       3897.13       407.95 o                         
   5  12  11        582.60        888.72       292.80 o                         
   0   0  12     154613.44     160333.83      8414.57 o                         
   1   0  12     125255.26     115776.44      3511.62 o                         
   2   0  12     327183.06     362810.34     10239.09 o                         
   3   0  12      29446.25      27936.05      1234.03 o                         
   4   0  12     144231.30     147388.67      3872.85 o                         
   5   0  12      70322.02      65427.68      2010.85 o                         
   6   0  12       2539.28       3066.23       199.15 o                         
   7   0  12      32448.24      31308.43       922.89 o                         
   8   0  12      11176.77      10166.81       396.95 o                         
   9   0  12       3643.44       3639.09       298.18 o                         
  10   0  12       6989.87       6803.43       366.59 o                         
  11   0  12       3977.82       4079.13       293.04 o                         
  12   0  12       1658.88       1476.53       459.74 o                         
  13   0  12        688.28        862.87       296.35 o                         
  14   0  12      21248.13      20871.57      1211.79 o                         
   1   1  12      33914.18      32350.54       736.32 o                         
   2   1  12      16756.73      17263.81       422.25 o                         
   3   1  12      27914.73      25033.36       538.62 o                         
   4   1  12          8.32         21.23        53.08 o                         
   5   1  12          5.32          4.68        51.03 o                         
   6   1  12        370.14        288.06        76.05 o                         
   7   1  12       3686.04       3368.60       164.78 o                         
   8   1  12        261.24        332.51        84.96 o                         
   9   1  12          1.38        -80.06        80.06 o                         
  10   1  12        364.34        500.18       108.91 o                         
  11   1  12         43.69        173.37       117.18 o                         
  12   1  12         89.88         13.00       129.87 o                         
  13   1  12       1698.32       1947.48       241.25 o                         
  14   1  12        628.23       1131.67       305.91 o                         
   0   2  12     314675.06     344988.44     10911.49 o                         
   1   2  12       4645.77       4571.71       126.50 o                         
   2   2  12     249463.67     269198.56      5278.58 o                         
   3   2  12      11096.03      10935.02       324.28 o                         
   4   2  12      66712.22      68139.20      1641.33 o                         
   5   2  12       2970.67       2746.95       159.05 o                         
   6   2  12      13087.12      14038.88       372.84 o                         
   7   2  12      46703.54      46923.33      1000.38 o                         
   8   2  12      18302.33      18543.92       458.36 o                         
   9   2  12      12331.03      11147.97       393.97 o                         
  10   2  12       2524.45       2147.17       198.76 o                         
  11   2  12       1266.86       1301.88       179.04 o                         
  12   2  12       5276.11       4991.59       310.94 o                         
  13   2  12        525.29        312.67       182.76 o                         
  14   2  12      17588.23      16138.58       785.49 o                         
   1   3  12      15826.20      13958.78       323.22 o                         
   2   3  12      12229.65      12194.09       310.57 o                         
   3   3  12      33676.18      29722.28       678.70 o                         
   4   3  12       2555.36       2223.08       149.58 o                         
   5   3  12       1771.49       1877.04       127.61 o                         
   6   3  12         15.34        128.73        74.44 o                         
   7   3  12       2698.71       2792.08       249.70 o                         
   8   3  12       5558.87       5454.15       348.57 o                         
   9   3  12        297.72        135.04       219.01 o                         
  10   3  12       2629.09       2465.81       393.59 o                         
  11   3  12        491.89        460.67       206.40 o                         
  12   3  12        401.56        540.19       220.53 o                         
  13   3  12       2680.53       3133.86       304.79 o                         
  14   3  12         82.86        118.12       215.93 o                         
   0   4  12     338338.12     356896.62     10692.12 o                         
   1   4  12      46456.13      44062.16       988.99 o                         
   2   4  12     123989.73     126112.85      2712.04 o                         
   3   4  12        563.87        593.78        70.52 o                         
   4   4  12      20082.91      20780.28       505.44 o                         
   5   4  12      17179.34      15544.45       444.30 o                         
   6   4  12      27124.57      28763.97       992.82 o                         
   7   4  12      61000.39      58454.47      1891.43 o                         
   8   4  12      19881.56      18973.28       743.19 o                         
   9   4  12      18006.48      16220.43       792.44 o                         
  10   4  12        396.50        631.28       216.37 o                         
  11   4  12        376.89        243.83       201.08 o                         
  12   4  12      11463.10      11041.53       610.72 o                         
  13   4  12         94.63        186.10       235.23 o                         
   1   5  12        641.80        744.66        84.98 o                         
   2   5  12        717.01        313.76        68.95 o                         
   3   5  12      12927.51      12123.54       427.88 o                         
   4   5  12        663.78        808.62       121.98 o                         
   5   5  12       2319.38       2353.07       187.86 o                         
   6   5  12      17848.69      18182.66       690.15 o                         
   7   5  12      10356.14      10425.71       661.63 o                         
   8   5  12       8424.43       8556.01       476.78 o                         
   9   5  12       1307.20        997.56       217.41 o                         
  10   5  12        458.72        881.35       218.39 o                         
  11   5  12        897.12        895.15       238.94 o                         
  12   5  12       1361.19       1416.46       376.02 o                         
  13   5  12        104.47        237.25       257.99 o                         
   0   6  12     154674.58     149531.14      4548.00 o                         
   1   6  12        358.66        333.65        84.24 o                         
   2   6  12     100690.51      98697.96      2161.04 o                         
   3   6  12      10199.04       9748.54       327.40 o                         
   4   6  12      39956.27      42985.64      1234.03 o                         
   5   6  12       1558.40       1415.43       149.71 o                         
   6   6  12      10204.25      10538.20       419.18 o                         
   7   6  12      50086.11      47694.23      1370.51 o                         
   8   6  12       3888.88       3726.04       321.65 o                         
   9   6  12       2122.93       1459.42       274.43 o                         
  10   6  12        947.03        835.05       238.26 o                         
  11   6  12         59.08        410.95       226.22 o                         
  12   6  12       4890.27       5689.27       456.36 o                         
   1   7  12       3284.55       3221.72       283.72 o                         
   2   7  12       5017.63       4928.05       248.79 o                         
   3   7  12      31436.33      31876.19       850.76 o                         
   4   7  12       2628.03       2342.19       179.32 o                         
   5   7  12       1460.76       1455.21       197.89 o                         
   6   7  12      11824.99      12476.44       443.90 o                         
   7   7  12       1071.09       1133.13       186.82 o                         
   8   7  12       6333.57       6012.64       400.73 o                         
   9   7  12       3375.97       3340.98       538.74 o                         
  10   7  12       1361.10       1603.20       263.23 o                         
  11   7  12          6.12       -194.69       220.01 o                         
  12   7  12        495.31        295.40       264.60 o                         
   0   8  12      67239.04      65138.75      2566.29 o                         
   1   8  12      10065.33       9448.37       570.55 o                         
   2   8  12      80998.78      83547.26      2057.41 o                         
   3   8  12       3663.41       3572.99       221.29 o                         
   4   8  12      51420.67      50947.06      1304.08 o                         
   5   8  12      16532.20      17278.03       558.61 o                         
   6   8  12       6820.32       6875.36       460.82 o                         
   7   8  12      10787.20      12690.67       962.70 o                         
   8   8  12       2226.95       2001.89       236.75 o                         
   9   8  12        796.11        677.77       201.03 o                         
  10   8  12       1512.51       1679.65       403.00 o                         
  11   8  12        130.98         33.62       253.46 o                         
   1   9  12      12338.51      12520.03       489.64 o                         
   2   9  12        583.53        520.60       166.00 o                         
   3   9  12         91.76        276.52       145.82 o                         
   4   9  12       1088.89       1271.93       189.44 o                         
   5   9  12       5624.40       5386.35       336.72 o                         
   6   9  12       2585.32       2313.06       251.33 o                         
   7   9  12       2236.93       2534.67       375.63 o                         
   8   9  12      10618.09      11369.50       614.08 o                         
   9   9  12       3985.10       4592.87       418.27 o                         
  10   9  12       4619.57       4841.27       444.94 o                         
   0  10  12      58713.58      62379.27      2506.01 o                         
   1  10  12       1133.42       1027.54       185.89 o                         
   2  10  12      51555.68      51468.43      1530.47 o                         
   3  10  12         12.33       -102.54       201.82 o                         
   4  10  12      18692.65      19452.10       816.05 o                         
   5  10  12       2114.18       2033.70       299.10 o                         
   6  10  12       4171.15       3893.71       411.40 o                         
   7  10  12       3482.34       3128.60       359.84 o                         
   8  10  12       3043.13       2270.50       327.67 o                         
   1  11  12       9969.08      10934.24       884.22 o                         
   2  11  12       1388.62        825.88       260.65 o                         
   3  11  12       1256.69       1272.78       295.47 o                         
   4  11  12         79.50        -82.74       210.43 o                         
   5  11  12       1857.42       1374.12       296.15 o                         
   6  11  12       3389.03       4067.53       724.54 o                         
   7  11  12        353.24        148.04       281.19 o                         
   0  12  12      35332.68      38335.53      2468.30 o                         
   1  12  12        915.49       1097.16       301.07 o                         
   2  12  12      23887.10      24329.17      1581.28 o                         
   3  12  12        450.73        289.52       245.13 o                         
   4  12  12       7540.24       6869.75       527.53 o                         
   1   1  13      32150.60      31149.90       712.48 o                         
   2   1  13      16381.99      17554.40       430.99 o                         
   3   1  13      44650.87      44049.70       912.07 o                         
   4   1  13      99158.06     100917.09      1917.24 o                         
   5   1  13       7040.12       7456.20       207.04 o                         
   6   1  13      48003.16      51086.99      1004.67 o                         
   7   1  13       1373.87       1140.64        97.65 o                         
   8   1  13      62952.63      65016.63      1274.65 o                         
   9   1  13       4903.94       4449.84       195.20 o                         
  10   1  13      60237.04      61802.70      1236.65 o                         
  11   1  13       7467.65       7309.17       317.35 o                         
  12   1  13      27424.80      25957.53       701.55 o                         
  13   1  13       7349.27       6738.63       502.18 o                         
  14   1  13      24481.30      25872.11      1068.02 o                         
   0   2  13      37573.88      34407.19       948.06 o                         
   1   2  13        815.61        463.99        56.19 o                         
   2   2  13       3093.37       2438.37        94.29 o                         
   3   2  13       6631.04       6173.61       220.16 o                         
   4   2  13        218.03        290.47        70.02 o                         
   5   2  13       3065.21       2501.54       169.28 o                         
   6   2  13      12983.83      12300.82       340.51 o                         
   7   2  13       3734.72       3276.63       168.83 o                         
   8   2  13       6152.99       6069.43       234.10 o                         
   9   2  13      18103.08      18091.98       433.24 o                         
  10   2  13        772.78        928.52       142.70 o                         
  11   2  13       1453.42       1947.14       211.93 o                         
  12   2  13        242.54        282.91       169.31 o                         
  13   2  13       7914.27       8627.41       590.42 o                         
  14   2  13       1950.71       2823.90      1171.55 o                         
   1   3  13     153187.58     152480.84      3012.69 o                         
   2   3  13      39215.45      37383.01       837.97 o                         
   3   3  13        365.51        475.43        62.78 o                         
   4   3  13       7873.02       8686.86       287.22 o                         
   5   3  13      24109.36      22973.66       612.34 o                         
   6   3  13      81406.92      85354.56      2055.16 o                         
   7   3  13       8457.62       7885.70       307.52 o                         
   8   3  13     106657.21     104527.84      3267.68 o                         
   9   3  13      28927.25      27566.16      1001.49 o                         
  10   3  13      32886.28      33960.71      1204.27 o                         
  11   3  13        914.15       1075.73       225.59 o                         
  12   3  13      46433.36      45635.00      1366.80 o                         
  13   3  13      11444.58      10633.41       686.99 o                         
   0   4  13       1689.61       1207.59       137.44 o                         
   1   4  13         17.21         29.58        50.80 o                         
   2   4  13          7.52        -34.82        47.77 o                         
   3   4  13         33.72         49.91        54.02 o                         
   4   4  13       5573.72       5063.42       184.96 o                         
   5   4  13        320.56        464.36        88.61 o                         
   6   4  13       1504.27       1317.85       134.10 o                         
   7   4  13       4483.85       4150.87       296.79 o                         
   8   4  13       1345.11       1384.61       216.74 o                         
   9   4  13       2005.51       2405.01       316.03 o                         
  10   4  13        305.26        -23.70       173.78 o                         
  11   4  13        460.13        601.37       216.52 o                         
  12   4  13        422.03         31.73       233.46 o                         
  13   4  13         82.75        344.19       237.53 o                         
   1   5  13     108481.71     106715.91      2318.96 o                         
   2   5  13      61330.05      60109.22      1338.73 o                         
   3   5  13       7615.25       8020.26       223.71 o                         
   4   5  13       4555.32       4932.28       189.83 o                         
   5   5  13       5115.97       4780.61       267.54 o                         
   6   5  13      85562.38      90194.59      2444.26 o                         
   7   5  13      14250.03      13852.47       579.90 o                         
   8   5  13      72772.38      71283.88      2297.62 o                         
   9   5  13      24696.06      24252.69      1610.62 o                         
  10   5  13      18525.75      17570.57      1150.72 o                         
  11   5  13       1331.55       1559.95       271.15 o                         
  12   5  13      47127.83      48048.84      1670.79 o                         
  13   5  13       7164.77       7180.35       518.53 o                         
   0   6  13       4830.14       4682.61       267.56 o                         
   1   6  13       6011.55       5455.13       206.40 o                         
   2   6  13      15486.95      14603.80       391.40 o                         
   3   6  13      12547.10      12405.82       392.31 o                         
   4   6  13       8726.32       8747.05       348.05 o                         
   5   6  13      11106.00      11181.79       400.31 o                         
   6   6  13       3798.08       3781.84       272.60 o                         
   7   6  13      32972.03      33887.17      1182.19 o                         
   8   6  13       1472.37       1413.74       254.88 o                         
   9   6  13        522.91       1070.20       220.01 o                         
  10   6  13        451.32         30.94       196.07 o                         
  11   6  13       1587.89       2090.24       344.17 o                         
  12   6  13       1953.58       2209.11       315.84 o                         
   1   7  13      34553.53      34070.88       917.35 o                         
   2   7  13      15474.57      14507.58       452.99 o                         
   3   7  13      28641.00      28528.79      1205.74 o                         
   4   7  13      19512.30      18814.12       660.93 o                         
   5   7  13       4326.21       3875.64       276.68 o                         
   6   7  13      40204.05      37872.65      1164.33 o                         
   7   7  13         74.87        225.15       159.24 o                         
   8   7  13      28864.46      31091.85      1118.61 o                         
   9   7  13       2657.90       2589.08       310.47 o                         
  10   7  13      28737.35      29550.29      1106.61 o                         
  11   7  13       2342.70       2722.23       335.54 o                         
   0   8  13        684.29        491.28       190.94 o                         
   1   8  13        662.72        889.76       154.39 o                         
   2   8  13      12235.40      12838.31       795.45 o                         
   3   8  13       1267.37       1245.33       150.35 o                         
   4   8  13       7125.97       7442.21       364.38 o                         
   5   8  13       3377.34       3128.42       265.66 o                         
   6   8  13        145.04       -107.36       151.68 o                         
   7   8  13      11771.86      13284.01       659.35 o                         
   8   8  13       4840.64       5097.73       343.42 o                         
   9   8  13       1972.48       1696.17       236.94 o                         
  10   8  13        738.02        722.93       244.14 o                         
  11   8  13         67.64        225.74       252.44 o                         
   1   9  13      16804.20      16403.69       588.15 o                         
   2   9  13       3049.33       2563.90       240.75 o                         
   3   9  13      10129.25       9296.24       517.66 o                         
   4   9  13      26013.59      27232.01       866.05 o                         
   5   9  13       3774.13       4220.28       298.27 o                         
   6   9  13      17787.34      17674.09       663.01 o                         
   7   9  13         44.66        -76.45       160.42 o                         
   8   9  13      21659.39      20310.98       730.85 o                         
   9   9  13        288.38        342.19       251.03 o                         
  10   9  13      27504.70      28199.47      1969.62 o                         
   0  10  13       4098.04       5038.55       445.65 o                         
   1  10  13        365.83        322.13       158.28 o                         
   2  10  13       6079.05       5436.92       492.95 o                         
   3  10  13        310.33        156.20       204.77 o                         
   4  10  13       5375.78       5311.51       399.36 o                         
   5  10  13          1.67        339.86       221.00 o                         
   6  10  13       2452.50       2395.40       341.64 o                         
   7  10  13       2861.12       2742.38       416.00 o                         
   8  10  13         47.08        272.35       242.06 o                         
   1  11  13      19098.53      20116.18       867.22 o                         
   2  11  13       4103.79       4216.36       411.68 o                         
   3  11  13       1612.50       1490.06       275.37 o                         
   4  11  13       9778.70       9572.87       579.75 o                         
   5  11  13          9.21         33.91       220.45 o                         
   6  11  13       9356.07       9243.05       619.26 o                         
   7  11  13       1838.37       1413.01       626.02 o                         
   0  12  13       3145.25       2647.16       643.90 o                         
   1  12  13        353.13        756.59       329.79 o                         
   2  12  13       2487.88       2462.69       510.90 o                         
   3  12  13        605.95        409.47       275.69 o                         
   4  12  13       3182.37       3296.05       379.00 o                         
   0   0  14       7946.95       8450.34       634.96 o                         
   1   0  14      62916.62      59762.88      1864.26 o                         
   2   0  14      57429.17      58126.43      1566.19 o                         
   3   0  14     221259.94     230847.38      6016.91 o                         
   4   0  14      11196.95      12311.57       403.18 o                         
   5   0  14      35684.78      40763.43      1147.51 o                         
   6   0  14       2565.88       2847.10       189.03 o                         
   7   0  14      17142.32      19298.18       617.20 o                         
   8   0  14      20834.21      20143.01       657.30 o                         
   9   0  14     122006.18     126682.06      3404.27 o                         
  10   0  14       9333.32      10356.65       444.05 o                         
  11   0  14      90242.15      95102.46      3027.92 o                         
  12   0  14       7166.51       6177.88       540.86 o                         
  13   0  14      33884.77      32862.43      1747.93 o                         
  14   0  14        605.22       1016.35       389.03 o                         
   1   1  14        737.78        459.57        63.22 o                         
   2   1  14          1.52         32.41        48.75 o                         
   3   1  14       5588.92       5771.55       255.85 o                         
   4   1  14       8564.19       8192.68       210.46 o                         
   5   1  14      23525.25      23917.42       504.58 o                         
   6   1  14      10398.09       9180.83       287.74 o                         
   7   1  14       2797.44       2408.20       133.93 o                         
   8   1  14        970.79       1178.99       110.17 o                         
   9   1  14       5927.27       5634.18       222.18 o                         
  10   1  14       5949.90       5510.31       247.44 o                         
  11   1  14       2505.64       2547.90       203.68 o                         
  12   1  14       1567.71       1620.49       262.21 o                         
  13   1  14        145.86        104.44       253.88 o                         
  14   1  14        841.72        574.68       283.92 o                         
   0   2  14      10259.73      10408.44       335.46 o                         
   1   2  14      43981.35      43805.87       908.81 o                         
   2   2  14      17799.97      17748.49       440.22 o                         
   3   2  14     121416.18     126515.84      2519.60 o                         
   4   2  14      10646.60       9722.81       283.67 o                         
   5   2  14      55836.52      56647.59      1271.62 o                         
   6   2  14       6336.14       6075.81       207.07 o                         
   7   2  14      47520.11      49533.16      1051.95 o                         
   8   2  14       1804.32       1760.55       127.27 o                         
   9   2  14      64960.89      68405.23      1443.20 o                         
  10   2  14       1466.95       1261.10       154.97 o                         
  11   2  14      78310.01      82257.91      2064.12 o                         
  12   2  14       1099.37        945.79       192.52 o                         
  13   2  14      58554.30      62921.44      2228.79 o                         
  14   2  14       1158.98        972.11       353.90 o                         
   1   3  14       4056.49       3916.81       131.05 o                         
   2   3  14       2086.32       2181.93       103.28 o                         
   3   3  14       5674.33       5451.81       177.82 o                         
   4   3  14       5496.09       5088.16       221.06 o                         
   5   3  14      41180.65      39445.15       993.34 o                         
   6   3  14       7086.33       7080.63       267.70 o                         
   7   3  14        947.77       1003.14       119.56 o                         
   8   3  14         31.84        138.19       147.19 o                         
   9   3  14       3067.12       3704.99       311.91 o                         
  10   3  14       4825.29       5143.96       371.33 o                         
  11   3  14       2081.86       2238.78       293.71 o                         
  12   3  14       3936.85       4269.76       486.38 o                         
  13   3  14        132.29        463.80       238.80 o                         
   0   4  14      24429.45      26087.03       884.36 o                         
   1   4  14      23025.62      22891.99       505.19 o                         
   2   4  14       3458.87       3784.11       142.01 o                         
   3   4  14      37632.50      38112.68       865.50 o                         
   4   4  14      28149.33      27252.19       647.20 o                         
   5   4  14      69988.48      70704.88      1567.79 o                         
   6   4  14      17475.21      17569.10       716.41 o                         
   7   4  14      99152.60     103709.31      3539.47 o                         
   8   4  14      13642.65      12701.51       557.77 o                         
   9   4  14      16026.80      14335.34       731.55 o                         
  10   4  14         13.77        -97.12       173.78 o                         
  11   4  14      48393.78      50755.33      1734.55 o                         
  12   4  14       1049.44       1338.50       268.56 o                         
  13   4  14      76887.85      83784.95      2740.59 o                         
   1   5  14       1414.78       1319.81       100.81 o                         
   2   5  14       1044.14        782.91        91.32 o                         
   3   5  14       6037.22       6295.26       197.09 o                         
   4   5  14       1829.32       1689.90       181.26 o                         
   5   5  14        411.17        526.18       123.19 o                         
   6   5  14       3555.80       3156.24       269.24 o                         
   7   5  14        142.26        -81.88       139.33 o                         
   8   5  14       1626.08       1628.36       224.61 o                         
   9   5  14         12.45       -158.82       167.25 o                         
  10   5  14       4260.40       4216.31       354.07 o                         
  11   5  14       4540.37       4540.74       388.95 o                         
  12   5  14         10.65        199.62       224.96 o                         
  13   5  14         56.94        -23.94       247.31 o                         
   0   6  14      17062.33      17489.74       729.06 o                         
   1   6  14      42428.71      41368.42       959.84 o                         
   2   6  14       2438.52       2423.24       136.82 o                         
   3   6  14      58050.78      55834.97      1388.73 o                         
   4   6  14      12331.92      12073.22       389.73 o                         
   5   6  14      26015.26      26230.01       845.35 o                         
   6   6  14      16724.35      17115.29       691.09 o                         
   7   6  14      35533.38      36972.77      1569.59 o                         
   8   6  14         56.91        128.40       170.61 o                         
   9   6  14      20098.35      20195.06       805.38 o                         
  10   6  14          3.88       -169.52       229.67 o                         
  11   6  14      50628.44      55535.05      1882.64 o                         
  12   6  14        438.15         45.12       245.13 o                         
   1   7  14        120.91         75.87        95.79 o                         
   2   7  14          4.32        200.10       104.51 o                         
   3   7  14       8392.64       7525.49       296.80 o                         
   4   7  14       4065.22       4001.65       262.22 o                         
   5   7  14        171.91        293.34       147.77 o                         
   6   7  14       3850.31       3896.87       300.22 o                         
   7   7  14       4824.97       4562.52       306.67 o                         
   8   7  14          7.02         49.73       176.51 o                         
   9   7  14        755.22        693.25       224.39 o                         
  10   7  14       6486.60       6662.62       706.36 o                         
  11   7  14       7483.98       7625.39       861.62 o                         
   0   8  14       6342.34       5001.32       773.13 o                         
   1   8  14      19867.31      19976.82       835.04 o                         
   2   8  14       8896.69       8476.56       338.43 o                         
   3   8  14      48870.85      51623.01      1479.92 o                         
   4   8  14       2012.05       1731.52       282.69 o                         
   5   8  14      12442.72      12215.55       512.32 o                         
   6   8  14        565.39        441.17       175.78 o                         
   7   8  14       9486.97       8661.49       429.72 o                         
   8   8  14       3337.84       3489.38       354.85 o                         
   9   8  14      35701.13      36356.36      1146.97 o                         
  10   8  14        564.29        298.54       231.89 o                         
   1   9  14        558.11        727.66       167.50 o                         
   2   9  14        247.23       -110.11       177.83 o                         
   3   9  14      24556.28      25474.34       970.81 o                         
   4   9  14        451.02        368.07       157.46 o                         
   5   9  14      12949.06      13085.88       524.02 o                         
   6   9  14        229.81        274.81       185.66 o                         
   7   9  14        140.37        223.52       182.66 o                         
   8   9  14        104.77        117.96       179.43 o                         
   9   9  14       2446.97       2749.44       404.03 o                         
   0  10  14        532.42        712.83       420.33 o                         
   1  10  14       2986.90       3121.15       497.47 o                         
   2  10  14       5596.14       6136.18       466.55 o                         
   3  10  14      20241.70      19976.78       984.31 o                         
   4  10  14       3232.17       3106.28       319.91 o                         
   5  10  14      15082.46      14718.24       872.54 o                         
   6  10  14        672.17        389.64       248.88 o                         
   7  10  14      11149.14      11065.78       664.90 o                         
   8  10  14       1695.82       1417.30       247.83 o                         
   1  11  14         51.64        103.04       290.69 o                         
   2  11  14        451.40        144.31       236.09 o                         
   3  11  14      14101.56      14498.22       699.11 o                         
   4  11  14        113.21          7.46       214.30 o                         
   5  11  14      13925.56      14756.44       744.13 o                         
   6  11  14        478.71        670.84       290.44 o                         
   0  12  14        788.83        608.13       482.93 o                         
   1  12  14        524.10         72.18       312.98 o                         
   2  12  14       1987.13       1336.99       398.40 o                         
   3  12  14       5219.08       4760.64      1023.54 o                         
   1   1  15     207010.73     213112.12      4536.46 o                         
   2   1  15     115920.26     119640.50      2573.30 o                         
   3   1  15     166278.33     172096.48      4310.31 o                         
   4   1  15      10539.51      10667.03       270.09 o                         
   5   1  15        520.93        912.59        86.19 o                         
   6   1  15        405.50        710.80        81.29 o                         
   7   1  15       9616.45       9463.24       260.97 o                         
   8   1  15      18470.72      18714.03       439.02 o                         
   9   1  15      14460.42      14060.26       391.34 o                         
  10   1  15      15305.72      15533.07       432.71 o                         
  11   1  15       3056.61       2184.11       218.71 o                         
  12   1  15       9897.56       9482.79       429.33 o                         
  13   1  15       9577.42       9375.36       591.92 o                         
  14   1  15       2829.37       1760.38       343.59 o                         
   0   2  15      28576.61      26775.48       866.87 o                         
   1   2  15      34822.93      32243.62      1129.94 o                         
   2   2  15       1009.09       1165.31        91.98 o                         
   3   2  15        149.83        150.03        45.11 o                         
   4   2  15      39327.55      37778.86       872.37 o                         
   5   2  15       9116.09       8266.88       290.63 o                         
   6   2  15        144.07         69.99        79.70 o                         
   7   2  15      14630.78      13778.36       361.58 o                         
   8   2  15       8012.15       7506.53       280.74 o                         
   9   2  15        406.22        353.72       114.46 o                         
  10   2  15        881.13        713.34       147.00 o                         
  11   2  15          8.00        158.59       155.02 o                         
  12   2  15       3089.65       3734.33       498.45 o                         
  13   2  15        313.39        573.79       247.15 o                         
   1   3  15     325865.06     330872.59      6071.65 o                         
   2   3  15       7880.79       8511.44       290.70 o                         
   3   3  15      40957.04      45572.67      1019.14 o                         
   4   3  15      18813.12      18596.56       469.38 o                         
   5   3  15      21271.85      21882.15       631.22 o                         
   6   3  15      30379.40      29172.20       766.60 o                         
   7   3  15      21538.96      21796.54       606.54 o                         
   8   3  15       6263.58       6347.04       733.95 o                         
   9   3  15       7671.38       7565.99       437.84 o                         
  10   3  15       3700.35       3065.42       293.43 o                         
  11   3  15        290.91        112.64       218.15 o                         
  12   3  15      25196.42      24525.37       860.40 o                         
  13   3  15      18424.39      19158.02      1172.86 o                         
   0   4  15       1193.75       1324.19       132.32 o                         
   1   4  15        277.68        391.28        62.26 o                         
   2   4  15        571.03        487.86        66.22 o                         
   3   4  15       3845.40       3471.13       141.97 o                         
   4   4  15       3667.22       4121.33       213.24 o                         
   5   4  15         38.61         75.07        75.85 o                         
   6   4  15        247.70        271.61       107.65 o                         
   7   4  15       9138.13      10189.83       467.54 o                         
   8   4  15        119.01       -143.91       144.09 o                         
   9   4  15        815.48        827.60       199.19 o                         
  10   4  15         23.79        -14.12       254.17 o                         
  11   4  15       1757.26       1443.22       252.99 o                         
  12   4  15         96.32        442.40       230.04 o                         
  13   4  15         12.29        108.81       253.57 o                         
   1   5  15     300485.75     308779.47      6558.80 o                         
   2   5  15       6911.21       7007.43       207.02 o                         
   3   5  15      13917.95      14951.32       363.69 o                         
   4   5  15      12726.04      12364.91       385.49 o                         
   5   5  15      24183.16      24385.91      1576.68 o                         
   6   5  15      27438.95      27781.55       987.90 o                         
   7   5  15       7683.30       6848.32       403.48 o                         
   8   5  15       6370.35       5785.53       385.99 o                         
   9   5  15       3260.30       3137.24       312.88 o                         
  10   5  15       1663.03       1460.67       268.40 o                         
  11   5  15       2428.56       2286.56       296.00 o                         
  12   5  15      17939.88      18945.98      1190.34 o                         
   0   6  15       7641.09       7175.58       504.76 o                         
   1   6  15      14086.25      13249.25       364.89 o                         
   2   6  15        691.56        724.78        92.50 o                         
   3   6  15        299.15        259.66        95.81 o                         
   4   6  15       1043.95       1153.19       160.29 o                         
   5   6  15      15500.02      14689.81       546.33 o                         
   6   6  15       1254.47       1248.87       209.68 o                         
   7   6  15        958.43        746.81       196.88 o                         
   8   6  15       4145.57       4346.30       341.76 o                         
   9   6  15       4195.49       3930.92       343.72 o                         
  10   6  15       1457.30       1599.12       263.36 o                         
  11   6  15        793.32       1203.94       258.53 o                         
  12   6  15       2493.91       2959.17       427.67 o                         
   1   7  15     108432.20     112684.05      2465.38 o                         
   2   7  15      38882.07      39144.97      1233.53 o                         
   3   7  15      51155.87      53161.64      1910.29 o                         
   4   7  15       3455.15       3906.72       262.34 o                         
   5   7  15      16254.42      16645.20       600.27 o                         
   6   7  15        847.88       1407.03       226.75 o                         
   7   7  15       5174.27       4686.61       314.75 o                         
   8   7  15       7862.27       7544.27       533.97 o                         
   9   7  15       6847.54       6859.52       571.49 o                         
  10   7  15       7834.90       7899.08       730.09 o                         
  11   7  15         20.67        149.10       330.25 o                         
   0   8  15       2643.74       2874.27       326.42 o                         
   1   8  15       5296.07       5327.92       301.62 o                         
   2   8  15       1241.58        944.36       168.06 o                         
   3   8  15          7.26        172.53       137.71 o                         
   4   8  15       8824.31       8146.41       383.60 o                         
   5   8  15       4089.87       4674.87       314.70 o                         
   6   8  15       2559.97       2529.94       252.30 o                         
   7   8  15       2461.70       2322.72       249.79 o                         
   8   8  15        240.77        195.20       183.65 o                         
   9   8  15       7762.15       8743.47       472.43 o                         
  10   8  15        497.03        587.08       223.31 o                         
   1   9  15      50546.67      50926.40      1746.70 o                         
   2   9  15      18992.98      19286.43       803.60 o                         
   3   9  15      62349.95      64653.35      2131.53 o                         
   4   9  15       3958.36       4134.10       281.90 o                         
   5   9  15       6907.66       6487.37       376.40 o                         
   6   9  15        275.51        200.53       179.53 o                         
   7   9  15       3905.96       3597.58       300.50 o                         
   8   9  15       4286.98       4386.77       384.41 o                         
   9   9  15       4088.81       4630.98       358.11 o                         
   0  10  15       5518.46       6160.91       795.94 o                         
   1  10  15          4.06       -229.20       229.20 o                         
   2  10  15       3074.31       3131.91       338.70 o                         
   3  10  15         88.10        291.75       193.49 o                         
   4  10  15      13656.27      15418.10       694.55 o                         
   5  10  15        587.70        332.48       217.61 o                         
   6  10  15         39.94       -126.11       221.27 o                         
   7  10  15      10520.52      10852.72       531.63 o                         
   8  10  15        376.02        645.14       208.80 o                         
   1  11  15      31786.53      31067.77      1463.93 o                         
   2  11  15        306.18       -152.45       268.41 o                         
   3  11  15      16370.07      14781.07       796.77 o                         
   4  11  15       3305.04       3632.73       457.85 o                         
   5  11  15       2844.19       2907.67       355.36 o                         
   6  11  15       4622.05       5579.13       598.53 o                         
   0  12  15        777.45        572.36       473.98 o                         
   1  12  15          2.14         74.59       306.65 o                         
   2  12  15        564.67        253.42       337.21 o                         
   3  12  15        458.04         14.47       306.26 o                         
   0   0  16     249076.36     298446.78     17388.08 o                         
   1   0  16      22543.28      24360.87       806.99 o                         
   2   0  16     410735.47     412485.34     12344.15 o                         
   3   0  16      20116.51      19212.46       575.41 o                         
   4   0  16     121045.79     130286.34      3441.04 o                         
   5   0  16      59143.38      61014.51      1669.27 o                         
   6   0  16        248.19        525.98       108.70 o                         
   7   0  16       5529.70       5718.01       289.14 o                         
   8   0  16      21205.48      21405.82       736.30 o                         
   9   0  16       7416.49       7438.72       439.60 o                         
  10   0  16       7768.63       7565.35       458.08 o                         
  11   0  16      24497.59      24532.96      1027.55 o                         
  12   0  16       1209.56        352.76       279.34 o                         
  13   0  16       6312.62       6760.60       601.42 o                         
   1   1  16        294.12        180.85        59.23 o                         
   2   1  16      32547.20      30699.23       718.64 o                         
   3   1  16       9045.30       8826.69       260.85 o                         
   4   1  16       7661.67       7632.69       218.04 o                         
   5   1  16       1617.29       1527.79        96.71 o                         
   6   1  16       2685.95       2463.69       128.44 o                         
   7   1  16       1174.45       1043.34       105.88 o                         
   8   1  16       3101.77       3025.61       173.42 o                         
   9   1  16        640.13        582.71       119.05 o                         
  10   1  16       1660.25       1839.16       177.80 o                         
  11   1  16         27.72        -10.16       145.78 o                         
  12   1  16         82.58        -11.69       150.61 o                         
  13   1  16         96.52         30.77       236.50 o                         
   0   2  16     296722.25     313315.66      8125.95 o                         
   1   2  16       1331.22       1428.25        90.70 o                         
   2   2  16     208034.38     217648.23      4651.52 o                         
   3   2  16      33333.04      34180.68       805.89 o                         
   4   2  16      38588.97      39528.44       914.70 o                         
   5   2  16      11727.52      11766.36       334.63 o                         
   6   2  16      12778.03      13485.21       380.43 o                         
   7   2  16       2152.09       2142.02       153.19 o                         
   8   2  16      22612.80      24110.14       623.58 o                         
   9   2  16       6002.62       5915.50       260.20 o                         
  10   2  16       2438.47       1695.37       196.97 o                         
  11   2  16      18283.87      16948.64       921.92 o                         
  12   2  16       3506.66       3520.19       464.54 o                         
  13   2  16       6559.20       6374.78       479.63 o                         
   1   3  16       6592.85       6556.95       173.71 o                         
   2   3  16      21378.61      18555.66       397.15 o                         
   3   3  16       6543.91       6261.79       191.58 o                         
   4   3  16      13284.44      12290.04       357.95 o                         
   5   3  16       7067.76       6875.70       259.89 o                         
   6   3  16        138.82        221.87        91.39 o                         
   7   3  16        623.17        331.46       107.42 o                         
   8   3  16       6271.85       6268.96       596.71 o                         
   9   3  16       3395.75       3404.35       263.06 o                         
  10   3  16        580.61        455.27       174.01 o                         
  11   3  16          7.64       -187.17       187.17 o                         
  12   3  16        335.73        771.17       266.13 o                         
  13   3  16        137.82        -11.31       234.60 o                         
   0   4  16     552586.88     561762.12     14517.74 o                         
   1   4  16      28590.38      27828.90       610.76 o                         
   2   4  16      97262.80     100174.30      2008.49 o                         
   3   4  16      36117.06      36033.85       827.69 o                         
   4   4  16        867.99       1184.57       151.47 o                         
   5   4  16        393.14        544.93       109.94 o                         
   6   4  16      29117.50      28354.71       845.49 o                         
   7   4  16        139.75        354.87       152.45 o                         
   8   4  16      14124.78      13643.08       585.67 o                         
   9   4  16       2129.89       2369.06       316.39 o                         
  10   4  16        383.88        476.89       209.07 o                         
  11   4  16      10655.90      11914.65       679.32 o                         
  12   4  16       9951.70       9867.13       593.58 o                         
  13   4  16       5539.43       5779.88       919.67 o                         
   1   5  16        433.69        418.48        75.58 o                         
   2   5  16      11164.66      10449.69       276.57 o                         
   3   5  16       4508.63       4304.28       198.51 o                         
   4   5  16       1508.24       1664.10       173.56 o                         
   5   5  16       7840.76       7890.67       523.64 o                         
   6   5  16      14971.07      14588.94       700.68 o                         
   7   5  16        254.07        106.01       210.48 o                         
   8   5  16        635.32        335.03       243.54 o                         
   9   5  16        313.35        206.31       195.89 o                         
  10   5  16         64.91         11.92       197.32 o                         
  11   5  16          3.48        -11.58       207.02 o                         
  12   5  16        562.67        451.34       256.87 o                         
   0   6  16     200239.28     192989.06      5878.69 o                         
   1   6  16       1264.78       1031.82       101.65 o                         
   2   6  16      71125.99      72892.16      1781.69 o                         
   3   6  16       8240.02       8538.42       363.72 o                         
   4   6  16      25297.28      25290.33      1194.56 o                         
   5   6  16       7597.01       7792.89       385.24 o                         
   6   6  16      18447.97      18444.48       928.27 o                         
   7   6  16        141.88        164.14       184.83 o                         
   8   6  16       4004.35       3936.79       325.65 o                         
   9   6  16       1121.77       1405.42       250.25 o                         
  10   6  16       2754.81       2995.25       398.56 o                         
  11   6  16      12659.34      12270.75       925.61 o                         
  12   6  16       4054.54       3154.42       366.64 o                         
   1   7  16         97.55        198.37       102.08 o                         
   2   7  16      23383.21      23658.35       746.38 o                         
   3   7  16       6637.58       6539.12       476.31 o                         
   4   7  16       5298.65       5894.54       320.23 o                         
   5   7  16        872.63        545.38       162.64 o                         
   6   7  16       9969.76      11178.66       731.90 o                         
   7   7  16          1.92        -43.22       162.06 o                         
   8   7  16       3408.90       2724.87       300.11 o                         
   9   7  16        610.56        480.12       205.67 o                         
  10   7  16       2140.52       2082.97       305.46 o                         
  11   7  16        759.14        542.31       270.37 o                         
   0   8  16      48883.32      45605.38      2700.82 o                         
   1   8  16        766.65        924.83       174.75 o                         
   2   8  16      74716.42      75123.40      2082.68 o                         
   3   8  16       6190.90       6192.60       332.88 o                         
   4   8  16      37152.50      38736.70      1729.45 o                         
   5   8  16      14822.86      14789.32       563.62 o                         
   6   8  16        254.61        214.16       178.21 o                         
   7   8  16         26.96         -9.92       174.88 o                         
   8   8  16        600.75        570.85       190.50 o                         
   9   8  16       1828.90       1534.64       255.65 o                         
  10   8  16       2110.95       2582.96       289.43 o                         
   1   9  16        265.06        536.59       259.27 o                         
   2   9  16        252.53        324.54       184.70 o                         
   3   9  16        220.68        118.85       178.07 o                         
   4   9  16        511.71        439.98       162.04 o                         
   5   9  16       1687.82       2102.50       237.52 o                         
   6   9  16        452.30        133.78       189.86 o                         
   7   9  16       1559.10       1696.65       237.90 o                         
   8   9  16       9261.14      10463.11       523.11 o                         
   9   9  16       1959.87       2074.10       273.96 o                         
   0  10  16      29663.94      26925.02      1824.39 o                         
   1  10  16        236.24        137.28       250.82 o                         
   2  10  16      39697.32      45380.24      2960.17 o                         
   3  10  16       5850.95       6362.11       563.86 o                         
   4  10  16      14537.36      14073.33       711.95 o                         
   5  10  16       2373.18       2273.43       372.66 o                         
   6  10  16       1663.99       1127.21       285.69 o                         
   7  10  16         66.94         66.49       202.37 o                         
   8  10  16       3010.96       3130.62       309.82 o                         
   1  11  16        556.05        294.12       281.35 o                         
   2  11  16        333.19        417.25       311.83 o                         
   3  11  16        119.93        -31.30       278.24 o                         
   4  11  16         21.02       -288.30       294.00 o                         
   5  11  16       5739.01       5372.90       460.44 o                         
   6  11  16       4363.99       4846.78       465.51 o                         
   0  12  16      40858.64      46329.77      2906.51 o                         
   1  12  16        892.31        850.50       778.05 o                         
   2  12  16      19546.01      21369.48      1153.76 o                         
   1   1  17       1490.01       2091.38       133.79 o                         
   2   1  17      25480.91      25163.82       744.66 o                         
   3   1  17      73281.39      71082.49      1575.01 o                         
   4   1  17     184138.56     189190.05      3747.04 o                         
   5   1  17      23563.81      22906.44       570.33 o                         
   6   1  17       3413.01       3877.43       214.59 o                         
   7   1  17        254.14        284.96        88.60 o                         
   8   1  17      13721.93      13718.99       379.85 o                         
   9   1  17        893.93        873.03       141.01 o                         
  10   1  17     131666.34     131642.42      2907.99 o                         
  11   1  17        547.66        472.63       163.00 o                         
  12   1  17      37385.07      35670.17      1010.64 o                         
  13   1  17        336.41        518.83       272.01 o                         
   0   2  17      14308.67      14977.69       613.14 o                         
   1   2  17      28272.21      28057.94       611.53 o                         
   2   2  17       2449.01       2220.34       125.49 o                         
   3   2  17      12475.57      12372.34       343.25 o                         
   4   2  17       6141.80       5140.82       207.02 o                         
   5   2  17       9216.09       8281.43       268.58 o                         
   6   2  17       8081.91       7631.88       267.89 o                         
   7   2  17       1385.27       1308.06       128.50 o                         
   8   2  17      22759.38      22687.43       593.31 o                         
   9   2  17       2237.00       2233.39       202.64 o                         
  10   2  17       1147.24       1432.41       398.75 o                         
  11   2  17       1121.23        791.68       237.00 o                         
  12   2  17       3837.71       4228.62       382.20 o                         
  13   2  17       1576.46       1164.24       285.31 o                         
   1   3  17      31129.66      30000.93       602.92 o                         
   2   3  17      53161.91      52383.15      1261.52 o                         
   3   3  17       2758.17       3049.57       152.97 o                         
   4   3  17      61036.03      62621.57      1410.89 o                         
   5   3  17      10589.56      10249.65       311.79 o                         
   6   3  17      37830.40      39361.91       962.77 o                         
   7   3  17      22359.27      21294.05       801.76 o                         
   8   3  17      20755.39      20958.24       696.20 o                         
   9   3  17         96.81         11.93       146.66 o                         
  10   3  17      38361.23      36650.41      1121.65 o                         
  11   3  17       9290.15       9537.74       568.27 o                         
  12   3  17      65258.83      72251.30      2397.42 o                         
  13   3  17       3621.90       3550.93       400.93 o                         
   0   4  17      10816.63      11280.50       380.98 o                         
   1   4  17       2574.76       2381.15       108.40 o                         
   2   4  17         54.25         83.68        66.39 o                         
   3   4  17        692.10        678.16        93.37 o                         
   4   4  17       7925.47       7456.83       277.98 o                         
   5   4  17          3.06        -34.90        84.54 o                         
   6   4  17      13437.02      12888.94       735.86 o                         
   7   4  17        492.23        744.06       172.84 o                         
   8   4  17       1897.45       2384.21       344.44 o                         
   9   4  17         99.34         22.53       175.97 o                         
  10   4  17        113.16        130.21       185.47 o                         
  11   4  17       2052.12       1742.39       240.68 o                         
  12   4  17          9.24        -59.45       242.21 o                         
  13   4  17        965.35        956.26       306.16 o                         
   1   5  17      23088.22      22294.71       509.24 o                         
   2   5  17      40289.21      41651.79       959.57 o                         
   3   5  17       1238.01       1181.33       111.26 o                         
   4   5  17      34230.99      34705.86       909.33 o                         
   5   5  17       9687.82      10975.35      1750.07 o                         
   6   5  17      53501.60      55699.59      1817.38 o                         
   7   5  17       7335.58       6720.92       399.59 o                         
   8   5  17      19019.69      20305.30       789.05 o                         
   9   5  17        457.20        549.77       207.96 o                         
  10   5  17      28079.45      28990.13      1080.49 o                         
  11   5  17       5454.31       5283.54       420.30 o                         
  12   5  17      66089.60      68144.41      2820.30 o                         
   0   6  17       1666.98       1752.57       189.99 o                         
   1   6  17       2925.94       2762.73       187.74 o                         
   2   6  17       9981.29      10305.84       344.41 o                         
   3   6  17         11.86         25.51       112.81 o                         
   4   6  17       7622.60       8111.14       360.26 o                         
   5   6  17      11846.19      12628.60       924.10 o                         
   6   6  17       5718.29       5755.63       384.79 o                         
   7   6  17       1219.56       1149.37       216.74 o                         
   8   6  17       5143.57       5175.53       366.30 o                         
   9   6  17       1032.78       1120.94       232.34 o                         
  10   6  17       4485.00       4316.93       374.91 o                         
  11   6  17        363.80        426.33       228.75 o                         
  12   6  17       2835.69       3421.60       430.87 o                         
   1   7  17        917.11       1163.86       148.33 o                         
   2   7  17      19093.23      19271.87       630.30 o                         
   3   7  17      21626.30      21203.18       694.05 o                         
   4   7  17      46553.61      46869.18      1696.02 o                         
   5   7  17      22285.14      22333.26       749.39 o                         
   6   7  17      18401.16      17624.31       654.30 o                         
   7   7  17         73.49        -90.88       155.30 o                         
   8   7  17      16000.49      15489.98       672.55 o                         
   9   7  17        635.73        410.52       212.86 o                         
  10   7  17      59207.48      59289.93      1992.94 o                         
  11   7  17          0.96       -148.87       230.59 o                         
   0   8  17        140.49       -250.41       250.41 o                         
   1   8  17          0.36        106.18       153.89 o                         
   2   8  17       8352.20       8387.15       381.16 o                         
   3   8  17       2105.57       1724.81       190.49 o                         
   4   8  17      11594.83      12212.07       484.76 o                         
   5   8  17        615.88        751.15       185.01 o                         
   6   8  17       4981.37       5219.21       357.43 o                         
   7   8  17        379.20        322.04       186.70 o                         
   8   8  17        152.75        146.28       173.36 o                         
   9   8  17        728.74        575.68       207.63 o                         
  10   8  17       4952.24       4651.43       360.80 o                         
   1   9  17       3097.78       2895.87       388.56 o                         
   2   9  17      14849.04      14480.31       807.59 o                         
   3   9  17      19310.93      20520.59       826.26 o                         
   4   9  17      43190.58      43160.30      1626.31 o                         
   5   9  17       8571.34       8768.34       439.85 o                         
   6   9  17       5084.03       4199.58       327.31 o                         
   7   9  17        132.02         -5.73       184.56 o                         
   8   9  17      12405.01      11787.35       647.42 o                         
   9   9  17         36.87        206.92       205.32 o                         
   0  10  17       1923.75       2208.95       536.59 o                         
   1  10  17       3710.10       3352.08       426.54 o                         
   2  10  17       1280.06        858.91       300.39 o                         
   3  10  17       6072.88       6408.36      1506.91 o                         
   4  10  17       9299.56       9020.07       733.33 o                         
   5  10  17        243.04        239.27       224.36 o                         
   6  10  17       9707.88      10757.18       643.76 o                         
   7  10  17        170.37        346.16       215.17 o                         
   1  11  17       5098.93       5419.94       559.62 o                         
   2  11  17       5102.37       4668.71       523.84 o                         
   3  11  17       2450.96       2560.41       693.09 o                         
   4  11  17      17170.14      17515.64       995.25 o                         
   5  11  17        937.01       1184.37       737.81 o                         
   0  12  17       2677.47       2298.38       634.96 o                         
   1  12  17        669.83        205.35       334.98 o                         
   0   0  18     138890.69     138975.73      5183.89 o                         
   1   0  18        423.93        543.54        77.00 o                         
   2   0  18      57490.18      53983.52      3322.36 o                         
   3   0  18      99423.82      96205.49      2972.21 o                         
   4   0  18        827.04        735.26        99.17 o                         
   5   0  18      59381.92      62071.50      2305.29 o                         
   6   0  18       2620.20       2422.76       233.36 o                         
   7   0  18       4321.80       4964.87       341.34 o                         
   8   0  18      15794.97      16505.55       863.86 o                         
   9   0  18     183326.88     197897.22      6073.11 o                         
  10   0  18      12806.60      12863.66       652.16 o                         
  11   0  18      81034.97      77340.42      2520.17 o                         
  12   0  18        907.14        979.54       297.66 o                         
  13   0  18       1655.06       1531.32       355.53 o                         
   1   1  18       2519.79       2516.78       146.26 o                         
   2   1  18       1392.61       1120.28        95.70 o                         
   3   1  18         36.29         43.08        62.66 o                         
   4   1  18       1615.27       1497.14       112.46 o                         
   5   1  18      13380.58      11890.20       423.21 o                         
   6   1  18         87.39        -34.16        74.45 o                         
   7   1  18       9352.24       8983.71       319.45 o                         
   8   1  18        497.09        541.05       120.77 o                         
   9   1  18       6008.51       5802.26       304.49 o                         
  10   1  18        399.79        576.34       162.72 o                         
  11   1  18       8514.28       9597.42       425.75 o                         
  12   1  18        145.30        354.99       167.86 o                         
  13   1  18         16.64        180.18       250.69 o                         
   0   2  18     112009.95     115875.51      3051.66 o                         
   1   2  18       1170.66       1098.84        88.08 o                         
   2   2  18      55227.93      57878.45      1298.38 o                         
   3   2  18      26889.14      26497.29       646.68 o                         
   4   2  18       4159.78       4908.97       202.34 o                         
   5   2  18      70509.51      69185.01      1541.47 o                         
   6   2  18        121.29        260.17        96.53 o                         
   7   2  18      40017.57      40690.11       963.25 o                         
   8   2  18       4930.10       4642.16       255.77 o                         
   9   2  18      80553.93      82408.12      2037.34 o                         
  10   2  18       6470.35       6690.29       450.62 o                         
  11   2  18      51195.84      50109.77      2010.04 o                         
  12   2  18        115.49         87.96       233.92 o                         
  13   2  18      18688.90      17622.94       984.90 o                         
   1   3  18        516.57        504.38        75.06 o                         
   2   3  18        657.42        836.35        95.70 o                         
   3   3  18        382.48        472.76        81.59 o                         
   4   3  18       2107.69       1942.64       139.66 o                         
   5   3  18      18785.36      17800.57       471.94 o                         
   6   3  18       3996.94       4014.61       197.95 o                         
   7   3  18      10448.74      10557.95       334.30 o                         
   8   3  18       2708.89       2404.64       250.42 o                         
   9   3  18       7971.02       7495.65       388.29 o                         
  10   3  18        712.71        406.71       223.13 o                         
  11   3  18       9204.24      10408.20       592.95 o                         
  12   3  18         51.30         73.17       291.28 o                         
  13   3  18        724.85        474.39       331.04 o                         
   0   4  18      86419.81      86883.37      2324.22 o                         
   1   4  18         70.73        234.91        65.91 o                         
   2   4  18      19741.13      19535.95       462.99 o                         
   3   4  18       2461.90       2912.07       160.91 o                         
   4   4  18       1122.09       1478.82       134.89 o                         
   5   4  18      94976.23      96168.03      2323.93 o                         
   6   4  18       3583.75       3418.44       233.64 o                         
   7   4  18     123385.61     123837.66      3844.21 o                         
   8   4  18       3470.37       3626.43       414.20 o                         
   9   4  18      11648.04      11414.53       540.16 o                         
  10   4  18       5477.94       5820.80       574.29 o                         
  11   4  18      23084.48      22313.20       918.95 o                         
  12   4  18        228.10        200.06       245.42 o                         
   1   5  18       9717.47       9224.11       285.33 o                         
   2   5  18       5858.54       5557.86       221.01 o                         
   3   5  18        436.91        388.81        88.58 o                         
   4   5  18         12.26         42.38        91.00 o                         
   5   5  18         49.38        266.83       154.24 o                         
   6   5  18        833.10        745.21       179.63 o                         
   7   5  18       4589.28       4086.70       313.13 o                         
   8   5  18        628.10        646.18       197.02 o                         
   9   5  18        275.08        125.40       196.08 o                         
  10   5  18        437.64        347.36       205.28 o                         
  11   5  18       4319.90       3327.90       461.63 o                         
  12   5  18        483.13        370.80       247.52 o                         
   0   6  18      53699.32      57027.19      2628.83 o                         
   1   6  18       3332.76       3063.98       165.48 o                         
   2   6  18      12595.66      12935.93       458.99 o                         
   3   6  18       9310.59       9475.12       337.68 o                         
   4   6  18        230.20        324.82       135.12 o                         
   5   6  18      31027.79      30791.18      1522.92 o                         
   6   6  18        233.00         85.27       157.79 o                         
   7   6  18      42776.85      44527.31      1771.60 o                         
   8   6  18        523.37        689.30       198.14 o                         
   9   6  18      35115.31      33415.52      1241.65 o                         
  10   6  18       1854.00       2028.42       374.81 o                         
  11   6  18      47124.56      45819.85      1998.27 o                         
   1   7  18      11082.22      10811.51       420.22 o                         
   2   7  18       8177.85       7992.16       350.98 o                         
   3   7  18       2480.53       2528.81       215.87 o                         
   4   7  18         12.19        202.74       135.69 o                         
   5   7  18       1688.99       1769.69       235.23 o                         
   6   7  18       1906.21       2282.53       366.59 o                         
   7   7  18       5609.53       6052.40       370.68 o                         
   8   7  18       2076.77       2216.66       279.71 o                         
   9   7  18        794.82       1123.66       237.36 o                         
  10   7  18         23.44        369.58       232.95 o                         
  11   7  18       7173.69       7812.42       529.29 o                         
   0   8  18      22391.00      21443.78      1484.56 o                         
   1   8  18       2858.35       2807.42       275.32 o                         
   2   8  18      11374.78      12620.90      1021.19 o                         
   3   8  18      28366.69      29654.52       918.04 o                         
   4   8  18        106.84        134.57       143.72 o                         
   5   8  18      18040.14      17733.30       640.88 o                         
   6   8  18        560.93        506.22       200.84 o                         
   7   8  18       9110.21       8473.44       448.00 o                         
   8   8  18       4581.75       4527.82       339.28 o                         
   9   8  18      53969.70      59196.83      1740.05 o                         
  10   8  18       2405.45       2358.23       290.80 o                         
   1   9  18       2483.90       2008.79       347.63 o                         
   2   9  18       3608.43       3648.94       423.12 o                         
   3   9  18       8418.50       8180.79       636.35 o                         
   4   9  18        951.56       1442.78       207.27 o                         
   5   9  18       4710.94       4688.85       328.83 o                         
   6   9  18       3296.04       3418.47       373.69 o                         
   7   9  18          9.43       -112.89       174.83 o                         
   8   9  18       4819.64       4593.45       428.25 o                         
   9   9  18       1583.39       1506.08       259.13 o                         
   0  10  18      13557.55      12939.78      1100.00 o                         
   1  10  18         18.20       -172.36       240.46 o                         
   2  10  18       9315.79      10156.70       748.38 o                         
   3  10  18       9357.23       8668.72       669.72 o                         
   4  10  18       1003.75       1026.60       335.80 o                         
   5  10  18      16875.49      16427.37       973.61 o                         
   6  10  18         44.73        -64.62       296.74 o                         
   7  10  18      10549.78      10385.03       532.15 o                         
   1  11  18       6713.67       7737.95       674.43 o                         
   2  11  18       2218.74       2687.94       444.18 o                         
   3  11  18       3113.85       2976.19       465.04 o                         
   4  11  18        389.57        137.16       297.94 o                         
   5  11  18       8633.92       7857.28       736.21 o                         
   1   1  19      78741.70      81520.88      1975.63 o                         
   2   1  19      18494.93      18623.37       474.92 o                         
   3   1  19     201664.55     204411.94      4376.32 o                         
   4   1  19      13416.56      13555.24       468.23 o                         
   5   1  19      29231.59      27949.40       685.06 o                         
   6   1  19      10410.94      10623.36       556.25 o                         
   7   1  19       1157.13       1219.69       142.56 o                         
   8   1  19      29749.39      29246.83       752.53 o                         
   9   1  19        974.87        611.88       140.02 o                         
  10   1  19      27004.60      28701.01       755.69 o                         
  11   1  19        508.49        434.11       166.93 o                         
  12   1  19       1215.40       1433.40       211.55 o                         
  13   1  19       6598.02       5403.40       469.19 o                         
   0   2  19       2111.55       2204.80       214.03 o                         
   1   2  19      43958.99      42784.19       906.32 o                         
   2   2  19        217.44        107.71        70.66 o                         
   3   2  19       2292.88       2041.83       141.31 o                         
   4   2  19       7199.18       6639.07       243.58 o                         
   5   2  19      20696.79      20306.52       524.56 o                         
   6   2  19       1767.36       1501.67       131.75 o                         
   7   2  19       6667.56       6470.40       302.93 o                         
   8   2  19      13404.66      12865.46       505.81 o                         
   9   2  19       5748.09       5790.85       301.22 o                         
  10   2  19       1261.42       1314.95       309.79 o                         
  11   2  19       1386.82       1512.17       275.25 o                         
  12   2  19       3201.82       3394.49       376.40 o                         
  13   2  19          2.15       -224.30       224.30 o                         
   1   3  19     255255.16     254994.67      5036.97 o                         
   2   3  19      31046.78      29419.61       652.99 o                         
   3   3  19      25646.92      26830.37       653.81 o                         
   4   3  19       1107.73       1219.42       130.45 o                         
   5   3  19      21462.85      22663.46       696.47 o                         
   6   3  19      46708.68      45735.59      1066.25 o                         
   7   3  19      24597.93      24101.00       618.17 o                         
   8   3  19      21818.41      22153.05       683.80 o                         
   9   3  19       2701.01       2396.59       276.42 o                         
  10   3  19       1296.78       1155.13       245.93 o                         
  11   3  19       2417.61       2200.70       413.31 o                         
  12   3  19        176.78        340.76       252.24 o                         
  13   3  19      16634.02      17031.31       966.25 o                         
   0   4  19      13406.29      13739.30       542.10 o                         
   1   4  19        522.70        464.64        76.93 o                         
   2   4  19         86.06        107.30        68.85 o                         
   3   4  19          0.38         63.81        69.69 o                         
   4   4  19         45.16        119.11        84.41 o                         
   5   4  19       1456.31       1302.10       127.06 o                         
   6   4  19       1922.39       1743.48       192.21 o                         
   7   4  19       3394.94       3436.19       282.80 o                         
   8   4  19         22.84        179.79       141.45 o                         
   9   4  19        104.97         52.80       202.41 o                         
  10   4  19        925.07        963.18       416.74 o                         
  11   4  19        869.01       1059.47       261.47 o                         
  12   4  19         11.52        -18.57       316.03 o                         
   1   5  19     203683.14     213341.97      4234.98 o                         
   2   5  19       7055.21       6752.51       241.93 o                         
   3   5  19      16018.41      16280.41       854.75 o                         
   4   5  19        250.85        339.79       107.82 o                         
   5   5  19      43344.33      44230.40      1842.85 o                         
   6   5  19      42005.55      41722.04      1407.30 o                         
   7   5  19      25857.63      24809.52       915.27 o                         
   8   5  19      12926.67      13458.47       699.61 o                         
   9   5  19       1468.63       1595.35       302.25 o                         
  10   5  19        137.17        204.04       255.58 o                         
  11   5  19        508.74         32.37       272.72 o                         
  12   5  19        764.93        523.65       268.73 o                         
   0   6  19      23532.05      23502.88      1036.57 o                         
   1   6  19      23668.32      22414.01       630.22 o                         
   2   6  19       3093.85       2949.43       190.88 o                         
   3   6  19       3088.04       2917.53       224.68 o                         
   4   6  19       6992.24       6704.59       331.64 o                         
   5   6  19      23266.72      22972.94       768.43 o                         
   6   6  19        537.76        685.35       274.95 o                         
   7   6  19       2223.02       2207.32       267.36 o                         
   8   6  19       5438.95       5552.73       518.35 o                         
   9   6  19        104.26         25.98       195.84 o                         
  10   6  19        142.90        141.72       295.43 o                         
  11   6  19        280.16        202.74       302.76 o                         
   1   7  19      66978.27      69232.62      1918.90 o                         
   2   7  19        677.40         32.84       163.00 o                         
   3   7  19      72721.15      76131.23      2704.02 o                         
   4   7  19        259.38        191.49       140.99 o                         
   5   7  19      31991.90      31727.01      1105.98 o                         
   6   7  19       5609.37       4862.71       343.21 o                         
   7   7  19       1106.45       1152.47       269.78 o                         
   8   7  19      10812.76      11013.30       554.82 o                         
   9   7  19        655.41        631.63       226.82 o                         
  10   7  19      10283.80      10757.10       605.08 o                         
   0   8  19       6161.01       6402.37       751.22 o                         
   1   8  19       1727.99       1888.92       240.31 o                         
   2   8  19       2971.58       2921.99       281.53 o                         
   3   8  19        169.92        264.93       170.89 o                         
   4   8  19       1237.41       1574.70       213.73 o                         
   5   8  19       3665.55       3637.69       491.68 o                         
   6   8  19       1132.99       1294.75       224.57 o                         
   7   8  19       3606.63       3513.24       602.28 o                         
   8   8  19        656.86        704.27       200.86 o                         
   9   8  19       6965.56       6660.81       416.18 o                         
   1   9  19      33626.23      33688.18      1526.94 o                         
   2   9  19        564.59        503.90       270.69 o                         
   3   9  19      59982.71      67295.91      4059.72 o                         
   4   9  19       3100.26       3097.16       310.64 o                         
   5   9  19      11007.01      11029.40       732.26 o                         
   6   9  19       2970.70       2992.93       296.26 o                         
   7   9  19       2026.07       1468.47       240.35 o                         
   8   9  19       7367.55       6996.22       423.35 o                         
   0  10  19       4044.05       4230.09       670.73 o                         
   1  10  19       2233.75       2461.69       612.60 o                         
   2  10  19        886.40       1749.18       366.67 o                         
   3  10  19       1731.07       1744.32       572.36 o                         
   4  10  19         22.85        -58.13       262.00 o                         
   5  10  19         74.16        491.62       331.59 o                         
   6  10  19         16.43        216.65       545.53 o                         
   7  10  19       2731.33       2690.82       554.13 o                         
   1  11  19      43948.06      44888.04      1991.95 o                         
   2  11  19       1667.91       2130.19       421.43 o                         
   3  11  19      15129.31      14646.86       916.44 o                         
   4  11  19       1603.77        778.95       854.07 o                         
   0   0  20       2649.77       1538.10       164.37 o                         
   1   0  20      51240.25      53657.39      1703.97 o                         
   2   0  20     155456.19     147196.03      5551.59 o                         
   3   0  20      60284.64      61393.80      2425.15 o                         
   4   0  20     257762.06     267630.59     13004.96 o                         
   5   0  20        401.25        328.42       146.04 o                         
   6   0  20      16816.64      16850.98       679.74 o                         
   7   0  20        995.60        699.89       281.91 o                         
   8   0  20        376.23        120.71       163.24 o                         
   9   0  20      15518.57      14182.49       630.79 o                         
  10   0  20       9900.01      10212.45       565.98 o                         
  11   0  20      27768.77      28776.86      1088.52 o                         
  12   0  20       1206.77       1023.99       311.47 o                         
  13   0  20      12423.10      14014.65       943.05 o                         
   1   1  20       2669.23       2594.39       143.98 o                         
   2   1  20      36622.41      34932.91       822.79 o                         
   3   1  20       1976.63       1982.69       126.00 o                         
   4   1  20       9430.02       8266.15       311.53 o                         
   5   1  20       1298.87       1284.16       141.84 o                         
   6   1  20       3020.69       2600.55       195.05 o                         
   7   1  20        943.38        551.58       133.38 o                         
   8   1  20       2363.35       2361.86       255.56 o                         
   9   1  20        763.62       1162.38       161.66 o                         
  10   1  20        354.36        747.51       156.23 o                         
  11   1  20        187.98        350.81       161.57 o                         
  12   1  20        249.79        171.45       179.32 o                         
  13   1  20        121.33         19.42       264.01 o                         
   0   2  20      73121.41      78425.85      2462.07 o                         
   1   2  20      28798.82      28401.85       628.83 o                         
   2   2  20     122974.98     128408.34      2786.77 o                         
   3   2  20      41098.81      40569.46      1039.87 o                         
   4   2  20     138684.00     142209.41      3082.61 o                         
   5   2  20       5324.10       5514.63       231.30 o                         
   6   2  20      54414.94      54970.64      1442.71 o                         
   7   2  20       7278.72       7096.41       327.02 o                         
   8   2  20       1276.61       1583.60       176.93 o                         
   9   2  20       7096.96       6535.09       327.21 o                         
  10   2  20       8492.55       7802.45       493.83 o                         
  11   2  20      15006.89      15081.41       985.60 o                         
  12   2  20       5531.03       5195.25       426.49 o                         
  13   2  20      14326.97      14777.16       715.53 o                         
   1   3  20       4479.59       4522.22       173.45 o                         
   2   3  20      41701.48      40567.45       876.19 o                         
   3   3  20       2377.58       2123.89       137.69 o                         
   4   3  20       9543.49       9588.47       492.95 o                         
   5   3  20        656.86        449.00       104.24 o                         
   6   3  20        673.50        807.21       114.44 o                         
   7   3  20        593.63        559.98       135.59 o                         
   8   3  20       2190.93       1897.84       311.64 o                         
   9   3  20        524.52        209.13       197.97 o                         
  10   3  20        880.79        498.89       223.36 o                         
  11   3  20         51.16       -191.90       191.90 o                         
  12   3  20       1871.23       2189.74       333.63 o                         
   0   4  20     253333.59     263440.22      7967.65 o                         
   1   4  20       3720.27       3306.90       175.24 o                         
   2   4  20      50728.07      52786.34      1109.01 o                         
   3   4  20       5520.63       4986.40       196.89 o                         
   4   4  20      41368.56      42659.66      1000.12 o                         
   5   4  20       6773.12       6762.00       270.42 o                         
   6   4  20     105340.73     108715.73      2622.83 o                         
   7   4  20      12041.95      11843.09       464.65 o                         
   8   4  20       3674.82       3988.61       347.49 o                         
   9   4  20       2015.17       1736.56       266.90 o                         
  10   4  20       3724.36       3113.90       339.77 o                         
  11   4  20       7773.07       7951.18       526.20 o                         
  12   4  20       9038.55       9471.10       586.13 o                         
   1   5  20        543.16        479.98       107.09 o                         
   2   5  20       6812.28       6787.08       273.96 o                         
   3   5  20        559.69        444.45        98.68 o                         
   4   5  20       6341.86       6045.55       272.32 o                         
   5   5  20         61.84         28.03       146.38 o                         
   6   5  20       5886.19       6486.62       392.77 o                         
   7   5  20        169.42        451.01       201.45 o                         
   8   5  20       1565.91       1595.82       243.32 o                         
   9   5  20          0.18        -10.88       233.72 o                         
  10   5  20         54.42       -167.90       211.27 o                         
  11   5  20       2244.51       1610.74       309.02 o                         
  12   5  20       1977.15       1919.47       330.83 o                         
   0   6  20      85908.24      87691.34      2749.65 o                         
   1   6  20      10212.16      10821.51       366.91 o                         
   2   6  20      38239.84      38717.93      1128.72 o                         
   3   6  20      26054.92      24608.22       689.02 o                         
   4   6  20      58516.64      62004.33      1734.47 o                         
   5   6  20       5848.59       5639.57       347.93 o                         
   6   6  20      38858.73      38363.54      2115.54 o                         
   7   6  20       1177.96       1172.44       227.19 o                         
   8   6  20        763.95        956.55       212.42 o                         
   9   6  20       2418.00       2871.06       312.46 o                         
  10   6  20       1194.78        816.38       308.12 o                         
  11   6  20       7860.81       7147.38       885.37 o                         
   1   7  20         43.20         52.70       123.08 o                         
   2   7  20       2139.04       2248.56       249.09 o                         
   3   7  20        160.78        463.03       225.07 o                         
   4   7  20      17172.69      17595.79       620.13 o                         
   5   7  20        122.09        215.37       157.73 o                         
   6   7  20        510.88        389.81       178.57 o                         
   7   7  20        698.67        392.47       254.29 o                         
   8   7  20        719.17        922.50       234.93 o                         
   9   7  20        343.35        503.77       236.59 o                         
  10   7  20       1735.43       2070.77       313.13 o                         
   0   8  20       1845.79       1869.11       456.10 o                         
   1   8  20       5241.46       4531.63       374.40 o                         
   2   8  20      42206.66      45361.70      2558.27 o                         
   3   8  20       9940.31      10579.36       752.66 o                         
   4   8  20      85779.39      87531.11      2805.98 o                         
   5   8  20        514.42        635.58       216.37 o                         
   6   8  20      10156.55       9336.87       484.46 o                         
   7   8  20        817.19        741.94       199.76 o                         
   8   8  20        189.08        124.92       183.10 o                         
   9   8  20       5837.55       6144.83       397.78 o                         
   1   9  20       1413.27       1774.39       354.13 o                         
   2   9  20      10378.97      10884.74      1216.26 o                         
   3   9  20       3570.57       3460.90       428.76 o                         
   4   9  20       3707.20       3282.61       326.84 o                         
   5   9  20       4196.49       4325.07       377.85 o                         
   6   9  20       1106.97       1390.65       281.26 o                         
   7   9  20         21.00        162.08       233.56 o                         
   8   9  20       2088.41       2065.63       339.49 o                         
   0  10  20      10727.46      11374.74      1108.95 o                         
   1  10  20       2116.82       1444.73       415.85 o                         
   2  10  20      28731.86      29068.15      1891.47 o                         
   3  10  20       3775.95       4161.69       898.34 o                         
   4  10  20      23942.57      24752.91      1386.18 o                         
   5  10  20       1652.55       1527.72       391.92 o                         
   6  10  20       6984.76       7449.50       745.30 o                         
   1  11  20        488.71        526.96       328.11 o                         
   2  11  20       8451.51       8620.93       700.57 o                         
   3  11  20       4196.27       4530.22       951.99 o                         
   4  11  20        954.30        648.99       341.13 o                         
   1   1  21        968.90       1506.64       165.31 o                         
   2   1  21      18617.65      19037.53       610.76 o                         
   3   1  21      57328.61      58352.48      1460.27 o                         
   4   1  21      24909.69      25484.63       783.36 o                         
   5   1  21      26049.95      25939.34       723.76 o                         
   6   1  21      30779.68      32827.31      1046.24 o                         
   7   1  21       5776.68       5741.00       295.27 o                         
   8   1  21     110470.03     111760.81      2716.01 o                         
   9   1  21       2343.91       2145.35       192.64 o                         
  10   1  21      86000.70      86493.89      1972.09 o                         
  11   1  21       7143.42       7510.94       452.48 o                         
  12   1  21      12251.43      11068.86       553.98 o                         
  13   1  21          3.54        -35.24       289.75 o                         
   0   2  21       3636.79       3374.60       243.18 o                         
   1   2  21      16715.46      15322.68       381.65 o                         
   2   2  21         43.97         97.17        68.93 o                         
   3   2  21         36.98        164.66        79.64 o                         
   4   2  21      27217.54      28214.26       772.24 o                         
   5   2  21       4198.43       3908.51       230.75 o                         
   6   2  21       4260.29       3745.19       232.97 o                         
   7   2  21       3881.99       3680.53       281.22 o                         
   8   2  21      11801.29      11922.03       424.77 o                         
   9   2  21        338.75        453.86       151.13 o                         
  10   2  21       1580.74       1232.35       368.46 o                         
  11   2  21        457.64        632.46       246.04 o                         
  12   2  21       3555.72       3927.00       482.27 o                         
   1   3  21       1314.29       1487.85       123.39 o                         
   2   3  21       2799.62       2619.23       163.19 o                         
   3   3  21      12137.00      12240.95       351.16 o                         
   4   3  21       8061.78       8469.70       295.34 o                         
   5   3  21      56343.09      57093.33      1302.14 o                         
   6   3  21     115307.50     125597.93      3010.17 o                         
   7   3  21       4573.46       4134.02       248.60 o                         
   8   3  21      92497.15      95397.62      2626.44 o                         
   9   3  21      10557.08      10749.69       577.49 o                         
  10   3  21      12566.15      12493.38       735.48 o                         
  11   3  21       2700.20       2274.84       317.73 o                         
  12   3  21      27550.62      26767.81      1075.33 o                         
   0   4  21      21331.82      21380.30       779.56 o                         
   1   4  21       3008.85       2946.69       181.98 o                         
   2   4  21       8896.95       9158.86       299.26 o                         
   3   4  21        479.32        533.11        92.75 o                         
   4   4  21       1649.33       1969.90       161.62 o                         
   5   4  21          0.61          1.64        94.70 o                         
   6   4  21        146.79         58.10       106.87 o                         
   7   4  21        108.64        227.32       171.71 o                         
   8   4  21        510.02        406.68       243.52 o                         
   9   4  21       1750.77       2035.20       285.12 o                         
  10   4  21       1827.48       1568.80       280.97 o                         
  11   4  21        797.27        778.42       350.00 o                         
  12   4  21         79.70       -129.33       257.60 o                         
   1   5  21       2819.23       3023.48       194.64 o                         
   2   5  21        518.96        632.10       112.07 o                         
   3   5  21       1397.19       1436.87       134.60 o                         
   4   5  21       3373.33       3515.15       196.64 o                         
   5   5  21      53029.69      52176.71      1504.37 o                         
   6   5  21     103243.10     102780.88      3222.91 o                         
   7   5  21       2121.51       1935.60       234.17 o                         
   8   5  21      69332.78      72024.30      2347.40 o                         
   9   5  21       9655.67       9609.22       861.26 o                         
  10   5  21      11698.50      10003.68       614.86 o                         
  11   5  21        749.77        206.53       246.89 o                         
   0   6  21      28752.44      29339.79      1032.43 o                         
   1   6  21        670.80        580.32       110.51 o                         
   2   6  21      16066.54      15399.43       621.71 o                         
   3   6  21       3509.46       3666.97       248.64 o                         
   4   6  21       2058.49       1896.15       368.93 o                         
   5   6  21       1745.90       2131.67       232.77 o                         
   6   6  21        364.15        424.78       165.93 o                         
   7   6  21       7372.61       7147.10       438.07 o                         
   8   6  21      22851.57      23701.78       911.26 o                         
   9   6  21          6.99        354.60       271.70 o                         
  10   6  21        387.75        451.63       397.97 o                         
  11   6  21       1338.23       1407.55       324.56 o                         
   1   7  21        150.04        166.75       131.91 o                         
   2   7  21      11909.49      11687.17       542.88 o                         
   3   7  21       5024.77       5365.64       372.95 o                         
   4   7  21      15960.46      15435.02       652.42 o                         
   5   7  21      14441.73      13660.67       639.05 o                         
   6   7  21      28186.75      28321.73      1094.95 o                         
   7   7  21         35.16         39.98       200.08 o                         
   8   7  21      46944.12      47393.62      1418.46 o                         
   9   7  21       2420.91       2265.85       307.87 o                         
  10   7  21      37714.11      37227.35      2115.05 o                         
   0   8  21       3955.47       4462.61       617.07 o                         
   1   8  21          8.11        -82.65       156.57 o                         
   2   8  21      10683.71      11797.35       694.23 o                         
   3   8  21       4784.12       5277.00       501.13 o                         
   4   8  21       1218.81       1947.77       435.91 o                         
   5   8  21        192.31         56.13       198.79 o                         
   6   8  21        237.46        213.09       230.43 o                         
   7   8  21       3339.66       3859.48       332.07 o                         
   8   8  21       2609.11       2884.52       294.26 o                         
   9   8  21       1074.43       1014.60       241.73 o                         
   1   9  21         64.62        258.44       248.29 o                         
   2   9  21       5001.79       4173.78       871.51 o                         
   3   9  21       7970.13       7590.28       773.58 o                         
   4   9  21      10116.16       9846.06       541.34 o                         
   5   9  21       2510.81       2586.47       314.41 o                         
   6   9  21      13049.94      13950.50      1106.48 o                         
   7   9  21        237.16       -114.03       241.40 o                         
   8   9  21      36600.09      39831.60      1438.92 o                         
   0  10  21       1909.40       1824.39       509.76 o                         
   1  10  21       1268.10       1612.00       366.67 o                         
   2  10  21       4574.23       4606.08       616.63 o                         
   3  10  21       3345.60       3217.40       576.83 o                         
   4  10  21       4472.16       3761.19       634.96 o                         
   5  10  21          0.28        448.29       347.63 o                         
   6  10  21         24.55        886.25       438.21 o                         
   1  11  21        395.84        465.04       325.26 o                         
   2  11  21         21.24        120.51       325.26 o                         
   3  11  21       3840.76       2489.69       431.41 o                         
   0   0  22       6813.04       8977.99       760.16 o                         
   1   0  22       2589.36       1510.55       259.04 o                         
   2   0  22      33766.88      35211.72      1492.36 o                         
   3   0  22      11077.53      10976.51      1126.83 o                         
   4   0  22      84537.80      80354.02      3142.89 o                         
   5   0  22      33191.63      34246.39      1860.78 o                         
   6   0  22      19922.37      19159.81       755.48 o                         
   7   0  22      48899.51      48149.79      1629.81 o                         
   8   0  22         63.16        -48.96       168.61 o                         
   9   0  22     128441.62     131171.44      4112.65 o                         
  10   0  22       1351.78       1143.71       243.84 o                         
  11   0  22      23228.64      21950.76      1069.95 o                         
  12   0  22          2.32       -239.94       255.59 o                         
   1   1  22        601.36        475.88        82.43 o                         
   2   1  22       3686.73       3065.79       231.71 o                         
   3   1  22       1088.33       1061.33       132.55 o                         
   4   1  22        169.05        170.86       110.07 o                         
   5   1  22       2089.82       1919.03       179.38 o                         
   6   1  22       5437.65       4977.28       270.20 o                         
   7   1  22       2817.22       2431.52       263.72 o                         
   8   1  22         27.91         15.32       133.37 o                         
   9   1  22        570.52        305.07       148.98 o                         
  10   1  22       2553.34       2697.65       231.88 o                         
  11   1  22       3981.92       3748.25       383.25 o                         
  12   1  22        161.36       -225.28       225.28 o                         
   0   2  22      16676.12      15904.65       723.80 o                         
   1   2  22         63.40        148.72        72.41 o                         
   2   2  22      25052.08      24357.70       560.67 o                         
   3   2  22       1137.03       1268.30       150.98 o                         
   4   2  22      31512.73      33110.09       980.70 o                         
   5   2  22      35510.21      35718.95       954.06 o                         
   6   2  22      12167.42      11754.55       416.25 o                         
   7   2  22     124152.94     125618.63      3031.90 o                         
   8   2  22       1755.76       1825.83       233.27 o                         
   9   2  22      70765.21      70773.66      1785.14 o                         
  10   2  22         36.44        118.30       194.35 o                         
  11   2  22       9223.35       9642.33       574.79 o                         
  12   2  22        913.02        681.51       355.80 o                         
   1   3  22       3581.64       3809.74       205.31 o                         
   2   3  22       3014.75       2910.10       169.10 o                         
   3   3  22       1077.64        910.51       106.51 o                         
   4   3  22       1048.27       1090.28       128.29 o                         
   5   3  22       3875.93       3644.28       273.21 o                         
   6   3  22       3522.14       3288.33       223.05 o                         
   7   3  22       3084.92       2958.70       217.87 o                         
   8   3  22        166.34        169.76       159.35 o                         
   9   3  22        370.76        418.15       301.94 o                         
  10   3  22       1301.27       1442.74       269.24 o                         
  11   3  22       4628.33       4423.67       416.42 o                         
  12   3  22        886.72       1254.03       307.20 o                         
   0   4  22      29058.07      28794.20      1235.04 o                         
   1   4  22       2057.22       1637.19       137.00 o                         
   2   4  22      23534.83      22806.76       590.35 o                         
   3   4  22       4277.89       4088.49       269.10 o                         
   4   4  22       2699.37       2895.82       176.48 o                         
   5   4  22      17671.34      17017.95       477.94 o                         
   6   4  22       4971.63       4598.24       287.86 o                         
   7   4  22     169751.69     180307.22      5558.56 o                         
   8   4  22      13948.74      13964.06       638.43 o                         
   9   4  22      29040.17      24811.43       975.76 o                         
  10   4  22        889.95        884.76       254.58 o                         
  11   4  22      10963.44      10662.23      1869.11 o                         
  12   4  22       4621.04       4297.35       415.36 o                         
   1   5  22      17333.47      16972.53       639.25 o                         
   2   5  22       1543.29       1504.49       140.74 o                         
   3   5  22       1054.17       1181.06       133.49 o                         
   4   5  22         95.66         93.64       115.90 o                         
   5   5  22       3750.21       4192.47       242.09 o                         
   6   5  22       2287.15       2237.03       224.40 o                         
   7   5  22        930.56        781.41       211.57 o                         
   8   5  22        165.76        199.63       196.61 o                         
   9   5  22       6792.95       6923.40       527.53 o                         
  10   5  22        593.53        565.50       271.43 o                         
  11   5  22       1150.96       1278.23       300.50 o                         
   0   6  22       6793.13       7137.89       406.85 o                         
   1   6  22       1766.18       1562.43       147.18 o                         
   2   6  22      22232.19      22476.05       648.66 o                         
   3   6  22        600.09        552.82       129.57 o                         
   4   6  22      13385.79      13249.96       584.68 o                         
   5   6  22      29868.54      30051.81      1490.86 o                         
   6   6  22       3908.39       4059.45       301.80 o                         
   7   6  22      97287.14     105092.69      3319.18 o                         
   8   6  22       5012.92       4571.87       449.47 o                         
   9   6  22      28629.51      32108.21      1457.12 o                         
  10   6  22        247.08        644.48       252.10 o                         
   1   7  22      11139.81      11538.79       476.36 o                         
   2   7  22         34.82       -117.67       154.21 o                         
   3   7  22      11151.86      10694.70       864.16 o                         
   4   7  22        183.65         54.98       173.58 o                         
   5   7  22       5504.93       6200.47       441.60 o                         
   6   7  22       4998.15       4237.97       392.41 o                         
   7   7  22       1478.28       1417.02       215.59 o                         
   8   7  22         69.33        153.41       186.46 o                         
   9   7  22       7411.90       8995.36       669.96 o                         
  10   7  22        748.37        401.45       340.78 o                         
   0   8  22        568.59        277.24       357.72 o                         
   1   8  22          2.45         54.25       161.39 o                         
   2   8  22       8944.36       8416.99       485.67 o                         
   3   8  22       2697.93       2931.31       299.65 o                         
   4   8  22      16486.96      17593.33       739.90 o                         
   5   8  22      13957.32      12918.94       643.99 o                         
   6   8  22       2374.09       2521.20       336.40 o                         
   7   8  22      30023.77      30864.54      1170.07 o                         
   8   8  22         60.49       -142.06       219.45 o                         
   9   8  22      44374.66      52503.59      2268.53 o                         
   1   9  22       9294.48      10242.74       683.48 o                         
   2   9  22       5059.50       4222.11       625.57 o                         
   3   9  22       5700.85       5954.16       547.44 o                         
   4   9  22        134.01        276.41       189.70 o                         
   5   9  22        445.10        508.71       226.58 o                         
   6   9  22         36.11       -108.93       244.90 o                         
   7   9  22         64.85        -97.56       252.05 o                         
   0  10  22       3380.03       3040.66       643.90 o                         
   1  10  22        209.18        -22.36       278.03 o                         
   2  10  22       2888.78       2422.81       430.38 o                         
   3  10  22       1776.70       1613.68       527.64 o                         
   4  10  22       3821.08       3770.73       471.13 o                         
   5  10  22      13018.91      11546.01       862.34 o                         
   6  10  22       1927.04       2669.63      1135.77 o                         
   1  11  22      10691.09      10715.89       796.49 o                         
   2  11  22       1538.79       1602.30       404.13 o                         
   1   1  23      20710.90      21722.87       650.17 o                         
   2   1  23        705.61        710.71       163.93 o                         
   3   1  23     210639.11     219232.23      5789.08 o                         
   4   1  23      12390.32      11836.83       408.10 o                         
   5   1  23     108165.80     113090.62      3192.21 o                         
   6   1  23       2285.39       2091.25       191.22 o                         
   7   1  23       5217.02       4779.99       275.43 o                         
   8   1  23       6242.39       5953.50       312.16 o                         
   9   1  23       1410.17       1240.21       190.52 o                         
  10   1  23       6330.85       6407.98       345.16 o                         
  11   1  23       4586.84       4913.34       352.86 o                         
  12   1  23        690.29        414.85       239.92 o                         
   0   2  23       9055.13       9015.47       416.58 o                         
   1   2  23      22550.74      20282.87       527.21 o                         
   2   2  23       8108.69       8074.32       331.90 o                         
   3   2  23      10136.30       9270.90       339.96 o                         
   4   2  23       2153.69       1976.16       175.11 o                         
   5   2  23       7870.92       7138.73       325.91 o                         
   6   2  23       2543.89       2568.42       202.97 o                         
   7   2  23         17.67         89.70       129.95 o                         
   8   2  23       2585.98       2527.77       216.74 o                         
   9   2  23       2919.99       3237.13       240.78 o                         
  10   2  23        229.53        130.27       214.98 o                         
  11   2  23        934.64       1122.96       272.10 o                         
  12   2  23        355.80        201.65       274.98 o                         
   1   3  23      76562.17      77587.07      1738.62 o                         
   2   3  23      10837.63      10523.90       552.59 o                         
   3   3  23      75707.21      79265.71      1959.73 o                         
   4   3  23       1085.93       1116.18       144.48 o                         
   5   3  23      76171.98      74289.58      1844.37 o                         
   6   3  23       7308.57       6720.61       320.22 o                         
   7   3  23      28645.57      28703.02       809.46 o                         
   8   3  23      14480.14      15005.42       578.47 o                         
   9   3  23       1308.25       1023.22       321.64 o                         
  10   3  23         66.58        100.03       211.31 o                         
  11   3  23      14482.90      15066.22       732.79 o                         
  12   3  23       1626.97       1640.39       314.35 o                         
   0   4  23       5523.15       6200.85       369.65 o                         
   1   4  23       2431.90       2498.54       163.49 o                         
   2   4  23        115.94        150.77       100.84 o                         
   3   4  23       4441.27       3961.26       208.95 o                         
   4   4  23        203.23         10.16       102.64 o                         
   5   4  23       1400.62       1109.06       152.33 o                         
   6   4  23         42.65        -65.62       130.95 o                         
   7   4  23        645.66        664.46       200.48 o                         
   8   4  23       1160.78        944.06       246.08 o                         
   9   4  23        589.94        587.18       226.33 o                         
  10   4  23         95.13        -78.10       223.70 o                         
  11   4  23       2714.04       2857.98       633.58 o                         
   1   5  23      50632.48      50444.64      1171.25 o                         
   2   5  23       9567.18       9719.01       321.75 o                         
   3   5  23      46889.03      46135.59      1090.05 o                         
   4   5  23       5874.52       6287.46       344.44 o                         
   5   5  23      60357.34      61462.00      1580.26 o                         
   6   5  23       7610.82       7533.12       449.41 o                         
   7   5  23      24159.72      24847.92      1394.89 o                         
   8   5  23       9514.63       8893.07       614.47 o                         
   9   5  23        955.97       1234.76       377.17 o                         
  10   5  23         33.84        315.39       347.24 o                         
  11   5  23      11787.75      13607.81       947.71 o                         
   0   6  23       3596.55       3566.79       286.43 o                         
   1   6  23       1711.81       1588.17       147.05 o                         
   2   6  23       3496.09       3462.85       219.14 o                         
   3   6  23        470.30        675.73       165.84 o                         
   4   6  23       1131.85       1304.82       279.07 o                         
   5   6  23      10578.57      11229.59       516.37 o                         
   6   6  23       3315.92       3291.91       286.49 o                         
   7   6  23        885.97        933.70       224.60 o                         
   8   6  23       1415.99       1681.15       270.16 o                         
   9   6  23          0.26        213.94       206.16 o                         
  10   6  23          6.13       -224.39       224.39 o                         
   1   7  23      19036.16      17624.29       693.91 o                         
   2   7  23       1006.82        647.32       162.79 o                         
   3   7  23      88491.67      88779.92      2830.38 o                         
   4   7  23       1160.77        677.13       248.13 o                         
   5   7  23      50657.45      52371.04      2131.68 o                         
   6   7  23       5436.63       5962.97       744.16 o                         
   7   7  23       3751.89       3540.11       391.23 o                         
   8   7  23       1662.81       1465.42       385.59 o                         
   9   7  23        375.61        731.92       260.79 o                         
   0   8  23       1299.97       1448.78       402.44 o                         
   1   8  23       2022.74       1885.06       242.60 o                         
   2   8  23       3738.19       3281.01       343.85 o                         
   3   8  23       5985.56       6380.99       429.30 o                         
   4   8  23        218.25        412.46       203.07 o                         
   5   8  23       1590.93       1405.55       271.39 o                         
   6   8  23       1988.48       1939.86       858.54 o                         
   7   8  23        294.20        122.18       225.47 o                         
   8   8  23       1911.18       2114.14       509.76 o                         
   1   9  23      19758.90      17612.93       935.66 o                         
   2   9  23        620.12        776.22       719.92 o                         
   3   9  23      60464.00      63241.71      2598.48 o                         
   4   9  23       2330.02       2230.45       292.47 o                         
   5   9  23      28156.57      27576.62      1173.81 o                         
   6   9  23       1976.87       1651.17       319.33 o                         
   7   9  23       3995.86       3446.18       374.68 o                         
   0  10  23       2069.96       2226.83       563.42 o                         
   1  10  23       8336.33      10126.95       889.84 o                         
   2  10  23        953.40        543.85       406.91 o                         
   3  10  23       8881.99       9799.54      1399.60 o                         
   4  10  23         10.18         -9.70       297.01 o                         
   5  10  23         53.58        215.91       460.57 o                         
   1  11  23      24052.80      24599.96      1263.56 o                         
   0   0  24        510.17        670.73       295.12 o                         
   1   0  24       6656.36       5878.47       479.48 o                         
   2   0  24     120319.59     126829.79      4849.66 o                         
   3   0  24       1634.54       2251.85       380.08 o                         
   4   0  24     155759.95     150310.81      5709.69 o                         
   5   0  24       4585.49       4723.88       504.84 o                         
   6   0  24       9620.82       9441.98       647.05 o                         
   7   0  24      46881.95      42828.42      1483.55 o                         
   8   0  24       2720.48       2523.80       290.07 o                         
   9   0  24      33615.48      32128.26      1658.33 o                         
  10   0  24       4660.89       4615.81       387.66 o                         
  11   0  24       7903.25       6932.27       476.47 o                         
  12   0  24       3613.17       2671.30       440.17 o                         
   1   1  24       2466.55       2289.61       190.85 o                         
   2   1  24       9797.90       9363.90       408.39 o                         
   3   1  24       3632.55       3240.72       250.41 o                         
   4   1  24       4328.97       3540.42       227.13 o                         
   5   1  24        155.88        110.68       115.37 o                         
   6   1  24          1.67         27.45       121.28 o                         
   7   1  24       1035.83       1186.05       186.79 o                         
   8   1  24       1725.40       1497.93       193.05 o                         
   9   1  24         25.95        -18.74       145.41 o                         
  10   1  24        105.35        358.68       160.45 o                         
  11   1  24        516.75        987.00       214.82 o                         
  12   1  24        452.11        726.59       263.39 o                         
   0   2  24      35166.10      36490.98      1239.96 o                         
   1   2  24       2807.37       2659.54       284.94 o                         
   2   2  24      83407.28      88260.83      2161.47 o                         
   3   2  24        379.54        367.38       138.96 o                         
   4   2  24      69076.19      68997.48      1725.02 o                         
   5   2  24      25328.57      23990.67       709.00 o                         
   6   2  24      15440.72      14632.96       487.48 o                         
   7   2  24      42256.19      40977.16      1096.43 o                         
   8   2  24       2436.38       2100.45       205.34 o                         
   9   2  24      21793.27      20895.36       650.31 o                         
  10   2  24       4546.99       4140.09       385.50 o                         
  11   2  24       7196.73       7252.05       701.91 o                         
  12   2  24       5831.83       5895.86       481.78 o                         
   1   3  24       1821.77       1694.19       178.64 o                         
   2   3  24      19987.34      18469.12       636.19 o                         
   3   3  24       4768.98       4453.28       258.84 o                         
   4   3  24       2015.30       1775.23       253.00 o                         
   5   3  24       3222.15       3114.90       215.17 o                         
   6   3  24        531.18        501.50       134.38 o                         
   7   3  24       2582.11       2296.37       203.81 o                         
   8   3  24       1378.64       1369.49       209.11 o                         
   9   3  24         12.86       -142.14       196.07 o                         
  10   3  24          9.46         21.87       209.07 o                         
  11   3  24        495.64        552.83       269.24 o                         
   0   4  24     100858.20     100150.19      3136.77 o                         
   1   4  24      24376.07      22877.87       596.94 o                         
   2   4  24      39486.12      40415.75       963.84 o                         
   3   4  24        386.44        348.18       128.04 o                         
   4   4  24      35215.14      35271.58       958.03 o                         
   5   4  24      64151.74      67471.39      1899.97 o                         
   6   4  24      39957.37      41237.73      1539.70 o                         
   7   4  24      32341.43      32870.10      1188.77 o                         
   8   4  24        839.59        595.69       217.38 o                         
   9   4  24      13778.10      12570.18      1483.07 o                         
  10   4  24       2277.73       2464.15       326.42 o                         
  11   4  24       3633.31       3293.05       387.18 o                         
   1   5  24       1640.36       1488.45       155.98 o                         
   2   5  24       1917.02       2033.18       161.45 o                         
   3   5  24       5794.79       5553.54       253.29 o                         
   4   5  24       1938.35       1903.14       250.58 o                         
   5   5  24       3385.72       3727.36       296.12 o                         
   6   5  24       3330.13       3749.60       487.40 o                         
   7   5  24        905.66       1377.44       280.40 o                         
   8   5  24         43.78        109.66       213.45 o                         
   9   5  24        116.21         36.56       212.86 o                         
  10   5  24       1011.75       1196.55       264.01 o                         
  11   5  24        271.71        339.59       415.20 o                         
   0   6  24      48914.15      52481.43      1733.13 o                         
   1   6  24       7399.00       7366.79       298.82 o                         
   2   6  24      45291.96      48126.96      1242.05 o                         
   3   6  24        187.16        147.44       129.88 o                         
   4   6  24      55542.93      56839.78      1631.40 o                         
   5   6  24      12847.06      13813.15       619.34 o                         
   6   6  24      23986.89      24368.32       961.76 o                         
   7   6  24      16553.76      16691.24       901.12 o                         
   8   6  24        311.19         17.89       259.27 o                         
   9   6  24      22041.03      21485.17       891.01 o                         
  10   6  24        461.40        409.54       261.85 o                         
   1   7  24       7908.64       8265.61       348.61 o                         
   2   7  24         16.28        -88.52       138.71 o                         
   3   7  24       8697.26       9273.71       439.75 o                         
   4   7  24       8022.78       7510.72       389.97 o                         
   5   7  24         21.94        209.78       228.80 o                         
   6   7  24       1195.85       1269.59       338.28 o                         
   7   7  24       1610.11       2289.73       416.80 o                         
   8   7  24        546.09        413.95       281.86 o                         
   9   7  24         26.88        348.26       251.31 o                         
   0   8  24       5392.89       5579.60       715.45 o                         
   1   8  24        827.81        887.89       223.39 o                         
   2   8  24      40368.00      41103.88      1233.42 o                         
   3   8  24       2317.71       2094.69       335.20 o                         
   4   8  24      49646.31      50018.80      1703.09 o                         
   5   8  24       2085.53       1703.69       338.33 o                         
   6   8  24       5979.91       5282.36       461.92 o                         
   7   8  24       9651.88      10048.50       979.27 o                         
   8   8  24       1188.60       1242.71       366.61 o                         
   1   9  24       4782.71       4552.11       470.32 o                         
   2   9  24       5923.02       6705.23       586.99 o                         
   3   9  24         25.85        302.23       261.01 o                         
   4   9  24       1044.13        415.59       214.39 o                         
   5   9  24        379.70        184.81       227.41 o                         
   6   9  24        124.56        178.15       256.31 o                         
   7   9  24          9.78        -40.51       308.87 o                         
   0  10  24      15230.75      15156.78      1234.15 o                         
   1  10  24         79.01        167.26       295.40 o                         
   2  10  24      25486.61      27628.78      1330.23 o                         
   3  10  24         67.63       -254.09       267.37 o                         
   4  10  24      13186.49      14108.50      2660.13 o                         
   1   1  25      10026.31       9789.44       427.49 o                         
   2   1  25       3197.97       3129.49       251.15 o                         
   3   1  25      23398.21      24261.03       960.25 o                         
   4   1  25      25452.51      26955.50       869.67 o                         
   5   1  25       7044.12       6720.26       409.19 o                         
   6   1  25      57722.16      59592.16      1526.07 o                         
   7   1  25       3001.71       3038.70       243.45 o                         
   8   1  25      91893.09      92103.40      2287.29 o                         
   9   1  25       9165.63       9055.28       467.15 o                         
  10   1  25      71861.23      73713.60      2100.34 o                         
  11   1  25       3887.38       4107.15       336.48 o                         
  12   1  25      10857.16      10448.99       618.82 o                         
   0   2  25        332.66        549.79       205.45 o                         
   1   2  25       5678.67       4994.50       264.04 o                         
   2   2  25       2486.42       2769.42       214.93 o                         
   3   2  25       4965.62       4193.27       288.83 o                         
   4   2  25      10864.87      10216.19       482.77 o                         
   5   2  25       1748.82       1997.83       221.25 o                         
   6   2  25         88.73         76.25       127.43 o                         
   7   2  25      11792.71      12328.24       443.62 o                         
   8   2  25       3794.14       3356.12       246.79 o                         
   9   2  25       5268.75       5346.38       313.58 o                         
  10   2  25        651.96        642.26       282.85 o                         
  11   2  25        888.93        994.97       401.04 o                         
   1   3  25      24823.68      25268.38       720.68 o                         
   2   3  25       9720.28       9152.73       498.54 o                         
   3   3  25       6895.69       7047.73       404.98 o                         
   4   3  25      25311.35      24812.21       812.64 o                         
   5   3  25        424.22        159.63       141.64 o                         
   6   3  25     126200.84     132382.75      3192.57 o                         
   7   3  25         54.51          1.74       135.33 o                         
   8   3  25      75980.43      75710.11      4512.34 o                         
   9   3  25        939.41        899.92       238.77 o                         
  10   3  25      28817.30      27425.87      1080.35 o                         
  11   3  25       1343.43       1085.19       281.86 o                         
   0   4  25       3043.39       2840.22       264.73 o                         
   1   4  25        102.56        157.27        96.91 o                         
   2   4  25       1617.53       1619.27       168.49 o                         
   3   4  25       2974.05       2635.90       207.95 o                         
   4   4  25         25.64          9.69       122.65 o                         
   5   4  25         38.53        239.94       154.40 o                         
   6   4  25        161.84        225.12       182.85 o                         
   7   4  25       4062.90       3873.80       536.97 o                         
   8   4  25        812.63        842.81       290.38 o                         
   9   4  25        875.56        617.61       227.78 o                         
  10   4  25        163.71        -32.85       209.12 o                         
  11   4  25        204.62        343.20       254.69 o                         
   1   5  25      14673.37      14730.10       433.41 o                         
   2   5  25       3895.52       3515.07       209.11 o                         
   3   5  25          3.27        114.19       121.23 o                         
   4   5  25      25053.82      25420.46       825.53 o                         
   5   5  25       1969.04       1922.52       238.82 o                         
   6   5  25      86551.20      97581.41      3831.49 o                         
   7   5  25        282.29        274.12       280.93 o                         
   8   5  25      54474.62      55660.49      2342.89 o                         
   9   5  25        303.59        322.00       226.13 o                         
  10   5  25      22972.61      22930.71      1189.99 o                         
   0   6  25      27701.46      30974.89      1352.75 o                         
   1   6  25       2683.40       2558.99       211.49 o                         
   2   6  25       2008.14       2077.79       195.36 o                         
   3   6  25        348.07        242.71       128.83 o                         
   4   6  25       6130.51       6536.93       655.46 o                         
   5   6  25         84.48        -15.34       202.71 o                         
   6   6  25        160.05         57.76       195.23 o                         
   7   6  25        214.50         93.49       230.91 o                         
   8   6  25       6371.79       7491.23      1023.99 o                         
   9   6  25       1986.96        911.34       328.11 o                         
  10   6  25         30.13       -299.13       299.13 o                         
   1   7  25       5656.34       5728.86       347.52 o                         
   2   7  25       1922.10       2172.76       348.52 o                         
   3   7  25        941.07        999.84       191.93 o                         
   4   7  25      13431.31      14197.86       549.53 o                         
   5   7  25        469.47         85.33       266.74 o                         
   6   7  25      21046.37      19706.02      1573.74 o                         
   7   7  25         13.05        167.68       236.24 o                         
   8   7  25      43485.54      47527.13      1684.08 o                         
   9   7  25       1499.67       2113.45       355.76 o                         
   0   8  25      20483.12      21533.21      1475.61 o                         
   1   8  25        479.47        431.87       192.57 o                         
   2   8  25       3299.75       3462.16       276.26 o                         
   3   8  25         49.07       -150.52       150.52 o                         
   4   8  25         68.80        291.27       165.47 o                         
   5   8  25        107.79        288.37       248.22 o                         
   6   8  25        407.83        342.62       326.42 o                         
   7   8  25        245.28        333.75       306.65 o                         
   8   8  25        350.57        353.54       246.78 o                         
   1   9  25       1299.76       1249.11       315.56 o                         
   2   9  25       1411.63       1774.86       341.13 o                         
   3   9  25       2781.07       2220.15       384.35 o                         
   4   9  25       8183.39       7664.36       491.89 o                         
   5   9  25       2119.48       2220.02       311.85 o                         
   6   9  25      17308.65      15567.39       932.05 o                         
   0  10  25       4427.59       4622.69       742.28 o                         
   1  10  25         36.93       -205.79       283.73 o                         
   2  10  25       2730.29       2635.72       804.88 o                         
   3  10  25        914.36        791.34       331.59 o                         
   4  10  25       3095.83       3420.28       795.94 o                         
   0   0  26       1016.96       1368.30       384.55 o                         
   1   0  26        290.67        364.98       840.65 o                         
   2   0  26       3891.75       3962.44       496.34 o                         
   3   0  26      31458.08      33023.22      3232.49 o                         
   4   0  26     119103.20     112454.23      4350.10 o                         
   5   0  26      49455.42      53461.06      2210.08 o                         
   6   0  26      54195.80      53673.39      2222.62 o                         
   7   0  26       9975.21       9181.52       650.52 o                         
   8   0  26      24677.36      25418.11      1201.51 o                         
   9   0  26      51893.74      53026.87      1813.95 o                         
  10   0  26        959.03       1005.92       245.26 o                         
  11   0  26      38620.48      37924.41      1392.83 o                         
   1   1  26         39.99        255.50       139.04 o                         
   2   1  26        635.95        669.04       240.58 o                         
   3   1  26        170.96        127.01       143.29 o                         
   4   1  26       2404.19       2480.16       241.13 o                         
   5   1  26       6274.71       6730.27       361.60 o                         
   6   1  26       7955.75       7208.18       351.73 o                         
   7   1  26        488.40        246.49       141.28 o                         
   8   1  26         18.36        156.09       157.80 o                         
   9   1  26        502.28        572.34       163.77 o                         
  10   1  26       5663.73       5741.56       337.49 o                         
  11   1  26        652.26        434.61       240.09 o                         
   0   2  26      14915.32      17070.54       869.50 o                         
   1   2  26       1107.87        948.87       273.92 o                         
   2   2  26       8153.85       7995.07       375.75 o                         
   3   2  26      26316.22      26766.87       869.64 o                         
   4   2  26      41835.11      43110.55      1290.96 o                         
   5   2  26      41769.48      39416.61      1201.71 o                         
   6   2  26      46256.46      47601.44      1251.62 o                         
   7   2  26      22174.97      22173.57       672.32 o                         
   8   2  26          1.94       -106.92       131.83 o                         
   9   2  26      32197.05      31330.69       898.36 o                         
  10   2  26       1779.29       2160.84       382.84 o                         
  11   2  26      31757.87      32890.50      1295.84 o                         
   1   3  26       4960.76       4611.80       253.75 o                         
   2   3  26       2744.05       2425.87       199.36 o                         
   3   3  26         93.11         33.53       115.98 o                         
   4   3  26       6834.80       7479.37       548.79 o                         
   5   3  26      10102.34       9328.99       509.23 o                         
   6   3  26      16130.16      16691.45       622.18 o                         
   7   3  26        260.91        605.54       185.79 o                         
   8   3  26        166.65        467.91       191.27 o                         
   9   3  26       1212.72       1021.05       284.21 o                         
  10   3  26      10932.09      11919.73       750.08 o                         
  11   3  26        846.91        812.87       292.56 o                         
   0   4  26      18641.66      19313.92       991.05 o                         
   1   4  26       7816.36       7573.09       334.94 o                         
   2   4  26      18975.55      19175.87       716.71 o                         
   3   4  26      20698.59      20166.70       843.16 o                         
   4   4  26      11410.37      11357.15       413.96 o                         
   5   4  26      31190.22      29356.86       935.28 o                         
   6   4  26      22356.68      22328.80       952.48 o                         
   7   4  26      36279.63      40841.21      1780.05 o                         
   8   4  26      11145.30      12720.26       811.11 o                         
   9   4  26      16399.06      16154.40       745.25 o                         
  10   4  26       7688.83       8454.96       734.57 o                         
  11   4  26      24898.71      23522.04      1320.16 o                         
   1   5  26       3055.59       2684.98       195.61 o                         
   2   5  26        158.30        196.96       135.02 o                         
   3   5  26       1551.07       1329.65       171.55 o                         
   4   5  26       4068.44       4607.08       341.81 o                         
   5   5  26        564.42        622.09       184.83 o                         
   6   5  26       2334.30       1849.53       268.56 o                         
   7   5  26       2286.26       2041.56       460.57 o                         
   8   5  26        115.60        326.42       271.92 o                         
   9   5  26       1004.02        578.95       312.98 o                         
  10   5  26        713.45        727.43       334.98 o                         
   0   6  26        680.11        495.95       264.64 o                         
   1   6  26       2013.66       1815.16       160.03 o                         
   2   6  26      13606.62      13351.75       451.12 o                         
   3   6  26      10246.51      10005.39       528.93 o                         
   4   6  26      24083.76      23979.78      1332.68 o                         
   5   6  26      19814.15      18873.94       945.70 o                         
   6   6  26      12286.52      13107.34       860.16 o                         
   7   6  26      20029.38      21025.11       887.88 o                         
   8   6  26       1225.85        582.46       316.00 o                         
   9   6  26      19619.19      18931.22      1046.34 o                         
   1   7  26       1727.98       1704.75       181.63 o                         
   2   7  26       1256.32       1120.66       207.82 o                         
   3   7  26       5187.81       5349.43       333.35 o                         
   4   7  26        641.83        835.67       231.89 o                         
   5   7  26        724.77        632.04       227.07 o                         
   6   7  26       2063.88       2432.85       321.52 o                         
   7   7  26       1177.97        718.80       251.13 o                         
   8   7  26        547.56        767.08       273.56 o                         
   0   8  26        394.56        491.87       375.61 o                         
   1   8  26        434.86        225.20       181.57 o                         
   2   8  26       6712.79       6087.07       358.43 o                         
   3   8  26      14616.15      14391.63       556.56 o                         
   4   8  26      37166.43      38241.64      1181.18 o                         
   5   8  26      19141.04      19209.07       822.70 o                         
   6   8  26      13526.37      13705.19      1310.04 o                         
   7   8  26       7307.09       6451.42       501.73 o                         
   1   9  26       2047.42       1542.64       334.44 o                         
   2   9  26       8677.34       8131.49       627.28 o                         
   3   9  26       2058.46       2458.82       303.74 o                         
   4   9  26       2327.35       2182.37       261.76 o                         
   5   9  26       4235.39       4221.85       481.26 o                         
   6   9  26        549.73        305.19       323.42 o                         
   0  10  26       5316.94       5794.24       795.94 o                         
   1  10  26         36.13        148.81       304.31 o                         
   2  10  26       1890.54       1377.24       358.96 o                         
   3  10  26       4903.30       4062.10       898.34 o                         
   1   1  27     102941.28     109169.38      2995.48 o                         
   2   1  27         77.10         23.66       138.03 o                         
   3   1  27      69546.15      70879.41      2009.91 o                         
   4   1  27      45113.47      44804.88      1564.33 o                         
   5   1  27      67483.47      69173.12      3199.57 o                         
   6   1  27         72.59        331.92       149.66 o                         
   7   1  27       4518.03       4112.65       272.43 o                         
   8   1  27       7813.87       7707.43       380.61 o                         
   9   1  27          2.98        -14.19       149.15 o                         
  10   1  27       4328.89       4433.25       302.39 o                         
  11   1  27        913.57        952.27       228.61 o                         
   0   2  27      34588.95      35903.05      1565.04 o                         
   1   2  27       1007.98       1139.25       182.14 o                         
   2   2  27       5595.23       5549.12       342.88 o                         
   3   2  27       5548.88       5479.27       344.06 o                         
   4   2  27      10733.10      10719.42      1064.93 o                         
   5   2  27        904.26        730.14       185.88 o                         
   6   2  27       6084.86       6198.17       373.54 o                         
   7   2  27       2226.98       2495.10       248.00 o                         
   8   2  27         26.38         37.17       140.35 o                         
   9   2  27       7452.43       7030.50       374.03 o                         
  10   2  27        100.43        186.47       240.65 o                         
  11   2  27       1300.18        981.00       291.92 o                         
   1   3  27      99407.49     105202.77      2884.79 o                         
   2   3  27      45253.20      45716.10      1210.18 o                         
   3   3  27      25229.02      25340.62       972.77 o                         
   4   3  27       4165.13       4177.71       456.20 o                         
   5   3  27      31164.54      30306.94       963.41 o                         
   6   3  27       2515.37       2888.28       304.73 o                         
   7   3  27      23665.80      23837.07       833.78 o                         
   8   3  27         64.24        141.12       241.93 o                         
   9   3  27        460.17        755.31       239.57 o                         
  10   3  27       4969.33       5080.53       670.30 o                         
  11   3  27       2442.94       2157.09       351.30 o                         
   0   4  27         24.52         45.02       180.46 o                         
   1   4  27        747.02        553.65       138.18 o                         
   2   4  27       3421.39       2944.52       223.76 o                         
   3   4  27        368.49        424.62       134.33 o                         
   4   4  27         35.90        175.40       133.65 o                         
   5   4  27       1264.65       1222.45       212.49 o                         
   6   4  27       1541.68       1529.63       263.40 o                         
   7   4  27        250.55        207.57       259.35 o                         
   8   4  27       2393.70       2419.96       382.23 o                         
   9   4  27       2319.48       1764.54       415.85 o                         
  10   4  27        773.72         35.21       301.76 o                         
   1   5  27      95872.73      94063.23      2307.96 o                         
   2   5  27      40187.27      42394.33      1439.71 o                         
   3   5  27      37529.79      38016.11      1031.68 o                         
   4   5  27        585.36        426.59       173.81 o                         
   5   5  27      16227.18      16545.60      1532.86 o                         
   6   5  27        501.49        204.18       204.77 o                         
   7   5  27      14749.19      15911.45      1023.99 o                         
   8   5  27         73.44        -27.36       265.37 o                         
   9   5  27       1029.47        752.25       324.30 o                         
  10   5  27       2628.74       2143.47       657.32 o                         
   0   6  27      28980.61      30318.24      1087.33 o                         
   1   6  27        632.88        713.90       131.33 o                         
   2   6  27         87.26          0.19       146.88 o                         
   3   6  27        235.86        170.39       151.27 o                         
   4   6  27      10882.96      11801.42       585.07 o                         
   5   6  27       9136.89       9488.35       880.96 o                         
   6   6  27         40.62       -140.90       209.44 o                         
   7   6  27       3628.45       3446.05       367.47 o                         
   8   6  27       1210.46        818.45       331.96 o                         
   9   6  27         33.32        161.80       309.09 o                         
   1   7  27      41910.59      44818.71      1322.41 o                         
   2   7  27        489.75         93.25       167.81 o                         
   3   7  27      53253.00      54790.06      1848.45 o                         
   4   7  27       6874.38       7515.73       495.78 o                         
   5   7  27      25867.14      26591.32      1034.27 o                         
   6   7  27       1083.32        806.15       261.28 o                         
   7   7  27       2939.56       2999.79       506.81 o                         
   8   7  27       2049.74       2178.32       357.45 o                         
   0   8  27       2305.56       3523.58       554.47 o                         
   1   8  27        396.74        152.31       190.39 o                         
   2   8  27        814.24        800.03       192.74 o                         
   3   8  27       1375.88       1233.79       225.87 o                         
   4   8  27       2747.73       2593.96       308.05 o                         
   5   8  27       1725.72       1407.12       268.56 o                         
   6   8  27        711.31        900.69       501.08 o                         
   7   8  27       1348.57        875.20       277.51 o                         
   1   9  27      26160.10      26840.20      1341.47 o                         
   2   9  27         73.21         24.27       424.80 o                         
   3   9  27      22991.14      22824.76       916.71 o                         
   4   9  27       6549.07       6641.32       472.22 o                         
   5   9  27      20169.15      21239.33       894.07 o                         
   0  10  27       1189.90       1573.99       563.42 o                         
   1  10  27        832.70        447.16       316.19 o                         
   2  10  27        127.30        -23.78       297.01 o                         
   0   0  28     166458.39     168041.89      9040.59 o                         
   1   0  28      42812.07      46698.90      1966.65 o                         
   2   0  28      71641.12      77771.82      5526.39 o                         
   3   0  28       9585.93       8413.29       661.79 o                         
   4   0  28       2692.71       3458.06       420.21 o                         
   5   0  28        157.37         31.04       213.89 o                         
   6   0  28        895.39       1287.12       290.89 o                         
   7   0  28      49900.90      48702.75      2061.51 o                         
   8   0  28      11250.29      11652.43       744.91 o                         
   9   0  28      26053.72      26119.71      1248.64 o                         
  10   0  28       3719.19       3117.14       435.79 o                         
  11   0  28       8240.91       7160.52       619.34 o                         
   1   1  28       3048.13       3349.12       477.61 o                         
   2   1  28        299.15        448.29       160.88 o                         
   3   1  28      14024.32      13274.74       744.55 o                         
   4   1  28        476.54        452.92       179.07 o                         
   5   1  28        149.24        389.06       169.66 o                         
   6   1  28       1192.63       1021.47       255.58 o                         
   7   1  28       3669.03       3534.37       343.76 o                         
   8   1  28        432.60        517.68       169.73 o                         
   9   1  28         70.09          2.43       153.90 o                         
  10   1  28        165.85         19.03       153.53 o                         
  11   1  28        197.51        337.31       224.69 o                         
   0   2  28     150495.48     165303.33     10998.68 o                         
   1   2  28       1245.30       1559.15       215.59 o                         
   2   2  28      50772.34      52379.69      1536.92 o                         
   3   2  28       1146.78       1068.27       192.04 o                         
   4   2  28       4643.71       4897.21       326.11 o                         
   5   2  28      12786.27      12037.30       515.87 o                         
   6   2  28       5532.47       5049.65       345.89 o                         
   7   2  28      39077.12      38930.95      1199.13 o                         
   8   2  28       4716.46       4257.65       334.40 o                         
   9   2  28      13820.41      12764.64       510.48 o                         
  10   2  28       2757.76       2143.11       324.73 o                         
  11   2  28       5788.52       5530.05       475.21 o                         
   1   3  28       9844.30       9946.33       475.16 o                         
   2   3  28        713.10        751.91       178.13 o                         
   3   3  28      19302.37      20008.40       704.87 o                         
   4   3  28          1.39        152.65       129.59 o                         
   5   3  28         49.26        299.19       166.66 o                         
   6   3  28       4517.38       4307.46       319.28 o                         
   7   3  28        742.58        678.30       220.90 o                         
   8   3  28       2114.61       1865.46       427.05 o                         
   9   3  28        339.92        439.03       306.78 o                         
  10   3  28         25.68       -121.03       282.68 o                         
   0   4  28     116169.45     119735.38      9487.75 o                         
   1   4  28      12826.99      11906.62       520.01 o                         
   2   4  28      32316.34      32128.18      1007.14 o                         
   3   4  28        190.75        303.64       197.60 o                         
   4   4  28       7741.94       8242.31       389.19 o                         
   5   4  28      42873.51      46016.16      1388.25 o                         
   6   4  28       9262.24       9471.54       546.36 o                         
   7   4  28      17159.24      17252.23      1609.76 o                         
   8   4  28        241.77         32.32       277.38 o                         
   9   4  28       8104.16       7905.05       685.58 o                         
  10   4  28       1054.22        806.65       366.61 o                         
   1   5  28       7988.34       8155.61       401.58 o                         
   2   5  28         16.07        -82.78       126.07 o                         
   3   5  28        902.48        785.13       158.88 o                         
   4   5  28       3967.86       3715.21       291.15 o                         
   5   5  28       1456.60       1354.04       265.86 o                         
   6   5  28       2143.81       1887.51       292.37 o                         
   7   5  28       2296.97       2893.95       420.49 o                         
   8   5  28       2736.18       3422.24       460.46 o                         
   9   5  28        827.53       1192.72       368.93 o                         
   0   6  28      67257.21      70311.88      2294.23 o                         
   1   6  28        188.88        164.53       131.49 o                         
   2   6  28      31253.92      31015.16       974.51 o                         
   3   6  28       4060.53       3673.36       286.60 o                         
   4   6  28       8797.91       6952.42       464.64 o                         
   5   6  28      11295.99      11306.62       627.68 o                         
   6   6  28       4340.37       4149.14       397.29 o                         
   7   6  28      13181.33      12052.94       653.45 o                         
   8   6  28       1641.44       1571.05       301.83 o                         
   9   6  28      15382.32      17136.37       976.26 o                         
   1   7  28       5345.09       5865.34       345.52 o                         
   2   7  28       2102.40       2240.72       663.05 o                         
   3   7  28       2844.32       3313.34       322.54 o                         
   4   7  28       1033.16        950.21       282.99 o                         
   5   7  28        958.99        988.64       254.58 o                         
   6   7  28       2085.12       2221.01       444.03 o                         
   7   7  28       1403.95       1448.41       413.24 o                         
   8   7  28       5052.31       5761.52       585.28 o                         
   0   8  28      68914.89      69319.82      3926.02 o                         
   1   8  28       6619.55       6396.12       678.11 o                         
   2   8  28      37617.86      39979.86      1449.75 o                         
   3   8  28       5046.08       5075.00       409.28 o                         
   4   8  28       4868.50       4108.53       380.07 o                         
   5   8  28         57.49        -24.50       229.37 o                         
   6   8  28       1634.57        720.03       263.82 o                         
   1   9  28        167.95        116.26       271.92 o                         
   2   9  28       1347.00        923.95       319.55 o                         
   3   9  28       2212.53       2392.54       567.89 o                         
   4   9  28        195.92         63.04       234.57 o                         
   1   1  29      23109.86      22737.68       776.89 o                         
   2   1  29      61778.12      64133.54      2093.51 o                         
   3   1  29         72.84         42.72       151.68 o                         
   4   1  29      23885.61      23795.90       818.06 o                         
   5   1  29       7546.59       7617.70       425.25 o                         
   6   1  29      32797.82      33845.96      1071.86 o                         
   7   1  29       4717.89       5667.28       378.21 o                         
   8   1  29      39218.41      40084.45      1285.41 o                         
   9   1  29       5870.34       5339.42       369.04 o                         
  10   1  29      34798.54      33138.13      1204.08 o                         
   0   2  29       6109.47       6592.40       778.05 o                         
   1   2  29        248.40        130.54       194.91 o                         
   2   2  29       1485.11       1338.97       220.16 o                         
   3   2  29       7415.97       7336.11       414.12 o                         
   4   2  29       1040.57       1245.19       207.52 o                         
   5   2  29       1564.91       1747.21       232.26 o                         
   6   2  29       1624.35       1698.18       233.84 o                         
   7   2  29       9928.59       9778.03       488.33 o                         
   8   2  29          5.13        -22.39       173.94 o                         
   9   2  29       7315.61       7325.71       504.02 o                         
  10   2  29        134.51        505.29       558.94 o                         
   1   3  29       2906.59       2713.69       264.40 o                         
   2   3  29      13749.80      13814.67       549.86 o                         
   3   3  29       1331.38        905.40       190.77 o                         
   4   3  29      43053.44      43186.80      1578.71 o                         
   5   3  29       1394.32       1216.53       219.44 o                         
   6   3  29      35837.02      35537.82      1118.43 o                         
   7   3  29        249.62        370.98       215.66 o                         
   8   3  29      28541.70      28136.96      1372.25 o                         
   9   3  29        260.23        272.85       393.50 o                         
  10   3  29      35820.89      37893.12      1726.07 o                         
   0   4  29       3320.20       3296.90       398.40 o                         
   1   4  29         33.87        163.99       174.68 o                         
   2   4  29       1263.68       1790.67       228.16 o                         
   3   4  29        576.06        440.31       171.88 o                         
   4   4  29       2100.24       2339.43       233.05 o                         
   5   4  29        133.34        233.14       171.18 o                         
   6   4  29         27.04        -73.68       209.19 o                         
   7   4  29        518.73        945.83       760.16 o                         
   8   4  29        122.86        560.22       299.93 o                         
   9   4  29         18.68        -18.66       289.04 o                         
  10   4  29        644.26        366.75       341.13 o                         
   1   5  29       6128.21       5900.16       387.25 o                         
   2   5  29      10287.61      10486.43       484.84 o                         
   3   5  29        735.58        544.54       156.13 o                         
   4   5  29      42839.28      43561.30      1306.27 o                         
   5   5  29       2809.40       2488.20       315.96 o                         
   6   5  29      21563.31      21182.52      1221.93 o                         
   7   5  29       1383.76        928.24       338.28 o                         
   8   5  29      25855.01      24787.57      1248.83 o                         
   9   5  29        362.45       -160.27       648.38 o                         
   0   6  29        551.93        470.66       245.65 o                         
   1   6  29        206.84        391.55       194.19 o                         
   2   6  29        306.52        541.69       179.90 o                         
   3   6  29       2131.22       2444.22       243.09 o                         
   4   6  29       2375.57       2472.33       305.49 o                         
   5   6  29         98.55        215.59       219.79 o                         
   6   6  29       2800.93       2350.30       318.38 o                         
   7   6  29       1659.74       1711.91       498.36 o                         
   8   6  29        159.09        166.11       247.21 o                         
   1   7  29      10028.20      10110.12       569.49 o                         
   2   7  29      17449.79      18751.64       954.88 o                         
   3   7  29        460.37        241.97       208.38 o                         
   4   7  29      18806.61      17396.98       810.48 o                         
   5   7  29        989.55        923.87       389.32 o                         
   6   7  29      10101.54       9301.76       584.71 o                         
   7   7  29        598.15        330.60       263.70 o                         
   0   8  29        455.03        572.36       384.55 o                         
   1   8  29       2216.39       2185.02       536.59 o                         
   2   8  29        266.55        899.73       230.14 o                         
   3   8  29         35.95         61.88       203.79 o                         
   4   8  29       6179.60       6502.55       468.12 o                         
   5   8  29       1060.06        955.26       273.55 o                         
   6   8  29       5097.71       5281.53       453.43 o                         
   1   9  29       2006.11       1864.95       424.80 o                         
   2   9  29      11367.11      12725.15      1216.26 o                         
   3   9  29        120.52         31.30       271.92 o                         
   0   0  30      44042.97      43763.10      2682.93 o                         
   1   0  30       3781.77       3641.35       433.14 o                         
   2   0  30      23610.37      24941.84      1191.91 o                         
   3   0  30      23461.97      23072.00      1448.34 o                         
   4   0  30      30414.74      30649.09      1403.18 o                         
   5   0  30      36735.49      38271.84      1697.49 o                         
   6   0  30       6167.38       5726.80       760.16 o                         
   7   0  30      22410.20      20822.51      1058.87 o                         
   8   0  30       1146.50       1629.82       341.48 o                         
   9   0  30      10913.83      10041.80      1100.00 o                         
  10   0  30       4361.57       3755.25       473.14 o                         
   1   1  30       2775.33       3401.78       380.66 o                         
   2   1  30        528.59        452.09       193.49 o                         
   3   1  30        107.90         14.30       156.93 o                         
   4   1  30       4986.45       4314.82       331.21 o                         
   5   1  30         68.11         17.98       178.13 o                         
   6   1  30       1767.82       1676.48       237.47 o                         
   7   1  30        805.00       1260.21       224.35 o                         
   8   1  30         12.42        -55.90       181.40 o                         
   9   1  30        276.05        293.92       196.71 o                         
  10   1  30       2952.26       3401.70       335.15 o                         
   0   2  30      42756.60      44649.87      1909.77 o                         
   1   2  30      11330.21      12337.56       528.12 o                         
   2   2  30      32709.01      31289.20      1112.43 o                         
   3   2  30      35097.10      32883.41      1048.29 o                         
   4   2  30      11162.39      10447.64       517.23 o                         
   5   2  30      19264.15      19193.93       700.46 o                         
   6   2  30       1852.43       1530.95       228.60 o                         
   7   2  30      12724.74      12483.21       535.70 o                         
   8   2  30       4242.98       3733.15       354.85 o                         
   9   2  30      18197.48      17241.49       785.01 o                         
  10   2  30       1467.42       1118.30       442.68 o                         
   1   3  30        534.12        726.55       187.95 o                         
   2   3  30         24.87        288.33       172.97 o                         
   3   3  30        136.88        159.33       167.81 o                         
   4   3  30       3871.15       3779.15       389.83 o                         
   5   3  30       1165.29       1341.14       293.02 o                         
   6   3  30       3149.74       3440.78       297.00 o                         
   7   3  30       3817.21       3778.91       361.67 o                         
   8   3  30        563.85        721.29       536.59 o                         
   9   3  30        140.19        -35.59       308.12 o                         
  10   3  30       5125.74       6302.14       637.20 o                         
   0   4  30      25732.41      25994.34      1220.43 o                         
   1   4  30      15541.10      16689.90       626.91 o                         
   2   4  30      46875.39      49370.03      1463.21 o                         
   3   4  30      38009.18      39259.04      1512.59 o                         
   4   4  30       3740.29       3491.71       287.03 o                         
   5   4  30       8775.95       8152.82       463.46 o                         
   6   4  30         34.80       -185.41       185.41 o                         
   7   4  30       9184.19       8997.30       701.59 o                         
   8   4  30      22181.90      23974.34      1680.86 o                         
   9   4  30      24596.54      26243.33      1311.25 o                         
   1   5  30        450.31        582.13       180.73 o                         
   2   5  30        696.68        853.73       194.75 o                         
   3   5  30      11998.65      11360.64       588.42 o                         
   4   5  30       1033.60        662.56       197.85 o                         
   5   5  30       4024.12       4430.62       393.49 o                         
   6   5  30       3044.03       3126.16       350.80 o                         
   7   5  30        359.74        375.16       252.36 o                         
   8   5  30       2148.78       2020.39       428.76 o                         
   9   5  30        302.58        255.95       316.00 o                         
   0   6  30      10179.21      11216.29       670.23 o                         
   1   6  30       6552.30       6672.44       424.68 o                         
   2   6  30      31090.19      30405.65      1119.98 o                         
   3   6  30      25315.11      25926.08      1044.05 o                         
   4   6  30       9339.87       8969.36       547.16 o                         
   5   6  30      11089.56      10487.69       608.73 o                         
   6   6  30        347.38       -126.78       207.60 o                         
   7   6  30       6964.96       6092.13       490.97 o                         
   8   6  30       5661.41       5944.62       615.12 o                         
   1   7  30        426.91         81.91       192.16 o                         
   2   7  30         66.74        -16.95       181.37 o                         
   3   7  30       5801.15       6617.42       503.89 o                         
   4   7  30       1974.53       2350.76       309.53 o                         
   5   7  30       6113.13       5469.94       806.56 o                         
   6   7  30       7158.29       7454.73       593.01 o                         
   7   7  30         28.56         78.08       263.82 o                         
   1   8  30        439.62        187.81       634.96 o                         
   2   8  30       9600.88       9348.54       546.96 o                         
   3   8  30       8134.00       8657.80       589.80 o                         
   4   8  30       9646.13       9443.41       576.51 o                         
   5   8  30      13888.79      13655.27       691.38 o                         
   1   9  30        528.13       1448.78       465.04 o                         
   2   9  30        721.31        250.41       411.38 o                         
   1   1  31     122125.67     119814.13      3901.78 o                         
   2   1  31       8112.35       7911.22       437.15 o                         
   3   1  31      32704.73      30291.55       995.69 o                         
   4   1  31       3073.89       2889.53       289.48 o                         
   5   1  31      10351.41       9454.81       495.21 o                         
   6   1  31       6618.76       6844.85       575.77 o                         
   7   1  31       4582.31       4331.58       341.17 o                         
   8   1  31       1048.20        860.90       219.99 o                         
   9   1  31       7876.92       7705.71       457.37 o                         
  10   1  31          4.54       -145.57       189.26 o                         
   0   2  31      21075.66      21632.44      2315.82 o                         
   1   2  31       4470.89       4514.97       326.80 o                         
   2   2  31       1251.62       1183.96       236.22 o                         
   3   2  31        180.67         13.60       164.40 o                         
   4   2  31       5922.44       5960.90       472.44 o                         
   5   2  31       1928.08       1633.06       236.69 o                         
   6   2  31       4689.51       5106.93       574.29 o                         
   7   2  31        433.70        315.70       184.31 o                         
   8   2  31        600.31        504.42       204.22 o                         
   9   2  31       2051.18       2297.11       330.20 o                         
  10   2  31        296.04        -27.20       500.81 o                         
   1   3  31     128327.66     139107.61      4036.74 o                         
   2   3  31       8539.95       8610.74       459.68 o                         
   3   3  31      65186.69      63469.29      1843.27 o                         
   4   3  31        158.04        558.49       183.01 o                         
   5   3  31       2159.64       1716.05       268.49 o                         
   6   3  31         29.66         75.01       186.70 o                         
   7   3  31       5313.24       5103.36       428.49 o                         
   8   3  31       3710.78       3487.96       464.76 o                         
   9   3  31      14229.22      15537.74      1283.34 o                         
   0   4  31         15.69        236.50       255.58 o                         
   1   4  31        861.03        948.12       208.80 o                         
   2   4  31         24.11        405.08       167.38 o                         
   3   4  31         22.59        256.67       170.74 o                         
   4   4  31        170.23        245.49       164.30 o                         
   5   4  31        502.02        450.27       215.76 o                         
   6   4  31         78.50         61.29       199.33 o                         
   7   4  31       1969.55       1240.17       746.75 o                         
   8   4  31          2.14        173.37       318.18 o                         
   9   4  31       2522.33       2860.13       510.48 o                         
   1   5  31      74584.91      76811.38      2409.05 o                         
   2   5  31       8931.74       9492.38       471.24 o                         
   3   5  31      64769.50      67074.66      2269.01 o                         
   4   5  31        485.30        806.86       293.47 o                         
   5   5  31        567.94        301.99       429.27 o                         
   6   5  31          0.04       -116.08       225.11 o                         
   7   5  31       4858.28       5091.97       443.21 o                         
   8   5  31       2472.74       2682.33       451.85 o                         
   0   6  31      10052.44      10165.46       695.27 o                         
   1   6  31        665.85        668.34       182.26 o                         
   2   6  31       1041.12       1048.73       242.21 o                         
   3   6  31        651.13        433.52       210.14 o                         
   4   6  31       4438.62       4768.62       512.22 o                         
   5   6  31         19.59         71.14       274.12 o                         
   6   6  31       2843.67       3086.77       366.64 o                         
   7   6  31      10984.00      10675.99       691.67 o                         
   1   7  31      47435.71      47366.97      2266.63 o                         
   2   7  31       2055.79       2473.91       599.19 o                         
   3   7  31      29683.97      31153.77      1425.91 o                         
   4   7  31        200.82       -166.59       361.78 o                         
   5   7  31       2876.25       2130.19       453.61 o                         
   6   7  31       1981.52       1519.55       310.78 o                         
   2   8  31         93.71         12.88       265.37 o                         
   3   8  31        309.28        524.70       227.79 o                         
   4   8  31         75.43        164.38       234.38 o                         
   0   0  32      82751.93      88814.00      5025.13 o                         
   1   0  32      40399.18      43522.72      1887.44 o                         
   2   0  32      38002.00      38872.67      1720.02 o                         
   3   0  32      33951.71      34668.82      1571.44 o                         
   4   0  32       5044.84       4495.92       492.16 o                         
   5   0  32       1828.90       2010.89       369.90 o                         
   6   0  32       4493.31       4372.53       992.24 o                         
   7   0  32       7990.19       7485.42       641.27 o                         
   8   0  32      12072.04      14047.93       878.57 o                         
   9   0  32       6788.16       5055.84       537.41 o                         
   1   1  32       5383.49       6014.99       389.03 o                         
   2   1  32        701.63       1034.42       214.08 o                         
   3   1  32       7002.24       7509.02       436.10 o                         
   4   1  32       2415.48       2465.19       268.77 o                         
   5   1  32         79.04        142.24       177.74 o                         
   6   1  32       1835.99       2105.04       268.48 o                         
   7   1  32        130.06        434.30       203.75 o                         
   8   1  32         24.07         30.75       195.15 o                         
   9   1  32         42.53          7.00       201.41 o                         
   0   2  32      33521.88      33092.14      1520.85 o                         
   1   2  32       9848.02       9886.04       504.33 o                         
   2   2  32      33769.98      35107.80      1786.50 o                         
   3   2  32      24928.36      24804.78      1346.00 o                         
   4   2  32      18486.51      18626.99      1019.75 o                         
   5   2  32       9957.94       9520.76       580.87 o                         
   6   2  32       5117.80       5046.06       658.06 o                         
   7   2  32       2603.24       1955.15       255.69 o                         
   8   2  32       3679.50       3513.50       313.55 o                         
   9   2  32       5928.79       6404.53       548.18 o                         
   1   3  32       1235.78       1784.66       240.47 o                         
   2   3  32       3304.17       3272.27       291.65 o                         
   3   3  32      13578.15      14531.27       588.38 o                         
   4   3  32        605.55        691.18       195.06 o                         
   5   3  32        102.51        137.60       189.75 o                         
   6   3  32       2277.94       2278.27       289.15 o                         
   7   3  32          1.72        181.25       224.03 o                         
   8   3  32        706.80       1076.89       356.24 o                         
   9   3  32         13.86        180.26       313.50 o                         
   0   4  32      14826.32      13343.85       783.84 o                         
   1   4  32        154.35        373.29       176.01 o                         
   2   4  32      42339.52      43786.77      1333.51 o                         
   3   4  32      18444.33      19532.34      1179.82 o                         
   4   4  32      29980.33      31634.10      1024.15 o                         
   5   4  32      25469.14      26686.04      1037.82 o                         
   6   4  32       1369.60        941.06       404.24 o                         
   7   4  32        129.37        -71.54       290.07 o                         
   8   4  32        882.18        306.99       411.38 o                         
   1   5  32       2144.85       2346.54       256.38 o                         
   2   5  32       2951.92       3359.67       295.17 o                         
   3   5  32         11.59        -29.94       161.64 o                         
   4   5  32         21.03        268.08       207.53 o                         
   5   5  32       2738.08       2522.81       409.73 o                         
   6   5  32         12.77        483.70       327.20 o                         
   7   5  32       4132.62       3805.63       612.60 o                         
   8   5  32       2798.17       2366.86       359.11 o                         
   0   6  32      16801.38      17029.49      1252.04 o                         
   1   6  32       1567.83       1233.90       219.79 o                         
   2   6  32      36418.51      35940.25      1297.27 o                         
   3   6  32      18974.12      18153.85       810.51 o                         
   4   6  32      17083.06      17089.39      1023.99 o                         
   5   6  32       8739.86       9094.21      1681.30 o                         
   6   6  32       1378.93        933.01       346.26 o                         
   7   6  32        471.10        244.67       269.06 o                         
   1   7  32       2832.92       2411.08       386.59 o                         
   2   7  32       5235.86       4739.75       493.25 o                         
   3   7  32        261.15        118.15       268.26 o                         
   4   7  32         24.97        541.95       329.79 o                         
   5   7  32       4541.13       4327.45       755.25 o                         
   2   8  32      16930.64      16150.78       887.66 o                         
   3   8  32      12793.65      13765.98       837.45 o                         
   1   1  33       2920.32       2856.30       286.96 o                         
   2   1  33      22023.25      20540.60       773.21 o                         
   3   1  33       1949.51       1918.08       253.70 o                         
   4   1  33      12529.21      12479.21       569.14 o                         
   5   1  33        131.00       -173.05       173.05 o                         
   6   1  33      42232.65      44168.90      1371.08 o                         
   7   1  33       1955.34       1997.61       261.60 o                         
   8   1  33      29890.34      28717.69       972.63 o                         
   9   1  33        228.41        285.20       221.43 o                         
   0   2  33       2689.70       2831.69       398.40 o                         
   1   2  33        147.62        230.08       178.18 o                         
   2   2  33       2302.45       2548.59       273.35 o                         
   3   2  33        544.54        642.78       195.32 o                         
   4   2  33         19.21        153.85       174.84 o                         
   5   2  33       1900.08       1886.10       257.90 o                         
   6   2  33        819.04       1061.99       270.43 o                         
   7   2  33       1948.70       1953.93       263.72 o                         
   8   2  33       3442.08       3699.21       424.91 o                         
   9   2  33       2990.96       2604.97       444.18 o                         
   1   3  33       5028.95       5418.30       373.19 o                         
   2   3  33      11477.32      11125.16       629.92 o                         
   3   3  33       5083.65       5441.60       465.99 o                         
   4   3  33      33071.18      33366.84      1689.43 o                         
   5   3  33       7941.11       8816.94       707.37 o                         
   6   3  33      16040.07      16413.02      1147.70 o                         
   7   3  33        213.89        180.14       234.61 o                         
   8   3  33      18777.70      18963.30      1096.50 o                         
   0   4  33         31.21         51.27       235.56 o                         
   1   4  33       1862.96       2060.19       248.52 o                         
   2   4  33       2899.72       2937.77       281.02 o                         
   3   4  33       1931.25       1811.84       242.59 o                         
   4   4  33        596.56        768.46       212.05 o                         
   5   4  33         55.90       -198.72       198.72 o                         
   6   4  33         32.34         89.65       228.21 o                         
   7   4  33         50.68        -54.37       278.03 o                         
   8   4  33        669.65        291.14       496.34 o                         
   1   5  33       9445.46      10588.14       566.67 o                         
   2   5  33       6238.56       5638.04       370.65 o                         
   3   5  33       3641.77       3415.16       310.16 o                         
   4   5  33      33780.32      34598.40      1374.61 o                         
   5   5  33       6327.93       5690.68       934.55 o                         
   6   5  33       9045.87       9245.42       809.35 o                         
   7   5  33        619.43        530.71       328.35 o                         
   0   6  33       4124.03       4042.16       442.12 o                         
   1   6  33       3799.18       3750.53       309.15 o                         
   2   6  33        670.82        478.97       219.61 o                         
   3   6  33       6002.85       6231.99       577.35 o                         
   4   6  33       3156.11       3410.07       487.40 o                         
   5   6  33       1072.73       1405.33       356.91 o                         
   6   6  33       4068.37       4379.59       528.07 o                         
   1   7  33       2392.76       2237.54       365.31 o                         
   2   7  33       6438.86       6258.90       562.39 o                         
   3   7  33        435.51        -94.37       273.72 o                         
   4   7  33      14976.83      14640.50       906.65 o                         
   5   7  33         64.08       -146.41       295.12 o                         
   2   8  33        635.81        415.42       293.59 o                         
   0   0  34     109455.66     105374.85      5865.78 o                         
   1   0  34         45.10        387.09       290.65 o                         
   2   0  34      14680.59      16816.70      1229.68 o                         
   3   0  34          6.63       -231.92       236.99 o                         
   4   0  34       4800.56       4634.76       523.84 o                         
   5   0  34      30944.60      31399.31      2239.80 o                         
   6   0  34      15301.09      14541.99       908.25 o                         
   7   0  34      58400.18      58545.76      2466.23 o                         
   8   0  34         56.53        223.94       316.00 o                         
   9   0  34       4822.61       3079.82       451.85 o                         
   1   1  34        915.18       1540.03       242.56 o                         
   2   1  34       1323.22       1357.96       237.02 o                         
   3   1  34       1009.50        572.51       206.67 o                         
   4   1  34        133.13        195.30       184.04 o                         
   5   1  34       3575.59       4833.06       367.14 o                         
   6   1  34       1331.25       1144.05       293.02 o                         
   7   1  34       1131.82        675.54       219.75 o                         
   8   1  34         12.04        184.89       207.84 o                         
   0   2  34      80339.70      78317.74      3158.35 o                         
   1   2  34         29.91        271.37       180.65 o                         
   2   2  34      27204.62      26119.74       900.94 o                         
   3   2  34        353.27        269.40       177.98 o                         
   4   2  34       6779.86       6657.06       422.97 o                         
   5   2  34      14266.37      14280.13       615.30 o                         
   6   2  34       6576.18       6502.19       475.02 o                         
   7   2  34      34494.79      36827.79      1187.81 o                         
   8   2  34       1032.25       1180.70       257.79 o                         
   1   3  34       2596.38       2820.71       290.00 o                         
   2   3  34       2611.23       2777.43       289.31 o                         
   3   3  34         18.09        242.38       182.01 o                         
   4   3  34       2919.48       3152.23       297.65 o                         
   5   3  34       5484.98       6252.75       413.09 o                         
   6   3  34         18.96        -60.65       178.91 o                         
   7   3  34       1269.41        832.05       269.38 o                         
   8   3  34        168.75        182.11       311.83 o                         
   0   4  34      40247.00      39556.72      1742.11 o                         
   1   4  34        194.63        210.90       182.74 o                         
   2   4  34      32167.91      32705.73      1064.13 o                         
   3   4  34       5363.04       5802.62       380.40 o                         
   4   4  34       4369.35       3450.41       310.56 o                         
   5   4  34       7931.94       6877.59       494.77 o                         
   6   4  34       1581.34        891.23       264.09 o                         
   7   4  34      14858.37      14390.26      1904.43 o                         
   1   5  34        131.83        364.59       188.41 o                         
   2   5  34       1096.75       1451.62       256.40 o                         
   3   5  34       3634.53       3201.61       351.11 o                         
   4   5  34         14.93        137.73       218.38 o                         
   5   5  34        720.18        409.47       352.61 o                         
   6   5  34       1954.82       1884.00       567.89 o                         
   0   6  34      30260.06      29874.73      1394.37 o                         
   1   6  34         80.49        164.65       189.98 o                         
   2   6  34      18405.69      17678.50      1770.74 o                         
   3   6  34       2380.81       1910.11       952.44 o                         
   4   6  34       3940.23       4107.08       567.44 o                         
   5   6  34      10524.95      10014.97       771.42 o                         
   1   7  34       2838.59       2122.07       590.25 o                         
   2   7  34        554.70        377.04       296.41 o                         
   3   7  34        791.55        616.49       337.92 o                         
   4   7  34        495.51        723.47       545.53 o                         
   1   1  35      91022.02      93794.97      2650.00 o                         
   2   1  35      12026.25      13232.56       595.08 o                         
   3   1  35      15108.48      14610.19       638.10 o                         
   4   1  35        673.00        848.19       228.68 o                         
   5   1  35      46806.49      46620.41      1804.45 o                         
   6   1  35      12028.73      12762.66       627.92 o                         
   7   1  35      10746.29      11405.86       589.91 o                         
   8   1  35       2436.57       2560.18       567.38 o                         
   0   2  35       3911.78       4585.46       504.00 o                         
   1   2  35       9341.62      10568.20       544.35 o                         
   2   2  35        245.48        456.87       334.32 o                         
   3   2  35          2.57        216.53       195.64 o                         
   4   2  35       4074.82       4035.50       338.86 o                         
   5   2  35       6894.33       7584.26       463.98 o                         
   6   2  35        717.40        312.78       225.72 o                         
   7   2  35        449.28        479.10       221.69 o                         
   8   2  35       1625.51       1225.38       259.81 o                         
   1   3  35      35052.46      33006.07      1084.33 o                         
   2   3  35        492.82        676.12       218.11 o                         
   3   3  35      52504.02      53386.51      1603.75 o                         
   4   3  35       1860.89       1736.96       254.30 o                         
   5   3  35      31545.21      33436.46      1449.34 o                         
   6   3  35        422.15        440.26       234.93 o                         
   7   3  35       4765.36       3807.22       534.60 o                         
   0   4  35        192.05        739.39       292.78 o                         
   1   4  35        817.58        321.64       188.96 o                         
   2   4  35        496.18        604.74       199.76 o                         
   3   4  35        917.04        991.45       232.73 o                         
   4   4  35        150.33        371.58       206.16 o                         
   5   4  35       1800.23       1960.62       328.07 o                         
   6   4  35        617.01        625.19       255.27 o                         
   7   4  35        117.10        283.23       324.52 o                         
   1   5  35      25461.49      24772.25      1189.46 o                         
   2   5  35        629.08        347.69       207.82 o                         
   3   5  35      57111.02      59943.64      2701.31 o                         
   4   5  35       1331.66       1301.17       342.52 o                         
   5   5  35      20155.97      19415.60      1109.69 o                         
   6   5  35        296.19        -92.07       300.33 o                         
   0   6  35        126.50        297.86       330.89 o                         
   1   6  35       2285.26       2771.37       289.37 o                         
   2   6  35        945.61        615.29       255.47 o                         
   3   6  35        793.90        702.03       354.13 o                         
   4   6  35        420.68        853.63       357.25 o                         
   5   6  35         82.90       -117.97       295.40 o                         
   1   7  35      38294.62      40146.76      1783.16 o                         
   2   7  35       5403.50       5574.17       943.50 o                         
   0   0  36      46450.65      46106.19      2834.96 o                         
   1   0  36       2861.85       3449.46       461.11 o                         
   2   0  36       3702.95       3705.08       693.09 o                         
   3   0  36       3355.31       3097.86       445.65 o                         
   4   0  36      10935.49      10697.54       871.95 o                         
   5   0  36       4464.87       4235.26       523.25 o                         
   6   0  36      40410.98      45014.21      1990.89 o                         
   7   0  36      16013.58      16561.29      2177.65 o                         
   1   1  36         65.86        565.75       200.08 o                         
   2   1  36       7108.05       7342.65       459.53 o                         
   3   1  36       1988.00       1881.08       260.02 o                         
   4   1  36        959.14       1032.62       234.49 o                         
   5   1  36        189.55        207.40       212.39 o                         
   6   1  36        366.95        766.27       255.94 o                         
   7   1  36         12.15       -109.97       211.26 o                         
   0   2  36      16129.51      15925.54      2074.80 o                         
   1   2  36       1672.87       2225.09       305.93 o                         
   2   2  36      11574.68      10874.41       555.45 o                         
   3   2  36      10156.66       9539.63       515.24 o                         
   4   2  36      33465.75      33493.04      1111.63 o                         
   5   2  36      11839.50      12769.63       606.81 o                         
   6   2  36      26977.09      28510.52      1264.88 o                         
   7   2  36      10816.97      12232.95       606.95 o                         
   1   3  36        221.34        461.74       201.61 o                         
   2   3  36       3583.91       3711.48       328.94 o                         
   3   3  36       1264.68       1425.18       257.63 o                         
   4   3  36       6699.92       6347.35       423.59 o                         
   5   3  36        760.81       1164.63       261.33 o                         
   6   3  36        396.56        -50.45       213.80 o                         
   7   3  36          3.24        129.80       257.83 o                         
   0   4  36        113.85        275.25       256.05 o                         
   1   4  36        159.53         43.21       189.22 o                         
   2   4  36      22066.77      22447.79       943.15 o                         
   3   4  36       5384.15       4968.18       541.89 o                         
   4   4  36      55458.37      59022.82      1985.03 o                         
   5   4  36      12949.42      13310.80       709.07 o                         
   6   4  36      11249.21      12039.56       889.97 o                         
   1   5  36        861.84        659.04       213.94 o                         
   2   5  36       3723.32       4937.95       383.25 o                         
   3   5  36        219.35        767.48       256.51 o                         
   4   5  36        772.43        797.19       280.75 o                         
   5   5  36        580.71       1158.43       379.27 o                         
   0   6  36       4868.37       4964.67       524.76 o                         
   1   6  36        228.64         58.10       202.44 o                         
   2   6  36      14122.80      13793.56       746.90 o                         
   3   6  36       5751.14       5380.50       947.52 o                         
   4   6  36      16590.78      15490.65      1162.60 o                         
   1   1  37         28.25         59.70       198.25 o                         
   2   1  37        484.56        623.16       223.44 o                         
   3   1  37       2575.42       1931.00       344.86 o                         
   4   1  37       2546.15       2153.83       324.87 o                         
   5   1  37       1259.67       1132.94       267.20 o                         
   6   1  37      57953.52      60846.59      1824.87 o                         
   7   1  37        213.70        -16.15       227.79 o                         
   0   2  37       1359.19       2112.72       487.40 o                         
   1   2  37       2565.54       2877.88       305.63 o                         
   2   2  37       4907.53       4538.37       362.89 o                         
   3   2  37        259.05        458.39       211.96 o                         
   4   2  37        478.11        988.92       339.49 o                         
   5   2  37       1559.44       1299.12       264.74 o                         
   6   2  37        726.41        994.97       257.76 o                         
   7   2  37         16.96         99.75       232.75 o                         
   1   3  37       1889.80       1813.85       273.73 o                         
   2   3  37        350.12        656.05       213.36 o                         
   3   3  37         11.51        155.87       200.45 o                         
   4   3  37      11645.04      10864.32       569.76 o                         
   5   3  37       3138.76       3776.83       351.62 o                         
   6   3  37      19058.11      18625.97       882.93 o                         
   0   4  37       3915.18       3284.98       468.55 o                         
   1   4  37        214.81        285.26       207.25 o                         
   2   4  37       3255.37       4139.92       352.19 o                         
   3   4  37        187.73         47.92       211.52 o                         
   4   4  37         36.88        620.42       289.15 o                         
   5   4  37         49.52        194.21       257.75 o                         
   1   5  37        917.55       1273.67       251.75 o                         
   2   5  37         19.36       -200.76       200.76 o                         
   3   5  37        301.47        481.70       253.51 o                         
   4   5  37      13854.97      14566.56      1289.82 o                         
   0   6  37       7413.16       7943.72       666.95 o                         
   1   6  37        398.93        916.46       227.85 o                         
   2   6  37        913.40        814.76       263.03 o                         
   0   0  38      20583.41      20120.21      1538.21 o                         
   1   0  38        354.49        685.81       331.59 o                         
   2   0  38      20401.37      23303.89      2114.60 o                         
   3   0  38       2575.75       2613.66       608.13 o                         
   4   0  38      27298.47      24460.70      1274.22 o                         
   5   0  38      10670.57       9789.32       804.88 o                         
   6   0  38      23879.40      24271.80      1281.43 o                         
   1   1  38        897.00       1706.86       270.89 o                         
   2   1  38        149.87        113.12       217.14 o                         
   3   1  38         16.69         29.61       209.56 o                         
   4   1  38        404.15        596.87       251.01 o                         
   5   1  38       2387.14       2456.40       322.91 o                         
   6   1  38        117.12        348.16       225.52 o                         
   0   2  38       6189.38       5412.26       577.97 o                         
   1   2  38         40.58        148.17       265.91 o                         
   2   2  38      23216.97      23434.16       861.37 o                         
   3   2  38       1276.14       1136.09       324.00 o                         
   4   2  38      32631.97      31928.07      1082.94 o                         
   5   2  38      11295.38      10305.33       564.00 o                         
   6   2  38       9155.17       9740.90       556.99 o                         
   1   3  38       2098.31       1894.44       285.13 o                         
   2   3  38        211.31        228.06       246.55 o                         
   3   3  38        736.09       1153.77       241.20 o                         
   4   3  38        190.34        344.33       269.78 o                         
   5   3  38       3035.53       3351.72       394.30 o                         
   0   4  38        918.30        263.68       402.44 o                         
   1   4  38         14.10        258.46       217.37 o                         
   2   4  38      22182.65      23112.00       853.74 o                         
   3   4  38       5779.33       6078.90       435.86 o                         
   4   4  38      32866.82      34138.43      1139.62 o                         
   1   5  38        997.35       1020.14       248.08 o                         
   2   5  38       2995.21       2932.31       330.80 o                         
   3   5  38        647.10        818.25       280.32 o                         
   1   1  39      42001.23      43028.13      1528.21 o                         
   2   1  39       1771.11       1462.15       268.88 o                         
   3   1  39      25426.67      22435.65       852.60 o                         
   4   1  39          4.24          8.64       220.13 o                         
   5   1  39      32284.79      33783.57      1151.83 o                         
   0   2  39        153.20        173.67       433.74 o                         
   1   2  39       5211.58       6257.31       439.30 o                         
   2   2  39        190.21        447.38       233.27 o                         
   3   2  39        281.67        305.54       229.10 o                         
   4   2  39        624.82        663.47       247.78 o                         
   5   2  39       4277.82       4903.34       396.61 o                         
   1   3  39      11355.61      10851.63       881.63 o                         
   2   3  39        397.77        559.65       247.05 o                         
   3   3  39      76323.96      80318.98      2329.02 o                         
   4   3  39        698.43        607.02       250.56 o                         
   0   4  39       1460.19        923.67       357.25 o                         
   1   4  39         56.55        515.37       231.54 o                         
   2   4  39          4.77        132.50       221.18 o                         
   3   4  39       1002.67       1112.96       262.84 o                         
   1   5  39       7682.79       5648.55       436.30 o                         
   0   0  40      45261.20      57588.25      3496.76 o                         
   1   0  40        609.39        784.93       369.90 o                         
   2   0  40      10124.80       8275.23       715.22 o                         
   3   0  40         33.45        393.17       340.78 o                         
   4   0  40       5790.97       4468.11       569.32 o                         
   5   0  40      21225.44      23074.33      1234.82 o                         
   1   1  40        786.05        912.54       256.32 o                         
   2   1  40       2422.75       2842.19       330.94 o                         
   3   1  40        294.91        457.98       234.93 o                         
   4   1  40       1038.32       1588.17       296.17 o                         
   0   2  40      17873.09      19543.94      1869.11 o                         
   1   2  40        243.50        114.92       227.55 o                         
   2   2  40      16815.29      16054.70       703.98 o                         
   3   2  40         56.54       -118.80       211.11 o                         
   4   2  40       9011.98       7330.53       489.28 o                         
   1   3  40       1175.11       1335.20       348.52 o                         
   2   3  40       1811.30       2610.17       318.77 o                         
   3   3  40        420.20        778.34       258.05 o                         
   0   4  40        180.09        278.30       315.56 o                         
   1   4  40        528.06        815.25       249.08 o                         
   2   4  40      18641.50      20598.13       931.11 o                         
   1   1  41       1083.48       1417.76       282.60 o                         
   2   1  41       1430.95       1065.03       278.43 o                         
   3   1  41       1119.22       1503.65       289.93 o                         
   0   2  41        385.04        786.60       356.91 o                         
   1   2  41        748.46       1047.07       254.14 o                         
   2   2  41       1157.66       1990.50       301.89 o                         
   3   2  41         25.65         54.29       229.48 o                         
   1   3  41        563.85        467.51       245.02 o                         
   0   0  42      29154.93      32057.46      2208.95 o                         
   1   0  42       8593.22       8509.25       749.18 o                         
   2   0  42      17772.27      17929.93      1064.23 o                         
   1   1  42         30.55        980.61       273.56 o                         
                                                                                
