# Supplementary material for: New platinum(II) complexes with benzo­thia­zole ligands
Source: Acta Crystallogr E Crystallogr Commun. 2016 Feb 24;72(Pt 3):412–6. doi: 10.1107/S2056989016002826 (PMC4778805; doi:10.1107/S2056989016002826)
Supplement: Supplementary file 3 [file e-72-00412-2sup3.hkl]

data_2                                                                          
_shelx_title ' emel_jc_09_0m_a_a.res in P2(1)/n'                                
_shelx_refln_list_code          4                                               
_shelx_F_calc_maximum      463.15                                               
_exptl_crystal_F_000      1408.00                                               
_reflns_d_resolution_high  0.7983                                               
                                                                                
loop_                                                                           
 _space_group_symop_operation_xyz                                               
 'x, y, z'                                                                      
 '-x+1/2, y+1/2, -z+1/2'                                                        
 '-x, -y, -z'                                                                   
 'x-1/2, -y-1/2, z-1/2'                                                         
                                                                                
_cell_length_a     7.7591                                                       
_cell_length_b    30.4214                                                       
_cell_length_c     9.6551                                                       
_cell_angle_alpha  90.000                                                       
_cell_angle_beta   94.539                                                       
_cell_angle_gamma  90.000                                                       
                                                                                
_shelx_F_squared_multiplier     1.000                                           
                                                                                
loop_                                                                           
 _refln_index_h                                                                 
 _refln_index_k                                                                 
 _refln_index_l                                                                 
 _refln_F_squared_calc                                                          
 _refln_F_squared_meas                                                          
 _refln_F_squared_sigma                                                         
 _refln_observed_status                                                         
   2   0   0       2232.31       3726.71        42.93 o                         
   4   0   0      22454.99      23416.59       227.52 o                         
   6   0   0      63833.14      63335.95      1057.74 o                         
   8   0   0      11627.23      11929.24       346.56 o                         
   1   1   0        678.07       1107.72        11.44 o                         
   2   1   0       2278.36       2731.83        23.18 o                         
   3   1   0        870.80        886.84        14.45 o                         
   4   1   0       3362.79       3267.69        34.56 o                         
   5   1   0       2427.80       2548.23        47.77 o                         
   6   1   0      10476.78      10113.79       130.86 o                         
   7   1   0       1386.73       1489.84        52.89 o                         
   8   1   0        228.17        232.95        55.72 o                         
   9   1   0       1417.44       1267.54        94.53 o                         
   1   2   0     133909.11     135448.28       894.47 o                         
   2   2   0       7223.86       6477.45        66.40 o                         
   3   2   0       5159.99       6744.88        72.11 o                         
   4   2   0       1630.22       1712.90        33.46 o                         
   5   2   0      64210.48      64488.39       540.59 o                         
   6   2   0       2047.02       2028.32        67.65 o                         
   7   2   0      30421.99      30730.54       323.15 o                         
   8   2   0        839.88        899.93        58.61 o                         
   9   2   0       3715.45       3399.06       180.77 o                         
   1   3   0      32863.18      33061.21       229.15 o                         
   2   3   0      15807.84      14656.14       117.06 o                         
   3   3   0       3937.52       3671.24        51.84 o                         
   4   3   0        384.78        617.08        22.83 o                         
   5   3   0      32305.88      31564.33       281.01 o                         
   6   3   0        858.35        876.67        32.53 o                         
   7   3   0        855.73        960.47        55.33 o                         
   8   3   0      10237.73      10572.42       176.13 o                         
   9   3   0       1526.77       1361.49        99.47 o                         
   0   4   0     121006.89     124984.93      1989.92 o                         
   1   4   0       8145.02       8001.74        68.33 o                         
   2   4   0      33303.84      34348.33       324.08 o                         
   3   4   0       1194.69        989.21        23.05 o                         
   4   4   0      12981.93      13295.69       130.92 o                         
   5   4   0       2560.45       2514.20        45.47 o                         
   6   4   0      38298.56      38083.65       337.72 o                         
   7   4   0        196.92        233.56        36.78 o                         
   8   4   0       9771.60       9742.29       190.75 o                         
   9   4   0       1022.00       1244.31        96.67 o                         
   1   5   0         33.48         27.50         5.95 o                         
   2   5   0      17420.34      16473.48       166.55 o                         
   3   5   0      18641.24      17900.20       162.77 o                         
   4   5   0       7293.98       7333.12        82.90 o                         
   5   5   0      10199.70       9446.10       105.09 o                         
   6   5   0       5669.78       5372.48        74.85 o                         
   7   5   0      12012.18      11346.93       180.39 o                         
   8   5   0        700.70        709.80        54.68 o                         
   9   5   0       2544.15       2628.81       124.01 o                         
   0   6   0      25154.53      23736.62       220.49 o                         
   1   6   0      76087.50      81657.95       729.35 o                         
   2   6   0       1125.52       1162.08        54.00 o                         
   3   6   0      69166.90      72417.58       594.20 o                         
   4   6   0       8880.95       9409.38       100.61 o                         
   5   6   0      18713.53      19000.34       209.06 o                         
   6   6   0        768.93        712.20        31.47 o                         
   7   6   0      17188.05      17670.35       248.12 o                         
   8   6   0       2164.37       2261.35        83.79 o                         
   9   6   0       2296.43       2184.93       116.87 o                         
   1   7   0       9920.51       8783.83        74.24 o                         
   2   7   0      13283.68      11901.00       127.69 o                         
   3   7   0       7935.32       7603.79        80.76 o                         
   4   7   0       2237.76       2100.74        37.84 o                         
   5   7   0       8792.26       8218.02        95.78 o                         
   6   7   0       4534.23       4282.76        66.65 o                         
   7   7   0       1531.96       1454.45        72.60 o                         
   8   7   0      12287.17      12787.54       203.67 o                         
   9   7   0       1567.22       1557.86        79.49 o                         
   0   8   0       1631.51        764.36        22.54 o                         
   1   8   0        295.71        394.24        16.36 o                         
   2   8   0     131680.11     128145.01      1587.91 o                         
   3   8   0       3421.08       3855.41        68.98 o                         
   4   8   0      40084.14      41914.80       470.43 o                         
   5   8   0        195.83        227.83        25.56 o                         
   6   8   0      18075.54      17813.49       206.64 o                         
   7   8   0       1635.00       1509.83        87.46 o                         
   8   8   0       8618.14       8545.89       160.18 o                         
   9   8   0       1861.13       1735.06       102.03 o                         
   1   9   0       6200.23       6769.38        90.13 o                         
   2   9   0       1876.06       1480.78        30.17 o                         
   3   9   0      10281.37      10803.14       108.60 o                         
   4   9   0      22109.65      21333.46       198.12 o                         
   5   9   0       2763.54       2360.16        45.39 o                         
   6   9   0       1748.60       1779.21        64.53 o                         
   7   9   0       7908.26       8062.51       164.27 o                         
   8   9   0       4802.48       5293.82       122.65 o                         
   9   9   0       4024.87       4286.82       140.70 o                         
   0  10   0        677.44        690.40        24.60 o                         
   1  10   0      13571.36      15055.28       132.07 o                         
   2  10   0      31526.60      31382.13       611.94 o                         
   3  10   0     153584.52     154768.98      1249.29 o                         
   4  10   0         76.61        138.05        24.07 o                         
   5  10   0      10273.63      10829.25       148.61 o                         
   6  10   0       2104.79       2017.74        75.34 o                         
   7  10   0       7129.38       7158.93       115.18 o                         
   8  10   0        588.59        549.63        53.89 o                         
   9  10   0      11274.67      10924.22       236.39 o                         
   1  11   0      13752.88      11812.92        99.92 o                         
   2  11   0       6936.75       6708.32        82.57 o                         
   3  11   0       5093.19       4326.05        62.02 o                         
   4  11   0          4.34         48.82        12.91 o                         
   5  11   0         71.93        117.87        16.90 o                         
   6  11   0       2307.40       2100.78        63.30 o                         
   7  11   0       2944.98       2958.14       118.54 o                         
   8  11   0       1143.73        942.29        78.54 o                         
   9  11   0       1162.98       1197.47        91.28 o                         
   0  12   0        716.99       2269.06        48.59 o                         
   1  12   0       3072.33       3435.98        39.22 o                         
   2  12   0     123419.88     127561.34      1157.15 o                         
   3  12   0      16787.21      15994.01       172.21 o                         
   4  12   0      79326.54      77196.06       718.18 o                         
   5  12   0         16.30         59.36        33.32 o                         
   6  12   0        990.89       1148.26        59.25 o                         
   7  12   0       2886.26       2943.92        86.08 o                         
   8  12   0       9360.61       9180.20       206.97 o                         
   9  12   0        136.49        129.95        55.99 o                         
   1  13   0       5288.15       5625.51        79.35 o                         
   2  13   0       3338.41       3194.16        51.93 o                         
   3  13   0       8792.67       8835.10       120.35 o                         
   4  13   0       3189.14       2871.42        52.66 o                         
   5  13   0       4226.10       4120.55        93.45 o                         
   6  13   0       1672.45       1578.75        67.86 o                         
   7  13   0        134.61        110.49        35.50 o                         
   8  13   0       5235.70       5001.58       148.72 o                         
   9  13   0        266.98        382.73        99.47 o                         
   0  14   0      11888.38       9989.59       152.14 o                         
   1  14   0      14870.68      16002.46       192.85 o                         
   2  14   0      16959.65      15965.78       170.19 o                         
   3  14   0      79393.09      78231.91       725.86 o                         
   4  14   0       3680.08       3840.62        82.46 o                         
   5  14   0      24264.65      23914.19       304.62 o                         
   6  14   0       5230.08       5026.15       109.88 o                         
   7  14   0        830.71        715.26        53.45 o                         
   8  14   0        536.72        529.15        68.07 o                         
   9  14   0      15604.15      15640.60       438.54 o                         
   1  15   0       7849.24       8472.38       116.22 o                         
   2  15   0       1252.07        985.89        31.84 o                         
   3  15   0       1592.72       1464.53        38.89 o                         
   4  15   0       4966.31       5178.81        79.16 o                         
   5  15   0       2330.46       2410.85       113.92 o                         
   6  15   0       5921.09       5703.94       232.07 o                         
   7  15   0       6120.03       6360.01       148.58 o                         
   8  15   0       1283.31       1500.81        94.97 o                         
   0  16   0      46072.41      47368.27       646.05 o                         
   1  16   0      14249.26      14350.32       168.03 o                         
   2  16   0      16728.69      18259.92       194.20 o                         
   3  16   0       9794.73       9627.67       133.06 o                         
   4  16   0      50973.46      49624.45       599.91 o                         
   5  16   0       8581.75       8514.86       188.72 o                         
   6  16   0       1077.23       1068.17        61.58 o                         
   7  16   0        485.40        548.56        51.66 o                         
   8  16   0      11512.85      11026.67       235.19 o                         
   1  17   0       1585.24       1459.87        32.22 o                         
   2  17   0      13201.84      12372.66       159.03 o                         
   3  17   0       1839.84       1712.30        44.35 o                         
   4  17   0       2207.97       2049.32        59.28 o                         
   5  17   0      17075.39      16486.50       422.25 o                         
   6  17   0       2315.96       2148.28        79.05 o                         
   7  17   0        235.63        347.73        47.68 o                         
   8  17   0       2112.07       2114.04       173.28 o                         
   0  18   0      34919.20      36565.68       493.74 o                         
   1  18   0      31788.89      31925.23       309.88 o                         
   2  18   0        426.61        588.51        28.94 o                         
   3  18   0      29397.71      30616.74       310.88 o                         
   4  18   0      18425.49      18539.35       262.12 o                         
   5  18   0      21833.74      21288.14       283.11 o                         
   6  18   0       3058.38       2909.82        89.32 o                         
   7  18   0       3308.62       3241.67        98.37 o                         
   8  18   0        762.84        815.71        79.40 o                         
   1  19   0      12192.14      11057.65       124.02 o                         
   2  19   0      15225.79      14409.28       188.23 o                         
   3  19   0         25.01         23.19        18.53 o                         
   4  19   0       6285.91       6153.24       116.79 o                         
   5  19   0       3324.12       3390.09        91.38 o                         
   6  19   0         36.18         47.62        35.30 o                         
   7  19   0       2279.88       1943.03        83.53 o                         
   8  19   0       1402.12       1406.35        81.62 o                         
   0  20   0      60004.54      60119.18       791.92 o                         
   1  20   0      14695.78      15023.71       161.21 o                         
   2  20   0      10549.61      11079.79       154.13 o                         
   3  20   0        512.41        655.64        63.92 o                         
   4  20   0       6456.84       6461.81       286.35 o                         
   5  20   0      13323.68      13204.79       199.81 o                         
   6  20   0      15710.54      15814.93       234.53 o                         
   7  20   0       2699.97       2391.32        90.14 o                         
   8  20   0       4344.20       3909.81       112.98 o                         
   1  21   0      22489.57      21697.71       221.65 o                         
   2  21   0       3246.69       2918.90       131.38 o                         
   3  21   0       4477.32       4452.15        83.52 o                         
   4  21   0        787.28        827.75        80.14 o                         
   5  21   0       2058.13       1732.21        71.50 o                         
   6  21   0       7005.97       6770.81       177.67 o                         
   7  21   0        223.16        196.52        45.40 o                         
   8  21   0       4353.92       4318.25       119.31 o                         
   0  22   0      42915.51      42777.09       578.51 o                         
   1  22   0      37209.15      38349.20       371.43 o                         
   2  22   0       5413.64       5521.99       151.01 o                         
   3  22   0       2544.48       2543.00        82.11 o                         
   4  22   0      11520.92      11635.43       178.97 o                         
   5  22   0       9976.01       9765.25       166.08 o                         
   6  22   0       4707.31       4438.22       113.89 o                         
   7  22   0      19414.73      19224.39       279.94 o                         
   1  23   0         92.53        115.72        20.49 o                         
   2  23   0        968.78        816.41        32.13 o                         
   3  23   0       2434.91       2484.90       102.20 o                         
   4  23   0       2725.61       2336.91        75.82 o                         
   5  23   0        215.52        185.14        63.81 o                         
   6  23   0          0.42         71.58        40.24 o                         
   7  23   0       1986.86       2073.78       113.45 o                         
   0  24   0      41829.30      42598.63       864.25 o                         
   1  24   0      18929.76      19256.62       316.68 o                         
   2  24   0      26462.92      27033.85       416.50 o                         
   3  24   0       1130.14       1284.26        70.04 o                         
   4  24   0        218.83        256.61        51.16 o                         
   5  24   0       5723.72       5514.75       156.77 o                         
   6  24   0      31677.28      33414.18       663.06 o                         
   7  24   0       5992.90       5823.50       170.93 o                         
   1  25   0          1.80        110.75        38.55 o                         
   2  25   0        241.97        342.01        46.24 o                         
   3  25   0          7.17         48.00        40.65 o                         
   4  25   0       3719.29       3619.16       186.11 o                         
   5  25   0       1014.91       1167.37        86.89 o                         
   6  25   0       1464.03       1592.79       103.41 o                         
   7  25   0        139.60        263.00        65.25 o                         
   0  26   0       6070.76       6384.98       216.06 o                         
   1  26   0      22838.96      22796.39       428.81 o                         
   2  26   0      11361.67      10958.46       225.69 o                         
   3  26   0        550.07        507.00        89.85 o                         
   4  26   0        367.30        297.35        83.43 o                         
   5  26   0       5297.21       5238.07       162.48 o                         
   6  26   0       8938.28       8973.38       212.20 o                         
   7  26   0      11188.06      11542.75       252.56 o                         
   1  27   0       3130.08       3227.28       117.55 o                         
   2  27   0       2403.83       2525.89        98.98 o                         
   3  27   0       6620.74       6663.08       250.29 o                         
   4  27   0        679.85        836.44       113.38 o                         
   5  27   0       1738.33       1781.77       154.03 o                         
   6  27   0        104.68        136.23        58.76 o                         
   0  28   0      18409.26      18010.66       440.68 o                         
   1  28   0      14676.50      14693.29       358.32 o                         
   2  28   0       1799.57       1944.55        93.45 o                         
   3  28   0      15014.17      15152.86       412.87 o                         
   4  28   0       3226.91       3398.82       194.67 o                         
   5  28   0       2688.80       2517.67       179.70 o                         
   6  28   0       8366.79       8829.92       308.05 o                         
   1  29   0       9544.44       9656.02       207.49 o                         
   2  29   0          7.70         77.64        42.63 o                         
   3  29   0        304.51        267.40        87.71 o                         
   4  29   0        968.00        981.91       130.49 o                         
   5  29   0        847.20        821.47       121.94 o                         
   6  29   0        688.27        573.32       113.38 o                         
   0  30   0       3265.00       3582.79       175.42 o                         
   1  30   0       9906.55      10806.88       373.30 o                         
   2  30   0      22975.18      23821.94       391.22 o                         
   3  30   0       7756.35       7736.77       282.38 o                         
   4  30   0       4981.58       5174.39       237.46 o                         
   5  30   0       7499.63       7841.59       297.35 o                         
   1  31   0        982.42       1042.31        81.31 o                         
   2  31   0       7282.53       7690.69       184.26 o                         
   3  31   0         14.29         29.95        79.15 o                         
   4  31   0       6060.90       7259.93       284.52 o                         
   5  31   0       2511.37       3005.41       198.95 o                         
   0  32   0       5197.78       5426.60       220.34 o                         
   1  32   0       7025.01       7351.64       182.56 o                         
   2  32   0       3618.20       3846.91       129.74 o                         
   3  32   0       6875.98       7236.40       280.24 o                         
   4  32   0      10803.61      11460.96       361.53 o                         
   5  32   0       4399.75       4173.22       222.48 o                         
   1  33   0       3534.55       3531.45       177.56 o                         
   2  33   0        803.56        930.57       124.08 o                         
   3  33   0         54.25         19.25        81.29 o                         
   4  33   0       1088.66       1003.30       134.77 o                         
   0  34   0       8216.64       8446.99       284.52 o                         
   1  34   0        769.81        771.74        77.01 o                         
   2  34   0       6297.17       6350.75       263.13 o                         
   3  34   0       8075.14       8085.46       299.49 o                         
   4  34   0      14663.75      15651.30       457.80 o                         
   1  35   0       1219.27       1279.44        91.06 o                         
   2  35   0        241.30        299.49        98.40 o                         
   3  35   0         70.69        171.14        91.99 o                         
   0  36   0         24.40        -25.67        72.73 o                         
   1  36   0       6390.89       6649.12       286.66 o                         
   2  36   0       6643.46       6983.97       284.52 o                         
   3  36   0       9380.35       9850.12       344.42 o                         
   1  37   0       1387.92       1718.99       108.79 o                         
   2  37   0         72.91        181.84        91.99 o                         
   0  38   0       5286.32       5687.59       248.15 o                         
  -9   0   1       9035.57       8928.32       301.63 o                         
  -7   0   1      11646.44      11180.81       206.18 o                         
  -5   0   1       6133.69       5704.93       115.59 o                         
  -3   0   1       1177.77        737.13        15.48 o                         
  -1   0   1      27946.04      25437.65       206.82 o                         
   1   0   1       3581.09       5284.44        80.17 o                         
   3   0   1       4791.58       3699.59        63.31 o                         
   5   0   1       4120.03       3901.10        72.97 o                         
   7   0   1       1019.59       1126.89        69.90 o                         
   9   0   1        965.92       1007.58       130.49 o                         
  -9   1   1       8489.12       8051.35       201.18 o                         
  -8   1   1       8761.83       8488.84       309.12 o                         
  -7   1   1       7296.77       7150.89       107.16 o                         
  -6   1   1       4569.22       4695.34        77.92 o                         
  -5   1   1       9462.50       9758.49        88.94 o                         
  -4   1   1       2396.68       2570.57        32.89 o                         
  -3   1   1       6705.00       7530.09        67.38 o                         
  -2   1   1      83533.20      87395.77       568.21 o                         
  -1   1   1     117338.09     122252.42       748.52 o                         
   0   1   1     106541.37     109109.84       763.86 o                         
   1   1   1      27367.40      30409.51       278.89 o                         
   2   1   1        103.84        476.77        23.50 o                         
   3   1   1        402.88       1163.58        23.62 o                         
   4   1   1      60147.27      58369.95       533.28 o                         
   5   1   1      75331.52      74142.99       562.90 o                         
   6   1   1      41485.28      41809.08       367.79 o                         
   7   1   1       1187.88       1224.50        50.79 o                         
   8   1   1        330.27        364.27        45.54 o                         
   9   1   1       4166.56       3879.19       142.19 o                         
  -9   2   1        422.88        582.37        98.40 o                         
  -8   2   1       6701.78       6929.67       207.51 o                         
  -7   2   1         16.06         39.81        29.52 o                         
  -6   2   1      29634.07      29219.08       301.07 o                         
  -5   2   1       9952.46       8815.39        97.17 o                         
  -4   2   1       1646.00       1845.95        52.18 o                         
  -3   2   1      21586.60      19900.28       179.19 o                         
  -2   2   1      26392.11      26902.39       204.49 o                         
  -1   2   1        860.77        410.33         9.78 o                         
   0   2   1       7014.03       7456.76        60.46 o                         
   1   2   1       1068.70       1023.18        16.75 o                         
   2   2   1       7737.77       6535.84        73.71 o                         
   3   2   1       5382.11       5866.95        54.90 o                         
   4   2   1       3749.93       3491.26        43.89 o                         
   5   2   1       3835.87       3406.31        55.96 o                         
   6   2   1       6665.36       6436.05        99.02 o                         
   7   2   1         90.50        139.12        27.94 o                         
   8   2   1        807.51        729.15        55.72 o                         
   9   2   1       1061.13        926.29       124.08 o                         
  -9   3   1        474.15        509.07        73.94 o                         
  -8   3   1      17075.97      16786.14       314.47 o                         
  -7   3   1      28221.25      27748.53       707.14 o                         
  -6   3   1       9182.54       9752.16       140.05 o                         
  -5   3   1       1722.43       1980.97        43.83 o                         
  -4   3   1      17330.00      16477.30       153.20 o                         
  -3   3   1       8358.03       8330.55        73.47 o                         
  -2   3   1      46502.46      52423.40       553.71 o                         
  -1   3   1      75302.27      76839.34       651.71 o                         
   0   3   1      50736.62      49898.31       377.94 o                         
   1   3   1      14283.80      16048.30       125.72 o                         
   2   3   1       2992.98       1782.49        37.67 o                         
   3   3   1       8495.67       7999.33        69.00 o                         
   4   3   1      61357.96      59008.08       468.86 o                         
   5   3   1      22091.11      22297.04       210.72 o                         
   6   3   1      13186.85      13082.02       183.52 o                         
   7   3   1      12710.38      12550.88       161.25 o                         
   8   3   1       4790.71       4641.69       111.06 o                         
   9   3   1        537.01        526.25       106.96 o                         
  -9   4   1       8504.48       8594.13       210.20 o                         
  -8   4   1       3246.91       3240.93        94.02 o                         
  -7   4   1       9086.68       8926.45       281.42 o                         
  -6   4   1      14628.42      14461.09       162.72 o                         
  -5   4   1      11013.19      11476.55       118.43 o                         
  -4   4   1      17650.68      16890.21       157.57 o                         
  -3   4   1      10069.81      10450.74       116.99 o                         
  -2   4   1      24170.91      23274.44       224.08 o                         
  -1   4   1       6748.34       6610.22        80.95 o                         
   0   4   1      17261.60      16254.23       114.99 o                         
   1   4   1         14.26         -5.64         5.64 o                         
   2   4   1       7280.25       6275.82        87.38 o                         
   3   4   1        357.44        230.61        16.47 o                         
   4   4   1       2224.48       2378.12        43.52 o                         
   5   4   1       1741.17       1965.01        59.40 o                         
   6   4   1       2073.48       2039.56        49.09 o                         
   7   4   1       5835.88       6044.10       101.23 o                         
   8   4   1       3748.77       3656.53       101.31 o                         
   9   4   1       2285.31       2457.77       171.14 o                         
  -9   5   1       4476.75       4384.52       148.85 o                         
  -8   5   1       1680.17       1694.60        74.27 o                         
  -7   5   1       1962.03       1875.18        71.69 o                         
  -6   5   1      23403.06      22704.68       213.79 o                         
  -5   5   1      11793.69      12405.43       126.98 o                         
  -4   5   1        360.87        259.61        12.55 o                         
  -3   5   1      47902.66      48009.53       450.82 o                         
  -2   5   1      68865.80      71164.78       647.81 o                         
  -1   5   1      80874.95      86086.28       789.91 o                         
   0   5   1      37696.70      43729.77       354.16 o                         
   1   5   1      44755.86      48311.95       392.62 o                         
   2   5   1      36634.71      37392.45       345.86 o                         
   3   5   1      34509.50      36503.27       348.72 o                         
   4   5   1       3618.08       4374.23        61.07 o                         
   5   5   1      51175.81      52275.61       449.55 o                         
   6   5   1      16994.33      17386.18       177.31 o                         
   7   5   1       7083.34       7131.17       135.14 o                         
   8   5   1       2688.42       2328.82       101.77 o                         
   9   5   1       4752.33       4894.15       228.90 o                         
  -9   6   1        853.87        675.13        82.36 o                         
  -8   6   1      11972.47      11854.49       192.78 o                         
  -7   6   1       3326.35       3201.46        89.13 o                         
  -6   6   1        307.82        426.40        30.85 o                         
  -5   6   1      11850.60      10538.55       111.90 o                         
  -4   6   1      11717.20      10545.98       107.66 o                         
  -3   6   1      34749.79      28720.31       281.81 o                         
  -2   6   1       9095.91       9463.95       130.27 o                         
  -1   6   1      20538.95      20083.42       238.66 o                         
   0   6   1       1399.89       1357.40        20.23 o                         
   1   6   1      14291.43      14318.97       125.69 o                         
   2   6   1         23.72        107.42         9.40 o                         
   3   6   1       3760.79       3617.75        70.40 o                         
   4   6   1       1296.87        746.60        28.09 o                         
   5   6   1       2192.63       1879.06        43.15 o                         
   6   6   1       1012.47       1002.73        38.09 o                         
   7   6   1       8534.53       8689.13       153.38 o                         
   8   6   1       3791.13       3741.75       123.97 o                         
   9   6   1       1782.84       1913.98       104.31 o                         
  -9   7   1        754.28        967.24       138.94 o                         
  -8   7   1       5057.34       4858.42       115.00 o                         
  -7   7   1       6192.72       6001.66       122.62 o                         
  -6   7   1       5403.27       5343.61        94.21 o                         
  -5   7   1       7109.07       6988.87        83.04 o                         
  -4   7   1      32519.30      34390.96       386.55 o                         
  -3   7   1      21265.32      22400.67       321.06 o                         
  -2   7   1      43188.41      45618.52       424.89 o                         
  -1   7   1       5727.25       5916.28       103.44 o                         
   0   7   1      19072.77      23521.47       255.98 o                         
   1   7   1      35694.39      37450.73       307.65 o                         
   2   7   1      92350.23      96019.14       864.06 o                         
   3   7   1      57695.36      57347.36       535.59 o                         
   4   7   1      22531.95      23653.93       243.08 o                         
   5   7   1       3215.15       3396.81        57.04 o                         
   6   7   1      11326.25      11660.06       192.33 o                         
   7   7   1      12375.95      12296.71       185.25 o                         
   8   7   1      13415.27      13087.08       251.75 o                         
   9   7   1        486.48        476.17        67.27 o                         
  -9   8   1       5733.75       5705.00       263.59 o                         
  -8   8   1         15.08          7.53        36.78 o                         
  -7   8   1      13237.83      13821.16       272.03 o                         
  -6   8   1      18731.81      17552.52       348.57 o                         
  -5   8   1       6607.56       6985.66        90.32 o                         
  -4   8   1       1825.27       1625.53        43.79 o                         
  -3   8   1      58119.84      58263.58       545.39 o                         
  -2   8   1       6448.56       5718.91        73.30 o                         
  -1   8   1       5521.11       4420.41        48.81 o                         
   0   8   1      51832.64      51979.97       549.14 o                         
   1   8   1      30310.66      29065.54       242.56 o                         
   2   8   1       2347.96       2481.60        34.56 o                         
   3   8   1         39.28        137.61        15.77 o                         
   4   8   1      18200.82      15625.00       191.41 o                         
   5   8   1         17.35          6.80        16.71 o                         
   6   8   1       2322.17       2122.57        53.78 o                         
   7   8   1       5158.56       5599.72       116.94 o                         
   8   8   1          2.09         -8.41        44.92 o                         
   9   8   1       1597.56       1645.96        99.56 o                         
  -9   9   1       1908.75       1829.88        85.88 o                         
  -8   9   1        377.08        330.73        47.03 o                         
  -7   9   1       7138.30       6986.69       135.80 o                         
  -6   9   1       8163.85       7740.40       115.06 o                         
  -5   9   1      26616.87      26880.56       244.66 o                         
  -4   9   1       9207.94       9624.16       122.17 o                         
  -3   9   1      62362.34      63660.91       594.57 o                         
  -2   9   1       3104.77       3208.95        49.97 o                         
  -1   9   1        898.43       1245.12        21.58 o                         
   0   9   1       9247.64       9132.09       112.14 o                         
   1   9   1      54700.35      55871.23       454.57 o                         
   2   9   1      51030.66      51328.41       424.93 o                         
   3   9   1      86695.38      84627.68       777.62 o                         
   4   9   1        236.66        209.59        19.92 o                         
   5   9   1        762.00       1094.81        58.91 o                         
   6   9   1       2244.93       2205.20        56.46 o                         
   7   9   1      27776.40      27494.07       408.08 o                         
   8   9   1       6392.99       6700.72       169.10 o                         
   9   9   1       7789.24       7761.89       191.87 o                         
  -9  10   1         76.40         89.47        44.15 o                         
  -8  10   1       7706.51       7824.44       187.56 o                         
  -7  10   1       2600.59       2700.42        69.52 o                         
  -6  10   1       2472.94       2469.00        97.88 o                         
  -5  10   1        255.71        295.74        28.48 o                         
  -4  10   1      37284.95      38013.88       375.96 o                         
  -3  10   1       1920.79       2239.14        47.08 o                         
  -2  10   1      12935.19      14870.07       187.61 o                         
  -1  10   1       2048.21       1318.71        38.05 o                         
   0  10   1       1021.68       1133.34        28.20 o                         
   1  10   1      31424.89      28173.17       264.56 o                         
   2  10   1       2978.42       2718.66        40.87 o                         
   3  10   1      16914.82      15835.91       170.81 o                         
   4  10   1       2718.07       2601.95        51.80 o                         
   5  10   1       1028.73       1028.81        38.58 o                         
   6  10   1        439.47        506.92        43.12 o                         
   7  10   1       1849.30       1740.41        70.77 o                         
   8  10   1       4684.99       5102.37       149.39 o                         
   9  10   1        320.16        420.30        66.35 o                         
  -9  11   1       1290.60       1206.06        75.19 o                         
  -8  11   1         96.33        154.78        42.94 o                         
  -7  11   1          2.71         19.65        27.26 o                         
  -6  11   1      10176.30       9955.14       137.67 o                         
  -5  11   1      22244.03      21646.62       377.63 o                         
  -4  11   1      38396.97      39394.50       497.06 o                         
  -3  11   1       7411.21       7637.39        98.75 o                         
  -2  11   1      53555.70      54175.50       516.97 o                         
  -1  11   1        170.02        125.88        16.56 o                         
   0  11   1      16768.78      20109.57       227.36 o                         
   1  11   1      28670.46      30130.07       254.91 o                         
   2  11   1     214504.59     208438.66      1710.16 o                         
   3  11   1      15715.57      16145.84       300.99 o                         
   4  11   1      13714.64      15127.31       176.31 o                         
   5  11   1        661.05        632.55        33.05 o                         
   6  11   1       9142.30       9391.76       155.44 o                         
   7  11   1       2468.71       2277.12        79.66 o                         
   8  11   1      20674.12      21431.65       365.73 o                         
   9  11   1       5135.36       5417.85       270.51 o                         
  -9  12   1       3457.05       3319.84       106.45 o                         
  -8  12   1       2958.55       2779.15        94.85 o                         
  -7  12   1       2836.83       2490.88        69.79 o                         
  -6  12   1        102.54        123.73        27.66 o                         
  -5  12   1       7550.20       7314.76       108.81 o                         
  -4  12   1       5525.27       5410.53        85.17 o                         
  -3  12   1       3180.85       2989.14        56.75 o                         
  -2  12   1        223.66        222.77        17.64 o                         
  -1  12   1        249.97        107.48        14.30 o                         
   0  12   1        588.48        570.71        28.48 o                         
   1  12   1        176.72        247.40        13.62 o                         
   2  12   1       3992.61       3712.91        58.62 o                         
   3  12   1          3.46         72.13        16.05 o                         
   4  12   1       4770.64       4234.49        69.52 o                         
   5  12   1         72.54         70.31        20.01 o                         
   6  12   1        873.45        797.74        53.51 o                         
   7  12   1        587.45        513.58        48.58 o                         
   8  12   1       1702.76       2079.16       107.78 o                         
   9  12   1        357.20        450.21        71.66 o                         
  -9  13   1       2233.34       1904.97       109.04 o                         
  -8  13   1        171.47        153.60        43.91 o                         
  -7  13   1       3914.08       3753.31        84.00 o                         
  -6  13   1        270.74        245.77        32.56 o                         
  -5  13   1      36287.51      35968.93       541.56 o                         
  -4  13   1      35530.18      34352.99       556.69 o                         
  -3  13   1      36378.16      38169.70       373.86 o                         
  -2  13   1         31.62         32.83        23.53 o                         
  -1  13   1       5072.18       6469.77        99.53 o                         
   0  13   1      24595.23      23874.53       274.04 o                         
   1  13   1      75967.98      79088.48       784.18 o                         
   2  13   1      16839.42      17683.78       185.45 o                         
   3  13   1      66134.55      65571.98       614.66 o                         
   4  13   1      15426.87      14933.12       170.47 o                         
   5  13   1       1550.74       1807.01        49.41 o                         
   6  13   1         74.08        104.10        33.74 o                         
   7  13   1      18241.78      18572.49       260.06 o                         
   8  13   1       7461.44       7651.32       439.51 o                         
   9  13   1      10066.50       9403.23       320.89 o                         
  -9  14   1       1825.17       1653.53       105.08 o                         
  -8  14   1       1236.89       1034.46        68.00 o                         
  -7  14   1        534.46        603.73        53.73 o                         
  -6  14   1      15622.67      15345.94       190.58 o                         
  -5  14   1          3.07         67.36        25.12 o                         
  -4  14   1       9303.23       9500.00       128.73 o                         
  -3  14   1      33869.13      32817.89       327.00 o                         
  -2  14   1       1701.13       1684.15        98.40 o                         
  -1  14   1        153.16        149.62        20.64 o                         
   0  14   1       3359.92       3588.41        84.39 o                         
   1  14   1       1068.85        947.10        20.57 o                         
   2  14   1       1021.81       1119.90        50.68 o                         
   3  14   1        138.69        178.20        19.35 o                         
   4  14   1        473.47        631.21        31.48 o                         
   5  14   1        193.05        152.39        24.08 o                         
   6  14   1       2842.11       2754.66        83.99 o                         
   7  14   1       5468.48       5043.69       115.95 o                         
   8  14   1        217.89        331.31        60.28 o                         
  -8  15   1       1734.15       1541.09        97.14 o                         
  -7  15   1       1420.84       1358.47        59.04 o                         
  -6  15   1      13764.41      13562.88       175.61 o                         
  -5  15   1      12455.39      12062.97       155.80 o                         
  -4  15   1      60711.76      60462.18       808.89 o                         
  -3  15   1       2576.59       2465.22        51.87 o                         
  -2  15   1       2471.79       3201.23        74.77 o                         
  -1  15   1         25.98         70.85        11.07 o                         
   0  15   1      36702.73      34512.92       386.52 o                         
   1  15   1      10964.40      10563.60       115.13 o                         
   2  15   1      55376.27      56427.75       531.56 o                         
   3  15   1       1983.50       1894.27        45.13 o                         
   4  15   1      15309.16      15003.78       172.67 o                         
   5  15   1       2938.44       2789.20        94.32 o                         
   6  15   1       5129.69       4856.62       110.30 o                         
   7  15   1         15.84         55.62        37.05 o                         
   8  15   1      16508.28      16609.51       306.97 o                         
  -8  16   1       1576.46       1816.52       106.57 o                         
  -7  16   1       3451.23       3180.08        93.61 o                         
  -6  16   1       2514.51       2187.98        77.37 o                         
  -5  16   1      23734.34      22701.49       294.75 o                         
  -4  16   1       1917.88       1794.32        45.52 o                         
  -3  16   1         20.34         41.23        15.33 o                         
  -2  16   1       9122.91       8398.56       119.57 o                         
  -1  16   1      20572.22      19416.93       196.04 o                         
   0  16   1      20307.70      19295.44       232.93 o                         
   1  16   1        206.36        331.08        13.17 o                         
   2  16   1        353.46        371.16        23.29 o                         
   3  16   1        199.98        159.05        20.33 o                         
   4  16   1       9879.51       8874.83       117.94 o                         
   5  16   1       5464.23       5318.54       136.40 o                         
   6  16   1       4685.14       4761.76       110.30 o                         
   7  16   1        206.59        206.55        43.19 o                         
   8  16   1        288.42        331.13        71.66 o                         
  -8  17   1       1254.94       1339.40        93.64 o                         
  -7  17   1       1487.86       1516.30        75.42 o                         
  -6  17   1         44.76         91.89        35.70 o                         
  -5  17   1      32226.86      31793.48       389.76 o                         
  -4  17   1       7557.82       7236.90       135.52 o                         
  -3  17   1      17045.92      18094.37       252.54 o                         
  -2  17   1       3035.63       3178.39        91.65 o                         
  -1  17   1      32768.46      34255.18       290.60 o                         
   0  17   1         87.44         69.24        21.87 o                         
   1  17   1      77413.84      77622.80       579.59 o                         
   2  17   1       1299.92       1219.29        36.36 o                         
   3  17   1      36203.75      37424.31       373.24 o                         
   4  17   1       5983.06       5765.19        89.22 o                         
   5  17   1      25269.93      25709.39       329.21 o                         
   6  17   1         57.41         84.65        36.13 o                         
   7  17   1       6402.55       5949.44       130.91 o                         
   8  17   1       2701.93       2655.96       160.44 o                         
  -8  18   1        846.89        819.82        93.06 o                         
  -7  18   1         49.92         98.21        38.35 o                         
  -6  18   1      11611.99      11280.97       184.00 o                         
  -5  18   1        223.77        288.62        42.82 o                         
  -4  18   1        128.85        144.91        30.68 o                         
  -3  18   1      11287.94      11449.95       158.16 o                         
  -2  18   1        314.56        366.64        57.68 o                         
  -1  18   1       2278.80       1739.57        33.94 o                         
   0  18   1       2017.99       1907.08        48.73 o                         
   1  18   1      21866.12      19304.56       159.04 o                         
   2  18   1        142.68        189.40        20.51 o                         
   3  18   1      17314.32      15583.36       192.17 o                         
   4  18   1        157.75        247.60        26.16 o                         
   5  18   1        355.90        464.76        45.45 o                         
   6  18   1        449.14        450.30        48.95 o                         
   7  18   1       3485.78       3509.68       228.96 o                         
   8  18   1         62.93        210.41        46.83 o                         
  -8  19   1       7196.81       7020.89       186.70 o                         
  -7  19   1        212.20        215.23        42.73 o                         
  -6  19   1      10688.09      10747.07       179.89 o                         
  -5  19   1         55.86         98.31        32.83 o                         
  -4  19   1      24443.82      23642.52       300.52 o                         
  -3  19   1       6117.88       5871.76       117.03 o                         
  -2  19   1      12708.71      14348.24       188.53 o                         
  -1  19   1       3698.56       3655.97        70.81 o                         
   0  19   1      75486.04      76995.41       827.37 o                         
   1  19   1       3001.51       2979.88       112.98 o                         
   2  19   1       9001.30       9624.65       120.20 o                         
   3  19   1       6427.70       6211.37        93.07 o                         
   4  19   1      35342.64      35234.40       358.72 o                         
   5  19   1       1279.57       1112.01        60.01 o                         
   6  19   1      20074.20      19958.61       277.02 o                         
   7  19   1       1729.38       1768.91        80.69 o                         
   8  19   1       5815.88       5432.06       129.22 o                         
  -8  20   1       1952.08       1887.81       178.63 o                         
  -7  20   1       8252.91       8269.43       158.05 o                         
  -6  20   1       1544.13       1547.89        77.31 o                         
  -5  20   1       5546.96       5517.91       116.60 o                         
  -4  20   1       2466.55       2165.92       106.68 o                         
  -3  20   1       1103.38       1131.59        46.81 o                         
  -2  20   1      25885.89      25358.90       303.96 o                         
  -1  20   1       4407.56       4519.81       131.09 o                         
   0  20   1       2331.48       2005.52        52.31 o                         
   1  20   1       3457.94       3267.82        68.90 o                         
   2  20   1        135.73        116.76        23.78 o                         
   3  20   1        769.07        773.27        52.80 o                         
   4  20   1      12197.29      11694.47       148.31 o                         
   5  20   1       1485.87       1309.98        65.67 o                         
   6  20   1      11914.80      12213.49       323.72 o                         
   7  20   1         56.91        116.44        42.74 o                         
   8  20   1        116.87         61.02        43.48 o                         
  -8  21   1        859.83        939.14        83.94 o                         
  -7  21   1      15083.28      15124.32       233.01 o                         
  -6  21   1        274.02        358.83        46.49 o                         
  -5  21   1       6088.99       6045.19       124.61 o                         
  -4  21   1        547.64        498.64        53.96 o                         
  -3  21   1      14011.54      14446.76       286.38 o                         
  -2  21   1      13378.06      12476.65       172.07 o                         
  -1  21   1      67659.80      69687.62       757.96 o                         
   0  21   1       1494.08       1130.83        46.53 o                         
   1  21   1      12516.71      12707.80       172.54 o                         
   2  21   1        790.91        697.50        32.41 o                         
   3  21   1       8303.43       8050.49       122.68 o                         
   4  21   1         79.22        124.63        41.22 o                         
   5  21   1      39430.38      38761.02       465.75 o                         
   6  21   1       1698.98       1537.67       117.43 o                         
   7  21   1       7918.10       7746.62       155.89 o                         
  -7  22   1         72.99        120.82        44.33 o                         
  -6  22   1       4655.93       4370.61       111.40 o                         
  -5  22   1       1451.66       1341.55        66.29 o                         
  -4  22   1       5215.97       5376.71       136.63 o                         
  -3  22   1        913.94       1038.70        59.17 o                         
  -2  22   1       3695.42       3764.65        78.91 o                         
  -1  22   1       4304.06       4190.18        81.32 o                         
   0  22   1       7731.26       7896.53       121.12 o                         
   1  22   1       5180.57       4779.11        87.99 o                         
   2  22   1        129.97        143.33        19.13 o                         
   3  22   1       6118.11       5489.15       154.63 o                         
   4  22   1       3168.86       3064.91        84.15 o                         
   5  22   1         12.91         60.06        34.48 o                         
   6  22   1        343.64        406.50        50.16 o                         
   7  22   1        708.42        979.78        86.22 o                         
  -7  23   1       2804.85       2967.80        99.57 o                         
  -6  23   1      12450.73      11883.82       196.14 o                         
  -5  23   1        499.01        486.44        61.14 o                         
  -4  23   1        476.83        678.95        60.65 o                         
  -3  23   1       1144.08       1128.75        49.26 o                         
  -2  23   1      56504.45      58253.41       647.81 o                         
  -1  23   1        993.78        914.86        40.68 o                         
   0  23   1      50477.19      51245.89       570.85 o                         
   1  23   1        926.05        840.88        40.06 o                         
   2  23   1       8496.96       8857.65       137.42 o                         
   3  23   1        932.38        998.61        52.78 o                         
   4  23   1      32653.90      32571.29       604.23 o                         
   5  23   1        153.14         60.97        49.92 o                         
   6  23   1      29811.77      30913.32       493.80 o                         
   7  23   1        940.82       1027.59        89.25 o                         
  -7  24   1       5312.96       5252.18       156.56 o                         
  -6  24   1       1180.31       1184.26        68.28 o                         
  -5  24   1        393.70        313.07        53.45 o                         
  -4  24   1        961.94        976.50        69.86 o                         
  -3  24   1       2462.35       2382.90       104.82 o                         
  -2  24   1        486.76        535.83        37.04 o                         
  -1  24   1        370.51        354.03        46.82 o                         
   0  24   1        244.15        349.51        29.56 o                         
   1  24   1       6111.30       6020.84       104.11 o                         
   2  24   1        175.32        113.00        25.42 o                         
   3  24   1        712.58        735.22        77.31 o                         
   4  24   1        415.72        299.59        56.35 o                         
   5  24   1        528.27        632.88        69.14 o                         
   6  24   1         47.63        132.19        55.20 o                         
   7  24   1        345.77        513.95        73.35 o                         
  -7  25   1      19465.51      20786.97       519.83 o                         
  -6  25   1        631.47        637.49       104.82 o                         
  -5  25   1        259.08        312.33        91.99 o                         
  -4  25   1       5245.17       5366.70       222.48 o                         
  -3  25   1      22165.99      23065.04       554.06 o                         
  -2  25   1       4155.84       4157.44       157.23 o                         
  -1  25   1      58271.62      58988.63       820.39 o                         
   0  25   1       2518.76       2343.29        94.53 o                         
   1  25   1       5819.87       6279.68       151.06 o                         
   2  25   1        112.53        107.21        38.02 o                         
   3  25   1      13386.40      13665.43       298.75 o                         
   4  25   1        128.50        139.73        73.80 o                         
   5  25   1      24859.60      25533.63       422.63 o                         
   6  25   1       1252.79       1275.51       190.39 o                         
   7  25   1      12424.62      12892.12       372.23 o                         
  -7  26   1       5708.05       6012.75       246.01 o                         
  -6  26   1        736.60        748.73       113.38 o                         
  -5  26   1       1005.75        911.32       115.52 o                         
  -4  26   1       1215.76       1204.18       126.21 o                         
  -3  26   1       1809.94       1602.07       139.05 o                         
  -2  26   1       5222.25       4969.85       133.56 o                         
  -1  26   1        794.38        810.30        64.99 o                         
   0  26   1        442.32        452.23       160.44 o                         
   1  26   1       4893.14       5013.97       193.60 o                         
   2  26   1        159.16        165.10        41.07 o                         
   3  26   1       4909.63       4694.08       130.03 o                         
   4  26   1        330.58        305.64        56.35 o                         
   5  26   1        105.94        141.97        53.30 o                         
   6  26   1        219.61        321.42        63.96 o                         
  -6  27   1       9568.15      10070.46       331.58 o                         
  -5  27   1         89.84        -29.95        72.73 o                         
  -4  27   1       2141.72       2019.23       154.03 o                         
  -3  27   1        880.62       1191.34       126.21 o                         
  -2  27   1      45216.26      47371.54       680.90 o                         
  -1  27   1        401.05        516.48        58.76 o                         
   0  27   1      11544.57      11464.26       225.39 o                         
   1  27   1        110.99        203.22        60.97 o                         
   2  27   1      10757.91      10911.71       251.36 o                         
   3  27   1       1876.19       1701.26        87.74 o                         
   4  27   1      11786.17      11679.06       236.57 o                         
   5  27   1       1109.62       1121.22       103.65 o                         
   6  27   1      19440.99      20372.28       455.55 o                         
  -6  28   1       2122.41       1963.61       166.86 o                         
  -5  28   1        247.10        293.08        96.27 o                         
  -4  28   1       2166.69       2128.33       162.58 o                         
  -3  28   1       7961.58       7980.64       278.10 o                         
  -2  28   1       1085.06       1168.69        76.44 o                         
  -1  28   1        711.36        783.34        68.71 o                         
   0  28   1       4957.36       5118.28       140.65 o                         
   1  28   1        944.72       1049.71       107.92 o                         
   2  28   1        988.65        932.61        70.89 o                         
   3  28   1        176.00        228.90        85.57 o                         
   4  28   1       4150.93       4513.36       220.34 o                         
   5  28   1        426.67        490.32        67.20 o                         
   6  28   1       2180.28       2524.83       378.65 o                         
  -6  29   1          1.49          2.14        79.15 o                         
  -5  29   1       5207.36       5232.15       237.46 o                         
  -4  29   1        185.78        166.86        87.71 o                         
  -3  29   1      12570.34      12669.42       367.95 o                         
  -2  29   1       3855.19       3849.48       122.69 o                         
  -1  29   1      26068.21      27324.00       435.45 o                         
   0  29   1       2919.30       3486.23       169.00 o                         
   1  29   1      20461.92      21134.67       356.75 o                         
   2  29   1       3057.37       3346.98       117.13 o                         
   3  29   1      18496.86      19863.03       504.86 o                         
   4  29   1         66.56         10.70        74.87 o                         
   5  29   1      14067.17      14193.13       337.89 o                         
   6  29   1         17.71        -11.41        58.76 o                         
  -5  30   1       2985.25       2731.59       188.25 o                         
  -4  30   1        735.89        708.09       115.52 o                         
  -3  30   1        126.78        111.24        79.15 o                         
  -2  30   1       2407.54       2574.50       105.67 o                         
  -1  30   1        724.39        730.84        69.14 o                         
   0  30   1        913.03        965.46       145.36 o                         
   1  30   1       8943.81       9481.04       207.66 o                         
   2  30   1          0.86         75.30        44.70 o                         
   3  30   1       5330.27       5277.07       233.18 o                         
   4  30   1       3757.95       3713.29       203.23 o                         
   5  30   1        628.95        776.54       124.08 o                         
  -5  31   1        250.13        265.27       100.54 o                         
  -4  31   1      15684.28      16010.69       449.24 o                         
  -3  31   1       1942.08       2293.05       173.28 o                         
  -2  31   1       9281.79       9580.79       314.47 o                         
  -1  31   1         49.72         58.91        47.20 o                         
   0  31   1      12939.62      13449.78       409.66 o                         
   1  31   1        983.85       1011.56        77.89 o                         
   2  31   1      16676.42      15915.09       292.04 o                         
   3  31   1        128.92        186.11        91.99 o                         
   4  31   1      15979.85      16303.55       451.38 o                         
   5  31   1          7.07        111.24        91.99 o                         
  -5  32   1       2798.12       3236.24       207.51 o                         
  -4  32   1       1491.80       1621.33       156.16 o                         
  -3  32   1       2128.29       1557.15       147.61 o                         
  -2  32   1         21.04         81.29        79.15 o                         
  -1  32   1       4757.80       5019.91       149.39 o                         
   0  32   1       6696.88       6929.28       176.22 o                         
   1  32   1       2724.89       3123.30       120.76 o                         
   2  32   1        197.70        254.51        53.36 o                         
   3  32   1       2214.23       2237.43       173.28 o                         
   4  32   1       3456.17       3454.44       207.51 o                         
   5  32   1         65.02         72.73        89.85 o                         
  -4  33   1         11.30          0.00        83.43 o                         
  -3  33   1       9009.95       9708.93       331.58 o                         
  -2  33   1       1713.78       2175.39       169.00 o                         
  -1  33   1       3707.64       3557.25       129.67 o                         
   0  33   1        330.91        352.14        60.51 o                         
   1  33   1      19428.73      19486.08       346.86 o                         
   2  33   1       1076.42        873.21        77.96 o                         
   3  33   1      10978.26       9800.92       333.72 o                         
   4  33   1        161.62        263.13       100.54 o                         
  -4  34   1       2481.66       3003.27       198.95 o                         
  -3  34   1        159.45        290.94        96.27 o                         
  -2  34   1       1747.27       2188.23       175.42 o                         
  -1  34   1       1050.24       1257.49        95.20 o                         
   0  34   1         75.73        134.45        54.39 o                         
   1  34   1         51.34        112.81        52.92 o                         
   2  34   1         99.79        176.78        60.45 o                         
   3  34   1          3.84        102.68        87.71 o                         
   4  34   1        239.26        224.62       100.54 o                         
  -3  35   1        241.41        372.23       102.68 o                         
  -2  35   1       1353.67       1054.64       134.77 o                         
  -1  35   1       1447.14       1346.36        94.46 o                         
   0  35   1      14203.19      14571.02       287.41 o                         
   1  35   1        442.45        433.32        66.09 o                         
   2  35   1      22195.02      22534.51       569.04 o                         
   3  35   1        374.76        310.19       102.68 o                         
  -3  36   1        280.75        237.46       102.68 o                         
  -2  36   1        696.73        637.49       115.52 o                         
  -1  36   1        151.65        121.27        57.87 o                         
   0  36   1        468.00        656.13        94.13 o                         
   1  36   1         15.33        160.33        58.83 o                         
   2  36   1          0.47         70.59        89.85 o                         
  -2  37   1          4.80         44.92        85.57 o                         
  -1  37   1       2355.28       2160.69       160.44 o                         
   0  37   1       2189.16       2323.61       213.92 o                         
   1  37   1      13938.66      14676.21       292.35 o                         
   2  37   1        291.36        391.48       104.82 o                         
  -8   0   2      11734.47      11454.55       340.14 o                         
  -6   0   2       5276.46       4613.02       133.70 o                         
  -4   0   2      31811.69      29357.55       407.06 o                         
  -2   0   2      47126.13      50586.27       529.75 o                         
   0   0   2      99861.46     104223.16      1519.82 o                         
   2   0   2       3446.83       5223.59       130.49 o                         
   4   0   2     185700.36     182790.56      2323.91 o                         
   6   0   2      11724.49      12364.10       201.43 o                         
   8   0   2       4622.46       4517.64       173.28 o                         
  -9   1   2       8592.10       8698.89       210.24 o                         
  -8   1   2       6193.65       6509.89       530.53 o                         
  -7   1   2       2018.07       2002.50        94.20 o                         
  -6   1   2       5440.78       4846.36        79.22 o                         
  -5   1   2       6892.01       6864.95       123.59 o                         
  -4   1   2       4079.29       4359.29        48.28 o                         
  -3   1   2       4725.66       4528.41        48.72 o                         
  -2   1   2      71101.36      70471.88       481.08 o                         
  -1   1   2       5141.18       5251.96        57.43 o                         
   0   1   2      16057.12      16380.19       140.82 o                         
   1   1   2       2106.12       1920.17        53.48 o                         
   2   1   2        381.83        309.71        26.74 o                         
   3   1   2      14824.85      14537.12       216.30 o                         
   4   1   2       7468.08       7634.04        96.47 o                         
   5   1   2          8.05         66.08        16.69 o                         
   6   1   2        931.53        786.01        31.73 o                         
   7   1   2         47.38         79.15        33.28 o                         
   8   1   2          0.40         58.83        39.33 o                         
  -9   2   2      11043.07      10952.36       242.78 o                         
  -8   2   2        578.26        493.26        65.04 o                         
  -7   2   2       5873.82       6179.37       120.46 o                         
  -6   2   2        871.34        777.05        35.89 o                         
  -5   2   2       3856.31       3888.79        47.48 o                         
  -4   2   2      17490.00      16574.97       144.88 o                         
  -3   2   2      71795.57      74831.36       598.32 o                         
  -2   2   2       4930.97       3541.99        57.08 o                         
  -1   2   2      97092.05     100074.32       837.62 o                         
   0   2   2      14703.26      13800.15       199.41 o                         
   1   2   2        358.52        357.14        22.54 o                         
   2   2   2       5031.07       4456.64       121.94 o                         
   3   2   2      74009.91      73770.43      1747.65 o                         
   4   2   2       3361.04       3344.78        89.51 o                         
   5   2   2      84196.23      85239.70       706.91 o                         
   6   2   2       1871.34       1669.84        49.89 o                         
   7   2   2        218.29        254.22        44.92 o                         
   8   2   2        262.62        203.23        64.18 o                         
  -9   3   2       8348.35       8680.61       210.20 o                         
  -8   3   2       5642.34       5460.37       157.30 o                         
  -7   3   2       9534.59       9318.92       218.07 o                         
  -6   3   2       1647.49       1831.49        48.51 o                         
  -5   3   2      18857.46      19204.34       204.10 o                         
  -4   3   2      28272.75      27338.85       238.85 o                         
  -3   3   2        524.52        894.75        17.94 o                         
  -2   3   2      13601.59      13836.16       137.69 o                         
  -1   3   2     142364.14     140193.78      1160.45 o                         
   0   3   2       1483.83       2315.58        39.52 o                         
   1   3   2        604.49        262.56        20.38 o                         
   2   3   2      14863.79      14782.68       242.80 o                         
   3   3   2       3289.79       3107.42        70.90 o                         
   4   3   2        107.36         98.49        18.17 o                         
   5   3   2       1372.01       1399.88        36.65 o                         
   6   3   2       1219.56       1070.71        42.95 o                         
   7   3   2         18.59         50.45        29.03 o                         
   8   3   2        128.59        100.54        59.90 o                         
  -9   4   2        524.31        585.42        76.11 o                         
  -8   4   2       9460.58       9083.07       207.22 o                         
  -7   4   2       6572.71       6109.95       120.92 o                         
  -6   4   2       8069.19       8060.35       109.51 o                         
  -5   4   2       5459.92       5084.05        79.10 o                         
  -4   4   2      28511.89      29825.02       259.54 o                         
  -3   4   2        686.42        880.00        23.60 o                         
  -2   4   2      96288.15      96038.59      1216.72 o                         
  -1   4   2      13659.56      13853.65       163.68 o                         
   0   4   2      67925.45      77723.40       764.74 o                         
   1   4   2      25210.38      24730.83       363.56 o                         
   2   4   2      34634.73      34756.77       713.33 o                         
   3   4   2       7184.89       6919.02       238.53 o                         
   4   4   2      67089.66      70369.70       658.40 o                         
   5   4   2       1416.66       1145.17        33.41 o                         
   6   4   2      19816.82      20680.26       228.50 o                         
   7   4   2         60.31         94.89        30.92 o                         
   8   4   2       8679.39       8804.24       263.13 o                         
   9   4   2       2848.63       3351.76       173.28 o                         
  -9   5   2       4981.35       4642.95       151.97 o                         
  -8   5   2       9235.79       9483.74       262.33 o                         
  -7   5   2       1278.92       1502.28        68.18 o                         
  -6   5   2      11156.75      10777.06       134.29 o                         
  -5   5   2       5200.75       5180.46        86.51 o                         
  -4   5   2         41.54        128.32        13.23 o                         
  -3   5   2      71233.10      68576.17       734.24 o                         
  -2   5   2      31486.66      30438.32       334.29 o                         
  -1   5   2      47421.41      42873.62       358.11 o                         
   0   5   2       5426.02       4787.37        55.88 o                         
   1   5   2      86636.38      85287.03      1090.48 o                         
   2   5   2       6932.16       5869.00       124.08 o                         
   3   5   2        447.16        417.19        27.64 o                         
   4   5   2       3270.38       3279.69        59.79 o                         
   5   5   2       2059.05       1946.92        39.09 o                         
   6   5   2       1146.47       1135.31        56.47 o                         
   7   5   2       1869.35       1797.61        68.49 o                         
   8   5   2        372.24        380.78        74.87 o                         
   9   5   2        455.49        566.90        91.99 o                         
  -9   6   2        266.16        157.22        58.22 o                         
  -8   6   2         21.62         26.46        35.86 o                         
  -7   6   2       9877.94       9610.71       161.56 o                         
  -6   6   2       4421.60       4174.75        73.57 o                         
  -5   6   2       9986.49      10455.01       110.13 o                         
  -4   6   2      27157.94      26309.11       265.93 o                         
  -3   6   2      30579.12      31476.83       359.35 o                         
  -2   6   2       4514.30       3880.18        62.06 o                         
  -1   6   2      60062.81      66414.09       490.07 o                         
   0   6   2       2464.61       2783.57        37.55 o                         
   1   6   2      99811.39     109384.12      1163.11 o                         
   2   6   2      13163.36      13548.28       201.84 o                         
   3   6   2      90613.14      96519.60      1302.91 o                         
   4   6   2       2485.15       2314.92        48.08 o                         
   5   6   2      27805.75      27866.76       288.99 o                         
   6   6   2       1694.19       1653.75        51.66 o                         
   7   6   2      28749.41      29756.76       357.22 o                         
   8   6   2       2224.70       2423.54       143.33 o                         
   9   6   2       7036.91       7257.79       243.87 o                         
  -9   7   2       2800.89       2394.01       122.72 o                         
  -8   7   2       2384.63       2329.70        85.29 o                         
  -7   7   2      23900.09      23676.66       310.53 o                         
  -6   7   2         32.54        111.56        22.77 o                         
  -5   7   2       2364.88       2489.76        70.39 o                         
  -4   7   2      45318.78      44470.65       428.33 o                         
  -3   7   2       6130.57       5917.94        79.13 o                         
  -2   7   2       3789.29       3143.66        55.33 o                         
  -1   7   2      47697.46      52032.34       385.47 o                         
   0   7   2      54237.61      54171.88       493.25 o                         
   1   7   2       4272.10       3422.87        94.92 o                         
   2   7   2      38827.27      36797.23       493.10 o                         
   3   7   2       6788.04       5330.03       165.41 o                         
   4   7   2         26.13         13.61         9.11 o                         
   5   7   2       6472.81       5930.30        90.78 o                         
   6   7   2        353.23        355.98        31.14 o                         
   7   7   2        165.79        217.16        58.75 o                         
   8   7   2          0.35        -12.84        46.77 o                         
   9   7   2       2338.09       2543.34       154.03 o                         
  -9   8   2        942.76        919.04        86.50 o                         
  -8   8   2       1372.30       1345.77       100.24 o                         
  -7   8   2         15.51        100.22        41.93 o                         
  -6   8   2      31641.54      31260.58       333.41 o                         
  -5   8   2       5061.12       5040.86       102.51 o                         
  -4   8   2       9049.11      10124.46       159.64 o                         
  -3   8   2       6006.98       5948.08       103.58 o                         
  -2   8   2      70619.45      72065.87       762.28 o                         
  -1   8   2        674.33        467.78        12.16 o                         
   0   8   2      15104.14      16762.80       180.94 o                         
   1   8   2       1732.44       1721.14        35.26 o                         
   2   8   2     101997.00      98554.27      1264.42 o                         
   3   8   2       3772.48       3582.04       136.17 o                         
   4   8   2       1320.55       1737.22        28.21 o                         
   5   8   2        462.56        496.30        31.03 o                         
   6   8   2      38214.09      38709.29       391.61 o                         
   7   8   2        471.27        533.76       104.13 o                         
   8   8   2      16100.85      16674.60       303.32 o                         
   9   8   2        641.15        735.90        98.40 o                         
  -9   9   2        886.86        710.32        78.89 o                         
  -8   9   2      12542.06      12430.07       201.77 o                         
  -7   9   2       1235.06       1341.59        67.11 o                         
  -6   9   2      16709.75      16776.68       195.77 o                         
  -5   9   2       9939.55       9637.95       126.22 o                         
  -4   9   2      15442.41      15700.82       175.67 o                         
  -3   9   2      13853.49      14319.86       183.17 o                         
  -2   9   2       9971.36      11284.27       118.48 o                         
  -1   9   2        942.95        483.62        14.99 o                         
   0   9   2      25790.96      27012.84       254.71 o                         
   1   9   2      24313.91      23828.25       268.36 o                         
   2   9   2       4778.27       4769.18        94.32 o                         
   3   9   2       4616.54       4259.54        60.25 o                         
   4   9   2        842.90        734.86        33.47 o                         
   5   9   2       3637.53       3466.51        88.28 o                         
   6   9   2       5884.98       5917.90        96.72 o                         
   7   9   2        658.29        816.54        93.63 o                         
   8   9   2       4386.48       4758.08       145.50 o                         
   9   9   2        241.58        265.27        81.29 o                         
  -9  10   2         34.26        118.65        65.82 o                         
  -8  10   2        442.36        634.26        55.74 o                         
  -7  10   2      12074.37      12136.66       192.34 o                         
  -6  10   2       1909.03       1951.27        78.43 o                         
  -5  10   2      32491.87      32326.78       335.72 o                         
  -4  10   2        745.32        903.02        51.56 o                         
  -3  10   2       6578.29       6794.92       144.81 o                         
  -2  10   2      10147.33       9600.83       105.11 o                         
  -1  10   2      22153.26      23646.37       225.64 o                         
   0  10   2          3.42         17.60        12.99 o                         
   1  10   2     104400.31     105656.73      1099.86 o                         
   2  10   2      43207.25      40187.02       733.65 o                         
   3  10   2      18658.26      19437.75       180.28 o                         
   4  10   2        563.76        790.51        35.17 o                         
   5  10   2       2687.56       3004.15        85.53 o                         
   6  10   2       4844.94       4496.89        96.34 o                         
   7  10   2      47760.89      49361.29       575.41 o                         
   8  10   2       2526.32       2456.61       111.41 o                         
   9  10   2       3666.26       3206.29       177.56 o                         
  -9  11   2       2527.97       2306.52       113.30 o                         
  -8  11   2         13.55         24.69        39.17 o                         
  -7  11   2      20526.87      20805.59       284.28 o                         
  -6  11   2       9539.18       8925.05       151.30 o                         
  -5  11   2       5592.09       5753.48        92.97 o                         
  -4  11   2       9385.46       9613.24       154.15 o                         
  -3  11   2       9604.70       9609.57       135.56 o                         
  -2  11   2        454.46        483.09        19.10 o                         
  -1  11   2        427.25        824.03        27.17 o                         
   0  11   2       5224.32       5197.25        95.46 o                         
   1  11   2      39873.09      37689.20       434.47 o                         
   2  11   2       4930.67       4760.04       114.45 o                         
   3  11   2       4016.26       2979.16        45.55 o                         
   4  11   2        848.41        856.82        36.41 o                         
   5  11   2       3323.96       2940.22        63.69 o                         
   6  11   2        945.11        863.13        74.69 o                         
   7  11   2         74.62        235.61        40.65 o                         
   8  11   2        350.22        413.03        63.96 o                         
  -9  12   2         91.86        112.39        45.56 o                         
  -8  12   2         54.90         81.54        39.10 o                         
  -7  12   2       2666.24       2799.85        73.18 o                         
  -6  12   2      16328.05      16111.97       194.48 o                         
  -5  12   2        693.74        756.12        40.37 o                         
  -4  12   2      17403.66      18184.47       303.46 o                         
  -3  12   2       5887.94       5929.29       111.43 o                         
  -2  12   2       1447.49       2155.98        48.13 o                         
  -1  12   2       3572.81       3531.60        48.39 o                         
   0  12   2      81779.14      85255.40      1559.77 o                         
   1  12   2       7709.21       8839.64       114.07 o                         
   2  12   2      97538.18      97183.47      1484.52 o                         
   3  12   2       8550.27       8165.79       111.79 o                         
   4  12   2       5469.24       6222.02        92.12 o                         
   5  12   2         16.65         70.21        24.70 o                         
   6  12   2      35320.14      36206.32       438.84 o                         
   7  12   2       9403.68       9745.53       167.86 o                         
   8  12   2      25668.27      26451.49       628.83 o                         
  -9  13   2       1087.38       1017.06        71.10 o                         
  -8  13   2       5620.16       5353.82       124.66 o                         
  -7  13   2       2761.03       2586.95        71.21 o                         
  -6  13   2      19198.36      18839.48       220.36 o                         
  -5  13   2       7773.25       7526.32       112.01 o                         
  -4  13   2      17179.67      17053.29       192.41 o                         
  -3  13   2       9461.43       8081.46       120.66 o                         
  -2  13   2       2956.68       3422.16        62.97 o                         
  -1  13   2      26645.68      25921.12       277.05 o                         
   0  13   2      13537.06      13329.44       164.17 o                         
   1  13   2       2986.80       2691.80        60.83 o                         
   2  13   2      12073.66      11530.51       186.77 o                         
   3  13   2       2465.02       2054.05        37.57 o                         
   4  13   2        485.02        465.34        29.86 o                         
   5  13   2         15.95         56.31        20.87 o                         
   6  13   2        532.07        609.35        99.25 o                         
   7  13   2       1492.00       1312.59        68.70 o                         
   8  13   2         69.73        195.64        55.99 o                         
  -8  14   2        663.79        848.58        64.20 o                         
  -7  14   2       1599.46       1509.35        60.56 o                         
  -6  14   2      18040.57      18400.72       218.36 o                         
  -5  14   2      45173.18      44830.58       752.42 o                         
  -4  14   2        366.01        274.17        27.20 o                         
  -3  14   2       5399.49       6265.15       141.19 o                         
  -2  14   2       9592.94       9086.67       137.14 o                         
  -1  14   2       9597.15      10088.36       224.62 o                         
   0  14   2       3212.39       4102.25        69.18 o                         
   1  14   2     108615.02     106841.55       965.59 o                         
   2  14   2       7736.84       7213.45       179.70 o                         
   3  14   2       3982.46       4377.56        58.72 o                         
   4  14   2        410.27        322.95        52.78 o                         
   5  14   2      15523.15      15416.91       183.36 o                         
   6  14   2       5876.94       6109.46       125.49 o                         
   7  14   2      21302.75      22134.31       301.74 o                         
   8  14   2       1114.65       1200.57        89.99 o                         
  -8  15   2        500.61        376.15        74.54 o                         
  -7  15   2       4798.88       4569.85        92.68 o                         
  -6  15   2       7412.29       7619.19       119.90 o                         
  -5  15   2      32773.75      33532.05       347.83 o                         
  -4  15   2        881.16        713.89        62.88 o                         
  -3  15   2       9001.53       9467.23       164.79 o                         
  -2  15   2      12135.21      12646.76       204.42 o                         
  -1  15   2       3408.48       3608.52        84.78 o                         
   0  15   2      15461.83      14885.44       183.86 o                         
   1  15   2      11883.41      11644.12       189.83 o                         
   2  15   2       5152.35       4269.39        87.21 o                         
   3  15   2      10642.55      10630.28       111.63 o                         
   4  15   2        297.74        237.42        37.05 o                         
   5  15   2       2768.18       2706.08        64.00 o                         
   6  15   2        117.72        111.39        59.03 o                         
   7  15   2        113.53        174.67        41.49 o                         
   8  15   2        131.52        106.64        55.20 o                         
  -8  16   2       3035.70       2835.14        97.02 o                         
  -7  16   2       2735.88       2700.51        75.03 o                         
  -6  16   2       6720.37       6513.77       167.97 o                         
  -5  16   2        863.12        912.88        75.45 o                         
  -4  16   2      35218.51      35563.20       415.50 o                         
  -3  16   2         24.47         62.35        21.13 o                         
  -2  16   2         61.91        250.59        38.51 o                         
  -1  16   2      25727.74      26599.04       381.62 o                         
   0  16   2      98255.35      97984.45      1179.75 o                         
   1  16   2      14077.53      14033.29       266.36 o                         
   2  16   2      14471.59      15342.79       311.50 o                         
   3  16   2       1420.27       1397.86        71.94 o                         
   4  16   2      16187.49      15888.17       184.51 o                         
   5  16   2      11412.58      11054.63       145.91 o                         
   6  16   2       8295.53       8210.97       152.20 o                         
   7  16   2       5883.39       6051.26       133.12 o                         
   8  16   2      13900.51      14156.42       235.56 o                         
  -8  17   2       1662.54       1511.91        80.51 o                         
  -7  17   2       5514.53       5491.29       104.88 o                         
  -6  17   2      12546.01      12657.02       168.65 o                         
  -5  17   2        862.12        811.20        43.71 o                         
  -4  17   2      14541.63      15390.97       208.33 o                         
  -3  17   2       5769.01       5493.83        94.86 o                         
  -2  17   2       1979.41       1796.39        64.49 o                         
  -1  17   2      32882.16      30632.72       433.18 o                         
   0  17   2       3515.37       3755.34        87.38 o                         
   1  17   2        782.66        707.40        50.77 o                         
   2  17   2       3597.27       3534.10        80.29 o                         
   3  17   2       3981.23       3532.24        65.30 o                         
   4  17   2       2546.69       2240.13        76.88 o                         
   5  17   2       2023.67       1912.08        72.76 o                         
   6  17   2       3002.89       2753.68       132.95 o                         
   7  17   2          7.31         64.75        39.48 o                         
   8  17   2       1486.06       1539.11        80.59 o                         
  -8  18   2       2582.57       2677.49       119.47 o                         
  -7  18   2        793.85        732.05        48.15 o                         
  -6  18   2       2120.03       1914.13        82.36 o                         
  -5  18   2      11052.11      11457.99       234.22 o                         
  -4  18   2       1121.83       1275.93        69.81 o                         
  -3  18   2      14371.01      14617.34       617.17 o                         
  -2  18   2       1730.75       1742.14        64.07 o                         
  -1  18   2      20569.36      21217.55       317.63 o                         
   0  18   2      41280.45      40736.66       739.11 o                         
   1  18   2      38685.88      38801.99       380.35 o                         
   2  18   2        561.86        491.43        36.13 o                         
   3  18   2      33417.82      34220.29       345.41 o                         
   4  18   2      17266.90      16572.21       192.21 o                         
   5  18   2      24824.18      24428.35       318.72 o                         
   6  18   2       6070.86       5896.99       127.51 o                         
   7  18   2       8339.78       7984.94       155.58 o                         
   8  18   2        861.52        720.62        61.73 o                         
  -8  19   2       3561.90       3613.50       174.35 o                         
  -7  19   2       2256.51       2079.29        83.82 o                         
  -6  19   2        338.41        292.55        44.04 o                         
  -5  19   2      24745.25      24915.15       395.46 o                         
  -4  19   2       4456.28       4622.46       124.22 o                         
  -3  19   2       9096.34       8839.85       172.56 o                         
  -2  19   2       2273.19       2357.23        91.99 o                         
  -1  19   2      14245.75      13739.63       223.55 o                         
   0  19   2       4271.10       3924.66        95.20 o                         
   1  19   2         75.40         55.98        18.13 o                         
   2  19   2       9653.75       8827.90       138.25 o                         
   3  19   2      20792.85      19741.11       217.11 o                         
   4  19   2        141.16        141.81        24.73 o                         
   5  19   2       2278.87       2196.53       150.32 o                         
   6  19   2       6200.58       6138.46       130.50 o                         
   7  19   2         57.69         64.05        41.88 o                         
   8  19   2       1357.53       1433.15        79.76 o                         
  -8  20   2       2942.65       2836.37       173.28 o                         
  -7  20   2       2845.69       2572.18       104.64 o                         
  -6  20   2       2262.45       2148.11       124.08 o                         
  -5  20   2       3171.92       3153.65       128.25 o                         
  -4  20   2      13300.80      13068.82       237.21 o                         
  -3  20   2       2292.86       2467.43       195.74 o                         
  -2  20   2      26442.74      26641.02       394.62 o                         
  -1  20   2      15312.47      14498.99       235.06 o                         
   0  20   2       8618.79       8643.63       209.80 o                         
   1  20   2       4707.47       4503.61        91.09 o                         
   2  20   2      19944.08      19643.50       284.07 o                         
   3  20   2         61.40         87.01        20.83 o                         
   4  20   2      24640.06      24401.06       265.46 o                         
   5  20   2      13444.38      13237.12       201.88 o                         
   6  20   2       5914.78       5398.59       145.57 o                         
   7  20   2        282.99        226.38        47.18 o                         
  -8  21   2       6136.71       6558.26       258.85 o                         
  -7  21   2       4809.91       4791.18       234.25 o                         
  -6  21   2       5335.09       5353.18       150.46 o                         
  -5  21   2       1903.00       1750.21        89.23 o                         
  -4  21   2      16509.81      16073.77       292.97 o                         
  -3  21   2       5343.00       5408.14        98.67 o                         
  -2  21   2      17243.49      17345.68       224.41 o                         
  -1  21   2       1828.81       1974.62        56.61 o                         
   0  21   2       5432.61       5591.04        99.17 o                         
   1  21   2       3755.35       3412.28        64.21 o                         
   2  21   2       5252.18       4810.63        81.12 o                         
   3  21   2       7349.75       6827.24       138.29 o                         
   4  21   2       1342.67       1261.59        67.00 o                         
   5  21   2       5339.53       5008.59       192.87 o                         
   6  21   2       1243.31       1333.82        81.69 o                         
   7  21   2        333.98        336.81        65.04 o                         
  -7  22   2       4942.51       5373.89       156.51 o                         
  -6  22   2         33.43         78.69        49.14 o                         
  -5  22   2        170.48         71.92        43.56 o                         
  -4  22   2       3367.59       3435.57       109.99 o                         
  -3  22   2      24313.52      23397.88       364.48 o                         
  -2  22   2       6982.74       6829.02       115.19 o                         
  -1  22   2      18585.19      18668.42       254.29 o                         
   0  22   2      23007.44      22048.56       386.56 o                         
   1  22   2        365.73        484.88        35.29 o                         
   2  22   2        114.94        145.98        23.58 o                         
   3  22   2      29237.69      28309.21       369.86 o                         
   4  22   2      30580.14      30311.43       471.56 o                         
   5  22   2      11790.15      11435.58       267.40 o                         
   6  22   2       3992.18       3899.89       139.18 o                         
   7  22   2       1349.15       1227.26       142.26 o                         
  -7  23   2       5174.73       4921.03       152.96 o                         
  -6  23   2        125.63        209.04        54.39 o                         
  -5  23   2       1162.92       1056.16       188.15 o                         
  -4  23   2        601.77        587.54        56.93 o                         
  -3  23   2      19656.25      19714.37       321.02 o                         
  -2  23   2       1542.53       1485.10        83.54 o                         
  -1  23   2        542.85        637.90        49.51 o                         
   0  23   2         16.30         19.08        22.26 o                         
   1  23   2       3035.98       2814.76       111.37 o                         
   2  23   2        117.23         81.41        22.46 o                         
   3  23   2         59.30        162.12        33.17 o                         
   4  23   2         13.98         64.25        46.24 o                         
   5  23   2        920.93        869.90       155.09 o                         
   6  23   2       1317.78       1454.76        98.29 o                         
   7  23   2         13.64        -52.17        52.17 o                         
  -7  24   2       1327.55       1074.76        84.71 o                         
  -6  24   2        519.00        465.36        63.74 o                         
  -5  24   2        767.07        647.11        66.29 o                         
  -4  24   2        137.56        170.50        42.72 o                         
  -3  24   2      14304.08      14372.98       529.46 o                         
  -2  24   2      58716.75      59442.79       808.37 o                         
  -1  24   2       9897.82       9892.18       149.93 o                         
   0  24   2         62.07        168.33        28.90 o                         
   1  24   2       4289.25       4195.80        90.53 o                         
   2  24   2      11545.25      11643.87       148.36 o                         
   3  24   2      15809.22      15665.87       222.04 o                         
   4  24   2      27658.21      27954.86       445.61 o                         
   5  24   2      10112.23      10015.65       221.81 o                         
   6  24   2      10550.65      10058.56       225.33 o                         
   7  24   2       2057.15       1822.15       206.44 o                         
  -7  25   2          1.43        -53.48        68.46 o                         
  -6  25   2       1980.28       1551.70       102.68 o                         
  -5  25   2        412.10        360.86        56.53 o                         
  -4  25   2       8771.55       8781.70       188.43 o                         
  -3  25   2        101.15        183.18        51.34 o                         
  -2  25   2      15485.23      15258.02       209.07 o                         
  -1  25   2       2350.31       2402.02        88.27 o                         
   0  25   2       1462.01       1399.39        85.59 o                         
   1  25   2       1045.20       1061.29        63.03 o                         
   2  25   2       1338.50       1273.22        52.49 o                         
   3  25   2        711.17        680.20        50.03 o                         
   4  25   2        806.48        908.88        77.63 o                         
   5  25   2          9.18          1.94        57.76 o                         
   6  25   2        331.22        281.70        64.99 o                         
  -7  26   2       4077.04       4196.76       207.51 o                         
  -6  26   2       2942.61       2494.14       173.28 o                         
  -5  26   2         44.01         57.76        72.73 o                         
  -4  26   2       5057.47       5202.20       226.76 o                         
  -3  26   2      17938.42      18459.68       325.77 o                         
  -2  26   2      27022.97      27357.33       388.53 o                         
  -1  26   2      16049.18      16065.19       226.36 o                         
   0  26   2        237.25         87.63        40.86 o                         
   1  26   2        281.51        288.14        33.61 o                         
   2  26   2      20798.86      19976.58       264.17 o                         
   3  26   2      22510.06      21509.24       244.53 o                         
   4  26   2       5365.05       5198.43       149.82 o                         
   5  26   2       9164.80       8594.04       205.78 o                         
   6  26   2       2914.82       2746.95       128.15 o                         
  -6  27   2          1.00        -68.46        72.73 o                         
  -5  27   2       1747.16       1525.06       143.33 o                         
  -4  27   2       2262.21       2449.21       164.72 o                         
  -3  27   2      22344.12      22579.43       547.64 o                         
  -2  27   2         95.22        123.29        42.62 o                         
  -1  27   2       5489.59       5320.75       142.80 o                         
   0  27   2       1848.55       1642.76        86.22 o                         
   1  27   2       4450.13       4583.95       141.19 o                         
   2  27   2       1516.48       1337.97        81.31 o                         
   3  27   2         20.47        -13.05        30.79 o                         
   4  27   2        482.12        494.64        72.73 o                         
   5  27   2       1773.74       1963.91       114.45 o                         
   6  27   2       2219.41       2415.65       123.22 o                         
  -6  28   2       1975.49       2049.18       166.86 o                         
  -5  28   2        840.13        748.73       113.38 o                         
  -4  28   2       3662.64       3255.49       190.39 o                         
  -3  28   2      12742.82      13529.39       387.20 o                         
  -2  28   2      13571.45      13747.93       351.80 o                         
  -1  28   2       3843.35       3884.48       149.75 o                         
   0  28   2       5513.01       5243.45       243.77 o                         
   1  28   2       5809.44       5558.92       150.90 o                         
   2  28   2       4306.74       4178.43       129.43 o                         
   3  28   2      21895.68      22070.01       297.05 o                         
   4  28   2      10020.86      10054.84       507.96 o                         
   5  28   2       2925.37       2682.16       122.82 o                         
   6  28   2       4421.48       4388.01       153.94 o                         
  -6  29   2       4381.77       3873.73       207.51 o                         
  -5  29   2       2474.32       2517.67       179.70 o                         
  -4  29   2       2775.43       2551.90       173.28 o                         
  -3  29   2         13.53         68.46        77.01 o                         
  -2  29   2       4275.96       4317.95       141.43 o                         
  -1  29   2        378.86        492.84        84.50 o                         
   0  29   2       2505.65       2372.17       103.61 o                         
   1  29   2        671.72        637.16        66.51 o                         
   2  29   2        362.96        498.23        85.57 o                         
   3  29   2       7864.18       8039.89       190.06 o                         
   4  29   2        275.23        385.75        63.32 o                         
   5  29   2       5703.06       5751.38       459.83 o                         
  -5  30   2       1674.13       1679.09       154.03 o                         
  -4  30   2       5598.45       5430.88       237.46 o                         
  -3  30   2       1651.08       1497.25       143.33 o                         
  -2  30   2       6149.66       6483.39       252.43 o                         
  -1  30   2      10017.58      10430.65       221.51 o                         
   0  30   2        668.44        546.73        64.17 o                         
   1  30   2       7734.80       7854.84       233.18 o                         
   2  30   2      21844.01      23284.56       403.25 o                         
   3  30   2       2829.87       2376.48       171.14 o                         
   4  30   2       3984.75       3563.01       132.03 o                         
   5  30   2      11201.79      11358.89       428.81 o                         
  -5  31   2       7055.53       7623.39       295.21 o                         
  -4  31   2        601.04        601.13       111.24 o                         
  -3  31   2       2964.68       3016.11       190.39 o                         
  -2  31   2       2090.84       2228.87       173.28 o                         
  -1  31   2       6698.79       6501.27       170.75 o                         
   0  31   2       3395.69       3448.25       125.52 o                         
   1  31   2        488.54        642.96        67.87 o                         
   2  31   2        730.66        843.65        76.04 o                         
   3  31   2       1442.51       1659.83       149.75 o                         
   4  31   2        168.76        130.49        91.99 o                         
   5  31   2        338.44        440.68        70.42 o                         
  -5  32   2       7328.09       7167.94       288.80 o                         
  -4  32   2       3808.01       3651.25       209.65 o                         
  -3  32   2       6487.15       7232.12       278.10 o                         
  -2  32   2        247.41        275.96        91.99 o                         
  -1  32   2       2573.07       2511.37       111.17 o                         
   0  32   2      15721.85      16553.79       308.05 o                         
   1  32   2      11121.92      11072.25       236.29 o                         
   2  32   2       1430.61       1108.10       126.11 o                         
   3  32   2       5040.93       4654.55       231.04 o                         
   4  32   2       2743.18       2682.39       188.25 o                         
  -4  33   2       3557.38       3463.00       203.23 o                         
  -3  33   2         98.36         49.20        79.15 o                         
  -2  33   2       4902.50       4748.68       220.34 o                         
  -1  33   2       1932.31       2095.78       107.11 o                         
   0  33   2       6033.53       6741.69       301.63 o                         
   1  33   2         16.67        165.39       100.54 o                         
   2  33   2        821.16        840.80        77.57 o                         
   3  33   2       2259.17       2731.59       192.53 o                         
   4  33   2        622.83        579.73       115.52 o                         
  -4  34   2       7484.05       8151.78       308.05 o                         
  -3  34   2        520.12        519.83       109.10 o                         
  -2  34   2       1453.73       1300.44       139.05 o                         
  -1  34   2       1142.55       1107.12       133.60 o                         
   0  34   2      14831.24      15502.69       300.26 o                         
   1  34   2      10513.21      11140.24       240.84 o                         
   2  34   2       8975.95       8449.75       331.58 o                         
   3  34   2        136.67         87.71        87.71 o                         
  -3  35   2         61.97        179.70        96.27 o                         
  -2  35   2         95.62        209.65        91.99 o                         
  -1  35   2       6070.12       6605.04       180.65 o                         
   0  35   2        270.20        325.29        65.04 o                         
   1  35   2        281.44        414.92        66.69 o                         
   2  35   2        481.27        608.96        97.34 o                         
   3  35   2        882.46       1003.30       132.63 o                         
  -2  36   2        419.28        387.20       104.82 o                         
  -1  36   2       6292.38       6930.49       273.82 o                         
   0  36   2       5167.36       5913.07       171.68 o                         
   1  36   2      14333.36      14621.98       409.66 o                         
   2  36   2       6345.84       6017.03       263.13 o                         
  -1  37   2       1076.88       1227.71       143.33 o                         
   0  37   2       3784.38       3890.87       145.22 o                         
   1  37   2         16.14        192.64        59.39 o                         
  -9   0   3      22998.45      22733.46       562.62 o                         
  -7   0   3       2485.21       2566.87       149.75 o                         
  -5   0   3      36884.63      36195.67       514.49 o                         
  -3   0   3      20673.57      19009.25       303.59 o                         
  -1   0   3      31885.73      33151.38       438.67 o                         
   1   0   3         86.46         74.87        23.53 o                         
   3   0   3      33219.46      32575.23       637.49 o                         
   5   0   3       2064.58       1904.11        69.58 o                         
   7   0   3        283.89        387.20        70.59 o                         
  -9   1   3       3577.42       3597.57       142.17 o                         
  -8   1   3        463.94        563.88        69.53 o                         
  -7   1   3       1277.92       1428.44        68.25 o                         
  -6   1   3        883.81        913.79        39.89 o                         
  -5   1   3      22522.34      22755.49       237.16 o                         
  -4   1   3      12633.49      11584.62       101.00 o                         
  -3   1   3      28312.07      27213.00       333.29 o                         
  -2   1   3      27283.68      30250.08       254.17 o                         
  -1   1   3         60.47        176.95        12.48 o                         
   0   1   3       5670.89       6038.30        71.65 o                         
   1   1   3      43735.22      47319.50       623.22 o                         
   2   1   3      20370.77      20764.58       295.72 o                         
   3   1   3      39958.09      42122.66       569.52 o                         
   4   1   3      47992.31      47450.84       642.88 o                         
   5   1   3      14623.99      14960.00       254.05 o                         
   6   1   3       4337.57       4514.85        77.26 o                         
   7   1   3        569.70        567.64        53.68 o                         
   8   1   3       9941.15      10387.80       265.27 o                         
  -9   2   3        420.59        490.82       105.89 o                         
  -8   2   3       4077.79       3879.42       201.09 o                         
  -7   2   3          1.78         20.26        28.53 o                         
  -6   2   3      20122.91      20327.20       245.10 o                         
  -5   2   3         13.51        101.25        15.47 o                         
  -4   2   3      61430.31      60153.18       498.69 o                         
  -3   2   3       4784.42       4735.49        74.18 o                         
  -2   2   3      30964.75      34456.91       286.48 o                         
  -1   2   3      31956.90      31421.77       295.19 o                         
   0   2   3       3344.49       4307.35        55.87 o                         
   1   2   3       5978.25       4903.04        90.76 o                         
   2   2   3      21886.98      21720.32       307.83 o                         
   3   2   3       8332.82       8217.42       144.45 o                         
   4   2   3      29953.32      30126.61       427.31 o                         
   5   2   3       1973.79       2040.79        59.26 o                         
   6   2   3       1171.15       1199.83        43.42 o                         
   7   2   3        941.76        749.26        58.11 o                         
   8   2   3       1041.46       1161.44        74.87 o                         
  -9   3   3       1535.23       1527.91       104.08 o                         
  -8   3   3        427.97        286.80        57.48 o                         
  -7   3   3       2823.62       2777.40       118.70 o                         
  -6   3   3        820.65        964.18        39.25 o                         
  -5   3   3         14.49         93.14        13.97 o                         
  -4   3   3      64644.35      64253.54       531.82 o                         
  -3   3   3      53202.38      54223.16       583.29 o                         
  -2   3   3        339.33        848.36        17.14 o                         
  -1   3   3       5477.74       5734.41        80.04 o                         
   0   3   3      43520.80      43888.30       406.97 o                         
   1   3   3        559.92        551.03        42.78 o                         
   2   3   3      26630.94      28282.92       577.49 o                         
   3   3   3      55983.40      56189.94       745.74 o                         
   4   3   3      22223.35      21194.93       316.10 o                         
   5   3   3       3587.19       3579.71        77.68 o                         
   6   3   3       1810.42       1810.40        86.53 o                         
   7   3   3        959.64       1118.56        85.46 o                         
   8   3   3      11810.99      12198.79       325.16 o                         
   9   3   3       4511.55       4335.81       190.39 o                         
  -9   4   3      11786.02      11561.02       250.26 o                         
  -8   4   3       1080.81        815.37        76.38 o                         
  -7   4   3       9565.56       9241.42       155.90 o                         
  -6   4   3       1584.39       1675.71        62.34 o                         
  -5   4   3      26820.48      26721.21       338.96 o                         
  -4   4   3       2205.27       2031.54        38.95 o                         
  -3   4   3      62234.27      65842.73       876.54 o                         
  -2   4   3      10005.21      10498.11       168.87 o                         
  -1   4   3      23734.90      24610.10       235.76 o                         
   0   4   3       5326.58       5047.16        62.98 o                         
   1   4   3      23758.12      27720.02       494.16 o                         
   2   4   3      16616.73      15172.57       227.65 o                         
   3   4   3      33974.71      34802.62       480.26 o                         
   4   4   3      26656.22      25615.96       371.30 o                         
   5   4   3        334.86        389.72        33.32 o                         
   6   4   3       2372.42       2493.80       157.74 o                         
   7   4   3        485.49        417.28        49.85 o                         
   8   4   3          9.21        102.68        64.18 o                         
   9   4   3        135.27        139.05        72.73 o                         
  -9   5   3         51.43         30.04        53.89 o                         
  -8   5   3       2015.12       1875.16       240.66 o                         
  -7   5   3        101.61        125.05        34.86 o                         
  -6   5   3        647.60        557.30        42.42 o                         
  -5   5   3      14047.33      13648.95       136.41 o                         
  -4   5   3        113.80        142.81        15.20 o                         
  -3   5   3       8959.76       8686.55       119.27 o                         
  -2   5   3      65272.02      63575.19      1001.52 o                         
  -1   5   3       3934.41       4682.16        65.80 o                         
   0   5   3        627.32        279.68        40.60 o                         
   1   5   3      65911.56      68972.92       896.10 o                         
   2   5   3      12344.10      11947.84       186.77 o                         
   3   5   3      28220.84      28657.99       626.69 o                         
   4   5   3      13862.23      14263.27       228.17 o                         
   5   5   3      16473.63      16650.63       246.69 o                         
   6   5   3       8595.45       8906.18       142.73 o                         
   7   5   3      19683.86      20500.62       267.49 o                         
   8   5   3        856.55        834.30       100.54 o                         
   9   5   3      10896.19      11907.85       338.00 o                         
  -9   6   3       2192.29       2383.67       140.12 o                         
  -8   6   3      17032.16      17014.99       248.88 o                         
  -7   6   3         71.08         86.07        33.67 o                         
  -6   6   3      14757.66      14640.66       198.23 o                         
  -5   6   3        521.77        611.68        31.22 o                         
  -4   6   3      35615.95      36181.88       348.64 o                         
  -3   6   3       1683.72       1908.74        43.54 o                         
  -2   6   3      10229.83       9786.69       130.72 o                         
  -1   6   3      33229.34      29632.83       280.04 o                         
   0   6   3      14512.42      14598.02       148.49 o                         
   1   6   3      55674.11      51005.94       673.14 o                         
   2   6   3      22729.80      22817.98       325.18 o                         
   3   6   3       7465.80       6391.77       175.42 o                         
   4   6   3        150.17        104.76        27.10 o                         
   5   6   3       6645.03       6461.62       112.80 o                         
   6   6   3       4069.10       4326.11        93.90 o                         
   7   6   3       5571.74       5748.19       159.17 o                         
   8   6   3         68.41        102.68        68.46 o                         
   9   6   3          2.36         -6.42        64.18 o                         
  -9   7   3         14.74         15.53        83.43 o                         
  -8   7   3         10.01        131.85        40.82 o                         
  -7   7   3       7028.67       6970.42       134.17 o                         
  -6   7   3      16599.64      16489.42       189.92 o                         
  -5   7   3       7070.84       6458.78        77.92 o                         
  -4   7   3       6722.33       6801.63        72.78 o                         
  -3   7   3       5820.34       6075.96        93.25 o                         
  -2   7   3       5781.61       7346.30       101.83 o                         
  -1   7   3      29154.59      28990.35       390.54 o                         
   0   7   3      44250.32      45446.00       421.86 o                         
   1   7   3       4162.18       4588.60        90.76 o                         
   2   7   3      49981.27      53614.70       711.70 o                         
   3   7   3      29498.53      28760.12       701.56 o                         
   4   7   3       5498.95       5792.06       120.76 o                         
   5   7   3      11349.21      11393.61       137.46 o                         
   6   7   3      15298.68      15490.17       213.76 o                         
   7   7   3      13141.12      12913.51       189.58 o                         
   8   7   3      12487.30      12404.15       342.28 o                         
   9   7   3        735.16        489.89        91.99 o                         
  -9   8   3       3769.13       3521.23       135.23 o                         
  -8   8   3       3939.05       3733.93       103.62 o                         
  -7   8   3      30165.51      30145.68       378.47 o                         
  -6   8   3        929.86       1026.52        43.20 o                         
  -5   8   3      11597.87      12368.22       149.63 o                         
  -4   8   3         71.36        102.40        12.43 o                         
  -3   8   3      32179.91      32248.05       309.42 o                         
  -2   8   3      25464.87      25196.83       399.61 o                         
  -1   8   3       9932.38      11121.46       132.88 o                         
   0   8   3        323.24        350.54        28.41 o                         
   1   8   3      58650.17      59002.76       774.33 o                         
   2   8   3       2299.01       1975.31        64.18 o                         
   3   8   3          2.49         71.66        23.64 o                         
   4   8   3      12389.02      12146.19       203.94 o                         
   5   8   3       8500.20       8401.88       136.79 o                         
   6   8   3        985.20       1089.51        55.11 o                         
   7   8   3        286.65        428.79        57.76 o                         
   8   8   3       4166.49       4252.38       186.11 o                         
  -9   9   3        509.56        617.31        75.59 o                         
  -8   9   3       2906.89       2826.58        94.40 o                         
  -7   9   3       8824.40       8797.72       156.43 o                         
  -6   9   3       5527.55       5464.04        90.98 o                         
  -5   9   3      12687.93      12500.68       152.17 o                         
  -4   9   3        319.14        286.43        84.66 o                         
  -3   9   3       3274.90       4152.12        58.22 o                         
  -2   9   3      39681.81      38771.10       463.13 o                         
  -1   9   3      30138.84      30173.92       326.65 o                         
   0   9   3      13500.52      15536.72       179.83 o                         
   1   9   3      35229.91      35051.61       658.78 o                         
   2   9   3       3118.73       3157.68       122.90 o                         
   3   9   3       8074.71       8025.23       175.42 o                         
   4   9   3       5862.76       6037.76       142.26 o                         
   5   9   3       5805.07       5951.14       144.81 o                         
   6   9   3      10611.11      10433.57       162.26 o                         
   7   9   3      25445.22      26609.10       415.98 o                         
   8   9   3        738.16        579.73        94.13 o                         
  -9  10   3       1316.19       1231.24       106.96 o                         
  -8  10   3      16236.93      16383.57       246.26 o                         
  -7  10   3       6687.43       6574.60       167.22 o                         
  -6  10   3      15104.10      15602.01       186.30 o                         
  -5  10   3       3298.76       2863.72        68.69 o                         
  -4  10   3      13259.89      14293.09       189.76 o                         
  -3  10   3       7821.27       7890.03       119.19 o                         
  -2  10   3      22230.29      23053.59       266.82 o                         
  -1  10   3        401.21        377.42        16.66 o                         
   0  10   3      71528.07      73642.28       671.95 o                         
   1  10   3        142.54        149.66        22.21 o                         
   2  10   3       8771.36       9122.17       206.44 o                         
   3  10   3       1186.41       1178.49        52.92 o                         
   4  10   3        408.36        373.47        37.46 o                         
   5  10   3       7900.80       7802.71       130.44 o                         
   6  10   3      10557.09      10525.36       164.04 o                         
   7  10   3        127.54        202.14        71.66 o                         
   8  10   3        953.11       1137.86       117.66 o                         
  -9  11   3        521.89        435.32        54.26 o                         
  -8  11   3         38.55        225.94        68.38 o                         
  -7  11   3        913.51        900.71        83.18 o                         
  -6  11   3      10589.63      10324.06       139.08 o                         
  -5  11   3       2713.68       2861.41        73.53 o                         
  -4  11   3       2178.82       1833.40        96.74 o                         
  -3  11   3         38.11         33.27        19.76 o                         
  -2  11   3      27943.76      27415.31       312.86 o                         
  -1  11   3      24558.22      24186.42       208.78 o                         
   0  11   3      27630.64      28472.80       273.58 o                         
   1  11   3       7875.54       7991.63       125.48 o                         
   2  11   3      29547.57      29131.50       410.67 o                         
   3  11   3         10.34         60.86        47.06 o                         
   4  11   3       8836.19       9425.23       144.37 o                         
   5  11   3      17671.37      17437.24       233.39 o                         
   6  11   3      47136.49      47842.71       550.04 o                         
   7  11   3       1059.69       1232.00        82.43 o                         
   8  11   3       7698.89       7518.56       258.85 o                         
  -9  12   3       5991.60       5583.61       133.65 o                         
  -8  12   3       4285.45       4543.27       219.83 o                         
  -7  12   3      31310.29      31557.67       395.55 o                         
  -6  12   3        302.24        357.97        34.62 o                         
  -5  12   3      12125.64      12167.64       176.89 o                         
  -4  12   3       3621.28       3534.80        77.19 o                         
  -3  12   3       1689.01       1921.29        70.20 o                         
  -2  12   3       4366.49       4593.16        77.21 o                         
  -1  12   3      42178.80      43020.38       357.55 o                         
   0  12   3       1753.90       1670.58        51.87 o                         
   1  12   3      11350.85      11253.62       149.35 o                         
   2  12   3       4402.90       4047.82        93.06 o                         
   3  12   3        449.72        410.49        85.57 o                         
   4  12   3        844.46        785.68        44.59 o                         
   5  12   3       5991.17       6089.08       114.07 o                         
   6  12   3       2427.01       2488.13        76.46 o                         
   7  12   3       1011.35       1081.61       127.18 o                         
   8  12   3        471.66        442.82        87.71 o                         
  -8  13   3         12.71         81.99        45.55 o                         
  -7  13   3      12594.36      12445.09       216.75 o                         
  -6  13   3         59.62         97.81        26.85 o                         
  -5  13   3       2904.64       3050.15        78.18 o                         
  -4  13   3       2326.97       2238.59        63.11 o                         
  -3  13   3       2624.95       3010.21        87.81 o                         
  -2  13   3       3714.07       3215.32        73.12 o                         
  -1  13   3      57780.59      58882.45       482.89 o                         
   0  13   3      37026.18      34292.75       325.56 o                         
   1  13   3      37145.40      38594.24       589.74 o                         
   2  13   3        128.88         69.39        24.06 o                         
   3  13   3       8791.94       9218.33       165.38 o                         
   4  13   3       5342.46       5444.23       109.75 o                         
   5  13   3      24978.14      25966.61       417.77 o                         
   6  13   3       8817.03       8934.88       155.35 o                         
   7  13   3      22775.48      22826.30       377.41 o                         
   8  13   3       3002.69       3180.83       177.56 o                         
  -8  14   3       7417.29       7377.04       155.62 o                         
  -7  14   3       3506.23       3465.25        85.22 o                         
  -6  14   3      32180.55      33038.60       442.46 o                         
  -5  14   3       5553.36       5642.17       109.04 o                         
  -4  14   3       3491.90       3861.12        82.86 o                         
  -3  14   3       5337.15       4982.62        88.93 o                         
  -2  14   3      32043.36      33823.79       382.57 o                         
  -1  14   3         35.49        105.51        15.44 o                         
   0  14   3      35956.50      35830.09       793.24 o                         
   1  14   3      36385.31      36473.38       349.91 o                         
   2  14   3        286.69        403.14        37.04 o                         
   3  14   3         87.00         75.86        27.71 o                         
   4  14   3       9152.14       9203.92       155.21 o                         
   5  14   3         45.14        150.51        32.22 o                         
   6  14   3        987.70        938.56        72.79 o                         
   7  14   3        902.68       1030.65        80.17 o                         
   8  14   3        110.12        203.23        81.29 o                         
  -8  15   3       5238.18       5325.83       291.90 o                         
  -7  15   3          4.64         31.76        33.21 o                         
  -6  15   3       6287.39       6402.07       137.65 o                         
  -5  15   3      17082.28      16765.19       228.41 o                         
  -4  15   3       7664.26       7707.11       251.63 o                         
  -3  15   3        645.54        596.62        37.26 o                         
  -2  15   3      27571.96      28613.15       425.62 o                         
  -1  15   3        272.64        292.58        18.02 o                         
   0  15   3      68631.32      68871.98       738.69 o                         
   1  15   3      28874.50      28247.57       345.68 o                         
   2  15   3       3590.73       3988.37        96.78 o                         
   3  15   3       1067.22        939.19        55.72 o                         
   4  15   3      21188.99      21007.65       270.56 o                         
   5  15   3       3083.32       3026.07        81.64 o                         
   6  15   3      26735.42      26756.91       428.01 o                         
   7  15   3        927.27        887.24        77.89 o                         
   8  15   3       4530.64       4698.42       159.57 o                         
  -8  16   3        678.88        758.47        76.11 o                         
  -7  16   3      11090.99      10674.94       176.05 o                         
  -6  16   3       8857.03       9088.85       154.26 o                         
  -5  16   3      14520.33      14788.09       208.14 o                         
  -4  16   3       3914.91       3833.95        83.94 o                         
  -3  16   3       2737.28       3317.59        71.22 o                         
  -2  16   3       1051.49        901.66        34.96 o                         
  -1  16   3      81481.23      82071.14      1081.15 o                         
   0  16   3      10441.23      10885.30       147.69 o                         
   1  16   3       2474.52       3096.59        40.25 o                         
   2  16   3       7251.22       6743.62       136.14 o                         
   3  16   3       4344.31       4046.98        87.53 o                         
   4  16   3       5409.73       5055.21       149.75 o                         
   5  16   3       2572.00       2631.40        78.93 o                         
   6  16   3        414.50        310.40        55.91 o                         
   7  16   3        249.93        293.35        90.92 o                         
   8  16   3       2357.41       2597.85       118.74 o                         
  -8  17   3        140.88        152.53        55.20 o                         
  -7  17   3        781.49        677.83        53.38 o                         
  -6  17   3       1540.52       1381.69        65.67 o                         
  -5  17   3       2789.46       2913.79        81.45 o                         
  -4  17   3       6967.44       6609.63       149.75 o                         
  -3  17   3       2179.41       2269.05        83.81 o                         
  -2  17   3        473.32        264.07        22.74 o                         
  -1  17   3      37497.84      39238.48       547.78 o                         
   0  17   3      10359.19      10011.60       211.01 o                         
   1  17   3      24279.47      24104.60       288.01 o                         
   2  17   3       2407.24       2460.44       220.34 o                         
   3  17   3      11676.38      12327.05       179.29 o                         
   4  17   3        111.79        175.24        31.72 o                         
   5  17   3      51190.73      52928.60       607.02 o                         
   6  17   3       1179.69       1067.90        81.31 o                         
   7  17   3       5659.85       5540.90       160.97 o                         
   8  17   3       2537.31       2797.16       122.50 o                         
  -8  18   3       6621.74       6257.63       170.84 o                         
  -7  18   3        264.47        206.98        45.00 o                         
  -6  18   3      14180.78      14084.72       209.68 o                         
  -5  18   3      28578.92      28428.18       351.68 o                         
  -4  18   3       9350.79       9467.21       146.25 o                         
  -3  18   3        549.21        471.50        77.86 o                         
  -2  18   3      13761.10      13576.35       174.20 o                         
  -1  18   3        989.30        857.71        79.15 o                         
   0  18   3       3243.33       3118.97        65.93 o                         
   1  18   3      15447.42      15648.05       202.20 o                         
   2  18   3        129.90        198.86        33.28 o                         
   3  18   3       2584.64       2486.49        71.16 o                         
   4  18   3      12179.13      11540.14       229.88 o                         
   5  18   3       3547.48       3540.96        91.54 o                         
   6  18   3         53.21         12.67        48.33 o                         
   7  18   3       4235.05       4436.40       145.12 o                         
  -8  19   3       3715.68       3520.76       196.81 o                         
  -7  19   3         82.73         84.55        38.90 o                         
  -6  19   3        219.17        336.39        43.24 o                         
  -5  19   3       2525.15       2489.57        76.06 o                         
  -4  19   3      11652.50      11789.94       172.38 o                         
  -3  19   3        194.47        180.45        25.59 o                         
  -2  19   3      11643.24      11966.89       208.63 o                         
  -1  19   3       1618.56       1692.36        66.06 o                         
   0  19   3      24023.65      24372.94       289.57 o                         
   1  19   3       9761.90       9167.55       135.57 o                         
   2  19   3       8294.26       8998.86       137.89 o                         
   3  19   3       5213.31       4781.70       100.02 o                         
   4  19   3      28476.15      28423.05       352.20 o                         
   5  19   3         83.09         85.10        48.12 o                         
   6  19   3       7042.50       6943.29       179.02 o                         
   7  19   3       5334.90       5986.90       168.41 o                         
  -8  20   3        102.38        297.35        89.85 o                         
  -7  20   3       3321.39       2943.74       117.73 o                         
  -6  20   3      12556.49      12459.92       263.13 o                         
  -5  20   3       9114.27       9155.40       252.43 o                         
  -4  20   3       3024.80       2857.99       101.67 o                         
  -3  20   3      22816.96      23460.03       366.24 o                         
  -2  20   3       1134.62       1236.28        62.92 o                         
  -1  20   3       8368.33       8330.33       198.95 o                         
   0  20   3      11989.50      11610.54       220.34 o                         
   1  20   3       3349.87       3558.72        75.55 o                         
   2  20   3       6947.81       6777.58       102.11 o                         
   3  20   3      11682.84      11470.28       175.05 o                         
   4  20   3        536.77        582.83        60.79 o                         
   5  20   3        999.25        945.17        93.06 o                         
   6  20   3       1135.21       1456.65        99.07 o                         
   7  20   3         13.00         30.86        55.07 o                         
  -7  21   3        697.08        722.39       112.31 o                         
  -6  21   3       3191.20       3101.83       116.36 o                         
  -5  21   3       3249.56       3109.32       112.08 o                         
  -4  21   3         22.12         47.75        37.01 o                         
  -3  21   3      34610.30      36255.02       529.68 o                         
  -2  21   3        542.10        513.75        77.01 o                         
  -1  21   3      10586.04      10625.90       192.05 o                         
   0  21   3        314.87        232.29        34.82 o                         
   1  21   3       5441.83       5359.09        96.99 o                         
   2  21   3       8837.20       8025.10       134.62 o                         
   3  21   3      27695.70      26446.56       460.72 o                         
   4  21   3       1708.38       1656.66        67.64 o                         
   5  21   3      11943.32      11532.09       237.64 o                         
   6  21   3         46.11         12.96        51.39 o                         
   7  21   3       2353.07       2086.95       228.90 o                         
  -7  22   3        333.39        356.18        61.25 o                         
  -6  22   3        746.57        692.37        79.15 o                         
  -5  22   3      12073.85      12243.98       236.78 o                         
  -4  22   3      18862.12      18941.58       318.30 o                         
  -3  22   3       1450.21       1547.78       141.19 o                         
  -2  22   3      14539.06      14528.97       248.21 o                         
  -1  22   3       1015.80        821.04        53.02 o                         
   0  22   3        747.78        824.05        96.27 o                         
   1  22   3       1343.56       1335.31        46.12 o                         
   2  22   3      12240.71      11980.45       152.89 o                         
   3  22   3       3027.95       2943.35        83.44 o                         
   4  22   3       1549.57       1505.19        66.09 o                         
   5  22   3        638.25        820.97        76.75 o                         
   6  22   3        436.27        395.77        66.29 o                         
   7  22   3       1374.20       1310.38        96.24 o                         
  -7  23   3        486.55        665.76        73.35 o                         
  -6  23   3        109.62        107.94        51.36 o                         
  -5  23   3          7.34         59.17        44.45 o                         
  -4  23   3      12929.03      13435.46       249.45 o                         
  -3  23   3       3039.51       3148.06       150.71 o                         
  -2  23   3      12586.45      12656.83       224.92 o                         
  -1  23   3        466.66        420.62        43.69 o                         
   0  23   3       1130.16       1320.23        67.39 o                         
   1  23   3          6.95         49.85        21.77 o                         
   2  23   3      46688.61      46956.66       485.98 o                         
   3  23   3       4709.21       4590.92       161.48 o                         
   4  23   3      28145.74      26576.31       340.29 o                         
   5  23   3       2781.17       2809.79       157.23 o                         
   6  23   3       4935.75       5138.53       217.03 o                         
   7  23   3        937.67        992.54        91.06 o                         
  -7  24   3       3707.61       3461.44       161.51 o                         
  -6  24   3       2804.63       2579.34       113.18 o                         
  -5  24   3       1995.85       1930.71        97.07 o                         
  -4  24   3       9719.84       9745.81       406.35 o                         
  -3  24   3      29026.93      29030.89       543.26 o                         
  -2  24   3       4291.09       3911.83       108.72 o                         
  -1  24   3       1599.50       1325.64        65.29 o                         
   0  24   3       1075.95       1115.92        51.62 o                         
   1  24   3       3486.90       3273.17        68.64 o                         
   2  24   3       5210.96       4888.70       107.76 o                         
   3  24   3       2331.98       2278.52        78.43 o                         
   4  24   3       1502.36       1367.64        88.53 o                         
   5  24   3        319.01        300.56        61.52 o                         
   6  24   3        180.51        225.63        62.43 o                         
  -7  25   3        859.90        966.19       122.90 o                         
  -6  25   3        302.43        225.40        57.52 o                         
  -5  25   3       2525.85       2477.52       105.84 o                         
  -4  25   3        361.71        446.68        56.48 o                         
  -3  25   3      25867.06      26310.62       410.21 o                         
  -2  25   3       1089.08        994.08        52.78 o                         
  -1  25   3       3454.76       3291.90        81.49 o                         
   0  25   3       1090.25       1019.19        52.11 o                         
   1  25   3       7082.57       7251.26       128.98 o                         
   2  25   3       1295.17       1163.12        49.30 o                         
   3  25   3      46942.01      46342.71       467.00 o                         
   4  25   3       1203.62       1099.97       193.49 o                         
   5  25   3       2283.83       2036.19       191.46 o                         
   6  25   3        420.02        293.57        69.39 o                         
  -6  26   3       2057.30       1817.64       104.08 o                         
  -5  26   3       2184.42       1926.62       106.96 o                         
  -4  26   3      16590.23      16711.39       294.53 o                         
  -3  26   3      17865.03      17541.19       358.32 o                         
  -2  26   3       5043.80       5023.23       152.10 o                         
  -1  26   3       4331.73       3845.73       123.58 o                         
   0  26   3       2079.29       1934.98        64.61 o                         
   1  26   3       4550.30       4575.79       100.94 o                         
   2  26   3      12772.90      12760.74       164.16 o                         
   3  26   3       2969.78       2622.18        75.34 o                         
   4  26   3        212.93        137.66        68.46 o                         
   5  26   3       3832.86       4031.17       163.65 o                         
   6  26   3         82.29         61.65        58.07 o                         
  -6  27   3       4091.36       4245.96       213.92 o                         
  -5  27   3        676.04        631.07       111.24 o                         
  -4  27   3       6852.08       5897.24       243.87 o                         
  -3  27   3        963.45        947.38        68.87 o                         
  -2  27   3      17893.13      17593.74       241.30 o                         
  -1  27   3        414.38        346.85        38.07 o                         
   0  27   3        715.13        860.92        76.42 o                         
   1  27   3       1382.54       1482.98       100.68 o                         
   2  27   3      34697.28      33477.79       350.98 o                         
   3  27   3         42.42         84.04        29.84 o                         
   4  27   3       9243.53       8527.05       199.48 o                         
   5  27   3        558.95        548.73        73.38 o                         
   6  27   3       3509.87       3146.85       135.74 o                         
  -6  28   3        107.41        158.30        83.43 o                         
  -5  28   3       8709.17       8233.07       295.21 o                         
  -4  28   3       6278.35       5822.36       246.01 o                         
  -3  28   3       6866.62       6774.32       260.99 o                         
  -2  28   3       9294.90       9700.37       312.33 o                         
  -1  28   3       1933.21       2106.78       104.82 o                         
   0  28   3         46.04         17.94        43.09 o                         
   1  28   3       8143.33       7655.75       181.22 o                         
   2  28   3       1186.67       1169.65        61.74 o                         
   3  28   3       3841.55       3739.19        99.56 o                         
   4  28   3       1739.35       1606.44        98.60 o                         
   5  28   3          4.08        -28.18        51.91 o                         
  -5  29   3       4028.53       4280.19       218.20 o                         
  -4  29   3         67.27         91.99        83.43 o                         
  -3  29   3       5148.43       5418.05       235.32 o                         
  -2  29   3        348.98        387.20        94.13 o                         
  -1  29   3       4524.81       4522.62       138.94 o                         
   0  29   3        144.00        209.17        51.78 o                         
   1  29   3      16175.07      15278.65       341.21 o                         
   2  29   3       5416.72       5048.39       200.02 o                         
   3  29   3      18072.65      17738.95       254.14 o                         
   4  29   3       1596.96       1692.10       102.03 o                         
   5  29   3       7676.61       6959.43       284.52 o                         
  -5  30   3        194.97        145.47        91.99 o                         
  -4  30   3       2938.75       2928.40       188.25 o                         
  -3  30   3      12761.90      13071.59       391.48 o                         
  -2  30   3        334.15        327.30        89.85 o                         
  -1  30   3       2401.83       2256.70       118.73 o                         
   0  30   3       2232.42       2119.36       108.03 o                         
   1  30   3        310.88        329.98        57.24 o                         
   2  30   3       1259.40       1330.68        88.63 o                         
   3  30   3        923.29        993.62       114.65 o                         
   4  30   3         65.96        113.56        53.89 o                         
   5  30   3       4150.94       4351.44       154.40 o                         
  -5  31   3       1197.84        827.88       117.66 o                         
  -4  31   3       5848.43       6070.51       256.71 o                         
  -3  31   3        250.56        286.66        94.13 o                         
  -2  31   3       1930.11       2160.42       160.44 o                         
  -1  31   3         83.44         84.73        49.85 o                         
   0  31   3      17361.12      17803.95       377.47 o                         
   1  31   3        667.94        695.81        73.07 o                         
   2  31   3       7875.71       7634.14       189.08 o                         
   3  31   3         85.39          2.61        49.78 o                         
   4  31   3       6325.61       6262.00       301.63 o                         
  -4  32   3       1664.57       1304.72       143.33 o                         
  -3  32   3         83.86        231.04        94.13 o                         
  -2  32   3      12894.60      13362.53       393.62 o                         
  -1  32   3       6166.98       6496.02       206.44 o                         
   0  32   3       5653.32       5571.85       162.56 o                         
   1  32   3       2216.73       2166.63       109.29 o                         
   2  32   3        529.36        520.29        73.80 o                         
   3  32   3        938.55        956.24       132.63 o                         
   4  32   3       3771.13       3982.32       141.78 o                         
  -4  33   3         88.46        -19.25        83.43 o                         
  -3  33   3        743.39        690.97       117.66 o                         
  -2  33   3         97.02        192.53        87.71 o                         
  -1  33   3      10912.68      11388.90       319.82 o                         
   0  33   3          5.85         40.77        50.52 o                         
   1  33   3      14462.79      14377.11       348.70 o                         
   2  33   3       3085.36       2941.41       428.81 o                         
   3  33   3        827.61        928.43       130.49 o                         
  -3  34   3       1259.98       1056.78       130.49 o                         
  -2  34   3       1042.59       1270.49       141.19 o                         
  -1  34   3      12009.13      12902.65       269.24 o                         
   0  34   3       5293.85       5683.35       326.23 o                         
   1  34   3         20.68        112.93        56.53 o                         
   2  34   3        639.50        466.53        69.36 o                         
   3  34   3       1074.05        981.91       132.63 o                         
  -3  35   3         91.21        104.82        87.71 o                         
  -2  35   3       1399.78       1144.28       134.77 o                         
  -1  35   3        213.39        166.86        81.29 o                         
   0  35   3      17576.94      19446.12       355.47 o                         
   1  35   3        898.40       1066.81        89.54 o                         
   2  35   3       1918.15       1569.43       164.72 o                         
  -2  36   3       3930.37       3974.27       218.20 o                         
  -1  36   3       2321.84       2492.00       175.42 o                         
   0  36   3       6919.96       7394.33       195.85 o                         
   1  36   3        653.34        789.55        81.93 o                         
  -8   0   4          1.98          6.42        68.46 o                         
  -6   0   4         37.37        207.51        59.90 o                         
  -4   0   4      43219.48      42644.34       455.57 o                         
  -2   0   4      13464.96      10717.47       166.21 o                         
   0   0   4      42150.49      42668.81       568.76 o                         
   2   0   4      36158.91      37755.83       731.62 o                         
   4   0   4      40687.33      41388.04       812.91 o                         
   6   0   4       8046.37       8256.20       166.31 o                         
   8   0   4      26149.34      27129.16       603.26 o                         
  -9   1   4       6707.86       6520.64       239.59 o                         
  -8   1   4        217.00        188.37        55.20 o                         
  -7   1   4       3500.02       3595.87       121.71 o                         
  -6   1   4      16311.04      15250.67       267.73 o                         
  -5   1   4      47718.53      47736.89       664.06 o                         
  -4   1   4      30230.69      31084.33       420.96 o                         
  -3   1   4       4585.07       5174.55        57.44 o                         
  -2   1   4       3276.79       3449.99        67.57 o                         
  -1   1   4       3131.86       3175.07        48.89 o                         
   0   1   4      21945.23      20333.14       204.56 o                         
   2   1   4      25197.83      27444.24       423.57 o                         
   3   1   4       3185.75       2845.16        81.29 o                         
   4   1   4       6001.90       5463.18       119.50 o                         
   5   1   4        278.56        214.55        54.55 o                         
   6   1   4        890.70        783.14        41.21 o                         
   7   1   4       4225.95       4404.34       124.73 o                         
   8   1   4       5215.39       5802.91       150.50 o                         
  -9   2   4        258.15        332.50        68.02 o                         
  -8   2   4        725.45        789.21       123.01 o                         
  -7   2   4          9.99         64.32        44.45 o                         
  -6   2   4        384.09        377.90        49.64 o                         
  -5   2   4      18071.13      18390.84       263.75 o                         
  -4   2   4       2295.29       2036.29        61.53 o                         
  -3   2   4       6445.62       7383.97        91.75 o                         
  -2   2   4       8906.53       7574.74        89.30 o                         
  -1   2   4       7349.45       8297.55       109.48 o                         
   0   2   4      24076.34      22014.04       219.25 o                         
   1   2   4      84573.07      80024.82      1039.05 o                         
   2   2   4       3702.26       3234.48        80.17 o                         
   3   2   4      20195.06      21327.33       317.66 o                         
   4   2   4        510.11        541.82        57.76 o                         
   5   2   4       8522.54       8385.76       387.20 o                         
   6   2   4         52.74         47.33        24.42 o                         
   7   2   4       9333.39       9741.36       254.46 o                         
   8   2   4        123.06        136.91        48.41 o                         
  -9   3   4       5535.93       5317.20       167.82 o                         
  -8   3   4       1960.58       1826.00       103.61 o                         
  -7   3   4        623.40        460.76        57.24 o                         
  -6   3   4      16437.54      16212.44       280.60 o                         
  -5   3   4      44870.61      45339.38       657.82 o                         
  -4   3   4      15430.00      15098.69       190.88 o                         
  -3   3   4       5668.98       6537.69       106.08 o                         
  -2   3   4       2989.18       3613.89        52.86 o                         
  -1   3   4      21861.33      22380.47       221.61 o                         
   0   3   4      42087.35      45195.02       651.76 o                         
   1   3   4       9293.56       9549.87       158.81 o                         
   2   3   4      23996.84      22663.91       329.00 o                         
   3   3   4      62730.53      62648.06       835.60 o                         
   4   3   4          4.90         53.71        27.95 o                         
   5   3   4        470.11        473.37        46.82 o                         
   6   3   4       9225.79       9314.76       128.30 o                         
   7   3   4       1683.47       1802.26        88.25 o                         
   8   3   4        415.97        410.02        65.25 o                         
  -9   4   4        400.88        448.88        72.18 o                         
  -8   4   4          0.30         44.66        49.14 o                         
  -7   4   4        110.79        225.42        49.85 o                         
  -6   4   4       1831.62       1859.39       102.68 o                         
  -5   4   4       1866.71       1718.95        51.10 o                         
  -4   4   4      12284.03      12709.66       166.87 o                         
  -3   4   4      22244.00      20629.80       244.86 o                         
  -2   4   4      10711.57      10433.38       130.83 o                         
  -1   4   4        268.34        206.58        16.14 o                         
   0   4   4      14698.57      16562.44       171.35 o                         
   1   4   4      24169.97      20688.09       299.50 o                         
   2   4   4      46367.59      44816.84       607.34 o                         
   3   4   4      16775.16      14583.55       232.89 o                         
   4   4   4      10937.05      10909.83       192.75 o                         
   5   4   4       5236.16       4585.61       176.49 o                         
   6   4   4      10882.55      11183.03       198.62 o                         
   7   4   4       1620.82       1588.55        73.36 o                         
   8   4   4      14580.24      15179.09       272.96 o                         
  -9   5   4        593.69        491.54        72.56 o                         
  -8   5   4       7819.78       6907.40       354.04 o                         
  -7   5   4      11903.31      11734.69       233.67 o                         
  -6   5   4      13555.84      13768.63       249.58 o                         
  -5   5   4       4912.01       4992.89        90.35 o                         
  -4   5   4      31752.02      32187.95       368.63 o                         
  -3   5   4      20036.79      18877.80       227.60 o                         
  -2   5   4      32854.31      33333.52       317.63 o                         
  -1   5   4       2172.41       3042.05        54.73 o                         
   0   5   4       6160.76       6615.77        93.56 o                         
   1   5   4      87613.55      86675.38      1125.27 o                         
   2   5   4      10249.81      10385.47       296.28 o                         
   3   5   4       3306.29       2536.32        76.29 o                         
   4   5   4      15994.47      15577.96       252.56 o                         
   5   5   4       5489.87       5765.70       131.50 o                         
   6   5   4        763.07        807.36        50.79 o                         
   7   5   4       5255.33       5249.78       112.30 o                         
   8   5   4       2797.17       3071.73       164.72 o                         
  -9   6   4        258.85        464.32        72.61 o                         
  -8   6   4        341.91        424.88        65.68 o                         
  -7   6   4        755.55        687.18        66.56 o                         
  -6   6   4       4176.70       4181.73       326.23 o                         
  -5   6   4        113.05        173.82        25.69 o                         
  -4   6   4        113.97         97.83        21.70 o                         
  -3   6   4       3035.26       2936.98        61.59 o                         
  -2   6   4      11603.58      10969.84       118.81 o                         
  -1   6   4      10608.16      10698.20       118.05 o                         
   0   6   4      52277.95      50391.63       470.81 o                         
   1   6   4       9993.01      11462.65       198.72 o                         
   2   6   4       1863.92       1550.86       100.54 o                         
   3   6   4      49714.81      49305.99       785.10 o                         
   4   6   4         82.19         26.54        32.09 o                         
   5   6   4      15630.04      16184.52       267.63 o                         
   6   6   4       5541.44       5837.01       115.82 o                         
   7   6   4      22857.98      23209.94       302.08 o                         
   8   6   4        601.82        620.38        96.27 o                         
  -9   7   4       9599.29       9228.48       218.26 o                         
  -8   7   4      10412.99      10828.65       232.10 o                         
  -7   7   4      14140.33      13698.63       379.61 o                         
  -6   7   4      17826.30      17138.85       448.17 o                         
  -5   7   4       6647.32       7066.04       115.56 o                         
  -4   7   4       5842.19       5591.17       132.60 o                         
  -3   7   4      59103.06      57043.95       887.41 o                         
  -2   7   4       3370.97       3505.39        59.90 o                         
  -1   7   4      17457.98      20181.53       202.38 o                         
   0   7   4      19988.86      22028.37       252.19 o                         
   1   7   4      27717.50      27614.43       489.89 o                         
   2   7   4       1938.94       1667.87        61.25 o                         
   3   7   4      22054.23      22204.10       331.23 o                         
   4   7   4       1441.30       1125.83       123.97 o                         
   5   7   4       7021.90       7445.42       154.78 o                         
   6   7   4      17212.93      17322.99       238.95 o                         
   7   7   4         18.36         57.17        35.94 o                         
   8   7   4         95.79        280.24        77.01 o                         
  -9   8   4        678.50        850.26        84.67 o                         
  -8   8   4         24.13        173.40        53.68 o                         
  -7   8   4       2775.75       2923.03       146.54 o                         
  -6   8   4       2490.18       2587.10        98.09 o                         
  -5   8   4       5199.46       5468.98       100.13 o                         
  -4   8   4          4.00        135.82        30.50 o                         
  -3   8   4       3540.79       2982.56        73.78 o                         
  -2   8   4      90490.95      91153.94       963.19 o                         
  -1   8   4       6799.71       6183.03        77.29 o                         
   0   8   4       2112.90       2970.04        51.56 o                         
   1   8   4      28024.11      29072.12       409.00 o                         
   2   8   4      25776.16      24933.24       362.28 o                         
   3   8   4       5747.80       5198.71       114.14 o                         
   4   8   4      15378.73      16222.70       263.09 o                         
   5   8   4       1201.09       1134.30        63.32 o                         
   6   8   4      23281.79      24558.30       314.67 o                         
   7   8   4       2422.26       2582.09        91.21 o                         
   8   8   4       5033.73       5328.41       216.06 o                         
  -9   9   4       1046.89        961.51       166.75 o                         
  -8   9   4      20060.98      20996.45       428.92 o                         
  -7   9   4      11759.18      11262.42       228.87 o                         
  -6   9   4       2556.32       2524.49        72.05 o                         
  -5   9   4        976.14       1004.91        49.24 o                         
  -4   9   4      24298.77      24902.04       298.80 o                         
  -3   9   4       4709.54       4892.63        84.87 o                         
  -2   9   4      68197.62      71785.83       767.57 o                         
  -1   9   4      34841.60      35436.29       338.16 o                         
   0   9   4        844.48       1048.81        29.88 o                         
   1   9   4      23297.65      24941.83       293.51 o                         
   2   9   4      26746.44      27482.78       394.81 o                         
   3   9   4        669.32        596.99        46.82 o                         
   4   9   4      15168.07      15611.39       255.52 o                         
   5   9   4       8821.56       8658.05       201.09 o                         
   6   9   4       6419.60       6825.04       129.33 o                         
   7   9   4       2044.82       1985.33        76.54 o                         
   8   9   4        435.65        498.44        91.99 o                         
  -9  10   4          6.62         88.56        55.99 o                         
  -8  10   4        206.55        305.59        60.51 o                         
  -7  10   4       3468.83       3643.58       123.11 o                         
  -6  10   4       3100.42       2863.84       171.35 o                         
  -5  10   4       1011.78        973.83        49.13 o                         
  -4  10   4       5314.16       4459.60        86.34 o                         
  -3  10   4      13504.88      13001.85       172.28 o                         
  -2  10   4       2981.86       2339.52        53.08 o                         
  -1  10   4      29419.60      28985.85       281.27 o                         
   0  10   4         39.65         55.52        21.92 o                         
   1  10   4       7000.20       8677.26       125.89 o                         
   2  10   4       6719.88       6289.94       126.30 o                         
   3  10   4      22870.70      22460.73       337.28 o                         
   4  10   4         20.34         59.36        29.80 o                         
   5  10   4      21539.31      22002.91       344.01 o                         
   6  10   4       7069.92       7388.86       145.81 o                         
   7  10   4       9173.20       9157.16       199.66 o                         
   8  10   4       1133.86       1150.70       124.08 o                         
  -8  11   4       3564.85       3572.60       174.35 o                         
  -7  11   4      29030.18      30122.73       601.13 o                         
  -6  11   4       2823.00       2663.30       220.38 o                         
  -5  11   4        101.20        225.43        32.58 o                         
  -4  11   4        277.32        431.07        56.73 o                         
  -3  11   4      57624.49      55769.61       610.01 o                         
  -2  11   4      19505.92      19376.81       235.11 o                         
  -1  11   4      22051.93      22958.12       228.18 o                         
   0  11   4       3165.54       2676.10        46.21 o                         
   1  11   4       2197.20       2121.37        43.49 o                         
   2  11   4         32.59         -0.21        23.41 o                         
   3  11   4        453.91        690.56        49.92 o                         
   4  11   4       7894.40       7693.67       155.61 o                         
   5  11   4      19159.83      19467.54       260.02 o                         
   6  11   4       1002.47       1085.14        60.69 o                         
   7  11   4        225.45        258.57        56.71 o                         
   8  11   4         43.12          0.00        70.59 o                         
  -8  12   4        761.77        869.85        78.89 o                         
  -7  12   4       1523.36       1656.76       187.18 o                         
  -6  12   4         18.63        111.12        44.40 o                         
  -5  12   4       1165.72       1034.25        51.34 o                         
  -4  12   4         19.03         69.52        24.14 o                         
  -3  12   4       1667.44       1696.76        50.85 o                         
  -2  12   4      24598.05      24883.69       291.66 o                         
  -1  12   4       8911.71       8971.39       103.08 o                         
   0  12   4      10809.79      10772.50       121.27 o                         
   1  12   4       2546.82       2194.86        44.03 o                         
   2  12   4       3389.49       4067.14        99.07 o                         
   3  12   4       8840.09       8162.72       157.23 o                         
   4  12   4      32642.40      33951.93       870.56 o                         
   5  12   4        573.42        710.96        69.76 o                         
   6  12   4      22876.92      22791.59       299.49 o                         
   7  12   4       4838.13       5178.10       151.24 o                         
   8  12   4       3638.35       3216.98       177.56 o                         
  -8  13   4      20418.43      20717.49       360.37 o                         
  -7  13   4       2704.79       2756.21       247.08 o                         
  -6  13   4      12793.75      12149.45       182.43 o                         
  -5  13   4       2351.49       2257.53        69.36 o                         
  -4  13   4       5887.74       6124.29       119.43 o                         
  -3  13   4         31.36         84.23        22.97 o                         
  -2  13   4      52154.82      53076.11       773.51 o                         
  -1  13   4      26635.77      25351.45       250.37 o                         
   0  13   4      30832.92      31599.67       306.63 o                         
   1  13   4      19003.37      17942.15       189.22 o                         
   2  13   4       1411.94       1859.33        70.59 o                         
   3  13   4       4845.91       4637.98       112.50 o                         
   4  13   4      14796.59      14693.50       247.15 o                         
   5  13   4        213.48        250.13        42.39 o                         
   6  13   4       8973.79       9979.55       215.50 o                         
   7  13   4        195.75        136.72        51.36 o                         
   8  13   4         80.75        166.86        81.29 o                         
  -8  14   4          5.11        104.58        52.36 o                         
  -7  14   4        923.02        914.96        85.57 o                         
  -6  14   4        647.56        596.66        46.26 o                         
  -5  14   4        878.18        930.53        50.92 o                         
  -4  14   4        123.17        180.97        29.31 o                         
  -3  14   4       6767.09       7155.98       184.84 o                         
  -2  14   4      23370.15      23370.88       276.93 o                         
  -1  14   4      32002.16      32390.71       312.54 o                         
   0  14   4        412.72        224.32        17.06 o                         
   1  14   4       7908.05       7960.15        99.18 o                         
   2  14   4       7932.83       7317.49       256.60 o                         
   3  14   4       3960.66       4247.28       117.66 o                         
   4  14   4       1945.98       2165.70        81.52 o                         
   5  14   4      36220.53      35678.59       430.91 o                         
   6  14   4        553.43        537.69        49.48 o                         
   7  14   4       3008.41       2716.67       183.97 o                         
   8  14   4        157.83        158.30        81.29 o                         
  -8  15   4        687.81        562.72        70.66 o                         
  -7  15   4      14557.93      14145.33       266.02 o                         
  -6  15   4        371.33        362.80        42.32 o                         
  -5  15   4      12195.80      12547.73       183.92 o                         
  -4  15   4       1699.53       1737.39        60.28 o                         
  -3  15   4      17393.26      18392.97       233.05 o                         
  -2  15   4      16267.80      16206.16       314.27 o                         
  -1  15   4      70828.01      70152.21       646.71 o                         
   0  15   4       1253.09       1393.32        32.18 o                         
   1  15   4       7275.39       7821.64        97.24 o                         
   2  15   4        240.47        255.49        34.79 o                         
   3  15   4      12081.96      12753.25       220.83 o                         
   4  15   4      20957.89      20470.12       367.84 o                         
   5  15   4      14874.76      14706.22       214.72 o                         
   6  15   4       2345.09       2350.36       110.15 o                         
   7  15   4       2173.67       2067.59       117.66 o                         
   8  15   4        309.94        234.51        64.17 o                         
  -8  16   4       1341.07       1330.35       183.97 o                         
  -7  16   4       1221.30       1462.63        99.47 o                         
  -6  16   4         59.37         89.07        33.99 o                         
  -5  16   4        767.31        821.63        49.68 o                         
  -4  16   4       9652.40       9811.07       150.37 o                         
  -3  16   4      12296.27      12426.17       171.64 o                         
  -2  16   4        738.26        911.71        56.06 o                         
  -1  16   4         68.55        152.61        25.84 o                         
   0  16   4      42916.02      41919.66       398.69 o                         
   1  16   4       1188.81       1043.90        31.01 o                         
   2  16   4        779.07       1019.09        48.86 o                         
   3  16   4      12623.27      12417.87       216.97 o                         
   4  16   4      26515.49      25912.57      1014.96 o                         
   5  16   4       6828.43       6459.36       265.61 o                         
   6  16   4       9701.86      10014.18       218.26 o                         
   7  16   4        191.54        129.79        56.95 o                         
  -8  17   4       9044.73       8530.12       202.09 o                         
  -7  17   4         32.86         79.15        36.55 o                         
  -6  17   4      24340.91      24451.74       315.21 o                         
  -5  17   4       1361.32       1380.39        63.19 o                         
  -4  17   4      10437.02      10977.41       163.85 o                         
  -3  17   4       9676.53       9495.13       188.04 o                         
  -2  17   4      14206.59      14532.18       187.68 o                         
  -1  17   4       4619.38       4676.21        63.78 o                         
   0  17   4      33489.20      33533.14       385.69 o                         
   1  17   4       1454.96       1263.25        33.68 o                         
   2  17   4       1940.34       2227.68        65.04 o                         
   3  17   4      22229.73      21401.01       332.75 o                         
   4  17   4       4803.64       4403.62       111.28 o                         
   5  17   4        334.65        458.86        45.16 o                         
   6  17   4       1966.17       1740.39       242.80 o                         
   7  17   4        598.94        748.70        78.62 o                         
  -8  18   4        758.09        922.01       124.08 o                         
  -7  18   4        109.37        102.53        38.32 o                         
  -6  18   4       3452.54       3810.27       113.28 o                         
  -5  18   4        513.00        665.57        47.58 o                         
  -4  18   4      10289.78      10147.60       155.48 o                         
  -3  18   4         45.43         30.08        22.59 o                         
  -2  18   4       1918.09       2091.10        57.40 o                         
  -1  18   4       7700.56       7798.54       217.13 o                         
   0  18   4       1014.27       1109.97        48.34 o                         
   1  18   4      21207.61      21634.17       297.48 o                         
   2  18   4        424.41        428.23        36.89 o                         
   3  18   4       2611.07       2617.87       115.52 o                         
   4  18   4      22015.18      22132.64       292.01 o                         
   5  18   4      19384.08      19533.72       268.29 o                         
   6  18   4          6.65        -11.77        48.41 o                         
   7  18   4       8806.75       9282.93       219.09 o                         
  -8  19   4       2103.94       2068.43       169.00 o                         
  -7  19   4       6558.53       5794.29       224.62 o                         
  -6  19   4          0.75         34.89        43.79 o                         
  -5  19   4      36203.31      36703.45       544.50 o                         
  -4  19   4       6240.72       6315.98       179.70 o                         
  -3  19   4       1028.15        957.44        74.87 o                         
  -2  19   4       2650.55       2509.10        86.86 o                         
  -1  19   4      39501.33      40460.91       925.11 o                         
   0  19   4       4187.49       3725.52        77.08 o                         
   1  19   4      11517.70      11174.10       161.66 o                         
   2  19   4       4046.28       3495.19        79.79 o                         
   3  19   4       8853.53       8259.73       216.06 o                         
   4  19   4        280.93        321.78        42.83 o                         
   5  19   4       1127.81       1287.98        91.86 o                         
   6  19   4        653.52        679.42        74.77 o                         
   7  19   4       4413.28       4384.03       152.42 o                         
  -7  20   4        699.03        826.80       134.77 o                         
  -6  20   4       2688.89       2890.91       125.15 o                         
  -5  20   4       1784.69       1816.89        92.95 o                         
  -4  20   4       2150.70       2346.00        95.33 o                         
  -3  20   4      19306.99      19540.86       319.82 o                         
  -2  20   4       2735.33       2633.70       139.05 o                         
  -1  20   4        204.88        287.27        40.75 o                         
   0  20   4      14694.46      14766.50       196.40 o                         
   1  20   4       1558.06       1588.03        55.09 o                         
   2  20   4      10486.20      10405.95       157.59 o                         
   3  20   4      13285.39      12922.05       230.65 o                         
   4  20   4       5030.08       4924.00       110.47 o                         
   5  20   4       2647.57       2380.41        82.42 o                         
   6  20   4       7450.34       7896.02       197.19 o                         
   7  20   4        116.49        196.47        67.39 o                         
  -7  21   4          7.65         75.50        51.16 o                         
  -6  21   4      14383.67      14828.66       277.55 o                         
  -5  21   4        129.74        155.69        46.77 o                         
  -4  21   4      23745.34      23367.27       375.24 o                         
  -3  21   4      11672.71      11181.21       492.02 o                         
  -2  21   4       7211.37       7400.54       158.04 o                         
  -1  21   4       7494.30       7244.09       154.59 o                         
   0  21   4      31277.16      32218.42       518.39 o                         
   1  21   4      10135.24      10100.13       150.98 o                         
   2  21   4      17738.41      16906.35       226.78 o                         
   3  21   4        310.50        309.01        40.01 o                         
   4  21   4       3740.79       3511.62       188.95 o                         
   5  21   4         22.85         60.29        49.30 o                         
   6  21   4       2164.84       2182.07       113.89 o                         
   7  21   4        182.85        120.24        62.11 o                         
  -7  22   4       1263.50       1306.63       183.97 o                         
  -6  22   4        584.91        711.98        71.05 o                         
  -5  22   4       3616.96       3427.57       117.53 o                         
  -4  22   4       7053.18       7180.10       429.88 o                         
  -3  22   4       2026.18       1830.24        83.78 o                         
  -2  22   4        879.01        908.63       150.82 o                         
  -1  22   4       3405.98       3301.56        99.20 o                         
   0  22   4       3691.97       3865.46        80.95 o                         
   1  22   4      16531.77      16598.87       220.67 o                         
   2  22   4       6047.85       5373.97       197.75 o                         
   3  22   4      16808.57      16826.30       204.56 o                         
   4  22   4      10165.56       9937.02       168.19 o                         
   5  22   4        166.63         61.67        50.87 o                         
   6  22   4       1011.67        826.17       116.59 o                         
  -7  23   4       8139.07       7663.49       189.73 o                         
  -6  23   4          4.42         37.44        48.41 o                         
  -5  23   4      25509.35      25901.82       416.39 o                         
  -4  23   4       2737.66       2638.37       178.63 o                         
  -3  23   4      19733.77      20511.63       337.38 o                         
  -2  23   4         59.59         51.34        34.82 o                         
  -1  23   4        383.77        484.88        49.78 o                         
   0  23   4        488.57        526.49        49.32 o                         
   1  23   4      33626.47      33009.77       389.87 o                         
   2  23   4       3582.42       3720.84        87.89 o                         
   3  23   4       5554.46       5409.57        98.24 o                         
   4  23   4         53.68         66.25        35.57 o                         
   5  23   4         67.91         99.56        60.97 o                         
   6  23   4        100.01        130.49        59.60 o                         
  -7  24   4         19.78         58.27        53.56 o                         
  -6  24   4       1414.95       1411.63        92.80 o                         
  -5  24   4        922.76        942.52        75.84 o                         
  -4  24   4        139.98        171.73        63.11 o                         
  -3  24   4       1928.57       1985.54       129.42 o                         
  -2  24   4       4304.82       4206.41       124.08 o                         
  -1  24   4        322.36        394.49        50.27 o                         
   0  24   4         43.12         59.72        34.00 o                         
   1  24   4       7001.54       6715.83       117.65 o                         
   2  24   4      30102.19      29609.80       473.01 o                         
   3  24   4       5628.47       5389.10        99.48 o                         
   4  24   4        775.02        683.79        54.19 o                         
   5  24   4       1682.39       1389.64        94.55 o                         
   6  24   4       6541.92       6827.53       189.08 o                         
  -6  25   4       9427.69       9199.31       210.11 o                         
  -5  25   4        454.18        465.24        62.11 o                         
  -4  25   4      29313.73      30059.08       618.24 o                         
  -3  25   4         55.22         93.38        40.75 o                         
  -2  25   4       4995.33       5162.22       133.70 o                         
  -1  25   4       1191.83       1332.57       114.45 o                         
   0  25   4       9171.93       9204.77       183.27 o                         
   1  25   4       1782.61       1864.44        94.61 o                         
   2  25   4      28565.40      28326.42       306.94 o                         
   3  25   4       1869.88       1863.55       125.36 o                         
   4  25   4        157.68         93.78        37.74 o                         
   5  25   4        340.92        284.28        63.05 o                         
   6  25   4       3095.63       3459.19       312.22 o                         
  -6  26   4       5637.40       6410.17       174.32 o                         
  -5  26   4       1988.10       1880.80       224.62 o                         
  -4  26   4        282.34        230.28        50.87 o                         
  -3  26   4       2944.80       3087.32       108.90 o                         
  -2  26   4       3072.94       2945.76       141.19 o                         
  -1  26   4        513.38        519.07        52.90 o                         
   0  26   4       3042.25       3165.90       100.66 o                         
   1  26   4       5221.31       5133.89        92.08 o                         
   2  26   4      12947.52      12902.62       169.61 o                         
   3  26   4      13393.06      13380.65       176.54 o                         
   4  26   4         71.03         64.66        32.22 o                         
   5  26   4        240.39        143.49        58.47 o                         
   6  26   4       3007.98       3150.78       140.41 o                         
  -6  27   4        676.54        750.07        79.79 o                         
  -5  27   4       9807.31       9535.76       387.10 o                         
  -4  27   4        161.32        187.91        49.78 o                         
  -3  27   4      23344.61      24118.01       766.81 o                         
  -2  27   4        273.24        295.20        54.55 o                         
  -1  27   4       1148.02       1092.65        70.77 o                         
   0  27   4       2883.12       2650.55        80.57 o                         
   1  27   4      30656.45      31278.12       330.46 o                         
   2  27   4        256.33        249.48        34.38 o                         
   3  27   4       6175.22       6264.34       127.52 o                         
   4  27   4         20.77         22.49        37.56 o                         
   5  27   4       2217.02       1987.58       115.04 o                         
  -5  28   4        751.68        690.97       113.38 o                         
  -4  28   4       3752.24       3786.02       205.37 o                         
  -3  28   4        325.87        373.74        57.55 o                         
  -2  28   4       1510.34       1520.20        82.60 o                         
  -1  28   4       3929.21       3636.78        93.36 o                         
   0  28   4       2079.55       1844.09        88.68 o                         
   1  28   4      10221.97       9736.07       164.04 o                         
   2  28   4       6868.75       6993.13       115.10 o                         
   3  28   4       2243.22       2182.67        72.19 o                         
   4  28   4       3036.51       2553.54       116.00 o                         
   5  28   4       1387.55       1173.11        94.98 o                         
  -5  29   4       1062.79       1142.14       139.05 o                         
  -4  29   4      12571.32      12209.48       376.51 o                         
  -3  29   4       5247.89       5193.64       231.04 o                         
  -2  29   4       8305.71       8079.04       288.80 o                         
  -1  29   4       2381.85       2142.15       163.65 o                         
   0  29   4       4350.30       4181.52       139.14 o                         
   1  29   4         42.11         30.02        71.66 o                         
   2  29   4      10086.43      10042.03       429.40 o                         
   3  29   4        452.83        475.43        52.08 o                         
   4  29   4       1219.30       1053.81        91.88 o                         
   5  29   4         87.52        144.13        61.14 o                         
  -5  30   4        206.94        350.83       102.68 o                         
  -4  30   4        173.99        361.53        96.27 o                         
  -3  30   4       1915.04       2079.12       162.58 o                         
  -2  30   4       2140.87       2186.09       166.86 o                         
  -1  30   4        230.48        230.53        55.20 o                         
   0  30   4       6731.77       6638.51       328.37 o                         
   1  30   4       2635.67       2514.90       115.12 o                         
   2  30   4       7228.43       6917.71       143.69 o                         
   3  30   4       2918.37       2856.10        93.99 o                         
   4  30   4        266.65        256.99        62.19 o                         
  -4  31   4       1181.85       1343.23       151.89 o                         
  -3  31   4       8532.93       8538.98       308.05 o                         
  -2  31   4       1110.48        949.82       121.94 o                         
  -1  31   4      15212.11      15121.98       504.86 o                         
   0  31   4       1112.12       1221.15       372.12 o                         
   1  31   4       1809.28       1920.70       111.45 o                         
   2  31   4       2203.45       2250.37       111.78 o                         
   3  31   4       7434.80       7109.45       145.38 o                         
   4  31   4        590.39        420.92        70.32 o                         
  -4  32   4       3333.76       3559.26       213.92 o                         
  -3  32   4        392.13        188.25        94.13 o                         
  -2  32   4        866.87        943.40       126.21 o                         
  -1  32   4       7770.06       7898.19       195.85 o                         
   0  32   4       2794.35       2586.10       120.90 o                         
   1  32   4       5492.87       5443.40       163.18 o                         
   2  32   4        523.54        403.33        85.57 o                         
   3  32   4        527.27        359.23        59.03 o                         
  -3  33   4       2469.12       2449.21       183.97 o                         
  -2  33   4      13639.18      13298.35       400.04 o                         
  -1  33   4       1035.99       1148.56       130.49 o                         
   0  33   4      10394.42      10404.65       234.46 o                         
   1  33   4        156.83        138.62        54.99 o                         
   2  33   4       1211.77        932.49        84.80 o                         
   3  33   4        517.00        447.10       111.24 o                         
  -3  34   4       2117.84       2406.43       183.97 o                         
  -2  34   4        197.88        156.16        87.71 o                         
  -1  34   4       2742.92       2791.49       181.84 o                         
   0  34   4       8654.34       8496.84       210.24 o                         
   1  34   4        581.14        538.33        71.85 o                         
   2  34   4        413.68        294.77        63.74 o                         
  -2  35   4        442.06        278.10        98.40 o                         
  -1  35   4      17657.57      19480.11       511.28 o                         
   0  35   4         49.14        107.68        57.87 o                         
   1  35   4         81.57        129.74       104.82 o                         
  -9   0   5       5643.08       5343.39       235.32 o                         
  -7   0   5      21869.92      22295.13       526.25 o                         
  -5   0   5      86575.82      89115.91      1674.81 o                         
  -3   0   5        922.10       1680.94        53.96 o                         
  -1   0   5      90769.41      89408.69      1157.03 o                         
   1   0   5      51307.37      54456.96       729.11 o                         
   3   0   5       4247.65       4528.34       154.03 o                         
   5   0   5       2597.93       3048.20       139.05 o                         
   7   0   5      16300.30      17107.91       419.29 o                         
  -9   1   5          3.33        -19.25        55.97 o                         
  -8   1   5        611.79        627.26        72.61 o                         
  -7   1   5         12.46         74.23        45.30 o                         
  -6   1   5        168.20        377.98        96.27 o                         
  -5   1   5       1047.97       1337.62        69.53 o                         
  -4   1   5       1959.26       1847.40        36.25 o                         
  -3   1   5        493.56        476.90        23.77 o                         
  -2   1   5       4473.66       4039.18        61.01 o                         
  -1   1   5       6234.84       6634.78        86.08 o                         
   0   1   5      11445.23      10690.90       123.81 o                         
   1   1   5      21224.88      21375.29       222.48 o                         
   2   1   5       5379.55       5748.18       120.25 o                         
   3   1   5        122.67         81.29        28.74 o                         
   4   1   5        634.12        578.39        49.14 o                         
   5   1   5      18606.70      19344.38       607.54 o                         
   6   1   5       9237.27       9500.39       213.82 o                         
   7   1   5       3399.60       3123.80       191.35 o                         
   8   1   5       8960.37       9839.85       617.06 o                         
  -9   2   5          8.75         26.94        55.72 o                         
  -8   2   5       2988.71       2671.13       120.25 o                         
  -7   2   5       1489.25       1495.45        88.48 o                         
  -6   2   5      59346.87      61765.00       854.50 o                         
  -5   2   5       1308.56       1241.11        71.05 o                         
  -4   2   5      18915.83      18910.51       254.76 o                         
  -3   2   5       1434.39       1489.47        59.20 o                         
  -2   2   5      12110.94      13552.98       147.71 o                         
  -1   2   5       1939.45       1653.27        38.42 o                         
   0   2   5     104853.73     102212.00       932.86 o                         
   1   2   5        135.21        223.55        21.53 o                         
   2   2   5      22285.20      22045.49       329.76 o                         
   3   2   5       4932.60       4508.38       108.88 o                         
   4   2   5       9840.69      10305.51       272.75 o                         
   5   2   5         62.12         71.87        47.06 o                         
   6   2   5      12713.32      12314.59       228.40 o                         
   7   2   5        530.86        629.30        67.39 o                         
   8   2   5       8262.17       8571.32       192.04 o                         
  -9   3   5        819.92        965.26        89.21 o                         
  -8   3   5        305.97        438.56        68.71 o                         
  -7   3   5         43.39        204.20        51.36 o                         
  -6   3   5        368.70        530.92        56.59 o                         
  -5   3   5       2534.20       2355.31        64.49 o                         
  -4   3   5        985.65        847.76        38.72 o                         
  -3   3   5       7783.84       8011.53        96.69 o                         
  -2   3   5       2007.30       2507.67        58.36 o                         
  -1   3   5          4.26         16.00        13.55 o                         
   0   3   5      59043.58      55566.70       521.96 o                         
   1   3   5      18305.81      17453.03       188.22 o                         
   2   3   5        752.46        405.73        37.82 o                         
   3   3   5      23224.65      23328.91       697.39 o                         
   4   3   5       6292.55       6112.73       135.38 o                         
   5   3   5        278.94        322.21        46.82 o                         
   6   3   5      12934.14      12928.47       237.47 o                         
   7   3   5       8613.53       8726.06       189.07 o                         
   8   3   5       1870.30       1770.37       126.22 o                         
  -9   4   5       3674.84       3351.45       149.64 o                         
  -8   4   5        140.39        198.14        58.22 o                         
  -7   4   5      18555.48      18587.42       859.87 o                         
  -6   4   5       3345.19       3304.04       132.53 o                         
  -5   4   5      35113.58      35280.94       406.99 o                         
  -4   4   5       3991.72       4013.78        77.31 o                         
  -3   4   5       8139.81       9018.33        90.01 o                         
  -2   4   5       1670.20       1424.14        35.23 o                         
  -1   4   5      55210.77      55741.49       521.41 o                         
   0   4   5        122.84        142.36        18.38 o                         
   1   4   5      62846.09      65148.75       695.11 o                         
   2   4   5        984.07        963.03        69.53 o                         
   3   4   5       7721.53       7981.53       154.27 o                         
   4   4   5        379.12        344.38        53.48 o                         
   5   4   5       9345.84       8966.64       273.82 o                         
   6   4   5       5954.76       6014.69       232.11 o                         
   7   4   5      12002.41      13178.84       293.52 o                         
   8   4   5       5176.55       5885.47       159.45 o                         
  -9   5   5         14.72        -14.51        52.17 o                         
  -8   5   5       2970.62       3429.54       131.60 o                         
  -7   5   5        501.19        609.52        68.46 o                         
  -6   5   5       2139.94       2144.24        93.79 o                         
  -5   5   5       1355.39       1411.82        55.43 o                         
  -4   5   5       3121.72       3093.54        68.69 o                         
  -3   5   5       2090.14       2143.29        55.05 o                         
  -2   5   5       2169.10       2231.20        43.71 o                         
  -1   5   5      18785.64      18024.09       252.21 o                         
   0   5   5        775.40        508.02        34.27 o                         
   1   5   5        653.11        729.15        32.01 o                         
   2   5   5      48051.38      45600.56       624.73 o                         
   3   5   5         43.46        101.83        47.06 o                         
   4   5   5        583.98        713.94        53.68 o                         
   5   5   5      26040.48      26298.66       402.34 o                         
   6   5   5       2147.22       2205.22        91.43 o                         
   7   5   5       5413.33       5270.83       117.13 o                         
   8   5   5       6431.79       6482.51       167.02 o                         
  -9   6   5        600.79        567.18        75.45 o                         
  -8   6   5      22044.59      21267.87       966.83 o                         
  -7   6   5        590.91        494.97        61.96 o                         
  -6   6   5      16870.53      16289.23       439.51 o                         
  -5   6   5       9380.02       8871.26       135.04 o                         
  -4   6   5      39780.71      39821.99       459.72 o                         
  -3   6   5        184.41        341.09        28.80 o                         
  -2   6   5      28745.43      28587.22       280.70 o                         
  -1   6   5        343.88        258.84        20.46 o                         
   0   6   5      27698.70      27810.59       321.74 o                         
   1   6   5        156.94        275.35        28.72 o                         
   2   6   5      28603.41      29531.31       425.06 o                         
   3   6   5       8983.34       8074.08       156.56 o                         
   4   6   5       2502.76       2607.54       166.86 o                         
   5   6   5       1364.62       1179.79        71.84 o                         
   6   6   5       9881.63      10122.40       202.63 o                         
   7   6   5        203.57        227.57        41.49 o                         
   8   6   5         88.63        130.49        74.87 o                         
  -8   7   5         43.24        213.58        56.71 o                         
  -7   7   5        829.20        868.44        71.84 o                         
  -6   7   5        479.86        544.21        58.11 o                         
  -5   7   5        144.45         92.27        33.21 o                         
  -4   7   5       1502.18       1432.41        52.79 o                         
  -3   7   5       1274.49       1304.39        46.03 o                         
  -2   7   5      15416.35      15065.39       160.72 o                         
  -1   7   5       4253.88       3599.01        57.69 o                         
   0   7   5       7475.65       7171.17        93.21 o                         
   1   7   5       1514.83       1362.39        44.55 o                         
   2   7   5       1180.43       1489.21        63.53 o                         
   3   7   5      24461.62      23132.63       350.16 o                         
   4   7   5      15209.40      15212.83       255.59 o                         
   5   7   5       2007.21       2039.35        86.50 o                         
   6   7   5      11606.04      11792.93       237.35 o                         
   7   7   5       7671.53       8130.08       150.09 o                         
   8   7   5       1472.34       1873.76       149.75 o                         
  -8   8   5         94.42        192.76        57.24 o                         
  -7   8   5      17414.40      17146.61       304.66 o                         
  -6   8   5         16.32         62.04        38.55 o                         
  -5   8   5       2032.66       2231.21        66.10 o                         
  -4   8   5       5657.93       5730.54       127.10 o                         
  -3   8   5      92009.05      92452.61       984.21 o                         
  -2   8   5        597.35        579.90        25.94 o                         
  -1   8   5      19097.69      21260.07       217.57 o                         
   0   8   5        103.94        126.22        16.91 o                         
   1   8   5      24394.53      24191.78       282.19 o                         
   2   8   5      19412.18      20067.14       325.06 o                         
   3   8   5      19677.83      20050.53       312.34 o                         
   4   8   5        749.74        888.04       141.19 o                         
   5   8   5      21857.19      21093.04       337.16 o                         
   6   8   5        172.95        144.07        38.03 o                         
   7   8   5       1323.99       1317.21        68.40 o                         
   8   8   5       2529.19       2502.69       162.58 o                         
  -8   9   5       2158.01       2285.38       114.49 o                         
  -7   9   5       2677.97       2666.46       109.47 o                         
  -6   9   5         16.90         41.19        41.41 o                         
  -5   9   5       1107.87        961.14        48.35 o                         
  -4   9   5       5179.29       5194.64        96.05 o                         
  -3   9   5       6668.88       7172.03       112.85 o                         
  -2   9   5        906.57        855.94        32.11 o                         
  -1   9   5      29649.79      29586.98       291.09 o                         
   0   9   5       4314.17       3771.95        60.97 o                         
   1   9   5       2669.30       3467.63        96.75 o                         
   2   9   5      20288.33      18776.50       293.45 o                         
   3   9   5      18313.00      17758.30       284.37 o                         
   4   9   5       3918.82       3711.93       104.93 o                         
   5   9   5       7591.35       8039.04       168.41 o                         
   6   9   5         24.84         39.11        33.97 o                         
   7   9   5       8724.81       8869.22       198.35 o                         
   8   9   5       1898.97       1794.61       145.47 o                         
  -8  10   5      17755.02      17503.70       319.86 o                         
  -7  10   5       2767.96       2653.17       109.93 o                         
  -6  10   5       1632.47       1575.42       101.08 o                         
  -5  10   5       1421.48       1495.26        57.22 o                         
  -4  10   5      35541.16      34962.05       405.06 o                         
  -3  10   5      17511.96      17072.53       216.64 o                         
  -2  10   5      66501.46      67405.16       623.58 o                         
  -1  10   5       1865.80       1641.73        38.49 o                         
   0  10   5       3773.28       4430.39        67.18 o                         
   1  10   5       3863.79       3659.71        79.35 o                         
   2  10   5      40686.92      40352.66       623.59 o                         
   3  10   5        715.03        761.42        71.66 o                         
   4  10   5      29458.82      31247.71       674.82 o                         
   5  10   5         12.41         -8.60        34.38 o                         
   6  10   5       3280.80       3200.84        93.15 o                         
   7  10   5         72.86        126.02        39.86 o                         
   8  10   5        399.99        323.02        89.85 o                         
  -8  11   5         64.51        355.13        70.59 o                         
  -7  11   5        634.41        600.17        64.83 o                         
  -6  11   5        978.38       1071.80        87.19 o                         
  -5  11   5        410.61        417.56        44.78 o                         
  -4  11   5       1387.41       1411.45        53.62 o                         
  -3  11   5       1832.18       1859.08        55.91 o                         
  -2  11   5      17762.83      17251.79       179.96 o                         
  -1  11   5         57.75        124.64        17.02 o                         
   0  11   5       1602.30       1123.93        34.37 o                         
   1  11   5       6095.25       6341.28        95.41 o                         
   2  11   5      15231.35      14847.72       244.29 o                         
   3  11   5       4006.20       3847.58       104.34 o                         
   4  11   5      20521.37      20562.01       326.69 o                         
   5  11   5       2297.05       2319.29        91.43 o                         
   6  11   5       7354.63       7224.36       139.27 o                         
   7  11   5        302.86        274.64        48.09 o                         
   8  11   5       5549.77       5157.27       220.34 o                         
  -8  12   5       3864.44       3818.90       137.25 o                         
  -7  12   5       9758.94       8879.25       198.95 o                         
  -6  12   5        178.37        155.36        34.12 o                         
  -5  12   5       9051.79       8816.53       142.64 o                         
  -4  12   5       7537.03       7263.35       120.40 o                         
  -3  12   5      76044.55      75458.27      1302.84 o                         
  -2  12   5       6752.18       6744.37        85.84 o                         
  -1  12   5      24421.99      25275.12       253.49 o                         
   0  12   5        348.95        506.94        29.33 o                         
   1  12   5       1051.48       1291.88        38.54 o                         
   2  12   5       5106.53       4694.94       146.54 o                         
   3  12   5      34801.40      34817.78       501.45 o                         
   4  12   5        185.64        300.92        44.45 o                         
   5  12   5       8396.11       8404.61       176.10 o                         
   6  12   5       3735.85       3771.30       100.74 o                         
   7  12   5        390.15        502.33        93.06 o                         
  -8  13   5        261.15        377.14        66.09 o                         
  -7  13   5        606.25        740.65        72.73 o                         
  -6  13   5       1323.38       1364.33        61.75 o                         
  -5  13   5        404.07        409.17        38.13 o                         
  -4  13   5       1658.08       1645.81        58.71 o                         
  -3  13   5       4918.30       5234.08        95.22 o                         
  -2  13   5        631.42        597.32        69.47 o                         
  -1  13   5       1284.46       1272.18        34.61 o                         
   0  13   5       4542.89       4140.21        64.71 o                         
   1  13   5       1131.55       1412.73        39.74 o                         
   2  13   5        944.04        797.75        88.19 o                         
   3  13   5      29001.16      28743.22       427.33 o                         
   4  13   5      10646.82      10443.00       198.88 o                         
   5  13   5       4899.07       5347.27       166.75 o                         
   6  13   5       1310.76       1174.22        65.81 o                         
   7  13   5       2277.18       2300.68       115.36 o                         
  -8  14   5       7025.73       6513.55       188.25 o                         
  -7  14   5       2958.23       2796.79       112.97 o                         
  -6  14   5       3023.67       2851.21        81.77 o                         
  -5  14   5         61.04        101.39        30.83 o                         
  -4  14   5      32804.67      32932.20       705.29 o                         
  -3  14   5       7687.57       7281.80       117.49 o                         
  -2  14   5      51708.38      52151.93       576.23 o                         
  -1  14   5       2121.58       2161.92        43.30 o                         
   0  14   5       3947.80       4179.04        64.72 o                         
   1  14   5       9782.77       9634.68       119.08 o                         
   2  14   5      11316.93      10978.25       162.97 o                         
   3  14   5       3088.85       3083.72        96.67 o                         
   4  14   5      49114.70      49045.98       685.93 o                         
   5  14   5       6753.44       7263.57       164.72 o                         
   6  14   5        120.65        122.26        58.57 o                         
   7  14   5        625.86        411.31        66.35 o                         
  -8  15   5        185.42        173.77        58.60 o                         
  -7  15   5         40.42         -3.75        98.40 o                         
  -6  15   5       1322.21       1147.83        83.32 o                         
  -5  15   5        210.72        231.26        48.96 o                         
  -4  15   5       5911.46       5955.05       108.98 o                         
  -3  15   5        452.01        398.12        39.89 o                         
  -2  15   5       1849.47       2000.81        54.39 o                         
  -1  15   5       9092.58       8889.20       107.25 o                         
   0  15   5       2702.94       2632.78        49.41 o                         
   1  15   5       1190.03       1164.28        37.53 o                         
   2  15   5       9616.98       9570.89       148.97 o                         
   3  15   5        514.52        451.67        49.14 o                         
   4  15   5      12139.07      12087.92       376.40 o                         
   5  15   5      13491.39      13931.98       251.69 o                         
   6  15   5       1974.27       1846.63        79.53 o                         
   7  15   5        705.38        844.39        83.20 o                         
  -8  16   5       3767.91       3488.55       132.47 o                         
  -7  16   5       2579.32       2097.17       162.58 o                         
  -6  16   5       6077.79       5844.90       118.18 o                         
  -5  16   5      15746.05      15702.75       360.49 o                         
  -4  16   5        280.25        339.57        35.77 o                         
  -3  16   5      15331.10      15662.60       208.02 o                         
  -2  16   5      17616.42      18187.22       313.76 o                         
  -1  16   5      34556.24      34265.50       333.93 o                         
   0  16   5       6425.41       6728.29        95.40 o                         
   1  16   5       4819.08       5364.36        79.60 o                         
   2  16   5        313.39        328.84        43.73 o                         
   3  16   5      38627.79      38838.38       557.42 o                         
   4  16   5       2765.87       2854.64       121.94 o                         
   5  16   5       4122.25       4336.59       115.79 o                         
   6  16   5       2191.67       1952.40        80.38 o                         
   7  16   5       1371.52       1272.77        92.58 o                         
  -8  17   5        737.83       1001.16       132.63 o                         
  -7  17   5       2502.64       2609.66       164.72 o                         
  -6  17   5        343.69        402.77        43.78 o                         
  -5  17   5        799.14        853.20        51.66 o                         
  -4  17   5       3161.86       2847.62        75.11 o                         
  -3  17   5       1941.51       1982.13        60.38 o                         
  -2  17   5       5260.92       5030.89        90.92 o                         
  -1  17   5        967.96        909.64        40.10 o                         
   0  17   5       8148.63       8051.94       126.95 o                         
   1  17   5      10733.62      10484.37       157.07 o                         
   2  17   5       7321.81       6858.71       121.34 o                         
   3  17   5       7007.24       6756.24       151.27 o                         
   4  17   5       2094.55       2273.88       156.16 o                         
   5  17   5      11357.19      11536.52       189.15 o                         
   6  17   5       2504.55       2676.35       121.83 o                         
   7  17   5       3217.15       2757.81       127.49 o                         
  -7  18   5       2737.81       2844.97       175.42 o                         
  -6  18   5      20233.64      20024.73       337.16 o                         
  -5  18   5       4961.83       4683.40       130.79 o                         
  -4  18   5      16932.21      17307.76       296.30 o                         
  -3  18   5       2055.90       2117.29        88.29 o                         
  -2  18   5      15773.73      15723.83       267.96 o                         
  -1  18   5      24442.45      23890.40       420.38 o                         
   0  18   5      13641.74      13254.77       181.55 o                         
   1  18   5        103.57        195.47        29.82 o                         
   2  18   5       6843.12       6966.35       123.35 o                         
   3  18   5       2702.35       2508.12       147.61 o                         
   4  18   5       8171.88       7854.03       170.75 o                         
   5  18   5       5553.35       5224.64       119.79 o                         
   6  18   5         84.87         82.61        55.07 o                         
   7  18   5        472.32        341.63        69.39 o                         
  -7  19   5       2418.39       2453.49       166.86 o                         
  -6  19   5        482.85        722.28        67.20 o                         
  -5  19   5       5088.63       5005.62       139.07 o                         
  -4  19   5      11600.84      11699.13       224.84 o                         
  -3  19   5        385.94        412.96        52.92 o                         
  -2  19   5          3.03         74.20        35.46 o                         
  -1  19   5       5206.77       5016.48        90.33 o                         
   0  19   5      10505.64      10280.19       206.25 o                         
   1  19   5       2435.79       2406.28        68.61 o                         
   2  19   5      12195.01      12202.67       180.60 o                         
   3  19   5        145.36        127.48        66.32 o                         
   4  19   5       8601.70       8830.73       216.06 o                         
   5  19   5       3722.48       3704.92       103.77 o                         
   6  19   5       3831.17       3574.24       137.66 o                         
   7  19   5       1519.30       1477.88       103.55 o                         
  -7  20   5       7005.79       7103.34       433.09 o                         
  -6  20   5       9477.78       9492.46       335.75 o                         
  -5  20   5      18097.06      17998.23       312.85 o                         
  -4  20   5        330.79        387.87        69.53 o                         
  -3  20   5       7546.63       7866.71       172.36 o                         
  -2  20   5       6482.30       6101.77       167.93 o                         
  -1  20   5      12540.52      12712.98       271.68 o                         
   0  20   5      24717.96      24226.96       327.77 o                         
   1  20   5      27142.71      26599.13       326.91 o                         
   2  20   5         20.00         53.54        32.28 o                         
   3  20   5       4704.67       4434.37       100.43 o                         
   4  20   5      11134.51      11409.71       278.10 o                         
   5  20   5       2326.72       2217.22        85.33 o                         
   6  20   5       2263.49       2100.66       117.73 o                         
  -7  21   5        172.45        315.47        61.14 o                         
  -6  21   5       1168.20       1109.97        80.92 o                         
  -5  21   5       2087.69       2257.02       102.03 o                         
  -4  21   5       3443.18       3281.92       113.30 o                         
  -3  21   5       1731.37       1623.00        84.78 o                         
  -2  21   5       8421.15       7812.64       299.39 o                         
  -1  21   5       3435.90       3448.67       105.88 o                         
   0  21   5        819.28        878.30        45.92 o                         
   1  21   5      16736.28      16468.08       222.94 o                         
   2  21   5         20.75         39.53        29.50 o                         
   3  21   5       5019.78       4903.72       121.76 o                         
   4  21   5        181.79        177.22        49.33 o                         
   5  21   5       5655.78       5440.10       138.72 o                         
   6  21   5       3193.65       3397.35       343.24 o                         
  -7  22   5       3736.12       3470.39       143.33 o                         
  -6  22   5      13049.59      13278.88       260.93 o                         
  -5  22   5      12184.53      12632.51       316.61 o                         
  -4  22   5       9248.48       9277.33       303.77 o                         
  -3  22   5       1103.12       1161.82        76.58 o                         
  -2  22   5       1480.71       1638.69        83.70 o                         
  -1  22   5      13368.13      12620.59       230.24 o                         
   0  22   5      28250.76      27704.87       335.27 o                         
   1  22   5       2911.31       3143.34        80.12 o                         
   2  22   5      22331.60      22500.30       290.02 o                         
   3  22   5       1828.16       1648.92        67.39 o                         
   4  22   5         16.38         16.99        35.85 o                         
   5  22   5       1018.16        984.28        64.58 o                         
   6  22   5      10732.56      11977.64       258.68 o                         
  -6  23   5        330.29        438.10        65.68 o                         
  -5  23   5       1421.62       1458.13        91.06 o                         
  -4  23   5         76.69         89.06        44.18 o                         
  -3  23   5         46.18         99.49        42.34 o                         
  -2  23   5         76.61         91.38        41.07 o                         
  -1  23   5       4497.09       4279.44       121.72 o                         
   0  23   5       4163.03       4341.09        91.52 o                         
   1  23   5        284.88        269.72        41.39 o                         
   2  23   5       8787.00       8866.20       148.81 o                         
   3  23   5        458.11        372.09        43.09 o                         
   4  23   5        867.42        822.84        58.76 o                         
   5  23   5         34.97         17.75        54.45 o                         
   6  23   5       9453.45       9346.74       261.95 o                         
  -6  24   5       5819.85       6228.22       167.72 o                         
  -5  24   5      11923.13      12075.57       245.39 o                         
  -4  24   5       4800.40       4817.70       139.12 o                         
  -3  24   5       6519.77       6080.59       152.87 o                         
  -2  24   5       4626.37       4550.42       171.14 o                         
  -1  24   5       4499.70       4383.83       123.35 o                         
   0  24   5       9651.32       9555.79       149.13 o                         
   1  24   5      27826.45      27158.89       335.78 o                         
   2  24   5       4501.46       4203.55        97.62 o                         
   3  24   5        209.97        342.31        41.39 o                         
   4  24   5        877.94        869.74        52.11 o                         
   5  24   5       1925.19       1866.18       110.15 o                         
   6  24   5       2480.96       2435.53       126.69 o                         
  -6  25   5         18.56         36.74        87.71 o                         
  -5  25   5         41.11         75.93        51.39 o                         
  -4  25   5         26.41         45.36        43.69 o                         
  -3  25   5        152.41        136.01        45.73 o                         
  -2  25   5        625.58        706.43        63.74 o                         
  -1  25   5       4707.02       4864.25       131.04 o                         
   0  25   5       2073.38       1946.69        87.38 o                         
   1  25   5       5757.22       5719.21       111.82 o                         
   2  25   5        986.79        915.75        53.78 o                         
   3  25   5       4927.58       4646.86        96.43 o                         
   4  25   5        123.05         75.67        33.44 o                         
   5  25   5       1406.14       1203.81        93.45 o                         
  -6  26   5       8717.80       9200.60       388.27 o                         
  -5  26   5       4194.35       3856.12       132.70 o                         
  -4  26   5       4279.34       4222.91       143.33 o                         
  -3  26   5       6742.87       6889.64       190.39 o                         
  -2  26   5       2817.44       2902.09       105.88 o                         
  -1  26   5       1532.79       1507.08        82.60 o                         
   0  26   5      16897.62      17884.19       434.16 o                         
   1  26   5      19292.03      18861.30       251.48 o                         
   2  26   5       8569.15       8314.16       145.46 o                         
   3  26   5       2765.08       2346.04        72.14 o                         
   4  26   5        142.50         88.55        35.19 o                         
   5  26   5       2235.69       2141.65       118.16 o                         
  -5  27   5       1121.64       1161.66        86.50 o                         
  -4  27   5        350.27        562.91       156.16 o                         
  -3  27   5        284.13        310.62        54.45 o                         
  -2  27   5       5215.96       5005.07       136.63 o                         
  -1  27   5       2056.54       2004.47        90.39 o                         
   0  27   5       4841.26       4622.40       317.68 o                         
   1  27   5       1918.20       1969.89        68.84 o                         
   2  27   5       7546.80       7458.53       122.20 o                         
   3  27   5        468.71        436.00        41.70 o                         
   4  27   5       1633.04       1357.40        66.08 o                         
   5  27   5        723.55        714.52        80.07 o                         
  -5  28   5       4162.53       4254.13       180.77 o                         
  -4  28   5      10011.88       9966.21       324.09 o                         
  -3  28   5       1573.23       1434.58        88.92 o                         
  -2  28   5       3178.40       3168.07       119.69 o                         
  -1  28   5       9032.26       9397.06       197.02 o                         
   0  28   5       5354.94       5138.86       137.18 o                         
   1  28   5      10461.72      10874.74       179.35 o                         
   2  28   5      12694.40      12236.38       168.28 o                         
   3  28   5       1149.25       1047.61        55.58 o                         
   4  28   5         65.82        104.84        35.84 o                         
  -5  29   5          6.12         59.90        79.15 o                         
  -4  29   5       6537.17       7197.89       280.24 o                         
  -3  29   5          7.73         -1.02        52.04 o                         
  -2  29   5       4467.81       4611.41       142.75 o                         
  -1  29   5       3042.37       2913.67       108.97 o                         
   0  29   5         40.48         40.68        39.95 o                         
   1  29   5       1788.44       1698.05        74.61 o                         
   2  29   5       1032.37       1134.20        56.45 o                         
   3  29   5       2286.22       2152.50        87.42 o                         
   4  29   5         83.75        113.98        57.55 o                         
  -4  30   5       2310.68       2188.23       177.56 o                         
  -3  30   5      10667.88      10245.88       342.28 o                         
  -2  30   5       7909.78       7193.61       275.96 o                         
  -1  30   5       1224.87       1035.39       121.94 o                         
   0  30   5       5428.20       4791.31       226.76 o                         
   1  30   5      11796.65      11271.73       241.18 o                         
   2  30   5        103.85         76.02        40.90 o                         
   3  30   5       3710.61       3314.89       127.40 o                         
   4  30   5       2834.43       2761.89       126.32 o                         
  -4  31   5        150.97        211.78        98.40 o                         
  -3  31   5         39.12         -6.42        83.43 o                         
  -2  31   5       1046.87        849.28       121.94 o                         
  -1  31   5       6277.71       6517.72       249.22 o                         
   0  31   5       4606.45       4311.34       146.73 o                         
   1  31   5        427.33        428.93        68.71 o                         
   2  31   5       1281.95       1271.60        78.97 o                         
   3  31   5          1.92         12.32        40.62 o                         
  -3  32   5       1798.41       1642.72       160.44 o                         
  -2  32   5       6677.58       6511.20       267.40 o                         
  -1  32   5      11502.47      11009.58       348.70 o                         
   0  32   5       3660.25       3044.06       129.27 o                         
   1  32   5        142.82        107.10        56.35 o                         
   2  32   5       8353.17       8423.07       210.33 o                         
   3  32   5       4680.32       4944.93       125.32 o                         
  -2  33   5        486.00        387.20       100.54 o                         
  -1  33   5       3124.94       3163.72       190.39 o                         
   0  33   5        108.89         51.28        55.99 o                         
   1  33   5       3189.84       2753.06       128.34 o                         
   2  33   5        246.59        308.48        68.22 o                         
  -2  34   5       6136.74       6397.82       269.54 o                         
  -1  34   5       6124.22       6442.74       265.27 o                         
   0  34   5       1076.69        806.25        83.86 o                         
   1  34   5        814.92        642.37        78.89 o                         
  -8   0   6         24.27        164.72        79.15 o                         
  -6   0   6       1882.98       2269.52       141.19 o                         
  -4   0   6       1483.39       1512.98        77.01 o                         
  -2   0   6       8301.93       7617.41       202.05 o                         
   0   0   6      13103.12      13415.82       315.54 o                         
   2   0   6       1933.07       1647.00        94.13 o                         
   4   0   6      16583.72      16545.29       393.62 o                         
   6   0   6      10780.20      11163.61       314.47 o                         
   8   0   6       3717.47       3589.21       186.11 o                         
  -8   1   6       5915.40       5743.81       166.37 o                         
  -7   1   6      15247.71      15179.31       281.34 o                         
  -6   1   6      25173.44      25141.74       397.83 o                         
  -5   1   6      12256.44      12015.46       218.58 o                         
  -4   1   6        961.65       1075.70        40.08 o                         
  -3   1   6       5588.11       5979.12        82.00 o                         
  -2   1   6      14790.76      14488.62       160.31 o                         
  -1   1   6      71171.73      69099.76       644.59 o                         
   0   1   6      78644.47      76963.85       716.27 o                         
   1   1   6       6920.51       7226.21       101.33 o                         
   2   1   6        196.93        455.72        56.69 o                         
   3   1   6       1053.17       1088.53        64.17 o                         
   4   1   6      18493.59      18464.16       302.52 o                         
   5   1   6      11166.97      10835.34       273.82 o                         
   6   1   6       9639.13       9406.26       220.34 o                         
   7   1   6       2280.23       2426.83       124.08 o                         
   8   1   6       1667.17       1863.25       103.54 o                         
  -8   2   6        958.04       1073.77       105.79 o                         
  -7   2   6       1616.12       2125.49       103.54 o                         
  -6   2   6       4066.51       4339.76       140.12 o                         
  -5   2   6        496.74        476.94        50.66 o                         
  -4   2   6       2728.89       2748.97        89.81 o                         
  -3   2   6         56.54         76.98        17.92 o                         
  -2   2   6        495.68        595.01        29.12 o                         
  -1   2   6       4903.77       5241.78        78.28 o                         
   0   2   6        934.93        901.61        35.77 o                         
   1   2   6      10344.66      10082.57       127.26 o                         
   2   2   6       1766.65       1591.85        68.81 o                         
   3   2   6        828.84        985.63        78.08 o                         
   4   2   6      11012.89      11025.78       206.48 o                         
   5   2   6      15610.66      15352.93       270.76 o                         
   6   2   6         95.64        147.15        46.12 o                         
   7   2   6       3826.45       3772.61       127.81 o                         
   8   2   6        727.74        740.42        75.45 o                         
  -8   3   6       5101.61       5174.41       158.74 o                         
  -7   3   6       8223.00       8004.63       186.81 o                         
  -6   3   6      10558.98      10829.39       214.78 o                         
  -5   3   6      14150.55      14954.34       258.65 o                         
  -4   3   6       1543.87       1738.32        54.46 o                         
  -3   3   6        236.37        387.75        24.42 o                         
  -2   3   6      17996.25      18038.70       239.85 o                         
  -1   3   6      90948.38      91886.56       845.68 o                         
   0   3   6      29785.21      30157.46       302.90 o                         
   1   3   6       8429.81       8599.42       113.35 o                         
   2   3   6       3091.48       3109.79        90.72 o                         
   3   3   6      11733.34      11580.40       208.73 o                         
   4   3   6      13585.16      13268.29       533.74 o                         
   5   3   6      11773.61      12163.37       229.14 o                         
   6   3   6      13722.60      14017.07       259.42 o                         
   7   3   6       9672.11      10181.49       214.74 o                         
  -8   4   6       1809.06       2056.40       114.14 o                         
  -7   4   6        788.40       1027.09        81.64 o                         
  -6   4   6        412.63        567.03        96.27 o                         
  -5   4   6       2879.06       2646.73        93.75 o                         
  -4   4   6        291.41        276.39        29.69 o                         
  -3   4   6       7311.01       6763.05        89.16 o                         
  -2   4   6       2102.82       2101.89        58.36 o                         
  -1   4   6        176.34        213.55        21.72 o                         
   0   4   6       3411.45       3433.36        62.19 o                         
   1   4   6       6240.54       6076.31        90.03 o                         
   2   4   6       2936.84       2696.26        95.20 o                         
   3   4   6        239.66        259.01        39.89 o                         
   4   4   6       8356.29       8047.01       168.66 o                         
   5   4   6      11253.14      11007.80       214.80 o                         
   6   4   6       8345.14       8830.74       192.04 o                         
   7   4   6       4331.05       4605.55       117.22 o                         
  -8   5   6       8006.50       7794.04       244.94 o                         
  -7   5   6       9641.34       9471.32       219.16 o                         
  -6   5   6      16831.87      16520.16       285.85 o                         
  -5   5   6        160.49        224.64        63.03 o                         
  -4   5   6      16835.96      16589.92       215.33 o                         
  -3   5   6      29851.90      29689.43       294.07 o                         
  -2   5   6      21564.84      21764.29       225.67 o                         
  -1   5   6       5013.99       5380.03        78.94 o                         
   0   5   6      33840.55      33767.52       335.24 o                         
   1   5   6      19368.02      18602.76       203.93 o                         
   2   5   6       7782.56       8296.74       274.89 o                         
   3   5   6       1454.43       1372.46        70.33 o                         
   4   5   6       6078.34       6144.49       144.45 o                         
   5   5   6      17742.53      18374.16       310.09 o                         
   6   5   6       4446.83       4526.21       133.71 o                         
   7   5   6       1382.59       1430.26        72.37 o                         
  -8   6   6       4025.68       4397.78       145.92 o                         
  -7   6   6        201.74        283.58        55.20 o                         
  -6   6   6       6614.95       6565.19       257.78 o                         
  -5   6   6        153.82        226.66        53.42 o                         
  -4   6   6         75.11        100.59        26.53 o                         
  -3   6   6        843.90        935.00        38.60 o                         
  -2   6   6       5429.67       5069.77        75.13 o                         
  -1   6   6         34.69         69.66        30.61 o                         
   0   6   6        299.41        241.37        22.98 o                         
   1   6   6        485.54        571.71        31.44 o                         
   2   6   6       8135.23       7774.54       155.78 o                         
   3   6   6       5294.08       5337.52       128.55 o                         
   4   6   6      20089.31      19611.82       318.39 o                         
   5   6   6       1578.65       1563.39        91.99 o                         
   6   6   6        192.93        240.41        96.27 o                         
   7   6   6       8756.84       9380.47       168.64 o                         
  -8   7   6       5652.82       5797.77       256.71 o                         
  -7   7   6       7472.41       7167.35       194.67 o                         
  -6   7   6       3687.40       3571.78       116.36 o                         
  -5   7   6       9611.10       9422.96       145.25 o                         
  -4   7   6      15061.10      15210.88       202.69 o                         
  -3   7   6      28848.73      28391.96       335.42 o                         
  -2   7   6      18618.34      18788.67       199.24 o                         
  -1   7   6       5942.49       6191.87        86.36 o                         
   0   7   6        711.31        840.35        34.49 o                         
   1   7   6      38696.67      37759.88       374.01 o                         
   2   7   6      13324.28      12326.93       176.98 o                         
   3   7   6      16105.86      16029.22       379.61 o                         
   4   7   6        666.64        624.27        56.71 o                         
   5   7   6       4231.89       4308.44       279.17 o                         
   6   7   6       2994.32       3091.98       111.81 o                         
   7   7   6       5986.26       6371.71       137.34 o                         
  -8   8   6       4083.51       4154.91       327.30 o                         
  -7   8   6        267.04        331.68        58.47 o                         
  -6   8   6        123.83        140.87        45.30 o                         
  -5   8   6       4802.24       4558.10        94.23 o                         
  -4   8   6       2638.09       2590.92        68.12 o                         
  -3   8   6       8873.19       8375.07       136.45 o                         
  -2   8   6       8430.77       8107.74       104.73 o                         
  -1   8   6       1931.55       1939.82        45.39 o                         
   0   8   6         95.86         53.59        17.95 o                         
   1   8   6       5275.94       4592.34        76.31 o                         
   2   8   6      22087.69      21870.63       343.55 o                         
   3   8   6       6081.83       6034.86       139.17 o                         
   4   8   6        443.62        418.47        50.52 o                         
   5   8   6       3421.61       3379.92       113.33 o                         
   6   8   6       4604.89       4948.01       140.46 o                         
   7   8   6        944.32       1061.68        65.82 o                         
  -8   9   6       4730.44       4718.23       332.65 o                         
  -7   9   6        628.17        623.12       139.05 o                         
  -6   9   6       4245.56       3969.33       122.27 o                         
  -5   9   6       2275.38       2277.58        68.37 o                         
  -4   9   6      37359.53      37704.11       435.52 o                         
  -3   9   6      18696.22      18397.08       234.87 o                         
  -2   9   6      19377.25      20001.73       208.93 o                         
  -1   9   6         63.31        145.02        23.03 o                         
   0   9   6       4593.93       5040.49        77.74 o                         
   1   9   6       6413.82       6523.23       170.13 o                         
   2   9   6      67752.24      67994.55       750.37 o                         
   3   9   6      11988.19      11850.84       216.31 o                         
   4   9   6       6156.82       6216.65       147.43 o                         
   5   9   6       3571.91       3481.07       133.70 o                         
   6   9   6       7052.14       7202.28       290.83 o                         
   7   9   6        506.13        555.99        53.89 o                         
  -8  10   6          1.25         -7.93        51.16 o                         
  -7  10   6        425.29        395.91        61.14 o                         
  -6  10   6        161.80        124.08        65.25 o                         
  -5  10   6        131.02        216.04        34.18 o                         
  -4  10   6       2843.62       2736.51        72.27 o                         
  -3  10   6         15.07        173.53        27.64 o                         
  -2  10   6       6603.58       6112.50        83.39 o                         
  -1  10   6        769.34        686.95        31.39 o                         
   0  10   6      10412.07       9576.54       119.87 o                         
   1  10   6       3201.75       3193.52        62.72 o                         
   2  10   6        364.52        462.68        41.49 o                         
   3  10   6      18946.58      18556.13       302.53 o                         
   4  10   6        933.08        836.74        62.65 o                         
   5  10   6        309.11        353.41       105.89 o                         
   6  10   6         14.84         31.38        42.62 o                         
   7  10   6       8528.25       8548.88       163.05 o                         
  -8  11   6        450.15        332.91        63.64 o                         
  -7  11   6       7542.83       7414.96       179.02 o                         
  -6  11   6       1532.01       1532.41       128.35 o                         
  -5  11   6      20623.15      21021.00       270.64 o                         
  -4  11   6      12739.59      12821.06       182.13 o                         
  -3  11   6      86886.20      86788.23       935.12 o                         
  -2  11   6       6821.90       6840.97        90.41 o                         
  -1  11   6        108.47        276.21        23.41 o                         
   0  11   6       1313.87       1312.26        40.51 o                         
   1  11   6      45478.20      45828.80       447.08 o                         
   2  11   6      11580.56      11522.07       171.60 o                         
   3  11   6      28099.11      28432.96       428.84 o                         
   4  11   6      12236.86      12052.44       497.27 o                         
   5  11   6       2069.47       2210.80        95.15 o                         
   6  11   6        204.16        319.05        54.82 o                         
   7  11   6       1969.15       1919.47        85.68 o                         
  -8  12   6        840.87        777.87        86.64 o                         
  -7  12   6         99.15        178.45        53.89 o                         
  -6  12   6        659.08        772.18        53.68 o                         
  -5  12   6         57.46        107.19        30.59 o                         
  -4  12   6         27.66        193.13        31.27 o                         
  -3  12   6        227.69        301.07        31.78 o                         
  -2  12   6        146.42        180.66        29.36 o                         
  -1  12   6        658.55        681.02        31.03 o                         
   0  12   6         78.12        152.46        21.15 o                         
   1  12   6         84.30         63.85        36.74 o                         
   2  12   6       5145.86       5224.06        86.98 o                         
   3  12   6       3378.67       3463.00       106.64 o                         
   4  12   6       2348.98       2312.97       113.38 o                         
   5  12   6        222.45        316.26        50.52 o                         
   6  12   6       2954.16       3057.67       113.84 o                         
   7  12   6       2032.37       2328.43        91.04 o                         
  -8  13   6       3877.67       3474.91       292.01 o                         
  -7  13   6         22.73         26.62        46.77 o                         
  -6  13   6       4633.87       4422.97       101.03 o                         
  -5  13   6      20637.15      20399.53       343.22 o                         
  -4  13   6      51236.75      50683.21       572.10 o                         
  -3  13   6       6558.08       6630.68       156.24 o                         
  -2  13   6      15230.07      15529.57       204.71 o                         
  -1  13   6       6199.91       6315.20        87.93 o                         
   0  13   6       2016.03       2167.61        49.43 o                         
   1  13   6       1001.70       1107.01        41.17 o                         
   2  13   6      67270.80      68711.87       654.02 o                         
   3  13   6      17546.06      17623.18       833.13 o                         
   4  13   6       9341.98       9387.13       192.04 o                         
   5  13   6       1056.52       1111.92        74.59 o                         
   6  13   6       1034.30       1053.85        67.54 o                         
   7  13   6        591.80        500.67        71.85 o                         
  -8  14   6       2653.04       2763.68       164.72 o                         
  -7  14   6       2062.08       1933.66        99.90 o                         
  -6  14   6        878.46        856.29        52.67 o                         
  -5  14   6         11.46        159.43        35.56 o                         
  -4  14   6        100.95         94.99        28.93 o                         
  -3  14   6         79.04         86.88        26.95 o                         
  -2  14   6       1104.65       1043.26        54.75 o                         
  -1  14   6         93.36        131.17        19.27 o                         
   0  14   6        487.11        521.72        37.05 o                         
   1  14   6      13551.04      13387.40       158.03 o                         
   2  14   6      11160.76      10969.00       188.95 o                         
   3  14   6       1337.10       1318.50        74.77 o                         
   4  14   6        633.77        672.68        61.14 o                         
   5  14   6       6794.29       7078.44       167.02 o                         
   6  14   6        854.67        869.97       103.15 o                         
   7  14   6       1353.08       1122.79       123.97 o                         
  -7  15   6       1641.90       1652.90       146.54 o                         
  -6  15   6        854.99        923.65        55.17 o                         
  -5  15   6      19248.61      19119.06       292.56 o                         
  -4  15   6       6021.33       5671.95       156.66 o                         
  -3  15   6      21733.72      22635.90       282.85 o                         
  -2  15   6         86.76        113.31        25.27 o                         
  -1  15   6      12071.04      12729.71       146.64 o                         
   0  15   6       1438.73       1488.33        49.71 o                         
   1  15   6      10995.68      10809.97       193.60 o                         
   2  15   6      11905.36      11921.92       149.56 o                         
   3  15   6      33240.54      33506.61       493.88 o                         
   4  15   6       2638.68       2615.47       100.52 o                         
   5  15   6       5681.11       5326.01       144.84 o                         
   6  15   6        205.85        235.11        46.77 o                         
   7  15   6       3569.03       3728.44       144.31 o                         
  -7  16   6         77.12         83.43        79.15 o                         
  -6  16   6       4535.49       4549.01       115.98 o                         
  -5  16   6       1781.75       2067.95        71.94 o                         
  -4  16   6       4837.65       4858.57       100.29 o                         
  -3  16   6       2431.48       2326.33        66.70 o                         
  -2  16   6        317.65        340.97        31.83 o                         
  -1  16   6       1172.51       1156.43        57.37 o                         
   0  16   6       3164.73       3135.24        65.47 o                         
   1  16   6       4270.26       3835.33       114.25 o                         
   2  16   6        579.06        649.63        37.55 o                         
   3  16   6        105.74        142.26        35.39 o                         
   4  16   6      15355.67      15101.50       266.98 o                         
   5  16   6        136.09        138.36        46.24 o                         
   6  16   6       1272.64       1307.94        87.98 o                         
  -7  17   6         18.97         36.37        74.87 o                         
  -6  17   6      17833.46      17827.22       308.18 o                         
  -5  17   6       1117.08       1129.00        77.10 o                         
  -4  17   6      21360.03      20231.74       333.52 o                         
  -3  17   6         61.70        129.37        41.58 o                         
  -2  17   6      20194.59      20562.92       671.61 o                         
  -1  17   6       2909.32       2603.99        64.69 o                         
   0  17   6      26760.98      27297.73       332.39 o                         
   1  17   6        721.18        739.52        46.16 o                         
   2  17   6       8327.56       8407.91       142.67 o                         
   3  17   6       1695.62       1561.03        68.66 o                         
   4  17   6      21257.20      21255.12       513.42 o                         
   5  17   6          6.82         49.84        44.70 o                         
   6  17   6        537.86        398.54        53.08 o                         
  -7  18   6        608.44        791.52       109.10 o                         
  -6  18   6        240.66        274.02        53.56 o                         
  -5  18   6       1825.44       1911.69       108.03 o                         
  -4  18   6       1983.58       2190.48        95.97 o                         
  -3  18   6        413.69        446.38        53.56 o                         
  -2  18   6      18239.75      17315.07       293.17 o                         
  -1  18   6        125.39        175.11        27.57 o                         
   0  18   6      16593.30      16262.87       399.29 o                         
   1  18   6         75.96         86.24        30.14 o                         
   2  18   6       1542.10       1383.88        62.77 o                         
   3  18   6       1514.63       1628.42        69.90 o                         
   4  18   6       1244.62       1207.41        78.66 o                         
   5  18   6       5859.11       6158.09       159.32 o                         
   6  18   6       2195.01       2138.92        89.91 o                         
  -7  19   6       7025.46       6877.01       258.85 o                         
  -6  19   6       2481.80       2576.64       109.47 o                         
  -5  19   6      23892.91      23841.78       386.48 o                         
  -4  19   6       1522.57       1488.25        86.97 o                         
  -3  19   6       5417.09       5422.06       141.94 o                         
  -2  19   6        370.26        391.52        98.40 o                         
  -1  19   6      50416.60      51826.23      1009.61 o                         
   0  19   6       2485.74       2805.53       105.16 o                         
   1  19   6      10084.91      10081.21       172.94 o                         
   2  19   6       1220.28       1265.25        70.82 o                         
   3  19   6      17852.68      17447.93       243.67 o                         
   4  19   6        633.94        579.48        61.96 o                         
   5  19   6      10378.79      10266.61       392.89 o                         
   6  19   6        446.72        424.88        71.27 o                         
  -7  20   6        861.40        969.07       119.80 o                         
  -6  20   6       1124.40       1121.86       106.85 o                         
  -5  20   6       2202.74       2367.38       105.76 o                         
  -4  20   6        141.30        166.39        52.41 o                         
  -3  20   6        936.40        991.89       108.99 o                         
  -2  20   6       1979.29       1966.39        90.76 o                         
  -1  20   6         14.34         43.53        36.49 o                         
   0  20   6        524.31        566.81        64.02 o                         
   1  20   6      15969.97      15723.13       219.63 o                         
   2  20   6        289.02        370.79        41.38 o                         
   3  20   6        485.92        430.41        44.36 o                         
   4  20   6       7544.20       7198.56       168.62 o                         
   5  20   6       1813.14       2012.64        86.73 o                         
   6  20   6       3357.21       3241.53       457.69 o                         
  -6  21   6      11400.22      11428.77       235.22 o                         
  -5  21   6        869.67       1107.60        82.35 o                         
  -4  21   6       4085.13       3834.76       125.31 o                         
  -3  21   6       2027.27       2283.71        97.07 o                         
  -2  21   6      21197.93      21881.29       357.34 o                         
  -1  21   6          3.81        -26.35        39.58 o                         
   0  21   6      36369.54      37751.34       613.49 o                         
   1  21   6       9446.12       9517.05       154.49 o                         
   2  21   6       3799.03       3626.76        92.88 o                         
   3  21   6        878.82       1018.55        60.82 o                         
   4  21   6      15280.39      15112.75       226.00 o                         
   5  21   6       1742.90       1693.01        82.36 o                         
   6  21   6      14364.56      15413.61       310.39 o                         
  -6  22   6          1.88         83.65        50.66 o                         
  -5  22   6        979.98        875.64        83.43 o                         
  -4  22   6        232.39        228.64        53.30 o                         
  -3  22   6        558.73        591.42        63.21 o                         
  -2  22   6       6428.54       6356.08       248.15 o                         
  -1  22   6       2286.64       2166.57        93.02 o                         
   0  22   6       5731.54       5533.98       166.49 o                         
   1  22   6          7.91         27.32        30.35 o                         
   2  22   6         17.31        -10.13        29.94 o                         
   3  22   6       5826.09       5769.43       122.16 o                         
   4  22   6         19.28         13.68        34.44 o                         
   5  22   6       3262.68       3185.24       102.00 o                         
  -6  23   6        460.16        389.64        63.53 o                         
  -5  23   6       6922.09       6717.33       185.04 o                         
  -4  23   6        211.43        208.34        91.99 o                         
  -3  23   6       9493.55       9471.08       331.47 o                         
  -2  23   6        471.35        523.88        59.59 o                         
  -1  23   6      32192.28      32733.58       496.98 o                         
   0  23   6       1815.12       1842.94        94.01 o                         
   1  23   6      19387.04      19755.38       263.61 o                         
   2  23   6         59.96         48.86        34.89 o                         
   3  23   6        877.81        751.47        64.18 o                         
   4  23   6        302.90        298.40        40.91 o                         
   5  23   6      11934.45      12753.94       212.22 o                         
  -6  24   6        213.73        243.76        59.74 o                         
  -5  24   6        107.99        101.95        52.68 o                         
  -4  24   6       3508.30       3863.80       131.56 o                         
  -3  24   6          7.79         41.81        64.18 o                         
  -2  24   6       2337.89       2515.69       127.28 o                         
  -1  24   6        632.17        459.54        56.00 o                         
   0  24   6        336.22        348.32        65.25 o                         
   1  24   6        357.47        418.22        43.33 o                         
   2  24   6       1568.25       1554.74        67.53 o                         
   3  24   6        275.29        211.94        40.76 o                         
   4  24   6        259.28        186.04        39.49 o                         
   5  24   6       1528.46       1314.99        79.13 o                         
  -5  25   6         12.00          6.42        49.64 o                         
  -4  25   6       3662.31       3131.08       120.58 o                         
  -3  25   6        351.96        358.42        56.48 o                         
  -2  25   6      19876.01      19488.27       457.80 o                         
  -1  25   6        465.48        384.61        54.99 o                         
   0  25   6      26490.79      27342.26       702.63 o                         
   1  25   6         44.59         58.16        31.40 o                         
   2  25   6       5289.84       5184.45       113.38 o                         
   3  25   6        939.56        959.87        60.49 o                         
   4  25   6       3435.50       3061.53        86.60 o                         
   5  25   6        256.90        279.22        53.17 o                         
  -5  26   6         10.18        -25.08        48.31 o                         
  -4  26   6       1120.77       1146.06        86.34 o                         
  -3  26   6        236.58        195.69        84.50 o                         
  -2  26   6       6089.32       5917.80       189.32 o                         
  -1  26   6       1455.08       1346.65        84.26 o                         
   0  26   6         71.34         98.98        44.18 o                         
   1  26   6        803.31        747.75        50.66 o                         
   2  26   6       1977.09       1906.46        75.09 o                         
   3  26   6       1971.12       1918.62        91.25 o                         
   4  26   6       2699.39       2632.81        82.48 o                         
  -5  27   6       1928.25       1648.95       101.04 o                         
  -4  27   6        450.33        496.39        86.64 o                         
  -3  27   6      11583.95      11678.38       238.47 o                         
  -2  27   6          4.91         60.77        45.02 o                         
  -1  27   6      15555.16      15858.74       287.21 o                         
   0  27   6        380.89        497.51        59.60 o                         
   1  27   6      18538.86      17983.46       314.61 o                         
   2  27   6        828.53        914.01        58.09 o                         
   3  27   6       2517.20       2083.15        82.75 o                         
   4  27   6       1019.70       1047.03        59.30 o                         
  -4  28   6          8.81         69.30        51.79 o                         
  -3  28   6        682.81        626.25        70.89 o                         
  -2  28   6         95.49        144.96        51.34 o                         
  -1  28   6       1283.73       1307.46        84.78 o                         
   0  28   6       3328.64       3157.36       217.03 o                         
   1  28   6       3331.11       3507.47       120.58 o                         
   2  28   6       1378.57       1145.59       113.60 o                         
   3  28   6       3882.74       4046.22        95.30 o                         
   4  28   6        255.70        172.12        40.16 o                         
  -4  29   6       8444.63       8492.62       201.33 o                         
  -3  29   6        980.96        959.19        80.18 o                         
  -2  29   6      17091.07      17501.24       314.94 o                         
  -1  29   6        794.39        921.17        74.01 o                         
   0  29   6      12135.74      11978.39       386.02 o                         
   1  29   6       2833.43       2891.97       111.98 o                         
   2  29   6       6962.16       6492.80       120.42 o                         
   3  29   6        338.08        359.70        43.05 o                         
  -3  30   6        536.97        408.59       102.68 o                         
  -2  30   6       6088.47       6605.32       269.54 o                         
  -1  30   6        374.04        428.47        76.11 o                         
   0  30   6        900.87        897.74        86.18 o                         
   1  30   6       2873.43       3157.84       132.30 o                         
   2  30   6        362.60        374.29        67.82 o                         
   3  30   6         60.60        109.70        45.60 o                         
  -3  31   6       9648.03       9533.72       333.72 o                         
  -2  31   6         23.04         47.06        81.29 o                         
  -1  31   6      10708.89      10543.23       344.42 o                         
   0  31   6         32.74          2.14        77.01 o                         
   1  31   6       6377.70       5872.88       241.73 o                         
   2  31   6       1842.92       1999.59       115.74 o                         
  -2  32   6       1993.01       2014.95       173.28 o                         
  -1  32   6        651.46        459.94       102.68 o                         
   0  32   6       3024.19       3314.57       139.87 o                         
   1  32   6         85.69         57.32        58.94 o                         
  -7   0   7      11185.47      10461.94       314.47 o                         
  -5   0   7      12242.96      11927.10       314.47 o                         
  -3   0   7      31814.52      32605.72       461.00 o                         
  -1   0   7      98860.17      94389.60      1234.94 o                         
   1   0   7        581.27        992.16        61.96 o                         
   3   0   7      32185.04      32404.09       680.28 o                         
   5   0   7      29912.89      29351.62       637.49 o                         
   7   0   7        762.18        566.90        96.27 o                         
  -8   1   7        326.99        383.91        68.52 o                         
  -7   1   7       4414.36       4902.93       146.71 o                         
  -6   1   7       1219.65       1219.27        80.41 o                         
  -5   1   7        461.78        465.06       130.49 o                         
  -4   1   7        148.06        192.98        28.25 o                         
  -3   1   7         98.24        119.14        22.23 o                         
  -2   1   7       2799.99       2671.69        56.73 o                         
  -1   1   7       1061.69        805.11        36.34 o                         
   0   1   7        953.80        818.19        39.21 o                         
   1   1   7       1356.91       1147.80        50.52 o                         
   2   1   7        995.58       1048.28        46.28 o                         
   3   1   7         69.06         73.21        37.04 o                         
   4   1   7         66.13        116.59        42.35 o                         
   5   1   7       6543.85       6588.86       193.60 o                         
   6   1   7       2291.41       2494.29       110.42 o                         
   7   1   7        132.48        270.66        60.97 o                         
  -8   2   7      11271.77      11465.54       248.83 o                         
  -7   2   7       1170.56       1164.85        85.46 o                         
  -6   2   7       8095.08       7956.66       180.76 o                         
  -5   2   7        220.10        205.71        46.12 o                         
  -4   2   7       4738.59       4974.84        93.46 o                         
  -3   2   7       1454.48       1382.71        42.86 o                         
  -2   2   7      75461.45      75243.74       702.85 o                         
  -1   2   7        494.61        363.09        31.80 o                         
   0   2   7      29116.07      29646.01       303.75 o                         
   1   2   7       2611.33       2487.23        58.53 o                         
   2   2   7        997.74       1216.45        64.81 o                         
   3   2   7        490.02        514.53        57.76 o                         
   4   2   7      60485.60      60961.61       844.67 o                         
   5   2   7        455.83        569.77        64.28 o                         
   6   2   7       7463.84       7402.42       177.73 o                         
   7   2   7         58.28        141.37        59.90 o                         
  -8   3   7       1905.27       1875.56       110.99 o                         
  -7   3   7         39.04        118.59        53.56 o                         
  -6   3   7      12239.94      12314.99       386.13 o                         
  -5   3   7       2796.54       2584.81        95.97 o                         
  -4   3   7       4564.86       4186.36       100.41 o                         
  -3   3   7       4838.81       4794.90        75.75 o                         
  -2   3   7       1730.38       1465.65        44.53 o                         
  -1   3   7       3989.60       3796.01        71.33 o                         
   0   3   7         81.96        194.47        27.73 o                         
   1   3   7        203.52        247.15        27.26 o                         
   2   3   7       2486.71       2327.57        84.60 o                         
   3   3   7         22.38         40.83        44.92 o                         
   4   3   7       6624.92       6532.57       166.86 o                         
   5   3   7       1840.07       1760.39        91.51 o                         
   6   3   7         14.26        148.46        49.14 o                         
   7   3   7       3794.60       4229.24       233.18 o                         
  -8   4   7        135.80        227.63        61.25 o                         
  -7   4   7       9016.36       9063.08       204.14 o                         
  -6   4   7        679.88        713.63        66.56 o                         
  -5   4   7       6781.82       7255.94       161.83 o                         
  -4   4   7       1251.96       1450.14        55.33 o                         
  -3   4   7      28548.21      29057.56       293.64 o                         
  -2   4   7       1947.02       2061.14        49.97 o                         
  -1   4   7      44575.72      43816.96       426.99 o                         
   0   4   7       2261.83       2018.39        52.72 o                         
   1   4   7       8567.63       8858.40       120.82 o                         
   2   4   7       1475.30       1124.26        45.94 o                         
   3   4   7      23592.59      23182.37       725.09 o                         
   4   4   7       1498.36       1548.56        83.94 o                         
   5   4   7      28185.86      28280.63       615.99 o                         
   6   4   7       1237.29       1477.10       142.26 o                         
   7   4   7       4432.15       4166.91       139.87 o                         
  -8   5   7       2525.31       2849.68       226.76 o                         
  -7   5   7       4166.20       4546.75       142.17 o                         
  -6   5   7       1806.57       1831.34       102.68 o                         
  -5   5   7        310.23        415.29        53.68 o                         
  -4   5   7      14403.34      13901.14       191.33 o                         
  -3   5   7        424.15        536.87        29.65 o                         
  -2   5   7         43.85         61.12        19.36 o                         
  -1   5   7       5927.48       5562.84        85.37 o                         
   0   5   7       1366.24       1346.72        45.30 o                         
   1   5   7          6.05          6.10        21.26 o                         
   2   5   7         66.32        121.42        30.11 o                         
   3   5   7       3819.65       3583.87       108.91 o                         
   4   5   7        230.14        201.72        46.12 o                         
   5   5   7        260.54        277.17        52.88 o                         
   6   5   7       8225.53       9015.04       201.12 o                         
   7   5   7         23.54         83.25        52.88 o                         
  -8   6   7      12391.82      12047.14       251.69 o                         
  -7   6   7         78.17        269.82        57.48 o                         
  -6   6   7      13108.24      13199.50       250.98 o                         
  -5   6   7       3660.56       3498.19       272.75 o                         
  -4   6   7      27721.79      27613.79       333.66 o                         
  -3   6   7        107.85         98.01        23.67 o                         
  -2   6   7      38467.01      38687.48       379.97 o                         
  -1   6   7       4850.55       4603.04        76.51 o                         
   0   6   7      22510.52      23443.85       262.15 o                         
   1   6   7        136.81        183.28        26.26 o                         
   2   6   7      43078.82      42365.99       424.83 o                         
   3   6   7        395.75        433.51        84.50 o                         
   4   6   7       9335.14       9650.15       196.65 o                         
   5   6   7        796.97        749.71        68.81 o                         
   6   6   7      11273.98      11726.53       235.98 o                         
   7   6   7        567.27        580.34        70.23 o                         
  -8   7   7       2994.81       3107.40       219.16 o                         
  -7   7   7       1957.48       2022.08       104.93 o                         
  -6   7   7       4385.23       4711.22       137.25 o                         
  -5   7   7       2233.83       2276.33        81.27 o                         
  -4   7   7         34.75        101.94        29.18 o                         
  -3   7   7       4396.49       4369.77        89.82 o                         
  -2   7   7        632.00        587.79        32.11 o                         
  -1   7   7       4930.26       4380.67        73.76 o                         
   0   7   7       7297.69       6789.53        99.06 o                         
   1   7   7        164.11        154.62        25.39 o                         
   2   7   7       5612.92       5554.22        93.13 o                         
   3   7   7       1698.33       1582.40        80.13 o                         
   4   7   7       5801.40       5865.79       282.38 o                         
   5   7   7        142.71        136.39        46.60 o                         
   6   7   7         10.42         35.47        46.82 o                         
   7   7   7       7138.92       8252.16       163.70 o                         
  -8   8   7         41.18          4.28        51.43 o                         
  -7   8   7       9669.01      10179.59       220.71 o                         
  -6   8   7         16.41         42.64        45.08 o                         
  -5   8   7      12691.32      12231.05       177.78 o                         
  -4   8   7       1889.83       1887.25        64.25 o                         
  -3   8   7      35629.57      35448.62       448.90 o                         
  -2   8   7         84.59         82.47        25.94 o                         
  -1   8   7       6221.80       6889.21        98.31 o                         
   0   8   7       1094.91       1162.96        43.68 o                         
   1   8   7      65784.23      65823.02       628.44 o                         
   2   8   7       2302.14       2123.96        59.14 o                         
   3   8   7      12019.72      12477.12       256.71 o                         
   4   8   7        824.72        757.49        65.68 o                         
   5   8   7       8250.82       8120.13       181.44 o                         
   6   8   7       1933.39       2020.89       103.41 o                         
   7   8   7      13475.67      14784.36       234.53 o                         
  -8   9   7       1118.71        938.22        84.97 o                         
  -7   9   7       3151.49       3456.13       135.84 o                         
  -6   9   7        481.46        600.83        64.99 o                         
  -5   9   7       3611.34       3341.35        83.56 o                         
  -4   9   7       4738.57       4988.77       144.59 o                         
  -3   9   7        218.89        310.34        34.72 o                         
  -2   9   7        137.29        174.44        22.47 o                         
  -1   9   7          8.05         16.54        19.37 o                         
   0   9   7       3450.36       3087.91        63.28 o                         
   1   9   7        193.25        162.38        25.84 o                         
   2   9   7         22.24         49.08        25.56 o                         
   3   9   7      12223.21      11396.72       217.06 o                         
   4   9   7        330.84        276.28        50.25 o                         
   5   9   7        215.13        223.35        73.80 o                         
   6   9   7       5455.30       5760.34       156.42 o                         
   7   9   7       3877.96       3908.24       115.01 o                         
  -7  10   7       1942.74       1666.43        96.05 o                         
  -6  10   7      13778.40      13858.51       257.51 o                         
  -5  10   7       1859.34       1987.23       107.38 o                         
  -4  10   7      35277.47      35268.66       415.22 o                         
  -3  10   7       8150.52       7812.96       129.08 o                         
  -2  10   7        459.62        643.41        44.46 o                         
  -1  10   7         12.16         39.34        19.68 o                         
   0  10   7      23084.79      22952.95       244.72 o                         
   1  10   7      11231.13      11088.91       141.98 o                         
   2  10   7      70677.77      69477.41      1119.18 o                         
   3  10   7        586.63        515.08        55.20 o                         
   4  10   7       1498.54       1608.04        88.02 o                         
   5  10   7        210.03        264.06        52.68 o                         
   6  10   7      11950.49      12955.04       415.01 o                         
   7  10   7        816.48        834.51        67.46 o                         
  -7  11   7        355.00        333.09        60.28 o                         
  -6  11   7         57.53        138.47        47.20 o                         
  -5  11   7        218.39        344.82        62.93 o                         
  -4  11   7       7037.95       7353.44       128.15 o                         
  -3  11   7       3836.57       3663.64        84.51 o                         
  -2  11   7        123.85         83.95        19.90 o                         
  -1  11   7        600.30        718.37        34.96 o                         
   0  11   7       5453.52       5281.34        84.84 o                         
   1  11   7       1315.47       1376.81        48.46 o                         
   2  11   7       1063.28       1118.17        66.02 o                         
   3  11   7        537.56        424.91        55.78 o                         
   4  11   7         15.76         -2.14        38.37 o                         
   5  11   7        986.98       1103.30        80.00 o                         
   6  11   7        610.21        498.53        62.76 o                         
  -7  12   7       5015.08       4674.44       298.42 o                         
  -6  12   7       1286.57       1146.67       138.94 o                         
  -5  12   7      40031.00      40165.83       470.41 o                         
  -4  12   7       2289.00       2238.07        84.86 o                         
  -3  12   7       9827.68       9984.43       153.75 o                         
  -2  12   7       2365.28       2262.48        65.80 o                         
  -1  12   7       9107.59       9018.93       117.80 o                         
   0  12   7       1590.86       1679.64        49.41 o                         
   1  12   7      70059.81      70714.70       671.93 o                         
   2  12   7      10789.89      10286.25       138.40 o                         
   3  12   7      11236.64      11097.68       177.36 o                         
   4  12   7        214.96        177.66        47.49 o                         
   5  12   7        414.54        269.34        52.17 o                         
   6  12   7       4194.42       4457.98       403.25 o                         
  -7  13   7        951.27        832.72        74.59 o                         
  -6  13   7       3531.68       3808.96       124.87 o                         
  -5  13   7       1720.54       1895.08        71.20 o                         
  -4  13   7        670.55        632.95        44.24 o                         
  -3  13   7        410.00        416.55        37.99 o                         
  -2  13   7       2927.35       2671.36       134.55 o                         
  -1  13   7         58.74         61.19        21.92 o                         
   0  13   7          8.27          7.37        20.24 o                         
   1  13   7        391.81        461.05        33.03 o                         
   2  13   7       1977.79       1947.16        57.67 o                         
   3  13   7        834.29        749.84        52.58 o                         
   4  13   7        335.28        304.14        54.46 o                         
   5  13   7        797.64        758.19        75.94 o                         
   6  13   7         37.77         74.87        49.92 o                         
  -7  14   7       2663.64       2774.93       118.56 o                         
  -6  14   7      17090.62      17073.20       363.67 o                         
  -5  14   7        454.38        460.36        43.70 o                         
  -4  14   7      19289.53      19245.81       253.65 o                         
  -3  14   7       3255.56       3356.17        81.54 o                         
  -2  14   7       1897.72       2039.27        62.76 o                         
  -1  14   7         27.32         48.64        20.47 o                         
   0  14   7      29102.15      29379.89       302.72 o                         
   1  14   7       9392.27       9409.54       140.46 o                         
   2  14   7      32540.64      32430.87       336.52 o                         
   3  14   7       2175.23       2080.18        76.50 o                         
   4  14   7       3717.67       3536.13       119.80 o                         
   5  14   7       1329.56       1193.08        81.64 o                         
   6  14   7       3513.13       3323.50       123.11 o                         
  -7  15   7       3483.07       3753.93       194.67 o                         
  -6  15   7        902.37       1065.34       117.66 o                         
  -5  15   7        220.96        401.04        55.72 o                         
  -4  15   7       1389.61       1392.27        84.24 o                         
  -3  15   7       1398.61       1409.74       103.92 o                         
  -2  15   7       1291.60       1165.92        71.99 o                         
  -1  15   7       2259.81       2221.19        55.93 o                         
   0  15   7       7329.11       7108.36       345.92 o                         
   1  15   7       1225.37       1127.54        49.82 o                         
   2  15   7        572.67        633.26        43.85 o                         
   3  15   7        879.70        907.94        72.90 o                         
   4  15   7       1189.28       1159.16        77.89 o                         
   5  15   7       1435.17       1300.70        85.46 o                         
   6  15   7       4623.19       4736.12       146.64 o                         
  -7  16   7       1669.15       1430.94       139.05 o                         
  -6  16   7       4646.32       4590.77       137.25 o                         
  -5  16   7      27722.72      29289.75       579.63 o                         
  -4  16   7       4339.43       4577.59       131.60 o                         
  -3  16   7       2925.10       2961.25       105.06 o                         
  -2  16   7       3344.87       3320.97       109.60 o                         
  -1  16   7      16152.24      16593.90       221.27 o                         
   0  16   7       5921.81       5952.72       112.18 o                         
   1  16   7      17971.63      18248.92       247.38 o                         
   2  16   7       3436.46       3394.71       131.14 o                         
   3  16   7      18536.32      18391.00       346.41 o                         
   4  16   7       1961.03       1890.88       197.88 o                         
   5  16   7       4137.84       3851.83       195.74 o                         
   6  16   7        831.04        961.48        69.61 o                         
  -7  17   7       1149.19       1285.47       139.05 o                         
  -6  17   7       3272.68       3443.08       150.82 o                         
  -5  17   7        252.48        411.12        55.20 o                         
  -4  17   7       3247.24       3324.04       117.22 o                         
  -3  17   7       3069.93       2990.78       152.96 o                         
  -2  17   7          7.63         48.87        39.24 o                         
  -1  17   7         50.96         86.12        40.51 o                         
   0  17   7       2646.66       2478.67        83.31 o                         
   1  17   7        753.47        712.30        49.68 o                         
   2  17   7       4169.07       3925.61        97.38 o                         
   3  17   7       2111.06       2172.30        79.43 o                         
   4  17   7       3439.37       3496.63       100.03 o                         
   5  17   7       5508.28       5774.08       158.03 o                         
   6  17   7       1534.70       1593.46       112.96 o                         
  -6  18   7       9751.08       9611.45       206.64 o                         
  -5  18   7       3289.91       3184.64       116.48 o                         
  -4  18   7      12995.80      12969.65       245.81 o                         
  -3  18   7        962.73        925.25        77.01 o                         
  -2  18   7      17625.02      17571.16       320.89 o                         
  -1  18   7      11222.60      10762.47       296.28 o                         
   0  18   7      28680.71      29371.43       523.71 o                         
   1  18   7       1933.01       2136.31        73.48 o                         
   2  18   7       4844.98       4865.40       108.87 o                         
   3  18   7       6706.25       6747.18       134.52 o                         
   4  18   7      11558.20      11202.37       186.87 o                         
   5  18   7       1402.12       1529.54       124.08 o                         
  -6  19   7       3403.28       3590.15       125.76 o                         
  -5  19   7         13.35         43.52        71.66 o                         
  -4  19   7        442.71        396.39        96.27 o                         
  -3  19   7       2071.96       2124.40        96.49 o                         
  -2  19   7       3257.77       3207.91       112.70 o                         
  -1  19   7       3117.19       3028.34       111.45 o                         
   0  19   7       3791.42       4020.17        93.39 o                         
   1  19   7       2420.47       2187.69        74.81 o                         
   2  19   7        667.13        661.68        54.30 o                         
   3  19   7       6238.70       6461.58       140.27 o                         
   4  19   7        804.91        908.89       122.54 o                         
   5  19   7       1368.17       1600.55        96.67 o                         
  -6  20   7       4088.70       4204.89       135.91 o                         
  -5  20   7       2012.93       1739.84        96.78 o                         
  -4  20   7        899.53        831.07        73.94 o                         
  -3  20   7      13066.38      12670.88       244.70 o                         
  -2  20   7       4403.15       4190.04       273.82 o                         
  -1  20   7      19858.65      20816.98       346.04 o                         
   0  20   7       7254.34       7454.62       131.41 o                         
   1  20   7       4209.35       3988.53       131.77 o                         
   2  20   7        729.02        612.19        49.74 o                         
   3  20   7       8519.50       8602.75       154.64 o                         
   4  20   7      11929.18      12061.20       251.72 o                         
   5  20   7      12709.59      13352.44       369.02 o                         
  -6  21   7        645.44        497.93       119.80 o                         
  -5  21   7       1932.64       1877.28       103.61 o                         
  -4  21   7        260.25        260.75        55.07 o                         
  -3  21   7       1360.35       1374.45       155.09 o                         
  -2  21   7       1012.36        954.37        72.79 o                         
  -1  21   7         14.96         47.06        42.14 o                         
   0  21   7       8256.18       8029.95       180.84 o                         
   1  21   7       2287.90       2285.84        76.25 o                         
   2  21   7       4319.27       4554.91       192.83 o                         
   3  21   7        106.81         52.79        36.54 o                         
   4  21   7        730.01        778.68       100.84 o                         
   5  21   7       3339.87       3336.49       309.01 o                         
  -6  22   7       1499.67       1193.48       130.49 o                         
  -5  22   7       5247.75       5216.26       171.03 o                         
  -4  22   7       2105.46       1699.65       149.75 o                         
  -3  22   7       4281.32       4290.40       141.19 o                         
  -2  22   7      26507.99      27965.37       494.16 o                         
  -1  22   7      15470.72      15663.85       283.79 o                         
   0  22   7       4099.39       4119.85       131.19 o                         
   1  22   7       1433.71       1318.86        64.49 o                         
   2  22   7       4805.08       4560.50       132.09 o                         
   3  22   7       7303.19       7226.64       142.27 o                         
   4  22   7      13022.73      12806.65       206.23 o                         
   5  22   7       3012.14       2907.11        91.22 o                         
  -5  23   7        425.79        469.10        65.68 o                         
  -4  23   7       1550.54       1535.42        95.62 o                         
  -3  23   7         93.86        135.19        49.85 o                         
  -2  23   7          2.63         71.66        47.28 o                         
  -1  23   7         16.50         -7.79        42.03 o                         
   0  23   7        222.10        235.09        50.52 o                         
   1  23   7        185.89        189.38        38.22 o                         
   2  23   7         34.41         24.55        35.09 o                         
   3  23   7       2552.02       2738.47       104.99 o                         
   4  23   7        487.28        407.43        51.01 o                         
  -5  24   7        241.21        109.10        54.46 o                         
  -4  24   7       4318.25       4249.48       294.15 o                         
  -3  24   7      25018.09      25553.48       711.30 o                         
  -2  24   7      10770.94      11048.22       228.72 o                         
  -1  24   7      14596.61      14299.70       330.51 o                         
   0  24   7       5695.25       5585.91       175.42 o                         
   1  24   7       2612.91       2484.94        81.37 o                         
   2  24   7       2237.71       1925.56       102.25 o                         
   3  24   7       4470.99       4209.94       119.58 o                         
   4  24   7       4833.10       4583.45       116.45 o                         
  -5  25   7       1766.16       1697.35       103.41 o                         
  -4  25   7         98.91        142.60        54.82 o                         
  -3  25   7        115.04        194.20        54.82 o                         
  -2  25   7         27.36        102.62        48.83 o                         
  -1  25   7        142.34        124.89        49.64 o                         
   0  25   7        321.18        325.65       106.96 o                         
   1  25   7        252.54        268.27        54.20 o                         
   2  25   7          0.49         47.76        37.26 o                         
   3  25   7       3244.04       3205.25        98.15 o                         
   4  25   7        419.61        465.78        52.51 o                         
  -4  26   7       1324.82       1016.94        83.45 o                         
  -3  26   7       9099.74       9443.95       210.76 o                         
  -2  26   7      14774.29      15464.26       289.25 o                         
  -1  26   7       2522.02       2346.72       106.82 o                         
   0  26   7       3442.80       2980.72       113.51 o                         
   1  26   7       3663.00       3583.76       126.39 o                         
   2  26   7       2734.06       2562.45        88.41 o                         
   3  26   7       3909.43       3648.76       103.48 o                         
  -4  27   7       1849.33       2025.05       108.97 o                         
  -3  27   7       1348.83       1238.94        88.02 o                         
  -2  27   7        355.14        613.98        68.36 o                         
  -1  27   7       1351.09       1279.23        86.76 o                         
   0  27   7        546.00        784.70       141.19 o                         
   1  27   7       1091.48        883.53        75.23 o                         
   2  27   7       2090.26       2132.37       105.94 o                         
   3  27   7       2131.37       2277.08        88.28 o                         
  -3  28   7       4906.33       4943.17       149.55 o                         
  -2  28   7      10962.17      11558.53       241.84 o                         
  -1  28   7       5656.07       5622.52       156.12 o                         
   0  28   7       3598.08       3287.61       172.10 o                         
   1  28   7       2364.69       1871.47       100.69 o                         
   2  28   7       5820.47       5605.84       157.63 o                         
  -3  29   7        134.59        186.70        88.78 o                         
  -2  29   7       1217.15       1386.49        91.35 o                         
  -1  29   7        501.52        418.95        62.06 o                         
   0  29   7       6567.57       6864.80       339.07 o                         
   1  29   7        162.73        306.13        59.05 o                         
   2  29   7       1527.85       1723.99       111.24 o                         
  -2  30   7       5593.51       5122.28       151.68 o                         
  -1  30   7       3765.13       3335.89       126.43 o                         
   0  30   7       4686.09       4849.48       423.57 o                         
   1  30   7       7696.04       7724.57       277.99 o                         
  -6   0   8       5129.57       5307.02       213.92 o                         
  -4   0   8         89.22         83.43        57.76 o                         
  -2   0   8      21321.04      21864.40       387.20 o                         
   0   0   8        238.51        197.85        39.33 o                         
   2   0   8       5535.93       4599.54       154.03 o                         
   4   0   8         12.38         89.85        64.18 o                         
   6   0   8        198.55         81.29        72.73 o                         
  -7   1   8        811.56        706.24       146.54 o                         
  -6   1   8       1508.74       1403.60        87.58 o                         
  -5   1   8       3767.79       3710.94       118.74 o                         
  -4   1   8      13791.08      13490.92       240.46 o                         
  -3   1   8      24127.65      24356.98       256.61 o                         
  -2   1   8       9700.62       9722.60       127.12 o                         
  -1   1   8      19066.33      19146.68       215.83 o                         
   0   1   8       3839.98       3863.55        77.19 o                         
   1   1   8       1489.71       1472.00        52.84 o                         
   2   1   8       9354.79       9409.67       135.29 o                         
   3   1   8      29095.11      28834.54       315.25 o                         
   4   1   8      33156.72      33262.83       504.47 o                         
   5   1   8       4867.30       4814.05       142.89 o                         
   6   1   8        165.39        117.66        54.46 o                         
  -7   2   8       4608.30       4638.13       148.22 o                         
  -6   2   8        453.18        520.38        64.83 o                         
  -5   2   8       5996.25       6035.87       151.24 o                         
  -4   2   8       2731.10       2697.18       115.51 o                         
  -3   2   8       5153.78       5283.71       106.25 o                         
  -2   2   8       9877.06       9653.55       125.75 o                         
  -1   2   8       2533.65       2352.80        58.54 o                         
   0   2   8       2526.18       2391.71        60.70 o                         
   1   2   8        152.91        136.37        28.01 o                         
   2   2   8       1348.91       1475.86        56.13 o                         
   3   2   8        574.72        642.50        50.54 o                         
   4   2   8          4.62         90.92        46.89 o                         
   5   2   8       2100.90       2081.38       102.10 o                         
   6   2   8         42.40         42.78        49.92 o                         
  -7   3   8         34.75         75.78        53.68 o                         
  -6   3   8        866.17        867.25        89.85 o                         
  -5   3   8      12875.66      13510.66       248.02 o                         
  -4   3   8       5739.36       5787.13       172.71 o                         
  -3   3   8       8317.10       8171.84       156.16 o                         
  -2   3   8      11257.64      11028.76       138.29 o                         
  -1   3   8      15317.25      15977.57       251.28 o                         
   0   3   8       1248.16       1298.71        49.50 o                         
   1   3   8        961.94        937.53        44.83 o                         
   2   3   8       9250.08       9430.72       134.42 o                         
   3   3   8      30988.06      30560.13       329.97 o                         
   4   3   8      10201.31      10067.44       251.36 o                         
   5   3   8       5926.92       6059.60       160.32 o                         
   6   3   8       2341.76       2288.67       111.17 o                         
  -7   4   8       1549.43       1480.99        93.75 o                         
  -6   4   8       2720.32       2541.25       107.40 o                         
  -5   4   8       4123.87       4436.14       127.76 o                         
  -4   4   8       6121.08       6305.81       122.52 o                         
  -3   4   8        259.82        241.05        27.17 o                         
  -2   4   8       2237.11       2276.76        57.22 o                         
  -1   4   8      16938.66      16714.28       191.88 o                         
   0   4   8         53.97         80.27        24.71 o                         
   1   4   8       7862.31       7568.10       114.01 o                         
   2   4   8         18.00         31.47        26.71 o                         
   3   4   8        783.32        850.27        75.31 o                         
   4   4   8       1088.92       1011.75        73.35 o                         
   5   4   8       2124.16       2137.61       105.85 o                         
   6   4   8        949.54        911.45       101.61 o                         
  -7   5   8       5786.20       5944.08       163.28 o                         
  -6   5   8       5332.16       5458.36       148.99 o                         
  -5   5   8         19.42        108.10        45.30 o                         
  -4   5   8      21524.67      21772.58       277.13 o                         
  -3   5   8      18377.36      18203.77       238.57 o                         
  -2   5   8      14604.60      14658.80       171.35 o                         
  -1   5   8       1569.87       1555.52        50.71 o                         
   0   5   8      14629.37      14574.63       175.25 o                         
   1   5   8      10672.29      10282.70       139.16 o                         
   2   5   8      19629.22      19829.41       228.77 o                         
   3   5   8       3385.84       3367.91        79.32 o                         
   4   5   8      17637.72      17168.47       302.53 o                         
   5   5   8       7352.48       7351.06       180.01 o                         
   6   5   8       2009.73       1866.66       103.41 o                         
  -7   6   8       1686.18       1817.79       107.96 o                         
  -6   6   8        519.51        509.87        63.53 o                         
  -5   6   8       4047.90       4215.32       123.93 o                         
  -4   6   8       6905.66       7171.27       126.22 o                         
  -3   6   8       1717.49       1698.34        62.25 o                         
  -2   6   8      18958.67      18376.38       204.67 o                         
  -1   6   8        374.34        336.27        50.33 o                         
   0   6   8        115.76        108.48        25.50 o                         
   1   6   8       3945.65       3939.14        78.54 o                         
   2   6   8       4462.56       4289.74        85.98 o                         
   3   6   8        438.22        502.44        42.09 o                         
   4   6   8       1950.74       2059.76       120.87 o                         
   5   6   8        190.56        213.11        55.72 o                         
   6   6   8        846.91       1100.19        97.23 o                         
  -7   7   8       5283.76       5501.66       159.15 o                         
  -6   7   8       3259.08       2877.86       149.75 o                         
  -5   7   8       8298.39       7524.31       226.65 o                         
  -4   7   8       2458.34       2484.55        73.56 o                         
  -3   7   8      14145.92      14258.69       199.00 o                         
  -2   7   8      21800.26      21825.29       235.71 o                         
  -1   7   8       7254.39       6818.67       156.24 o                         
   0   7   8      10917.40      10551.35       138.47 o                         
   1   7   8      24905.26      24006.09       294.57 o                         
   2   7   8       8717.25       8831.40       128.45 o                         
   3   7   8       9618.10       9822.60       142.68 o                         
   4   7   8       1072.05       1017.20       160.34 o                         
   5   7   8       8045.42       8216.90       191.35 o                         
   6   7   8       6283.99       6451.10       173.94 o                         
  -7   8   8       2622.71       2611.98       115.36 o                         
  -6   8   8       2203.04       2235.76       156.16 o                         
  -5   8   8       1108.76       1270.18        82.36 o                         
  -4   8   8      12843.46      12919.08       187.42 o                         
  -3   8   8        539.10        480.06        42.06 o                         
  -2   8   8         84.95        113.23        24.18 o                         
  -1   8   8       6703.18       6241.83        96.16 o                         
   0   8   8       5838.99       5483.33       137.03 o                         
   1   8   8       6128.60       5582.22        95.14 o                         
   2   8   8       1426.70       1263.40        64.22 o                         
   3   8   8        561.39        606.69        43.44 o                         
   4   8   8         22.63         -2.03        43.09 o                         
   5   8   8       1231.32       1323.84        86.97 o                         
   6   8   8       1084.62       1026.59        83.16 o                         
  -7   9   8       3597.30       3745.68       133.71 o                         
  -6   9   8       7891.33       7846.12       182.05 o                         
  -5   9   8       1423.77       1341.68        80.66 o                         
  -4   9   8       5759.05       5806.58       112.49 o                         
  -3   9   8       2551.06       2295.24        71.17 o                         
  -2   9   8       5912.78       6038.54       149.14 o                         
  -1   9   8       3627.16       3805.65        72.89 o                         
   0   9   8      18405.89      17987.55       206.05 o                         
   1   9   8       9433.17       9658.22       150.62 o                         
   2   9   8      23837.16      23845.96       265.07 o                         
   3   9   8        925.14        922.54        57.71 o                         
   4   9   8        103.00        164.64        82.36 o                         
   5   9   8       5321.35       5314.07       364.63 o                         
   6   9   8      20525.33      22672.90       634.18 o                         
  -7  10   8       5379.48       5623.20       160.15 o                         
  -6  10   8        356.90        396.19        60.45 o                         
  -5  10   8       7680.42       7656.42       154.97 o                         
  -4  10   8        101.92        133.79        33.88 o                         
  -3  10   8       2971.86       2886.68        78.10 o                         
  -2  10   8          9.41         80.47        30.51 o                         
  -1  10   8         34.85         72.22        23.96 o                         
   0  10   8       2014.47       1962.50        57.88 o                         
   1  10   8       2188.05       2144.04        61.42 o                         
   2  10   8       2455.44       2297.94        65.62 o                         
   3  10   8        379.12        361.20        37.00 o                         
   4  10   8       2020.13       1969.01        97.56 o                         
   5  10   8        323.88        248.40        56.59 o                         
   6  10   8        118.46        231.86        63.11 o                         
  -7  11   8      12223.63      12846.04       256.23 o                         
  -6  11   8       3891.31       4090.92       133.10 o                         
  -5  11   8       7400.04       7415.66       134.15 o                         
  -4  11   8        462.11        355.70        40.54 o                         
  -3  11   8       7939.27       7795.98       133.69 o                         
  -2  11   8        157.84        184.57        43.50 o                         
  -1  11   8      14204.74      14721.90       173.54 o                         
   0  11   8      15432.01      15874.71       187.23 o                         
   1  11   8      52886.61      53897.70       528.36 o                         
   2  11   8       1628.83       1431.31        55.76 o                         
   3  11   8        465.89        489.09        40.45 o                         
   4  11   8        361.55        380.53        57.42 o                         
   5  11   8      10015.53       9991.64       217.81 o                         
   6  11   8       3977.86       4126.06       139.87 o                         
  -7  12   8         23.34        159.06        69.53 o                         
  -6  12   8       4238.11       4563.38       137.03 o                         
  -5  12   8        460.13        479.67        46.00 o                         
  -4  12   8       1467.60       1335.97        61.98 o                         
  -3  12   8        626.47        585.27        44.35 o                         
  -2  12   8        401.74        489.39        40.59 o                         
  -1  12   8         66.49        112.88        25.32 o                         
   0  12   8       3824.33       3776.47        74.38 o                         
   1  12   8       1742.07       1817.17        56.63 o                         
   2  12   8        843.10        721.65        42.89 o                         
   3  12   8       2445.97       2507.70        87.59 o                         
   4  12   8         53.59         71.12        45.26 o                         
   5  12   8       1118.42       1321.49        87.70 o                         
   6  12   8         62.27        124.43        55.07 o                         
  -6  13   8      13982.70      14141.78       269.75 o                         
  -5  13   8       8287.74       8526.80       147.28 o                         
  -4  13   8       3793.22       3568.32       138.78 o                         
  -3  13   8        332.75        359.42        39.43 o                         
  -2  13   8       9773.79       9530.24       152.11 o                         
  -1  13   8      15332.09      15550.01       206.85 o                         
   0  13   8      36371.59      37175.09       376.98 o                         
   1  13   8       3298.79       3323.95        73.11 o                         
   2  13   8      11960.57      11929.38       157.98 o                         
   3  13   8        772.53        740.68        51.56 o                         
   4  13   8       2671.06       2490.81       171.72 o                         
   5  13   8        702.48        690.07        71.74 o                         
  -6  14   8        936.85       1193.48       128.35 o                         
  -5  14   8       4191.39       4108.73       127.28 o                         
  -4  14   8       7845.12       7846.74       176.90 o                         
  -3  14   8       1054.12        972.99        73.26 o                         
  -2  14   8       2717.70       2590.07       183.97 o                         
  -1  14   8       4162.21       4262.12        95.52 o                         
   0  14   8        791.75        693.90        63.85 o                         
   1  14   8        490.84        621.12        49.02 o                         
   2  14   8        186.20        191.44        39.06 o                         
   3  14   8        182.63        192.94        41.12 o                         
   4  14   8        710.23        594.78        56.34 o                         
   5  14   8        804.79        901.56        79.15 o                         
  -6  15   8       3088.93       3219.12       186.11 o                         
  -5  15   8      11009.15      10940.19       221.14 o                         
  -4  15   8        692.16        724.96        67.20 o                         
  -3  15   8       1569.85       1701.94        91.28 o                         
  -2  15   8        306.40        310.02        52.68 o                         
  -1  15   8      27977.69      28406.89       740.07 o                         
   0  15   8       6644.64       6749.20       126.03 o                         
   1  15   8      20271.79      20144.96       276.37 o                         
   2  15   8        562.40        467.34        48.44 o                         
   3  15   8       4543.14       4173.06       107.27 o                         
   4  15   8       2173.07       2392.58        89.52 o                         
   5  15   8      11357.63      11452.20       238.24 o                         
  -6  16   8       8127.57       8934.74       299.49 o                         
  -5  16   8       2588.56       2955.47       165.79 o                         
  -4  16   8          4.26         -8.33        43.09 o                         
  -3  16   8        741.46        673.85        66.56 o                         
  -2  16   8       9453.75       9766.38       204.86 o                         
  -1  16   8       1824.14       1632.65       109.10 o                         
   0  16   8         81.81        136.29        33.92 o                         
   1  16   8       3928.72       3823.33       126.84 o                         
   2  16   8        241.01        202.39        40.72 o                         
   3  16   8       1142.75       1098.22        73.83 o                         
   4  16   8        832.62        913.44        63.35 o                         
   5  16   8       2378.72       2434.87       114.20 o                         
  -6  17   8       8865.85       8530.42       286.66 o                         
  -5  17   8       3395.87       3376.89       123.22 o                         
  -4  17   8       7967.90       7692.11       303.66 o                         
  -3  17   8         67.61         19.25        43.87 o                         
  -2  17   8      14819.86      14750.06       270.65 o                         
  -1  17   8       2314.74       2162.68        97.35 o                         
   0  17   8      32457.73      33863.38       410.15 o                         
   1  17   8       1950.99       1885.87        73.16 o                         
   2  17   8       5787.23       5467.79       249.11 o                         
   3  17   8        905.80        919.21        61.31 o                         
   4  17   8      16469.38      16944.96       252.72 o                         
   5  17   8        578.22        510.18        57.09 o                         
  -6  18   8       2729.79       3118.79       181.84 o                         
  -5  18   8        188.20        247.06        57.42 o                         
  -4  18   8       1216.79       1146.47       138.94 o                         
  -3  18   8       1209.77       1045.17       111.13 o                         
  -2  18   8         22.50         64.10        44.45 o                         
  -1  18   8       4375.94       4452.59       389.34 o                         
   0  18   8        411.12        535.73        46.15 o                         
   1  18   8        431.22        348.03        53.29 o                         
   2  18   8       7069.96       7306.49       238.57 o                         
   3  18   8        433.09        335.28        46.51 o                         
   4  18   8       1762.83       1955.69        86.84 o                         
   5  18   8          9.73         63.44        44.86 o                         
  -5  19   8       8186.19       8336.33       193.60 o                         
  -4  19   8       4241.51       4470.68       139.14 o                         
  -3  19   8       7228.22       7492.42       181.35 o                         
  -2  19   8        930.33        791.16        71.05 o                         
  -1  19   8      23129.36      24189.58       401.00 o                         
   0  19   8         81.50         36.17        36.13 o                         
   1  19   8       2664.05       2710.95        85.29 o                         
   2  19   8       5942.01       5818.99       124.40 o                         
   3  19   8      19024.76      18636.80       266.21 o                         
   4  19   8        184.43        136.75        44.04 o                         
  -5  20   8       6408.08       7002.97       179.21 o                         
  -4  20   8        537.64        713.80        72.61 o                         
  -3  20   8        371.75        416.78        61.80 o                         
  -2  20   8       3904.97       3879.25       130.95 o                         
  -1  20   8        756.54        798.08        90.92 o                         
   0  20   8        287.68        369.32       110.17 o                         
   1  20   8       1275.42       1142.61        63.23 o                         
   2  20   8       1320.02       1166.27        66.70 o                         
   3  20   8        587.54        710.50        56.79 o                         
   4  20   8          3.01         12.09        43.19 o                         
  -5  21   8        840.55        981.24       112.20 o                         
  -4  21   8       7481.72       7618.77       186.59 o                         
  -3  21   8       4214.83       4387.56       138.77 o                         
  -2  21   8      13599.38      14022.87       269.47 o                         
  -1  21   8       1445.13       1434.57       105.89 o                         
   0  21   8       5165.98       5207.40       150.90 o                         
   1  21   8        305.59        410.27        75.52 o                         
   2  21   8       7250.74       7279.71       144.03 o                         
   3  21   8        462.69        470.17        52.28 o                         
   4  21   8      21293.23      21683.71       303.34 o                         
  -5  22   8       1673.77       1434.64        96.67 o                         
  -4  22   8        802.71        675.01        71.84 o                         
  -3  22   8       2784.33       2969.18       170.07 o                         
  -2  22   8        260.87        365.23        65.25 o                         
  -1  22   8        408.39        397.18        61.52 o                         
   0  22   8         94.52         52.87        46.21 o                         
   1  22   8        479.05        486.80        48.75 o                         
   2  22   8       4603.02       4939.29       117.20 o                         
   3  22   8        973.79        944.88        80.83 o                         
   4  22   8        499.31        517.93        55.93 o                         
  -4  23   8         53.23        -11.80        53.48 o                         
  -3  23   8      28243.35      29831.04       496.30 o                         
  -2  23   8        696.48        740.16        71.74 o                         
  -1  23   8       6792.40       6498.60       204.30 o                         
   0  23   8        482.46        509.25        97.34 o                         
   1  23   8       9686.82       9373.59       391.37 o                         
   2  23   8        766.41        740.45        57.72 o                         
   3  23   8      20602.88      20573.34       289.16 o                         
  -4  24   8       5594.78       6227.87       243.87 o                         
  -3  24   8        508.30        521.18        67.20 o                         
  -2  24   8        167.20        107.59        53.56 o                         
  -1  24   8        491.29        503.67        81.29 o                         
   0  24   8       1144.60       1355.01        91.06 o                         
   1  24   8         29.30         11.77        48.33 o                         
   2  24   8         25.73        126.22        41.67 o                         
   3  24   8          0.46         10.28        40.33 o                         
  -4  25   8      11367.79      10979.63       320.89 o                         
  -3  25   8       1438.73       1320.96        90.42 o                         
  -2  25   8      18951.74      19358.75       364.74 o                         
  -1  25   8         58.82         48.26        69.53 o                         
   0  25   8        984.49        535.13        67.00 o                         
   1  25   8         83.72         35.14        49.85 o                         
   2  25   8      18140.13      18719.78       369.76 o                         
   3  25   8        340.03        410.73        89.85 o                         
  -3  26   8       1433.37       1597.62       101.67 o                         
  -2  26   8        254.90        306.85        60.91 o                         
  -1  26   8        118.30        129.59        77.01 o                         
   0  26   8       1045.24       1071.31        84.97 o                         
   1  26   8        981.26        954.75        94.13 o                         
   2  26   8       2633.53       2733.22       120.08 o                         
  -2  27   8         55.28         79.84        62.04 o                         
  -1  27   8       1510.70       1266.84        91.06 o                         
   0  27   8         19.49         58.28        60.97 o                         
   1  27   8       8209.27       8339.70       202.16 o                         
  -1  28   8       2291.28       2466.15       116.14 o                         
   0  28   8          4.71          3.31        49.30 o                         
  -7   0   9         71.02        273.82        87.71 o                         
  -5   0   9      22057.08      22904.60       526.25 o                         
  -3   0   9      13048.86      12981.98       433.20 o                         
  -1   0   9       6311.56       6000.83       138.40 o                         
   1   0   9      19423.88      18723.94       311.61 o                         
   3   0   9      46444.71      48080.92       838.47 o                         
   5   0   9       1432.35       1231.99       126.21 o                         
  -7   1   9       3488.98       3192.49       127.81 o                         
  -6   1   9       2792.72       3027.75       117.96 o                         
  -5   1   9       4324.62       4697.97       346.56 o                         
  -4   1   9       2121.37       2351.79        98.29 o                         
  -3   1   9       4832.25       4720.62        83.29 o                         
  -2   1   9       1052.07       1002.44        45.68 o                         
  -1   1   9       1502.12       1376.92        52.38 o                         
   0   1   9       1022.29       1049.05        54.59 o                         
   1   1   9         72.97         53.62        28.54 o                         
   2   1   9       1936.58       1965.02        87.90 o                         
   3   1   9       5819.54       5793.99       108.56 o                         
   4   1   9         79.82         35.24        34.65 o                         
   5   1   9       1854.79       2155.45       172.21 o                         
  -7   2   9          3.69         12.84        55.97 o                         
  -6   2   9       5159.38       5091.14       149.73 o                         
  -5   2   9       2391.20       2442.69       104.93 o                         
  -4   2   9      15873.33      16589.66       298.42 o                         
  -3   2   9       1642.04       1630.52        65.52 o                         
  -2   2   9       6143.51       5996.98        96.32 o                         
  -1   2   9        148.49         73.34        27.41 o                         
   0   2   9      12479.51      12531.98       161.23 o                         
   1   2   9        316.32        256.86        34.46 o                         
   2   2   9      23094.97      23136.11       263.65 o                         
   3   2   9          8.42          8.77        31.62 o                         
   4   2   9      12592.30      12748.87       270.26 o                         
   5   2   9          0.54         63.99        51.36 o                         
  -7   3   9       2307.87       2312.30       160.44 o                         
  -6   3   9       5053.04       5259.33       219.16 o                         
  -5   3   9      10385.17      10552.65       215.52 o                         
  -4   3   9       4496.11       4637.84       132.20 o                         
  -3   3   9        520.98        563.50        44.36 o                         
  -2   3   9      15058.79      14676.52       176.09 o                         
  -1   3   9        243.19        252.89        31.49 o                         
   0   3   9       1288.89       1278.39        52.46 o                         
   1   3   9       9098.52       8824.17       129.62 o                         
   2   3   9       2332.80       2321.71        83.99 o                         
   3   3   9        626.27        608.69        46.30 o                         
   4   3   9        225.83        285.26        40.81 o                         
   5   3   9        283.41        248.34        58.11 o                         
  -6   4   9       1707.43       1950.38       287.73 o                         
  -5   4   9       9124.72       9277.11       198.81 o                         
  -4   4   9       1223.19       1528.77        89.85 o                         
  -3   4   9      17125.81      16800.72       228.70 o                         
  -2   4   9        336.25        343.09        32.05 o                         
  -1   4   9       4944.72       4755.77        86.68 o                         
   0   4   9       7732.11       7527.70       120.36 o                         
   1   4   9      18744.15      18781.29       221.08 o                         
   2   4   9         47.28         66.42        30.94 o                         
   3   4   9      20115.89      20303.85       243.01 o                         
   4   4   9       1119.97       1143.21        58.72 o                         
   5   4   9       5877.35       5501.15       157.30 o                         
  -6   5   9       3535.96       3356.32       124.62 o                         
  -5   5   9        692.83        825.49        72.56 o                         
  -4   5   9       4236.44       4279.55       103.65 o                         
  -3   5   9      13058.71      13074.88       216.58 o                         
  -2   5   9        719.77        679.44        39.92 o                         
  -1   5   9       1663.82       1598.41        78.61 o                         
   0   5   9      13471.13      13105.24       166.39 o                         
   1   5   9        789.12        870.57        47.05 o                         
   2   5   9        273.47        289.07        36.60 o                         
   3   5   9       8201.28       8343.53       132.79 o                         
   4   5   9       1479.31       1279.45        67.17 o                         
   5   5   9        696.39        643.92       108.03 o                         
  -6   6   9       3493.87       3243.94       121.52 o                         
  -5   6   9       4106.39       4259.87       130.52 o                         
  -4   6   9      10405.00      10380.67       163.38 o                         
  -3   6   9       3858.26       3757.06        90.31 o                         
  -2   6   9      14510.00      14126.28       220.78 o                         
  -1   6   9       1930.41       1875.88        57.92 o                         
   0   6   9      13098.54      13035.03       166.15 o                         
   1   6   9       1696.55       1511.86        79.05 o                         
   2   6   9      28895.65      28833.27       315.15 o                         
   3   6   9         26.59         -0.67        31.11 o                         
   4   6   9       9862.58       9548.35       148.37 o                         
   5   6   9         46.71         79.97        53.68 o                         
  -6   7   9        895.31        923.81        80.41 o                         
  -5   7   9       4035.94       3638.50       268.47 o                         
  -4   7   9       8687.14       8781.82       148.59 o                         
  -3   7   9        117.26        147.88        50.99 o                         
  -2   7   9       5872.94       5649.32        93.28 o                         
  -1   7   9        697.55        751.82        41.53 o                         
   0   7   9        870.19        829.48        51.87 o                         
   1   7   9      13243.96      13052.89       169.13 o                         
   2   7   9        286.80        268.68        36.41 o                         
   3   7   9       2986.98       3062.94        80.60 o                         
   4   7   9       2831.84       2883.91        83.58 o                         
   5   7   9       1387.78       1314.09        89.99 o                         
  -6   8   9       1137.70       1224.42        87.58 o                         
  -5   8   9        822.45        712.15        67.00 o                         
  -4   8   9         48.59         55.95        33.48 o                         
  -3   8   9      12942.11      12919.06       190.41 o                         
  -2   8   9        123.22        162.17        35.13 o                         
  -1   8   9      11595.91      11871.90       152.93 o                         
   0   8   9       1527.45       1442.42        55.72 o                         
   1   8   9      13790.34      14059.77       192.33 o                         
   2   8   9         94.60         92.32        30.57 o                         
   3   8   9       4270.77       4016.01        90.78 o                         
   4   8   9        172.55        142.65        36.47 o                         
   5   8   9      14329.78      14891.87       471.70 o                         
  -6   9   9       4068.14       3977.41       134.22 o                         
  -5   9   9       2884.93       2457.20       105.37 o                         
  -4   9   9       1625.64       1502.00        66.54 o                         
  -3   9   9       7127.00       7041.30       128.91 o                         
  -2   9   9          3.45         44.87        31.68 o                         
  -1   9   9       4275.12       4282.59        81.88 o                         
   0   9   9       8418.30       8453.17       124.32 o                         
   1   9   9        752.00        647.75        43.41 o                         
   2   9   9          5.11        -22.08        27.86 o                         
   3   9   9         37.21         52.74        32.45 o                         
   4   9   9        814.79        730.28        49.96 o                         
   5   9   9       1224.41       1530.77       214.99 o                         
  -6  10   9       4192.13       4270.18       177.56 o                         
  -5  10   9         54.93        -20.41        51.34 o                         
  -4  10   9       1054.33       1077.63        58.20 o                         
  -3  10   9       1986.78       1938.33        71.50 o                         
  -2  10   9      17809.79      17922.87       243.68 o                         
  -1  10   9        982.30        905.51        47.86 o                         
   0  10   9      13692.20      14446.21       179.61 o                         
   1  10   9       6311.42       6435.98       123.82 o                         
   2  10   9       4727.24       4864.47        95.50 o                         
   3  10   9        103.31         87.63        33.44 o                         
   4  10   9       7850.62       7611.67       129.56 o                         
   5  10   9       1193.93       1329.59        94.32 o                         
  -6  11   9        613.16        517.39        67.62 o                         
  -5  11   9        597.89        626.50        66.09 o                         
  -4  11   9       3870.34       3765.51        95.30 o                         
  -3  11   9         97.49        100.95        34.25 o                         
  -2  11   9        859.13        858.97        55.73 o                         
  -1  11   9       3324.99       3237.80        72.50 o                         
   0  11   9       5791.22       5924.16       121.04 o                         
   1  11   9        166.53        218.29        32.63 o                         
   2  11   9         18.70         -2.83        28.41 o                         
   3  11   9         42.06         96.49        33.36 o                         
   4  11   9       1071.66       1112.18        64.47 o                         
   5  11   9        171.63        210.54        48.51 o                         
  -6  12   9        245.93        166.86        87.71 o                         
  -5  12   9       2763.63       2566.27       210.71 o                         
  -4  12   9        311.20        287.41        41.67 o                         
  -3  12   9       5293.54       5471.99       231.50 o                         
  -2  12   9       2150.22       2049.36        72.66 o                         
  -1  12   9      40265.21      41117.85       413.98 o                         
   0  12   9        927.75        862.36        45.24 o                         
   1  12   9      10016.13       9565.04       135.82 o                         
   2  12   9       2656.32       2619.68        72.62 o                         
   3  12   9       3430.41       3202.22        84.13 o                         
   4  12   9        248.64        184.18        46.10 o                         
   5  12   9      24196.20      24636.35       603.19 o                         
  -6  13   9       1046.26        932.71       121.94 o                         
  -5  13   9       3786.61       4239.54       198.95 o                         
  -4  13   9        730.32        774.04        69.39 o                         
  -3  13   9       3084.70       2866.88       181.84 o                         
  -2  13   9       4017.01       4369.09       292.01 o                         
  -1  13   9       4221.31       4281.94       132.20 o                         
   0  13   9        238.22        322.16        51.23 o                         
   1  13   9       3631.26       3626.60       130.33 o                         
   2  13   9        167.79        192.52        41.85 o                         
   3  13   9        168.26        166.34        43.56 o                         
   4  13   9        189.47        148.03        63.43 o                         
  -5  14   9        384.26        467.40        77.01 o                         
  -4  14   9        854.12        654.38        67.87 o                         
  -3  14   9       4800.06       5164.63       144.45 o                         
  -2  14   9      10700.42      10968.69       223.86 o                         
  -1  14   9        990.68        772.20        70.03 o                         
   0  14   9      25066.41      25726.59       330.17 o                         
   1  14   9        261.56        261.95        43.07 o                         
   2  14   9        585.81        505.84        52.16 o                         
   3  14   9        736.09        646.68        56.71 o                         
   4  14   9      13136.15      13692.48       220.58 o                         
  -5  15   9          6.35         63.68        53.48 o                         
  -4  15   9       1720.29       1676.42        96.67 o                         
  -3  15   9       3173.94       3192.59       117.99 o                         
  -2  15   9       7031.41       7192.94       175.39 o                         
  -1  15   9       1444.80       1542.67       108.03 o                         
   0  15   9       4761.28       4552.02       106.03 o                         
   1  15   9       2279.82       2408.35        82.93 o                         
   2  15   9        275.83        257.44        45.10 o                         
   3  15   9       3010.96       2938.93       107.36 o                         
   4  15   9        102.95        151.01        49.62 o                         
  -5  16   9       6189.29       6493.12       167.40 o                         
  -4  16   9       1280.71       1177.74        85.57 o                         
  -3  16   9        969.53       1010.12        80.92 o                         
  -2  16   9       9124.89       9128.62       202.63 o                         
  -1  16   9      19682.38      21138.91       359.93 o                         
   0  16   9        930.47        890.46        56.98 o                         
   1  16   9       3071.57       2837.60        88.76 o                         
   2  16   9       2680.97       2597.07        89.57 o                         
   3  16   9       5939.87       5853.74       154.12 o                         
   4  16   9       5688.91       5948.53       175.99 o                         
  -5  17   9       3491.89       3247.52       126.11 o                         
  -4  17   9        882.99        850.19        77.15 o                         
  -3  17   9        380.99        239.14        56.59 o                         
  -2  17   9       7053.57       7305.23       179.93 o                         
  -1  17   9       6124.21       5936.93       159.58 o                         
   0  17   9       1022.39       1043.66        81.52 o                         
   1  17   9       1461.11       1444.75        71.50 o                         
   2  17   9         21.20         57.69        38.17 o                         
   3  17   9       1013.76        973.83        82.53 o                         
   4  17   9       1377.88       1276.73        73.17 o                         
  -5  18   9       1038.22        911.34        94.13 o                         
  -4  18   9       4682.21       4736.12       145.97 o                         
  -3  18   9       2134.26       2034.34       105.12 o                         
  -2  18   9       8046.36       7935.79       308.05 o                         
  -1  18   9       5948.03       6004.62       162.35 o                         
   0  18   9      15483.42      16680.38       306.29 o                         
   1  18   9        143.17        142.16        55.69 o                         
   2  18   9       7654.78       7033.28       292.37 o                         
   3  18   9       6661.08       6268.73       137.85 o                         
   4  18   9      10083.68      10072.60       323.02 o                         
  -4  19   9       1816.59       1723.71       102.83 o                         
  -3  19   9       3048.35       3154.25       123.93 o                         
  -2  19   9       4280.42       4437.20       274.89 o                         
  -1  19   9         48.27         22.75        49.85 o                         
   0  19   9       1020.23       1006.36        82.35 o                         
   1  19   9       1419.30       1371.42        68.28 o                         
   2  19   9       1274.15       1300.05        76.73 o                         
   3  19   9       2862.40       2735.10        95.76 o                         
  -4  20   9       2276.86       2246.38       111.17 o                         
  -3  20   9       5991.70       5994.09       178.63 o                         
  -2  20   9       2348.93       2216.14       108.63 o                         
  -1  20   9       2243.18       2215.57       108.41 o                         
   0  20   9       1159.77       1039.52        82.18 o                         
   1  20   9       7403.24       7703.56       151.48 o                         
   2  20   9        179.78        132.22        42.24 o                         
   3  20   9      11085.60      10571.93       185.88 o                         
  -4  21   9       3167.90       3622.01       136.12 o                         
  -3  21   9       3400.01       3294.61       127.76 o                         
  -2  21   9        148.47        134.77        55.97 o                         
  -1  21   9       1760.53       1659.99        99.53 o                         
   0  21   9         87.88         91.34        51.78 o                         
   1  21   9       1872.88       1549.01        95.26 o                         
   2  21   9        315.80        341.90        48.65 o                         
   3  21   9        215.88        207.46        47.89 o                         
  -3  22   9       2053.83       1918.92       106.89 o                         
  -2  22   9       2062.00       1989.46       107.51 o                         
  -1  22   9       3917.63       4124.65       141.14 o                         
   0  22   9        966.63        883.75        81.64 o                         
   1  22   9       2929.79       2601.76       117.17 o                         
   2  22   9      14645.64      15437.59       234.50 o                         
  -3  23   9        897.24        885.47       218.20 o                         
  -2  23   9        682.67        626.86        74.32 o                         
  -1  23   9        346.27        323.34        97.34 o                         
   0  23   9       1697.94       1675.23       152.96 o                         
   1  23   9        107.55        195.29        63.11 o                         
   2  23   9       2821.67       2820.35        96.72 o                         
  -2  24   9       1782.98       1856.65       107.96 o                         
  -1  24   9        117.32         24.38        52.92 o                         
   0  24   9       2155.51       2016.42       109.04 o                         
   1  24   9      12798.55      13315.24       271.97 o                         
  -1  25   9        361.61        238.77        59.39 o                         
   0  25   9        129.50        112.97        66.32 o                         
  -6   0  10      15015.41      17073.68       440.68 o                         
  -4   0  10       1353.49       1176.37       113.38 o                         
  -2   0  10       2079.86       2204.55        91.68 o                         
   0   0  10       2435.89       2351.93        97.56 o                         
   2   0  10      10424.38      10703.26       220.83 o                         
   4   0  10         46.30         82.36        54.46 o                         
  -6   1  10       3018.21       3315.30       174.24 o                         
  -5   1  10       5566.24       5809.83       155.04 o                         
  -4   1  10       2422.23       2540.40       107.37 o                         
  -3   1  10        331.40        391.47        58.83 o                         
  -2   1  10         85.09        120.47        47.55 o                         
  -1   1  10       5524.89       5167.29        95.35 o                         
   0   1  10      13851.89      14058.20       200.95 o                         
   1   1  10      12154.04      12232.03       166.84 o                         
   2   1  10       2802.88       2755.65       119.03 o                         
   3   1  10       5050.79       5172.08       119.42 o                         
   4   1  10       3253.75       3322.59       114.30 o                         
  -6   2  10        772.53        881.90        80.92 o                         
  -5   2  10      15394.01      15863.74       288.09 o                         
  -4   2  10        118.78        101.02        60.97 o                         
  -3   2  10       3019.65       2598.20        81.33 o                         
  -2   2  10       2255.67       2143.05        63.91 o                         
  -1   2  10       7294.95       7140.03       113.79 o                         
   0   2  10       1482.46       1524.71        59.52 o                         
   1   2  10       8343.08       8470.10       131.82 o                         
   2   2  10       2772.77       2901.12        80.21 o                         
   3   2  10       1523.52       1692.02        80.90 o                         
   4   2  10         95.83        124.00        38.74 o                         
  -6   3  10        933.90       1003.47        86.18 o                         
  -5   3  10       8220.94       8546.15       193.60 o                         
  -4   3  10       4373.87       4282.20       246.01 o                         
  -3   3  10        122.88        189.61        38.30 o                         
  -2   3  10       1564.15       1430.81        69.20 o                         
  -1   3  10       9523.61       9226.71       151.62 o                         
   0   3  10       1846.65       1863.56        63.47 o                         
   1   3  10       4782.98       4734.35        99.12 o                         
   2   3  10       8556.12       8588.81       136.32 o                         
   3   3  10       2818.42       2941.39        91.40 o                         
   4   3  10       1051.31        875.26        56.01 o                         
  -5   4  10        294.30        371.28        61.96 o                         
  -4   4  10       8587.87       8369.48       184.53 o                         
  -3   4  10        492.99        472.62        46.23 o                         
  -2   4  10       7695.24       7090.41       117.02 o                         
  -1   4  10       1015.64        971.00        48.49 o                         
   0   4  10       9898.07       9594.95       139.25 o                         
   1   4  10        645.01        678.26        46.30 o                         
   2   4  10       3225.30       3147.22        82.54 o                         
   3   4  10       9001.41       9623.79       163.28 o                         
   4   4  10        722.34        561.82        49.71 o                         
  -5   5  10        170.34        221.66        57.42 o                         
  -4   5  10        643.98        634.71        66.51 o                         
  -3   5  10      11837.36      11801.17       182.20 o                         
  -2   5  10       1848.44       1701.15        71.49 o                         
  -1   5  10        432.81        589.31        41.67 o                         
   0   5  10      19753.68      19941.44       247.70 o                         
   1   5  10       7430.90       7802.12       126.05 o                         
   2   5  10       5758.74       5464.59       108.19 o                         
   3   5  10       6431.37       6021.96       115.48 o                         
   4   5  10       4718.79       4603.97       104.25 o                         
  -5   6  10       6245.10       6312.38       233.18 o                         
  -4   6  10        861.80        871.81       109.10 o                         
  -3   6  10       6303.96       6377.84       124.96 o                         
  -2   6  10        121.17        142.70        37.28 o                         
  -1   6  10       2340.97       2191.41        65.36 o                         
   0   6  10       3993.66       4131.36        86.35 o                         
   1   6  10       7683.54       7929.38       184.98 o                         
   2   6  10       6793.46       6882.84       119.07 o                         
   3   6  10       1016.12        876.09        53.88 o                         
   4   6  10          3.75         -2.01        35.64 o                         
  -5   7  10       1077.26        952.05       114.45 o                         
  -4   7  10       2298.07       2679.64       109.93 o                         
  -3   7  10       3004.52       3005.76       138.69 o                         
  -2   7  10       5282.62       5526.66       116.52 o                         
  -1   7  10       8028.35       7459.26       124.99 o                         
   0   7  10        206.54        201.69        34.11 o                         
   1   7  10       7276.23       7003.27       116.86 o                         
   2   7  10      13082.70      13398.03       180.56 o                         
   3   7  10       2370.04       2261.48        76.04 o                         
   4   7  10       1767.17       1512.43        68.91 o                         
  -5   8  10       1170.01       1400.74        89.77 o                         
  -4   8  10      14030.65      14430.43       268.47 o                         
  -3   8  10       3808.70       3750.12        95.19 o                         
  -2   8  10       6583.37       6448.98       125.99 o                         
  -1   8  10        104.91        164.96        31.93 o                         
   0   8  10       9022.92       9420.35       137.45 o                         
   1   8  10        151.03        155.86        33.68 o                         
   2   8  10         37.53         54.01        32.50 o                         
   3   8  10       2475.46       2468.04        78.92 o                         
   4   8  10       2015.49       1903.95        75.84 o                         
  -5   9  10        253.68        132.24        52.68 o                         
  -4   9  10       1092.75       1123.04       103.35 o                         
  -3   9  10       5526.25       5503.22       170.47 o                         
  -2   9  10      16535.88      17508.54       354.33 o                         
  -1   9  10         64.30         64.04        30.14 o                         
   0   9  10       1835.92       1605.32        60.97 o                         
   1   9  10        475.55        407.80        52.49 o                         
   2   9  10       6382.44       6528.80       123.51 o                         
   3   9  10       3683.49       3773.64        91.53 o                         
   4   9  10       4931.67       4494.62       104.98 o                         
  -5  10  10       2811.74       2391.10       213.92 o                         
  -4  10  10       3520.47       3452.79        94.23 o                         
  -3  10  10      11912.94      12426.86       205.02 o                         
  -2  10  10        197.66        237.85        41.85 o                         
  -1  10  10       6997.60       6666.69       130.34 o                         
   0  10  10        157.57        168.60        33.56 o                         
   1  10  10       1321.30       1311.53        58.25 o                         
   2  10  10        701.17        773.17        50.10 o                         
   3  10  10        895.72        761.42        51.22 o                         
   4  10  10        715.83        760.50        55.21 o                         
  -5  11  10        101.66        130.49        81.29 o                         
  -4  11  10       1098.40       1032.48        76.97 o                         
  -3  11  10      13381.00      13434.13       350.83 o                         
  -2  11  10       2217.84       2238.25        84.73 o                         
  -1  11  10       6871.91       6794.99       171.26 o                         
   0  11  10        744.15        799.96        49.65 o                         
   1  11  10       6440.14       6415.19       120.76 o                         
   2  11  10        425.59        274.80        46.83 o                         
   3  11  10       8229.67       8145.54       159.24 o                         
   4  11  10       4539.51       4561.12       121.43 o                         
  -5  12  10        245.17        192.53        85.57 o                         
  -4  12  10       3166.54       3014.48       116.21 o                         
  -3  12  10       2004.01       2087.32       102.03 o                         
  -2  12  10      10902.82      11087.76       227.62 o                         
  -1  12  10         18.52         42.15        48.33 o                         
   0  12  10       1399.91       1405.30        69.85 o                         
   1  12  10       2296.08       2559.43        88.76 o                         
   2  12  10        642.45        634.53        76.45 o                         
   3  12  10        176.59        221.18        45.24 o                         
  -4  13  10       2821.79       2730.50       134.77 o                         
  -3  13  10         71.74         69.10        49.85 o                         
  -2  13  10      12825.33      13192.46       256.39 o                         
  -1  13  10       8751.90       8982.07       204.21 o                         
   0  13  10       1491.21       1358.79        68.48 o                         
   1  13  10          4.24        -25.03        37.97 o                         
   2  13  10       4571.06       4120.05       114.03 o                         
   3  13  10       3355.64       3547.53       108.97 o                         
  -4  14  10       1949.18       2093.84       104.08 o                         
  -3  14  10       8697.38       9064.32       204.14 o                         
  -2  14  10       1047.62       1066.26        83.94 o                         
  -1  14  10       8941.27       9511.80       211.77 o                         
   0  14  10       4646.81       4808.31       117.83 o                         
   1  14  10         38.61         51.10        39.93 o                         
   2  14  10        551.00        618.17        58.03 o                         
   3  14  10       5796.43       5923.80       136.22 o                         
  -4  15  10         19.81        -45.93        48.12 o                         
  -3  15  10       6604.56       6866.42       193.60 o                         
  -2  15  10        503.07        539.26        68.81 o                         
  -1  15  10       5424.44       5360.43       213.82 o                         
   0  15  10       2819.98       3139.44       128.55 o                         
   1  15  10        765.19        757.54        58.24 o                         
   2  15  10        509.24        664.41        58.82 o                         
   3  15  10      10931.74      10804.32       200.15 o                         
  -4  16  10       2850.09       2608.14       129.42 o                         
  -3  16  10         37.63        112.31        55.97 o                         
  -2  16  10      13204.98      13685.63       521.87 o                         
  -1  16  10       3841.95       3924.43       135.33 o                         
   0  16  10         86.85         23.53        55.62 o                         
   1  16  10        179.07        197.57        44.69 o                         
   2  16  10       4605.14       4746.34       119.29 o                         
  -3  17  10        215.32        164.78        58.22 o                         
  -2  17  10       4580.48       4529.95       148.22 o                         
  -1  17  10       2924.05       2859.95       123.22 o                         
   0  17  10       6768.64       7074.00       182.16 o                         
   1  17  10        117.50         45.26        60.43 o                         
   2  17  10       5196.03       5041.89       129.62 o                         
  -3  18  10       3565.69       3572.63       134.60 o                         
  -2  18  10       3494.35       3625.75       134.40 o                         
  -1  18  10       2348.35       2362.35       190.39 o                         
   0  18  10       2241.70       2271.67       143.33 o                         
   1  18  10       1046.67       1068.03        92.12 o                         
   2  18  10          0.51        -38.95        38.95 o                         
  -3  19  10       2008.61       1906.07       136.91 o                         
  -2  19  10        580.25        580.79       136.91 o                         
  -1  19  10       6318.68       6486.32       257.78 o                         
   0  19  10       2171.07       2412.42       117.96 o                         
   1  19  10       4837.99       4163.38       358.32 o                         
  -2  20  10       1320.31       1230.46       180.66 o                         
  -1  20  10       7935.20       8603.03       207.09 o                         
   0  20  10       2311.77       2120.50       113.33 o                         
   1  20  10         73.17        100.57        58.11 o                         
  -1  21  10         16.67         34.23        53.30 o                         
   0  21  10       7200.74       7364.54       191.82 o                         
  -3   0  11        215.31        151.89        74.87 o                         
  -1   0  11      13598.88      14167.15       258.61 o                         
   1   0  11       6480.31       6520.91       213.92 o                         
   3   0  11       3912.21       3603.23       131.60 o                         
  -4   1  11        164.77        139.71        53.68 o                         
  -3   1  11        548.92        349.04        59.74 o                         
  -2   1  11       6171.84       5886.63       134.62 o                         
  -1   1  11      11467.04      12093.42       164.13 o                         
   0   1  11       4930.46       5008.77       100.52 o                         
   1   1  11       3305.01       3089.30        83.88 o                         
   2   1  11        193.26        197.53        40.31 o                         
   3   1  11       1884.11       1899.71        74.99 o                         
  -4   2  11        546.71        504.46        66.51 o                         
  -3   2  11        858.74        775.12        72.61 o                         
  -2   2  11       1808.08       1451.28        81.44 o                         
  -1   2  11       1671.99       1641.48        63.24 o                         
   0   2  11      14806.68      15296.07       195.14 o                         
   1   2  11       1244.82       1389.34        99.98 o                         
   2   2  11       1241.38       1096.28        59.82 o                         
   3   2  11        115.04         34.95        37.96 o                         
  -4   3  11       2983.38       2650.82       115.71 o                         
  -3   3  11       2879.94       2779.38       111.94 o                         
  -2   3  11       6142.25       6501.73       129.16 o                         
  -1   3  11       7087.63       6667.14       113.28 o                         
   0   3  11       7063.14       7171.01       120.73 o                         
   1   3  11       2641.48       2596.99        79.76 o                         
   2   3  11       4215.45       3950.69        95.71 o                         
   3   3  11         80.42         45.05        36.96 o                         
  -4   4  11        636.96        524.38        66.35 o                         
  -3   4  11       1007.68        898.48        73.07 o                         
  -2   4  11        810.87        748.56        55.47 o                         
  -1   4  11       5108.87       4944.18        96.58 o                         
   0   4  11       1246.29       1277.96        72.22 o                         
   1   4  11       4481.41       4348.09        96.22 o                         
   2   4  11       2449.54       2581.71        81.69 o                         
   3   4  11       3054.32       2611.73        85.13 o                         
  -4   5  11       2800.35       3043.78       155.09 o                         
  -3   5  11       1226.15       1206.35       118.73 o                         
  -2   5  11       2834.30       2467.60        85.33 o                         
  -1   5  11       2657.14       2588.01       112.08 o                         
   0   5  11       4760.87       4703.69        97.85 o                         
   1   5  11       5575.68       5503.80       108.98 o                         
   2   5  11         43.58        112.36        39.06 o                         
   3   5  11       1659.18       1536.41        95.41 o                         
  -4   6  11        913.54       1033.34        81.31 o                         
  -3   6  11          2.49        -11.28        36.41 o                         
  -2   6  11       3393.14       3459.35        97.25 o                         
  -1   6  11       5312.62       5567.00       103.32 o                         
   0   6  11       3336.15       3173.62        81.28 o                         
   1   6  11        782.54        861.00        56.81 o                         
   2   6  11       9545.11      10004.26       153.77 o                         
   3   6  11         43.13         17.11        52.94 o                         
  -4   7  11      11333.19      12326.05       245.53 o                         
  -3   7  11       3515.95       3552.75        98.96 o                         
  -2   7  11       1923.65       1767.26       108.80 o                         
  -1   7  11       1387.19       1249.82        80.46 o                         
   0   7  11       3760.62       3722.11        86.45 o                         
   1   7  11        272.73        305.88        40.43 o                         
   2   7  11       7096.96       7031.29       124.82 o                         
  -4   8  11          8.65         24.50        49.30 o                         
  -3   8  11       6401.44       6771.62       151.40 o                         
  -2   8  11       2452.51       2537.34        88.42 o                         
  -1   8  11        378.20        255.35        44.33 o                         
   0   8  11         48.18         53.03        32.45 o                         
   1   8  11       8040.80       8027.64       131.51 o                         
   2   8  11        344.97        370.66        43.89 o                         
  -4   9  11       4469.68       4426.68       224.62 o                         
  -3   9  11      11866.88      12148.73       193.15 o                         
  -2   9  11       4078.30       3855.24       103.74 o                         
  -1   9  11       1585.36       1206.85        95.12 o                         
   0   9  11        410.55        392.75        41.91 o                         
   1   9  11       8007.09       8413.41       147.90 o                         
   2   9  11       1043.13        849.25        55.29 o                         
  -3  10  11       1510.62       1785.13        99.00 o                         
  -2  10  11       3861.69       3922.57       132.20 o                         
  -1  10  11        496.67        406.52        63.48 o                         
   0  10  11        504.34        412.68        63.99 o                         
   1  10  11         30.77         56.12        43.24 o                         
   2  10  11      10086.13      10656.71       275.28 o                         
  -3  11  11       4784.39       4758.99       183.97 o                         
  -2  11  11       1617.05       1270.26       106.96 o                         
  -1  11  11       1053.52       1169.66        88.25 o                         
   0  11  11       2091.81       1940.60        83.62 o                         
   1  11  11        214.62        180.28        45.24 o                         
   2  11  11       4124.88       4042.80       112.88 o                         
  -3  12  11       3338.86       3035.03       121.71 o                         
  -2  12  11        784.09        922.44        83.03 o                         
  -1  12  11        979.85        800.71        77.80 o                         
   0  12  11        201.24        369.48       108.03 o                         
   1  12  11       2947.95       2806.56        96.72 o                         
  -2  13  11       2247.23       2304.14       115.36 o                         
  -1  13  11       2380.96       2136.09       162.58 o                         
   0  13  11        178.93         69.53        93.06 o                         
   1  13  11       2905.89       2842.08        97.97 o                         
  -2  14  11       2574.75       2471.42       140.12 o                         
  -1  14  11        364.53        551.31       146.54 o                         
   0  14  11       1649.38       1299.29        96.05 o                         
   1  14  11       1768.43       1876.92        86.66 o                         
  -1  15  11        537.50        442.29        67.30 o                         
   0  15  11       2068.63       1945.78       111.81 o                         
   0   0  12       3987.63       3898.42       131.60 o                         
  -1   1  12        826.87       1006.75       101.83 o                         
   0   1  12       2086.36       2065.14        75.36 o                         
  -1   2  12      21335.38      21874.96       256.10 o                         
   0   2  12        230.50        185.94        39.51 o                         
  -1   3  12       4047.83       4086.79       117.64 o                         
   0   3  12       2105.53       2174.83       105.76 o                         
  -1   4  12        745.34        734.79        71.74 o                         
                                                                                
