# Supplementary material for: New platinum(II) complexes with benzo­thia­zole ligands
Source: Acta Crystallogr E Crystallogr Commun. 2016 Feb 24;72(Pt 3):412–6. doi: 10.1107/S2056989016002826 (PMC4778805; doi:10.1107/S2056989016002826)
Supplement: Supplementary file 4 [file e-72-00412-3sup4.hkl]

data_3                                                                          
_shelx_title ' emel_jc_10_0m_a_a.res in P2(1)/n'                                
_shelx_refln_list_code          4                                               
_shelx_F_calc_maximum      428.49                                               
_exptl_crystal_F_000      1408.00                                               
_reflns_d_resolution_high  0.7975                                               
                                                                                
loop_                                                                           
 _space_group_symop_operation_xyz                                               
 'x, y, z'                                                                      
 '-x+1/2, y+1/2, -z+1/2'                                                        
 '-x, -y, -z'                                                                   
 'x-1/2, -y-1/2, z-1/2'                                                         
                                                                                
_cell_length_a     7.9742                                                       
_cell_length_b    30.2807                                                       
_cell_length_c     9.6427                                                       
_cell_angle_alpha  90.000                                                       
_cell_angle_beta  100.151                                                       
_cell_angle_gamma  90.000                                                       
                                                                                
_shelx_F_squared_multiplier     1.000                                           
                                                                                
loop_                                                                           
 _refln_index_h                                                                 
 _refln_index_k                                                                 
 _refln_index_l                                                                 
 _refln_F_squared_calc                                                          
 _refln_F_squared_meas                                                          
 _refln_F_squared_sigma                                                         
 _refln_observed_status                                                         
   2   0   0       3238.33       4189.85       308.03 o                         
   4   0   0       7167.85       6699.81       499.29 o                         
   6   0   0      11109.53      11597.59       846.81 o                         
   8   0   0       1341.60       1367.03       117.82 o                         
   1   1   0       5581.13       6921.13       810.43 o                         
   2   1   0       3167.27       3018.29       248.36 o                         
   3   1   0       3576.07       4006.13       218.00 o                         
   4   1   0      25224.90      27575.46      1340.17 o                         
   5   1   0      51779.47      50971.29      2557.08 o                         
   6   1   0      32634.38      32374.17      1961.09 o                         
   7   1   0      14246.14      13546.05       482.36 o                         
   8   1   0         98.99        189.65        47.93 o                         
   9   1   0        907.68       1269.34        86.47 o                         
   1   2   0     133982.88     124366.10      5930.31 o                         
   2   2   0       6279.02       5459.77       278.86 o                         
   3   2   0         63.11        145.22        38.22 o                         
   4   2   0       1806.04       1587.91       144.46 o                         
   5   2   0      12389.18      13032.44      1681.71 o                         
   6   2   0        539.52       2093.10       212.72 o                         
   7   2   0        175.33        403.39       119.45 o                         
   8   2   0        220.53        336.91        62.00 o                         
   9   2   0       1653.62       2152.45       171.74 o                         
   1   3   0       4874.72       5937.93       495.85 o                         
   2   3   0          9.06          8.59        25.37 o                         
   3   3   0       6047.71       6438.73       334.09 o                         
   4   3   0       6789.93       6627.90       362.55 o                         
   5   3   0      49490.66      44890.34      2168.98 o                         
   6   3   0      19091.12      16305.44       816.67 o                         
   7   3   0        527.84        588.94        56.89 o                         
   8   3   0       1301.02       1410.68        88.69 o                         
   9   3   0       2387.90       2905.27       304.00 o                         
   0   4   0      80203.41      84212.15      4005.50 o                         
   1   4   0      18134.32      18497.23       899.77 o                         
   2   4   0      22071.68      24850.54      1200.59 o                         
   3   4   0       2171.12       1990.73       126.78 o                         
   4   4   0       8688.71       8177.24       422.96 o                         
   5   4   0      14245.40      12178.02       878.15 o                         
   6   4   0         83.14         52.16        80.28 o                         
   7   4   0       2874.14       2817.82       165.88 o                         
   8   4   0        193.94        326.08        52.34 o                         
   9   4   0         91.74        176.63        58.91 o                         
   1   5   0         12.86         36.84        66.97 o                         
   2   5   0      35437.30      39803.73      3998.48 o                         
   3   5   0       6132.70       5647.86       411.92 o                         
   4   5   0      14694.40      15196.27       754.67 o                         
   5   5   0       1733.71       1877.30       138.65 o                         
   6   5   0      21238.36      19426.88       963.80 o                         
   7   5   0       6811.61       6250.18       239.97 o                         
   8   5   0       7591.10       7760.53       335.57 o                         
   9   5   0         10.14         65.86        55.67 o                         
   0   6   0      52289.17      54975.14      3950.62 o                         
   1   6   0      46550.83      54365.39      2599.60 o                         
   2   6   0         13.23        245.08       166.14 o                         
   3   6   0      88134.52      88383.01      7322.84 o                         
   4   6   0      30062.91      27076.02      1319.97 o                         
   5   6   0        763.57        736.92        84.14 o                         
   6   6   0        143.23        157.77        92.52 o                         
   7   6   0        212.80        341.54        71.15 o                         
   8   6   0       2467.05       3249.18       398.98 o                         
   9   6   0        935.82       1109.39       181.90 o                         
   1   7   0      25225.82      25786.66      1241.59 o                         
   3   7   0      33759.95      37533.21      1810.45 o                         
   4   7   0       3563.47       3204.16       289.46 o                         
   5   7   0       6021.81       5773.76       317.67 o                         
   6   7   0       4854.43       4566.85       212.59 o                         
   7   7   0      16570.00      14949.30       613.70 o                         
   8   7   0       8009.08       8816.03       379.66 o                         
   9   7   0       7522.74       8589.40       851.10 o                         
   0   8   0       1299.48        868.65        65.99 o                         
   1   8   0        527.03        789.03        60.05 o                         
   2   8   0     118590.86     129428.48      6156.13 o                         
   3   8   0      17846.73      18796.90      1513.64 o                         
   4   8   0       8167.63       7536.30       687.22 o                         
   5   8   0       1273.69       1116.68       103.54 o                         
   6   8   0       1102.93        904.54        79.28 o                         
   7   8   0       6419.78       6212.87       277.15 o                         
   8   8   0        790.07        984.82       235.80 o                         
   9   8   0        104.88        327.10       151.65 o                         
   1   9   0      10963.94      11519.50       680.20 o                         
   2   9   0      73213.81      72915.09      3482.91 o                         
   3   9   0       5500.25       5466.26       294.40 o                         
   4   9   0       4147.94       4658.49       332.07 o                         
   5   9   0        992.82        792.44       187.50 o                         
   6   9   0       2531.20       2451.02       134.57 o                         
   7   9   0       2317.65       2197.25       130.25 o                         
   8   9   0      22747.48      23314.18       939.16 o                         
   9   9   0         59.88        160.43        73.43 o                         
   0  10   0       6820.77       6522.76       411.71 o                         
   1  10   0       5121.53       6502.59       263.89 o                         
   2  10   0      35632.68      36233.91      2643.26 o                         
   3  10   0      69877.25      69184.48      3312.29 o                         
   4  10   0      24466.96      23815.35      1770.90 o                         
   5  10   0         48.26         66.40        46.97 o                         
   6  10   0       1711.76       1630.72       106.91 o                         
   7  10   0          3.77         99.44        50.11 o                         
   8  10   0        794.54       1036.20       101.13 o                         
   9  10   0       2825.41       3213.17       313.89 o                         
   1  11   0      12536.70      13794.36       479.21 o                         
   2  11   0        359.24        315.79        51.45 o                         
   3  11   0      63875.87      61433.80      2944.75 o                         
   4  11   0       6375.83       6115.09       330.98 o                         
   5  11   0       1439.56       1609.69       126.08 o                         
   6  11   0        126.46        122.44        60.14 o                         
   7  11   0      24229.50      23244.07       933.00 o                         
   8  11   0        222.83        390.78        94.64 o                         
   9  11   0       8535.12       8721.32       616.38 o                         
   0  12   0       6420.74       8067.67       923.12 o                         
   1  12   0       7702.05       8697.40       420.75 o                         
   2  12   0      63351.71      63941.24      3062.39 o                         
   3  12   0      55301.63      50434.30      1966.92 o                         
   4  12   0      11866.21      10257.95       545.71 o                         
   5  12   0         94.70        102.25        53.09 o                         
   6  12   0       1094.60        982.39        81.94 o                         
   7  12   0          8.71         56.78        48.52 o                         
   8  12   0       2721.23       2624.98       222.92 o                         
   9  12   0        544.49        811.37       143.38 o                         
   1  13   0        487.86        532.35        39.62 o                         
   2  13   0      20253.37      19761.37       794.36 o                         
   3  13   0       2974.99       2786.64       226.76 o                         
   4  13   0      30772.45      28874.60      1531.35 o                         
   5  13   0       3200.79       2822.30       147.18 o                         
   6  13   0       5480.82       4832.56       224.63 o                         
   7  13   0        242.67        327.79        72.20 o                         
   8  13   0      17914.16      18157.07      1011.70 o                         
   9  13   0        924.81       1400.42       169.95 o                         
   0  14   0        232.60        238.00        43.26 o                         
   1  14   0      24605.52      25715.01      1013.57 o                         
   2  14   0      31779.33      29855.16      1185.52 o                         
   3  14   0       8861.83       8251.30       379.40 o                         
   4  14   0        439.43        490.82        63.30 o                         
   5  14   0       5811.21       5069.10       233.85 o                         
   6  14   0         96.20         90.68        47.11 o                         
   7  14   0        604.29        680.05        94.36 o                         
   8  14   0         84.62        202.26        60.88 o                         
   9  14   0       2883.20       3499.82       321.25 o                         
   1  15   0       2850.49       2905.51       135.64 o                         
   2  15   0       2903.65       2907.16       145.57 o                         
   3  15   0      22726.94      20728.77      1381.43 o                         
   4  15   0       1238.34       1295.62        95.02 o                         
   5  15   0      15430.52      14888.88       841.13 o                         
   6  15   0        491.02        539.61        68.12 o                         
   7  15   0       7058.62       6461.89       564.52 o                         
   8  15   0          5.35        119.29       108.26 o                         
   9  15   0       3911.18       4605.35       571.80 o                         
   0  16   0      40068.45      37902.23      1822.16 o                         
   1  16   0      40671.57      41079.68      1392.75 o                         
   2  16   0       2062.38       2241.73       123.72 o                         
   3  16   0       5661.12       5489.24       295.81 o                         
   4  16   0       8637.80       7863.05       339.30 o                         
   5  16   0        155.58        257.87        56.90 o                         
   6  16   0         35.26        140.40        50.67 o                         
   7  16   0       2028.59       2208.56       145.77 o                         
   8  16   0       2623.22       2754.20       263.99 o                         
   1  17   0      10901.88       9440.31       336.89 o                         
   2  17   0         37.59         54.53        48.42 o                         
   3  17   0        401.56        413.61        58.97 o                         
   4  17   0      43789.77      39296.11      1552.11 o                         
   5  17   0       2857.94       2555.76       143.11 o                         
   6  17   0      15061.54      14345.59       589.44 o                         
   7  17   0       2086.78       2374.88       273.40 o                         
   8  17   0       4178.07       3442.78       417.40 o                         
   0  18   0     110652.43     108370.94      5170.82 o                         
   1  18   0      10123.47      10262.92       364.61 o                         
   2  18   0      11538.72      12591.13       960.58 o                         
   3  18   0       7938.81       6984.07       391.69 o                         
   4  18   0          4.97        113.51        47.02 o                         
   5  18   0       7602.36       6983.57       305.70 o                         
   6  18   0       7762.56       8268.15       548.78 o                         
   7  18   0       2199.99       2530.79       245.84 o                         
   8  18   0        326.73        430.57        87.17 o                         
   1  19   0       1592.25       1900.40       108.97 o                         
   2  19   0      12272.61      13305.32       674.36 o                         
   3  19   0       7463.58       7754.03       353.77 o                         
   4  19   0      10842.92       9870.22       419.45 o                         
   5  19   0      30385.21      29467.95      1176.81 o                         
   6  19   0        935.82       1042.34       115.60 o                         
   7  19   0       7057.99       7233.08       382.71 o                         
   8  19   0         18.83        299.18        84.23 o                         
   0  20   0      17970.44      16912.02       830.25 o                         
   1  20   0      49168.73      45506.48      1789.15 o                         
   2  20   0        320.00        388.22        75.71 o                         
   3  20   0       1893.83       1795.18       122.08 o                         
   4  20   0      10249.18      10529.54       445.04 o                         
   5  20   0       2545.33       2538.06       280.29 o                         
   6  20   0        100.39        175.18        60.12 o                         
   7  20   0         15.04         95.81        93.92 o                         
   8  20   0         77.22        252.44        89.40 o                         
   1  21   0       9842.96      10426.19       466.19 o                         
   2  21   0       3078.89       3518.10       389.60 o                         
   3  21   0       2391.39       1974.46       124.49 o                         
   4  21   0       5753.47       6039.30       274.33 o                         
   5  21   0       9665.09       9663.67       413.93 o                         
   6  21   0      21878.72      23196.86      1181.53 o                         
   7  21   0        271.26        319.46       120.71 o                         
   8  21   0       1034.90       1020.77       230.54 o                         
   0  22   0      75562.82      72149.17      4890.91 o                         
   1  22   0        986.69       1027.43        79.72 o                         
   2  22   0       9043.17       8915.20       465.89 o                         
   3  22   0       3489.35       3601.53       221.07 o                         
   4  22   0       6868.33       7028.17       312.26 o                         
   5  22   0         68.30        150.35        86.74 o                         
   6  22   0        260.77        455.45        84.40 o                         
   7  22   0        321.35        542.32        90.89 o                         
   8  22   0         64.06        193.18       209.40 o                         
   1  23   0       6190.32       6430.95       280.01 o                         
   2  23   0       1276.46       1461.95       103.76 o                         
   3  23   0        679.06        555.69        92.49 o                         
   4  23   0       6397.70       6451.73       288.98 o                         
   5  23   0      20382.09      19764.73       802.45 o                         
   6  23   0       2980.17       3140.82       172.93 o                         
   7  23   0      10458.69      11912.70       610.43 o                         
   0  24   0       6020.07       6467.34       488.77 o                         
   1  24   0      33733.64      31268.50      1240.59 o                         
   2  24   0       5165.15       5326.31       546.24 o                         
   3  24   0       9364.32       9668.64       504.23 o                         
   4  24   0          1.68         22.55        55.45 o                         
   5  24   0       3605.88       3593.59       248.71 o                         
   6  24   0         15.26        288.67        84.90 o                         
   7  24   0        643.30        899.07       169.36 o                         
   1  25   0       9182.53       9037.65       468.56 o                         
   2  25   0       6816.56       7200.43       319.72 o                         
   3  25   0        402.08        570.21       113.34 o                         
   4  25   0       1995.33       1906.92       123.90 o                         
   5  25   0        490.49        453.83        73.69 o                         
   6  25   0      19015.79      19837.39       983.10 o                         
   7  25   0       1633.80       1885.75       305.35 o                         
   0  26   0      11516.51      12018.53       865.49 o                         
   1  26   0       4786.64       4317.17       253.46 o                         
   2  26   0       7793.70       7737.37       337.00 o                         
   3  26   0         20.82         55.53        64.87 o                         
   4  26   0       7624.85       7750.01       608.01 o                         
   5  26   0          4.84         50.07        68.98 o                         
   6  26   0        693.96        919.40       106.85 o                         
   7  26   0       1942.36       2390.53       342.70 o                         
   1  27   0        108.23        248.03        68.57 o                         
   2  27   0      13776.60      12945.60       716.52 o                         
   3  27   0        906.78        931.91        89.12 o                         
   4  27   0          6.84        172.99        68.66 o                         
   5  27   0       4575.75       4576.63       368.88 o                         
   6  27   0       1855.50       1983.31       158.95 o                         
   0  28   0       1037.11       1151.19       166.14 o                         
   1  28   0      11124.06      10679.26       552.87 o                         
   2  28   0        424.10        472.49        86.92 o                         
   3  28   0      17011.42      17696.58       722.67 o                         
   4  28   0       6130.06       6497.71       364.12 o                         
   5  28   0        390.09        427.51       119.46 o                         
   6  28   0       2175.08       2346.19       180.07 o                         
   1  29   0      10828.29      10139.00       529.80 o                         
   2  29   0         46.56        332.58       112.26 o                         
   3  29   0       3827.64       4022.92       253.78 o                         
   4  29   0       8078.35       8649.39       459.45 o                         
   5  29   0       1794.96       1866.51       234.19 o                         
   6  29   0       2549.41       2775.96       195.77 o                         
   0  30   0       8525.19       7482.87       571.63 o                         
   1  30   0       1044.38       1036.78       111.62 o                         
   2  30   0      20090.09      20140.00      1898.73 o                         
   3  30   0       2463.12       2713.52       196.56 o                         
   4  30   0       6416.63       5681.71       325.10 o                         
   5  30   0        140.52        178.07        78.16 o                         
   6  30   0         90.80        286.98       114.20 o                         
   1  31   0       2716.50       2563.36       183.88 o                         
   2  31   0       7413.31       7450.11       404.96 o                         
   3  31   0       6005.78       6111.13       371.35 o                         
   4  31   0       2394.79       2263.66       183.65 o                         
   5  31   0       4331.78       4155.42       257.91 o                         
   0  32   0         15.33        -25.54        92.95 o                         
   1  32   0       9584.04       8061.40       433.04 o                         
   2  32   0         50.80        -25.61        75.42 o                         
   3  32   0       6971.52       7385.73       479.97 o                         
   4  32   0        261.50        362.38        98.51 o                         
   5  32   0        582.43        565.40       150.04 o                         
   1  33   0        141.68        244.35       128.04 o                         
   2  33   0        279.47        314.86        84.24 o                         
   3  33   0       4676.06       5065.11       304.15 o                         
   4  33   0       4908.50       4940.51       302.86 o                         
   0  34   0       4898.13       5136.26       423.30 o                         
   1  34   0       2687.58       2534.30       212.94 o                         
   2  34   0       7951.82       7381.92       408.15 o                         
   3  34   0         77.74        157.44        83.46 o                         
   4  34   0       2267.60       2581.70       203.30 o                         
   1  35   0        397.53        538.71        94.57 o                         
   2  35   0        200.43        131.78        89.92 o                         
   3  35   0       2486.92       2595.68       201.15 o                         
   0  36   0       4840.19       4659.94       400.55 o                         
   1  36   0       6860.54       6115.93       348.39 o                         
   2  36   0        481.57        559.51       100.97 o                         
   3  36   0       5489.31       5933.10       393.14 o                         
   1  37   0        351.04        415.10        99.19 o                         
   2  37   0       3818.97       4099.23       422.98 o                         
  -9   0   1       2437.59       2808.14       183.74 o                         
  -7   0   1      34008.84      30986.75      1511.37 o                         
  -5   0   1      43840.94      41765.78      4635.69 o                         
  -3   0   1       4661.85       4884.72       790.25 o                         
  -1   0   1        121.81        -25.33        25.33 o                         
   1   0   1      17678.43      23004.75      1101.87 o                         
   3   0   1      32878.85      36185.46      2468.75 o                         
   5   0   1     130241.02     113616.66      7680.35 o                         
   7   0   1        113.45        179.02        93.16 o                         
   9   0   1       4310.02       5861.32       568.08 o                         
  -9   1   1        734.99        903.56        70.80 o                         
  -8   1   1         27.16        131.26        44.63 o                         
  -7   1   1       1714.78       1571.07        90.52 o                         
  -6   1   1       7390.56       7060.87       267.16 o                         
  -5   1   1      20021.55      18349.28       769.67 o                         
  -4   1   1        758.78        803.15        70.65 o                         
  -3   1   1       1949.85       1419.78       103.76 o                         
  -2   1   1      73213.09      86521.77      2920.19 o                         
  -1   1   1     147169.62     147081.47      4944.16 o                         
   0   1   1      99743.23     105338.01      4097.12 o                         
   1   1   1      15713.54      20638.49       807.12 o                         
   2   1   1       1132.58       1314.62        84.75 o                         
   3   1   1       1544.39       2203.28       340.55 o                         
   4   1   1       2872.52       3069.18       435.75 o                         
   5   1   1       1604.89       1412.59       159.60 o                         
   6   1   1        941.69        863.38       101.62 o                         
   7   1   1         56.91         72.81        60.22 o                         
   8   1   1        679.19        716.17       102.41 o                         
   9   1   1       6261.25       8230.45       488.26 o                         
  -9   2   1         52.52        159.44        57.91 o                         
  -8   2   1       6559.65       6805.19       321.32 o                         
  -7   2   1       1419.59       1477.21        88.19 o                         
  -6   2   1      47672.08      44308.25      1516.08 o                         
  -5   2   1         61.90        325.09       107.26 o                         
  -4   2   1       3127.30       2405.63       172.95 o                         
  -3   2   1       3182.95       2805.56       146.15 o                         
  -2   2   1         35.59          2.62        44.76 o                         
  -1   2   1       1058.25        836.31        49.55 o                         
   0   2   1      14206.55      15737.83       758.46 o                         
   1   2   1        928.48       1089.33        56.78 o                         
   2   2   1       2665.69       2567.75       145.36 o                         
   3   2   1       1412.15       1646.98       111.41 o                         
   4   2   1     109143.80     119588.49     16774.64 o                         
   5   2   1       4259.05       3707.03       219.63 o                         
   6   2   1      24699.56      23162.33      1141.25 o                         
   7   2   1        862.88        816.73       103.00 o                         
   8   2   1        581.94        729.73        99.84 o                         
   9   2   1        554.67        764.31        75.11 o                         
  -9   3   1        442.20        663.85        72.05 o                         
  -8   3   1       2846.35       3268.37       155.53 o                         
  -7   3   1        837.83        949.72        83.29 o                         
  -6   3   1      14373.12      14082.00       500.70 o                         
  -5   3   1          0.59         31.29        36.81 o                         
  -4   3   1        128.02        134.62        80.86 o                         
  -3   3   1      17800.95      19114.75      1315.78 o                         
  -2   3   1      36635.44      42175.94      1908.97 o                         
  -1   3   1      56101.95      60597.89      2814.29 o                         
   0   3   1      62821.39      68693.42      2310.84 o                         
   1   3   1      10272.32      11989.55       477.87 o                         
   2   3   1        289.56        454.70        49.00 o                         
   3   3   1       2673.45       3231.21       183.58 o                         
   4   3   1       2740.44       3054.02       181.29 o                         
   5   3   1        544.21        611.30        79.98 o                         
   6   3   1        874.61        982.65       104.29 o                         
   7   3   1        525.43        431.90        83.61 o                         
   8   3   1       1521.31       1518.57       137.78 o                         
   9   3   1       2649.96       2782.83       441.33 o                         
  -9   4   1       3163.13       3633.79       185.05 o                         
  -8   4   1          5.73        209.63        44.63 o                         
  -7   4   1      25005.97      24707.39       857.34 o                         
  -6   4   1        477.40        509.77        57.39 o                         
  -5   4   1      15161.40      13469.99       530.53 o                         
  -4   4   1      11164.51      11480.70       478.47 o                         
  -3   4   1        482.88        551.41        77.23 o                         
  -2   4   1      23206.28      24647.32       850.34 o                         
  -1   4   1       1051.02       1201.58        73.01 o                         
   0   4   1      16742.85      17371.12       588.47 o                         
   1   4   1       5413.34       6679.60       269.83 o                         
   2   4   1      17461.97      16066.96       782.77 o                         
   3   4   1      28599.77      32581.59      2493.54 o                         
   4   4   1       8972.61       9081.07       466.22 o                         
   5   4   1      47667.42      47452.09      4358.46 o                         
   6   4   1         14.94         -8.41        58.97 o                         
   7   4   1       7450.30       6917.19       380.94 o                         
   8   4   1       1308.33       1366.22       131.21 o                         
   9   4   1       1777.12       2205.01       138.16 o                         
  -9   5   1       1492.90       1821.36       169.95 o                         
  -8   5   1       5518.18       5610.21       256.97 o                         
  -7   5   1          5.32        125.09        49.25 o                         
  -6   5   1       4782.65       3895.92       164.26 o                         
  -5   5   1      24430.51      20683.62       722.44 o                         
  -4   5   1       2031.69       1723.52       123.94 o                         
  -3   5   1      22041.99      23392.20       997.68 o                         
  -2   5   1      75617.95      77544.37      3019.70 o                         
  -1   5   1      91629.28     100949.02      3436.08 o                         
   0   5   1      40591.18      46201.43      1388.03 o                         
   1   5   1      41291.38      45295.74      1765.27 o                         
   2   5   1       2892.70       2698.80       153.63 o                         
   3   5   1      45260.82      41589.91      2004.06 o                         
   4   5   1         19.64        -39.27        39.27 o                         
   5   5   1        176.53        179.58        66.11 o                         
   6   5   1        178.08        133.96        61.48 o                         
   7   5   1        488.99        442.62       125.79 o                         
   8   5   1        870.89        926.98       117.09 o                         
   9   5   1       1786.17       2231.61       142.29 o                         
  -9   6   1        963.86       1256.27       124.03 o                         
  -8   6   1      20111.15      20130.90       981.52 o                         
  -7   6   1        127.46        222.55        53.26 o                         
  -6   6   1      21494.19      18899.03       664.99 o                         
  -5   6   1        209.90        341.09        61.63 o                         
  -4   6   1      18986.21      18533.78       651.14 o                         
  -3   6   1      17412.60      16424.84      1071.26 o                         
  -2   6   1       7935.78       8439.00       303.90 o                         
  -1   6   1       1670.07       1719.36        88.04 o                         
   0   6   1        117.85        210.23        36.60 o                         
   1   6   1      15357.19      16284.43       642.65 o                         
   2   6   1      45432.64      48865.96      2399.09 o                         
   3   6   1         90.91         99.45        38.83 o                         
   4   6   1      17136.93      16417.53       815.53 o                         
   5   6   1       4922.94       4456.62       254.51 o                         
   6   6   1      21883.51      21337.71      1055.88 o                         
   7   6   1        262.85        258.20        71.38 o                         
   8   6   1      10718.95      11465.55       876.65 o                         
   9   6   1       3566.61       4446.32       221.17 o                         
  -9   7   1        183.16        337.25        60.75 o                         
  -8   7   1        483.69        759.49       179.02 o                         
  -7   7   1        584.65        583.66        68.68 o                         
  -6   7   1       1544.21       1588.41       147.94 o                         
  -5   7   1       3763.62       2818.54       150.29 o                         
  -4   7   1      55758.88      50659.54      1728.06 o                         
  -3   7   1      52759.20      49492.00      1686.63 o                         
  -2   7   1      45997.13      46922.74      1595.32 o                         
  -1   7   1        188.75        425.00        40.23 o                         
   0   7   1       8899.76      11079.68       383.07 o                         
   1   7   1      26713.26      28217.30      1104.59 o                         
   2   7   1      79418.47      84244.47      5194.11 o                         
   3   7   1       1571.83       1694.61       170.33 o                         
   4   7   1       6318.67       5912.28       545.44 o                         
   5   7   1       3511.28       3148.44       193.56 o                         
   6   7   1       8410.96       7551.31       405.63 o                         
   7   7   1         10.47         83.24       147.47 o                         
   8   7   1       2216.72       2418.52       260.59 o                         
   9   7   1        266.42        518.55       157.79 o                         
  -9   8   1       7654.21       7565.83       415.00 o                         
  -8   8   1       1290.68       1452.15       123.19 o                         
  -7   8   1      10752.33       9624.47       406.63 o                         
  -6   8   1         43.08         14.24        37.70 o                         
  -5   8   1      16861.06      15760.60       829.72 o                         
  -4   8   1        159.85        113.49        64.72 o                         
  -3   8   1       6068.47       6097.00       340.50 o                         
  -2   8   1      17436.49      18138.06       627.48 o                         
  -1   8   1       7101.54       6614.31       515.24 o                         
   0   8   1      34781.16      42093.85      1417.01 o                         
   1   8   1      60771.88      64132.33      2490.51 o                         
   2   8   1      19927.49      20643.98      1004.13 o                         
   3   8   1      66615.32      71996.32      5553.12 o                         
   4   8   1       1022.49       1130.21       103.02 o                         
   5   8   1        247.78        338.10        67.54 o                         
   6   8   1        378.93        499.23       116.02 o                         
   7   8   1      26200.33      25964.60      1276.42 o                         
   8   8   1       4060.25       3941.54       246.17 o                         
   9   8   1        860.36       1164.67       169.53 o                         
  -9   9   1        375.83        550.19       159.18 o                         
  -8   9   1       1056.20       1104.74       159.35 o                         
  -7   9   1          4.69         92.60        65.44 o                         
  -6   9   1        527.68        505.88        83.31 o                         
  -5   9   1       9567.73       9685.48       539.53 o                         
  -4   9   1       7909.73       7445.61       427.00 o                         
  -3   9   1     112439.55     112493.10      5181.73 o                         
  -2   9   1       3953.74       4554.85       172.31 o                         
  -1   9   1       1144.81        891.55        78.25 o                         
   0   9   1       4038.39       4329.37       185.86 o                         
   1   9   1      34446.32      38206.92      1489.84 o                         
   2   9   1       5532.92       5790.90       242.49 o                         
   3   9   1      32251.09      29654.97      1438.14 o                         
   4   9   1       2515.16       2232.26       148.98 o                         
   5   9   1       4618.38       4348.01       446.16 o                         
   6   9   1       1029.59       1171.51       115.28 o                         
   7   9   1      10937.49      10093.76       529.12 o                         
   8   9   1       1910.08       2075.01       132.97 o                         
   9   9   1       1189.94       1337.64       108.64 o                         
  -9  10   1       4836.73       4781.94       385.65 o                         
  -8  10   1      10016.79       9499.44       405.07 o                         
  -7  10   1       7526.58       7169.20       312.48 o                         
  -6  10   1        628.07        725.12        73.13 o                         
  -5  10   1       1168.33       1115.78        77.02 o                         
  -4  10   1      16581.02      15335.84       538.79 o                         
  -3  10   1      17889.21      17295.06       603.99 o                         
  -2  10   1       1127.47       1324.29        81.52 o                         
  -1  10   1       4106.63       3024.57       220.99 o                         
   0  10   1       2305.80       2906.45       129.63 o                         
   1  10   1      34118.28      35909.90      1400.85 o                         
   2  10   1      85993.47      83174.88      3239.09 o                         
   3  10   1       3804.00       3584.04       217.34 o                         
   4  10   1       1184.16       1452.98       159.49 o                         
   5  10   1        209.12        188.34        60.29 o                         
   6  10   1      12910.28      11803.24       604.08 o                         
   7  10   1      12691.18      12394.02      1115.13 o                         
   8  10   1       9122.96      10152.64       469.85 o                         
   9  10   1       1107.73       1339.74       216.51 o                         
  -9  11   1        247.40        479.22        80.50 o                         
  -8  11   1          4.07        163.84        79.17 o                         
  -7  11   1        413.41        464.02        74.66 o                         
  -6  11   1         19.20        106.16        45.67 o                         
  -5  11   1       1586.70       1588.72       104.48 o                         
  -4  11   1      75715.86      67376.02      3282.35 o                         
  -3  11   1        601.97        901.72       106.07 o                         
  -2  11   1      73962.79      88035.79      4176.84 o                         
  -1  11   1        265.80        217.83        53.77 o                         
   0  11   1      17065.63      20777.68       819.54 o                         
   1  11   1      11111.72      12158.57       485.39 o                         
   2  11   1     116104.10     124417.59      4835.53 o                         
   3  11   1       2596.39       2483.32       154.27 o                         
   4  11   1       7863.68       7277.80       386.28 o                         
   5  11   1         18.01         30.99        52.90 o                         
   6  11   1       2511.62       2259.83       237.95 o                         
   7  11   1         23.32        106.96        62.76 o                         
   8  11   1       4356.57       4713.74       225.72 o                         
   9  11   1        775.54        914.97       187.78 o                         
  -9  12   1      11693.70      11999.20       609.49 o                         
  -8  12   1       8372.92       8222.81       412.24 o                         
  -7  12   1       1670.21       1510.68       109.62 o                         
  -6  12   1       3981.40       3718.99       183.98 o                         
  -5  12   1      20091.24      18182.98       739.04 o                         
  -4  12   1       5675.35       5454.16       249.28 o                         
  -3  12   1      25532.37      25731.72       886.99 o                         
  -2  12   1       6306.51       6740.09       516.81 o                         
  -1  12   1        220.41        153.83        47.12 o                         
   0  12   1        255.12        472.14        42.63 o                         
   1  12   1      11028.36      11438.40       459.52 o                         
   2  12   1      57280.44      58965.11      2293.68 o                         
   3  12   1      22718.70      23093.70      1636.31 o                         
   4  12   1         26.42        113.98        56.32 o                         
   5  12   1       5029.84       4885.10       276.73 o                         
   6  12   1       8265.44       7892.73       422.11 o                         
   7  12   1      15828.31      14589.47       738.63 o                         
   8  12   1       5885.35       7064.04       403.84 o                         
   9  12   1       1787.95       2331.37       142.06 o                         
  -9  13   1       2622.95       3099.83       273.04 o                         
  -8  13   1       2551.10       2927.20       220.18 o                         
  -7  13   1        493.09        518.95        70.36 o                         
  -6  13   1       3456.57       2869.48       152.24 o                         
  -5  13   1      10284.21      10262.84       458.85 o                         
  -4  13   1        204.47        182.86        52.72 o                         
  -3  13   1      67479.84      66902.62      2626.59 o                         
  -2  13   1         68.03         30.26        52.67 o                         
  -1  13   1      10344.84      12488.20       837.37 o                         
   0  13   1       7590.07       7400.00       305.39 o                         
   1  13   1      93490.42      97871.73      3809.51 o                         
   2  13   1       1277.20       1429.76        77.23 o                         
   3  13   1      11406.59      10879.92       552.80 o                         
   4  13   1       1212.44       1379.72       162.39 o                         
   5  13   1        314.03        287.39        68.84 o                         
   6  13   1        179.21        205.35        66.53 o                         
   7  13   1       4469.71       4284.42       257.11 o                         
   8  13   1         49.32        108.91        65.00 o                         
   9  13   1       2242.98       2198.28       174.76 o                         
  -9  14   1       3091.66       3515.18       215.91 o                         
  -8  14   1       3344.35       3320.49       174.60 o                         
  -7  14   1       1850.38       1740.90       131.15 o                         
  -6  14   1        657.35        661.75        71.35 o                         
  -5  14   1       8289.04       7682.11       364.32 o                         
  -4  14   1      28398.25      26824.04      1072.68 o                         
  -3  14   1         21.72        371.74       251.04 o                         
  -2  14   1       1444.98       1689.08       135.64 o                         
  -1  14   1        263.83        398.24        60.46 o                         
   0  14   1      12527.98      12950.06       520.05 o                         
   1  14   1       4219.27       4409.36       165.64 o                         
   2  14   1      10140.92      10480.71       426.10 o                         
   3  14   1      25962.68      25940.11      1265.04 o                         
   4  14   1       8210.75       7304.56       388.23 o                         
   5  14   1       1604.43       1713.71       131.48 o                         
   6  14   1       7416.35       7160.64       937.72 o                         
   7  14   1       7902.51       8024.70       511.84 o                         
   8  14   1       3771.65       3996.19       409.40 o                         
  -9  15   1        848.88        838.44       146.39 o                         
  -8  15   1        135.89        359.56        85.22 o                         
  -7  15   1         41.86        137.18        53.38 o                         
  -6  15   1       6133.96       5993.81       268.77 o                         
  -5  15   1      10835.58       9685.20       545.37 o                         
  -4  15   1      21962.72      22071.70       889.54 o                         
  -3  15   1       9075.38       8705.79       372.79 o                         
  -2  15   1      13295.86      14149.26      1105.15 o                         
  -1  15   1        114.96        192.53        52.92 o                         
   0  15   1      36558.96      39211.96      1600.73 o                         
   1  15   1       1773.87       1816.75       120.93 o                         
   2  15   1      18070.45      18584.26       741.16 o                         
   3  15   1       4200.31       3854.28       225.40 o                         
   4  15   1         17.57        224.91       127.83 o                         
   5  15   1        119.07        127.05        73.09 o                         
   6  15   1         17.31         28.65       111.08 o                         
   7  15   1         39.66         90.90        60.13 o                         
   8  15   1       8080.44       8447.18       369.31 o                         
  -9  16   1       1756.20       1569.99       202.63 o                         
  -8  16   1       3353.35       3764.10       303.63 o                         
  -7  16   1         98.43        155.33        53.86 o                         
  -6  16   1      12828.69      11749.96       488.12 o                         
  -5  16   1       3677.55       3405.53       173.44 o                         
  -4  16   1      19600.24      18879.00       990.51 o                         
  -3  16   1       8375.68       8497.86       363.41 o                         
  -2  16   1      10047.15       9651.21       503.04 o                         
  -1  16   1       6595.26       6259.19       264.52 o                         
   0  16   1       4839.49       5197.14       223.52 o                         
   1  16   1      13568.89      14286.38       571.81 o                         
   2  16   1      10663.81      10736.12       435.55 o                         
   3  16   1       4913.60       4666.40       262.89 o                         
   4  16   1      20304.27      20748.51      1023.38 o                         
   5  16   1      10998.92      11807.07       604.59 o                         
   6  16   1      12607.06      12405.68      1145.61 o                         
   7  16   1        732.21        706.30        77.51 o                         
   8  16   1        551.52        540.21       117.36 o                         
  -8  17   1       1601.80       1907.21       145.41 o                         
  -7  17   1        858.88        868.78       104.19 o                         
  -6  17   1        473.55        578.96       105.94 o                         
  -5  17   1      13307.46      13250.98       549.64 o                         
  -4  17   1         16.90         44.52        49.59 o                         
  -3  17   1      11879.73      12378.92       516.04 o                         
  -2  17   1       2239.80       2167.97       156.24 o                         
  -1  17   1      61449.61      58817.95      1983.89 o                         
   0  17   1      17064.16      18698.12       745.94 o                         
   1  17   1      54089.07      55350.97      2643.23 o                         
   2  17   1         59.76         58.92        44.28 o                         
   3  17   1       2853.57       3213.21       407.09 o                         
   4  17   1       1823.60       1568.16       131.28 o                         
   5  17   1       2734.00       2693.52       389.92 o                         
   6  17   1      10190.95       9061.34       476.00 o                         
   7  17   1         31.76        108.62        58.20 o                         
   8  17   1        418.24        382.97        69.02 o                         
  -8  18   1       2026.90       2351.25       220.99 o                         
  -7  18   1       6773.93       6755.59       368.93 o                         
  -6  18   1       5689.67       5118.27       238.47 o                         
  -5  18   1      31146.97      31521.85      1258.44 o                         
  -4  18   1       2213.69       2022.18       122.33 o                         
  -3  18   1         10.55         48.51        45.57 o                         
  -2  18   1      11409.46      11353.39       584.40 o                         
  -1  18   1       1658.98       1451.36        71.96 o                         
   0  18   1       7141.78       7054.95       257.97 o                         
   1  18   1       3704.47       3250.36       150.23 o                         
   2  18   1         79.13        112.97        50.50 o                         
   3  18   1      19426.51      20272.32      2045.45 o                         
   4  18   1       8690.88       7989.53       423.85 o                         
   5  18   1      33863.63      31318.68      1531.12 o                         
   6  18   1       2983.21       2787.39       155.28 o                         
   7  18   1       2116.73       2046.98       144.20 o                         
   8  18   1       2805.23       3165.13       174.41 o                         
  -8  19   1        239.20        610.99       106.04 o                         
  -7  19   1       1938.74       2115.48       159.99 o                         
  -6  19   1       4672.44       4811.55       227.77 o                         
  -5  19   1        693.66        636.92        74.74 o                         
  -4  19   1       2445.94       2427.77       139.55 o                         
  -3  19   1         80.38        231.46       121.92 o                         
  -2  19   1      36715.30      42041.40      2740.82 o                         
  -1  19   1       5702.62       5508.29       242.86 o                         
   0  19   1      69793.62      68249.14      2307.51 o                         
   1  19   1       5649.55       5868.00       247.60 o                         
   2  19   1       5797.50       6875.79       365.27 o                         
   3  19   1      15094.13      14120.27       711.64 o                         
   4  19   1       1960.32       2223.49       158.43 o                         
   5  19   1       1322.60       1089.79       109.27 o                         
   6  19   1        248.50        299.96        61.70 o                         
   7  19   1          7.77         97.79        59.96 o                         
   8  19   1       1013.25       1026.55       165.26 o                         
  -8  20   1       1823.67       2040.91       158.45 o                         
  -7  20   1       7673.00       7639.07       421.80 o                         
  -6  20   1      16544.16      17778.43       889.31 o                         
  -5  20   1        144.65        115.99        55.83 o                         
  -4  20   1       3883.54       3652.34       183.93 o                         
  -3  20   1       2108.82       2254.95       166.68 o                         
  -2  20   1       3252.02       3049.18       196.10 o                         
  -1  20   1       2719.48       2786.14       171.23 o                         
   0  20   1        665.52        835.36        84.68 o                         
   1  20   1       5888.42       5611.25       266.69 o                         
   2  20   1        903.65        984.01       100.40 o                         
   3  20   1        836.93        869.86        98.54 o                         
   4  20   1      40443.59      39234.67      1904.74 o                         
   5  20   1       4934.11       5043.10       238.72 o                         
   6  20   1      10728.64      10342.82       540.17 o                         
   7  20   1       1393.96       1558.55       115.53 o                         
   8  20   1         48.61        107.06        67.14 o                         
  -8  21   1          0.39        264.14       218.95 o                         
  -7  21   1        213.33        485.94       123.96 o                         
  -6  21   1       2523.09       2622.51       287.21 o                         
  -5  21   1       4667.55       4788.72       293.55 o                         
  -4  21   1         39.76         12.39        52.50 o                         
  -3  21   1       7390.17       8146.55       677.34 o                         
  -2  21   1       1412.28       1618.70       209.40 o                         
  -1  21   1      66135.81      65119.02      2545.30 o                         
   0  21   1      19397.05      17687.45       614.21 o                         
   1  21   1       2250.16       2184.46       121.07 o                         
   2  21   1        460.39        505.22        95.95 o                         
   3  21   1       4457.66       4647.48       463.33 o                         
   4  21   1       1120.66       1017.00       116.18 o                         
   5  21   1         78.99        186.86        68.33 o                         
   6  21   1       2321.02       2517.81       243.09 o                         
   7  21   1        989.07        931.81        90.89 o                         
   8  21   1       1622.61       1881.29       208.11 o                         
  -8  22   1        848.19       1087.91       230.54 o                         
  -7  22   1      16786.46      17369.25      1498.29 o                         
  -6  22   1       3328.36       3627.13       289.46 o                         
  -5  22   1       5448.53       5783.14       387.88 o                         
  -4  22   1       2656.08       2509.24       150.52 o                         
  -3  22   1        266.43        315.52        82.26 o                         
  -2  22   1       1855.56       2204.45       163.02 o                         
  -1  22   1        107.54        308.59        58.80 o                         
   0  22   1       3130.12       3162.59       190.38 o                         
   1  22   1       3731.52       3774.06       177.87 o                         
   2  22   1       2451.96       2406.00       208.89 o                         
   3  22   1       7539.28       7034.03       310.26 o                         
   4  22   1       2387.40       2388.89       167.57 o                         
   5  22   1      30578.71      30538.33      1218.12 o                         
   6  22   1        790.90        888.87        87.22 o                         
   7  22   1       1579.98       1628.03       247.02 o                         
  -7  23   1         48.84        337.55        81.47 o                         
  -6  23   1       2256.83       2444.40       179.32 o                         
  -5  23   1       1345.91       1328.64       133.86 o                         
  -4  23   1       2965.95       2412.12       180.13 o                         
  -3  23   1       1798.88       1990.75       160.06 o                         
  -2  23   1      41765.02      42129.71      2042.02 o                         
  -1  23   1      20885.47      19606.63       938.69 o                         
   0  23   1      22112.86      21941.16      1569.02 o                         
   1  23   1       4290.78       4450.41       248.32 o                         
   2  23   1       1680.13       1711.08       127.21 o                         
   3  23   1       2623.78       2577.64       160.10 o                         
   4  23   1       6378.79       6090.71       293.93 o                         
   5  23   1        373.77        398.39        85.71 o                         
   6  23   1       1195.07       1233.88       102.45 o                         
   7  23   1         10.53        115.77        64.76 o                         
  -7  24   1       5583.59       5541.49       318.41 o                         
  -6  24   1      18160.18      19978.96      1152.70 o                         
  -5  24   1        321.10        319.16        85.62 o                         
  -4  24   1        750.34        718.27       100.94 o                         
  -3  24   1         54.26         44.80        64.50 o                         
  -2  24   1      10744.21      10726.36       450.83 o                         
  -1  24   1       1369.29       1761.82       192.65 o                         
   0  24   1       4671.55       4320.93       247.76 o                         
   1  24   1       1256.65       1419.04       104.88 o                         
   2  24   1       4475.39       4727.25       373.61 o                         
   3  24   1       1961.31       1970.35       179.67 o                         
   4  24   1      19199.84      19737.99       799.54 o                         
   5  24   1       1176.93       1164.21       100.51 o                         
   6  24   1       8938.43       9263.22       724.92 o                         
   7  24   1        471.79        631.92       153.04 o                         
  -7  25   1        222.97        438.64        94.56 o                         
  -6  25   1        118.00        340.04        83.05 o                         
  -5  25   1        257.59        309.65        83.77 o                         
  -4  25   1       3409.46       3621.97       229.88 o                         
  -3  25   1      13866.57      13568.88       691.07 o                         
  -2  25   1       3817.20       4253.24       218.08 o                         
  -1  25   1      40306.95      35264.14      1710.83 o                         
   0  25   1        360.27        505.88       123.10 o                         
   1  25   1       3383.59       3632.17       372.96 o                         
   2  25   1       4362.31       4494.60       214.97 o                         
   3  25   1       7095.80       6535.17       357.43 o                         
   4  25   1       2088.51       2128.05       133.05 o                         
   5  25   1         49.52         87.10        61.88 o                         
   6  25   1       2700.58       2848.06       399.47 o                         
   7  25   1        432.48        587.46       104.11 o                         
  -7  26   1      11735.89      12529.19       643.38 o                         
  -6  26   1       1589.83       1775.69       153.18 o                         
  -5  26   1       1584.91       1396.62       137.47 o                         
  -4  26   1        335.00        413.32        93.29 o                         
  -3  26   1       2037.84       2434.20       175.23 o                         
  -2  26   1       3719.28       3768.35       187.63 o                         
  -1  26   1       1182.55       1271.72       113.64 o                         
   0  26   1       1459.17       1397.25       123.86 o                         
   1  26   1      12004.69      12448.93       632.10 o                         
   2  26   1        356.71        362.42        63.73 o                         
   3  26   1       8145.58       8352.50       364.26 o                         
   4  26   1       2695.76       2850.07       163.50 o                         
   5  26   1       8278.92       8999.23       810.18 o                         
   6  26   1       1870.65       2084.91       241.14 o                         
  -7  27   1        466.10        611.04       120.53 o                         
  -6  27   1        105.99        151.33        82.12 o                         
  -5  27   1       3921.53       4291.04       260.51 o                         
  -4  27   1       2781.82       3087.26       493.92 o                         
  -3  27   1       6330.46       6390.07       357.37 o                         
  -2  27   1      12810.23      13137.33       667.77 o                         
  -1  27   1       2626.05       2356.41       204.89 o                         
   0  27   1       9932.61       8854.55       465.96 o                         
   1  27   1        734.17        909.58       179.88 o                         
   2  27   1       2885.08       2970.06       203.60 o                         
   3  27   1      16976.31      17621.59       717.80 o                         
   4  27   1         19.80         67.70        59.93 o                         
   5  27   1       1940.54       1809.12       124.85 o                         
   6  27   1         13.81         65.60        80.47 o                         
  -6  28   1       6704.90       6967.39       662.75 o                         
  -5  28   1       1733.78       1798.06       175.70 o                         
  -4  28   1       2283.61       2354.20       176.48 o                         
  -3  28   1       5392.73       5441.29       254.41 o                         
  -2  28   1       4449.04       4828.89       283.45 o                         
  -1  28   1        758.09        869.16       103.26 o                         
   0  28   1       2302.39       2076.99       156.72 o                         
   1  28   1       7297.48       6912.87       376.32 o                         
   2  28   1      14778.69      15701.55      1365.96 o                         
   3  28   1       1345.77       1595.06       114.13 o                         
   4  28   1       6122.18       6260.59       347.64 o                         
   5  28   1        546.69        663.72        80.39 o                         
   6  28   1       4730.19       5482.77       478.90 o                         
  -6  29   1        545.19        651.19       105.01 o                         
  -5  29   1        932.04        855.90       112.55 o                         
  -4  29   1      10222.53      10019.43       531.55 o                         
  -3  29   1       5894.60       6264.85       485.66 o                         
  -2  29   1      12662.90      12775.70       654.26 o                         
  -1  29   1       5884.11       6609.87       361.47 o                         
   0  29   1        396.08        363.09        88.33 o                         
   1  29   1      15905.36      15851.45       811.61 o                         
   2  29   1      14642.87      14288.59       732.08 o                         
   3  29   1         18.80        182.87        79.60 o                         
   4  29   1       6064.90       5956.14       331.92 o                         
   5  29   1        481.18        597.99        98.88 o                         
   6  29   1       4060.00       4686.82       279.50 o                         
  -6  30   1          1.85        156.08        73.91 o                         
  -5  30   1       7884.88       8385.95       453.68 o                         
  -4  30   1       1885.06       2139.05       170.79 o                         
  -3  30   1       7094.98       7776.41       422.07 o                         
  -2  30   1       5263.18       5300.56       304.47 o                         
  -1  30   1        455.57        425.52        86.67 o                         
   0  30   1       4190.83       4004.96       242.09 o                         
   1  30   1       4192.91       4046.17       517.75 o                         
   2  30   1        455.50        639.90       138.02 o                         
   3  30   1       7054.46       7121.95       393.41 o                         
   4  30   1        653.65        633.85        82.57 o                         
   5  30   1       6367.82       6829.59       376.05 o                         
  -5  31   1       3035.56       3469.35       487.48 o                         
  -4  31   1       3686.65       4040.24       368.99 o                         
  -3  31   1       7082.91       7936.43       591.16 o                         
  -2  31   1       3474.04       3815.89       236.40 o                         
  -1  31   1       3378.12       3293.62       323.59 o                         
   0  31   1       8080.95       7501.47       403.59 o                         
   1  31   1       3816.40       3869.86       328.21 o                         
   2  31   1       4547.71       4882.63       327.99 o                         
   3  31   1       3883.73       3855.82       247.71 o                         
   4  31   1         57.10        142.90        83.01 o                         
   5  31   1        854.61        796.38       109.26 o                         
  -5  32   1        139.36        154.34       123.21 o                         
  -4  32   1       9567.28      11339.32       592.24 o                         
  -3  32   1         89.10        152.99        85.33 o                         
  -2  32   1         59.42         87.49        78.93 o                         
  -1  32   1        554.53        411.58        84.83 o                         
   0  32   1       1858.70       1967.67       154.29 o                         
   1  32   1       2139.80       2076.88       167.94 o                         
   2  32   1       9694.02       9129.68       487.80 o                         
   3  32   1          4.58         27.59       135.88 o                         
   4  32   1       5982.76       6353.50       362.49 o                         
   5  32   1          3.29        -12.71        82.46 o                         
  -4  33   1       5431.48       6127.66       354.18 o                         
  -3  33   1       2492.64       2534.61       194.24 o                         
  -2  33   1       2459.65       2416.27       179.93 o                         
  -1  33   1        413.26        355.64        84.08 o                         
   0  33   1       8214.63       8858.17       728.00 o                         
   1  33   1       6447.99       6006.19       340.11 o                         
   2  33   1       5686.60       5741.76       331.09 o                         
   3  33   1         75.86        143.26        80.19 o                         
   4  33   1          7.65        128.12        85.91 o                         
  -4  34   1       1549.47       1803.28       159.23 o                         
  -3  34   1       2330.81       2269.44       336.15 o                         
  -2  34   1          8.05         24.17        77.54 o                         
  -1  34   1        995.80       1148.33       124.68 o                         
   0  34   1         13.91         66.84        75.67 o                         
   1  34   1       1813.28       2147.66       166.73 o                         
   2  34   1          4.61         30.48        81.85 o                         
   3  34   1       6912.10       7569.97       591.05 o                         
   4  34   1       1324.58       1265.04       135.41 o                         
  -3  35   1       5139.44       5087.14       305.46 o                         
  -2  35   1        443.76        375.52        93.15 o                         
  -1  35   1       5667.17       5665.03       458.93 o                         
   0  35   1        230.73        155.62        80.75 o                         
   1  35   1      13797.57      13452.76       689.72 o                         
   2  35   1       3252.33       3315.66       228.79 o                         
   3  35   1        771.30        732.29       112.91 o                         
  -3  36   1          0.32        117.25        86.48 o                         
  -2  36   1        639.14        796.43       185.78 o                         
  -1  36   1        573.29        574.15       102.38 o                         
   0  36   1        354.11        333.06       116.13 o                         
   1  36   1        449.21        560.20       103.89 o                         
   2  36   1       4878.16       4692.07       286.82 o                         
  -2  37   1       3844.05       3347.16       230.19 o                         
  -1  37   1        101.22         36.07        80.57 o                         
   0  37   1       9406.55       9131.65       983.33 o                         
   1  37   1        810.01        731.17       113.95 o                         
  -8   0   2          9.53         57.79        61.77 o                         
  -6   0   2      13909.86      11264.62       898.22 o                         
  -4   0   2       6807.62       7243.10       439.61 o                         
  -2   0   2     183604.12     207602.75      9893.33 o                         
   0   0   2      91639.08     102790.65      5490.46 o                         
   2   0   2       2675.88       3025.13       236.55 o                         
   4   0   2        558.11        706.21       116.13 o                         
   6   0   2       2346.74       2254.31       230.32 o                         
   8   0   2       4115.09       4313.71       378.44 o                         
  -9   1   2       4588.75       4982.64       203.85 o                         
  -8   1   2      10687.38      10458.84       384.74 o                         
  -7   1   2      17472.36      15619.02       555.34 o                         
  -6   1   2       1190.40       1167.59        86.61 o                         
  -5   1   2       3015.60       2723.05       136.17 o                         
  -4   1   2       9075.73       9540.84       355.49 o                         
  -3   1   2        947.13       1011.29        62.27 o                         
  -2   1   2      29753.35      32463.30      1100.56 o                         
  -1   1   2       2242.63       2600.82        96.52 o                         
   0   1   2      17362.71      20403.34       691.74 o                         
   1   1   2       8585.53       8575.57       296.98 o                         
   2   1   2         85.82        111.58        31.49 o                         
   3   1   2      47417.88      48233.33      2318.80 o                         
   4   1   2      95724.25      90801.38      4341.25 o                         
   5   1   2      13978.74      12174.32       618.37 o                         
   6   1   2       1019.18       1219.85       122.07 o                         
   7   1   2        133.82         89.39        78.89 o                         
   8   1   2       1072.17        920.40       109.09 o                         
   9   1   2       1082.86       1560.17       150.47 o                         
  -9   2   2          2.66        148.22        54.03 o                         
  -8   2   2        619.84        759.51        68.45 o                         
  -7   2   2       9364.36       8415.69       385.10 o                         
  -6   2   2      13971.74      12889.25       807.19 o                         
  -5   2   2      11953.80      11612.81       428.50 o                         
  -4   2   2         34.94         10.75        33.99 o                         
  -3   2   2      44381.31      48724.55      1659.45 o                         
  -2   2   2         28.73         -6.46        22.28 o                         
  -1   2   2     163155.61     176736.97      6868.34 o                         
   0   2   2      15723.63      16897.67       573.65 o                         
   1   2   2        630.42        802.35        89.62 o                         
   2   2   2        756.96        789.64       122.57 o                         
   3   2   2        129.74        203.52        48.65 o                         
   4   2   2       6091.49       5078.20       280.23 o                         
   5   2   2          8.56          1.13        50.01 o                         
   6   2   2          8.96        -13.52        59.87 o                         
   7   2   2       2345.85       2137.57       164.88 o                         
   8   2   2        865.71        894.73       116.92 o                         
   9   2   2      14100.23      18875.17      1138.85 o                         
  -9   3   2       4865.46       5234.85       244.28 o                         
  -8   3   2       7914.59       8417.47       315.18 o                         
  -7   3   2      10058.44       9875.45       366.57 o                         
  -6   3   2      10001.22       9053.75       604.97 o                         
  -5   3   2       3444.37       3425.23       216.04 o                         
  -4   3   2       8380.90       8326.34       314.76 o                         
  -3   3   2      19947.91      21662.01       750.46 o                         
  -2   3   2        602.06        754.07        47.78 o                         
  -1   3   2     122174.55     133475.14      5168.21 o                         
   0   3   2       1961.40       2629.72       100.26 o                         
   1   3   2       4642.10       7282.68       276.74 o                         
   2   3   2      25898.73      26701.52      1564.58 o                         
   3   3   2      57865.07      55968.23      2685.28 o                         
   4   3   2      20012.52      19044.31       937.69 o                         
   5   3   2      22161.37      22982.12      1131.01 o                         
   6   3   2       4592.87       4775.97       274.65 o                         
   7   3   2       2262.29       2205.78       169.07 o                         
   8   3   2         15.51        136.35        72.10 o                         
   9   3   2        630.13        837.07       135.55 o                         
  -9   4   2       5847.53       7103.69       315.14 o                         
  -8   4   2       1409.89       1654.09       107.88 o                         
  -7   4   2       1236.36       1447.11       106.86 o                         
  -6   4   2       9824.82      10050.71       375.29 o                         
  -5   4   2      13181.08      12639.14       664.46 o                         
  -4   4   2      27934.82      29068.18      1005.11 o                         
  -3   4   2       3151.68       2421.80       108.12 o                         
  -2   4   2     104816.31     108698.16      4062.28 o                         
  -1   4   2        273.36        233.25        39.04 o                         
   0   4   2      54818.48      63483.61      2136.43 o                         
   1   4   2      43943.06      51246.93      1731.00 o                         
   2   4   2       5986.44       5892.18       247.67 o                         
   3   4   2        133.73         89.39        41.52 o                         
   4   4   2        146.37        137.12        48.63 o                         
   5   4   2       4666.74       4526.78       259.97 o                         
   6   4   2       2845.85       2994.42       197.23 o                         
   7   4   2       3137.97       3023.04       204.58 o                         
   8   4   2      10251.75      11294.68       588.30 o                         
   9   4   2        960.45       1139.20       127.86 o                         
  -9   5   2       1075.90       1193.61        95.65 o                         
  -8   5   2      11041.72      10734.88       453.40 o                         
  -7   5   2      15661.06      14848.66       531.04 o                         
  -6   5   2       9187.09       8782.33       445.84 o                         
  -5   5   2         67.51        174.64        42.90 o                         
  -4   5   2      25076.36      23006.64       803.89 o                         
  -3   5   2      17007.16      15900.04       554.04 o                         
  -2   5   2       1872.41       1984.78        92.92 o                         
  -1   5   2      57080.49      58377.04      2277.60 o                         
   0   5   2      12930.48      14253.37       617.83 o                         
   1   5   2     111035.12     122274.20      4740.20 o                         
   2   5   2      19574.03      23822.57      1166.62 o                         
   3   5   2      21013.15      19737.38       966.74 o                         
   4   5   2      32739.29      28817.43      1402.62 o                         
   5   5   2       5973.61       5874.35       639.78 o                         
   6   5   2       4903.66       5307.24       384.66 o                         
   7   5   2       1964.02       1881.63       153.18 o                         
   8   5   2       7748.53       9000.47       479.41 o                         
   9   5   2         42.73         45.90        99.39 o                         
  -9   6   2        428.25        699.56        98.63 o                         
  -8   6   2       1205.79       1384.57       116.88 o                         
  -7   6   2        241.70        182.48        65.28 o                         
  -6   6   2      13745.62      12132.21       443.37 o                         
  -5   6   2      10887.26      10840.91       398.19 o                         
  -4   6   2        685.63        898.99        92.40 o                         
  -3   6   2      83572.19      83738.30      2836.85 o                         
  -2   6   2       2891.98       3665.74       180.79 o                         
  -1   6   2      50581.62      61033.93      2376.82 o                         
   0   6   2        720.96        814.12        41.95 o                         
   1   6   2      46379.20      51744.43      2018.63 o                         
   2   6   2      40684.49      42061.52      1648.64 o                         
   3   6   2      15845.38      16295.98       805.24 o                         
   4   6   2       3442.15       2952.06       181.20 o                         
   5   6   2         13.51         -2.96        47.86 o                         
   6   6   2        367.21        442.18        76.02 o                         
   7   6   2       4961.85       5379.67       308.48 o                         
   8   6   2         10.81         40.07        67.13 o                         
   9   6   2       2049.45       2146.22       172.17 o                         
  -9   7   2       6257.00       6668.91       362.26 o                         
  -8   7   2       2957.60       3045.52       180.12 o                         
  -7   7   2       5695.77       5375.37       336.41 o                         
  -6   7   2      23990.75      22009.10       829.22 o                         
  -5   7   2       7836.55       7627.72       288.39 o                         
  -4   7   2       7117.40       5791.58       223.90 o                         
  -3   7   2       8417.92       7970.16       290.75 o                         
  -2   7   2      11655.87      12236.31       639.79 o                         
  -1   7   2       9850.08      11655.74       633.24 o                         
   0   7   2      44270.41      46630.40      1408.88 o                         
   1   7   2      44170.93      42728.82      1668.35 o                         
   2   7   2      36349.93      38507.51      1510.13 o                         
   3   7   2      22290.49      23457.85      1434.86 o                         
   4   7   2         20.47        125.17        54.42 o                         
   5   7   2       9486.39       9559.43       600.39 o                         
   6   7   2       7303.38       6710.14       366.93 o                         
   7   7   2      16155.20      15909.07       803.09 o                         
   8   7   2         96.70         92.38        69.88 o                         
   9   7   2        526.52        616.37       131.37 o                         
  -9   8   2        700.94        860.70        97.50 o                         
  -8   8   2       1769.79       1987.56       199.92 o                         
  -7   8   2       4391.82       3932.52       216.25 o                         
  -6   8   2        183.49        198.26        46.37 o                         
  -5   8   2       8061.71       7299.08       279.09 o                         
  -4   8   2      73650.98      71199.74      2562.59 o                         
  -3   8   2       5109.26       5423.80       205.86 o                         
  -2   8   2      39424.88      43799.81      1717.00 o                         
  -1   8   2        165.90        306.86        43.80 o                         
   0   8   2      22169.42      23905.18       729.44 o                         
   1   8   2       6775.68       6971.58       283.51 o                         
   2   8   2      14721.75      14514.88       582.47 o                         
   3   8   2       5921.60       5474.54       571.95 o                         
   4   8   2       1376.52       1023.90        97.56 o                         
   5   8   2      17201.65      14442.24       725.46 o                         
   6   8   2      14034.14      12436.94       636.26 o                         
   7   8   2       1435.09       1369.00       129.38 o                         
   8   8   2       2486.28       2537.97       188.58 o                         
   9   8   2        236.04        196.58        82.18 o                         
  -9   9   2        518.43        854.05       132.23 o                         
  -8   9   2       6164.34       5717.56       370.55 o                         
  -7   9   2        297.80        325.44        64.81 o                         
  -6   9   2       6002.68       5686.73       261.22 o                         
  -5   9   2       3093.63       2601.63       123.27 o                         
  -4   9   2        776.51        912.10        64.79 o                         
  -3   9   2       7740.42       7727.27       281.70 o                         
  -2   9   2       1695.65       1611.90        88.12 o                         
  -1   9   2       5205.66       5170.78       219.61 o                         
   0   9   2      38261.52      41197.80      1394.82 o                         
   1   9   2      14088.12      14893.48       591.95 o                         
   2   9   2      89049.33      84942.30      3310.65 o                         
   3   9   2       1439.70       1446.80       111.68 o                         
   4   9   2        322.11        342.37        62.10 o                         
   5   9   2       5461.16       4699.79       271.20 o                         
   6   9   2      26857.36      25680.91      1263.52 o                         
   7   9   2        527.04        596.02       144.25 o                         
   8   9   2       6282.90       6475.80       362.82 o                         
   9   9   2          3.24          8.02        72.32 o                         
  -9  10   2        211.84        386.71        72.18 o                         
  -8  10   2        170.75        322.01        79.85 o                         
  -7  10   2       2738.39       2522.79       141.57 o                         
  -6  10   2       1192.89       1193.60        93.64 o                         
  -5  10   2      30019.52      27505.11      1214.43 o                         
  -4  10   2      19447.00      18659.84       654.95 o                         
  -3  10   2      23381.15      25548.38       876.79 o                         
  -2  10   2      11035.69      11969.32       574.01 o                         
  -1  10   2       8913.94      10941.78       578.26 o                         
   0  10   2        642.35        891.32        48.28 o                         
   1  10   2      37782.59      38184.52      1493.07 o                         
   2  10   2      23911.83      22279.29       882.18 o                         
   3  10   2        795.79        939.27       169.15 o                         
   4  10   2       1023.78       1001.43        97.63 o                         
   5  10   2       1225.69       1050.53       157.77 o                         
   6  10   2       7729.60       6876.64       533.74 o                         
   7  10   2      12231.83      11324.60       586.42 o                         
   8  10   2        185.68        288.57        76.74 o                         
   9  10   2        666.37        640.17       100.76 o                         
  -9  11   2       8158.82       8302.13       707.50 o                         
  -8  11   2        217.88        340.20        72.00 o                         
  -7  11   2       5997.60       5797.98       375.18 o                         
  -6  11   2         17.62         65.81        46.73 o                         
  -5  11   2      23379.80      22020.65       890.53 o                         
  -4  11   2       1265.14       1205.41        72.33 o                         
  -3  11   2       1997.98       2321.11       101.86 o                         
  -2  11   2       4826.62       4765.70       241.40 o                         
  -1  11   2          2.67        173.39        88.33 o                         
   0  11   2       3997.82       3993.35       149.54 o                         
   1  11   2     121734.21     128656.15      5861.45 o                         
   2  11   2        431.52        549.51        48.05 o                         
   3  11   2       4787.35       5460.63       295.18 o                         
   4  11   2       1238.62       1189.08       110.53 o                         
   5  11   2      11992.12      11806.10      1391.82 o                         
   6  11   2       1517.00       1216.27       118.08 o                         
   7  11   2      21424.88      20239.02      1008.07 o                         
   8  11   2         36.18         85.75        71.48 o                         
  -9  12   2        372.41        661.98       123.32 o                         
  -8  12   2         22.89        156.24       124.07 o                         
  -7  12   2         39.12        154.34        50.84 o                         
  -6  12   2       9303.14       7639.97       333.85 o                         
  -5  12   2       4469.73       4105.13       200.27 o                         
  -4  12   2      35915.31      37381.42      1484.79 o                         
  -3  12   2      36740.12      37917.41      1296.38 o                         
  -2  12   2        708.60       1225.61        92.22 o                         
  -1  12   2       5400.39       6028.47       317.67 o                         
   0  12   2      56304.11      60132.22      2028.99 o                         
   1  12   2      14403.81      15246.58       526.37 o                         
   2  12   2      18061.80      17743.48       707.22 o                         
   3  12   2       8805.06       9041.79       464.30 o                         
   4  12   2         18.26         18.93        50.15 o                         
   5  12   2        419.75        429.28        74.90 o                         
   6  12   2       4092.35       3942.45       242.76 o                         
   7  12   2       4316.61       4435.10       267.70 o                         
   8  12   2       1112.94       1206.63       319.94 o                         
  -9  13   2        601.69        651.84        87.71 o                         
  -8  13   2       2894.58       2800.02       265.85 o                         
  -7  13   2       1461.68       1340.79       127.81 o                         
  -6  13   2      16911.32      15852.11       650.01 o                         
  -5  13   2       6753.57       5175.45       374.57 o                         
  -4  13   2      12486.46      12682.72       532.19 o                         
  -3  13   2      17084.48      17895.93       851.51 o                         
  -2  13   2        130.65        177.99        31.34 o                         
  -1  13   2      29887.40      32229.10      1558.82 o                         
   0  13   2      16361.75      17608.28       701.04 o                         
   1  13   2       4713.83       4653.94       173.68 o                         
   2  13   2      43940.18      41407.00      1623.13 o                         
   3  13   2       1561.93       1753.52       123.93 o                         
   4  13   2       6409.31       7163.22       460.97 o                         
   5  13   2        729.76        599.07        84.24 o                         
   6  13   2      26530.42      25305.13      1240.97 o                         
   7  13   2          6.92        155.75        69.39 o                         
   8  13   2       1740.94       1923.78       160.96 o                         
  -9  14   2       1519.76       2139.75       255.65 o                         
  -8  14   2       1818.68       2223.07       255.76 o                         
  -7  14   2       3490.40       3378.34       215.07 o                         
  -6  14   2        351.45        424.17        62.55 o                         
  -5  14   2      33669.82      30962.28      1235.00 o                         
  -4  14   2      21541.29      21367.72       883.21 o                         
  -3  14   2       1230.80       1589.80       111.29 o                         
  -2  14   2       5627.42       5147.44       288.48 o                         
  -1  14   2       9464.42       9487.59       482.06 o                         
   0  14   2      32929.69      35689.73      1398.62 o                         
   1  14   2      49138.43      49165.40      1666.24 o                         
   2  14   2        198.38        262.45        35.50 o                         
   3  14   2        271.21        228.26        58.78 o                         
   4  14   2        319.32        210.68        64.03 o                         
   5  14   2       1897.43       1814.54       140.77 o                         
   6  14   2       3267.39       3219.24       268.96 o                         
   7  14   2       1254.69       1032.78       109.01 o                         
   8  14   2       3517.60       3494.25       286.99 o                         
  -9  15   2       5937.74       6244.08       342.85 o                         
  -8  15   2        237.86        257.97        87.58 o                         
  -7  15   2       2494.72       2227.36       167.16 o                         
  -6  15   2       5764.80       5953.45       398.61 o                         
  -5  15   2      16087.48      14707.56       718.53 o                         
  -4  15   2       8025.44       7835.60       343.53 o                         
  -3  15   2        102.99        273.04        73.01 o                         
  -2  15   2       5178.68       5076.02       284.95 o                         
  -1  15   2      11869.49      11484.51       577.99 o                         
   0  15   2       7195.57       6989.05       292.67 o                         
   1  15   2      29032.60      30225.59      1032.62 o                         
   2  15   2       9377.09       8484.05       386.60 o                         
   3  15   2      16476.58      17648.34      1087.33 o                         
   4  15   2        768.15        724.83        86.71 o                         
   5  15   2      30417.29      25438.86      1247.28 o                         
   6  15   2        632.16        578.19       144.78 o                         
   7  15   2       6172.59       5824.89       340.34 o                         
   8  15   2       1378.64       1464.17       153.16 o                         
  -9  16   2        147.36        322.62        69.99 o                         
  -8  16   2        382.02        719.66        93.06 o                         
  -7  16   2        149.93        192.59       123.00 o                         
  -6  16   2      20522.60      18325.80      1613.67 o                         
  -5  16   2       8489.63       7503.21       331.82 o                         
  -4  16   2       9342.45       9344.06       404.46 o                         
  -3  16   2      13021.51      14741.96       844.77 o                         
  -2  16   2       2343.55       2810.83       402.69 o                         
  -1  16   2      48744.35      47286.58      2275.24 o                         
   0  16   2      25295.16      26806.77      1058.27 o                         
   1  16   2      13065.18      13890.03       483.45 o                         
   2  16   2       5800.45       5336.78       229.13 o                         
   3  16   2       1892.03       2137.80       146.73 o                         
   4  16   2       4412.46       4017.34       238.29 o                         
   5  16   2       4009.39       3478.23       218.72 o                         
   6  16   2       1235.67       1231.70       204.24 o                         
   7  16   2       3970.76       4011.42       246.27 o                         
   8  16   2       1719.81       1693.72       150.77 o                         
  -8  17   2       6146.48       5894.06       332.42 o                         
  -7  17   2       1628.67       1789.97       197.91 o                         
  -6  17   2       9574.88       8756.09       468.39 o                         
  -5  17   2       3728.36       3530.58       230.59 o                         
  -4  17   2      18337.19      19061.53       989.82 o                         
  -3  17   2      12574.81      12742.85      1039.36 o                         
  -2  17   2       3834.85       3586.01       216.04 o                         
  -1  17   2      15615.73      14526.67       743.67 o                         
   0  17   2      14279.92      14773.81       593.95 o                         
   1  17   2          9.81        120.66        72.14 o                         
   2  17   2       4634.89       5334.61       283.63 o                         
   3  17   2        748.57        828.44        90.07 o                         
   4  17   2      40022.30      43382.40      2099.63 o                         
   5  17   2       3132.87       3016.03       196.53 o                         
   6  17   2       9695.18       8330.38       444.40 o                         
   7  17   2        562.02        601.51       118.06 o                         
   8  17   2       1143.91       1083.65       115.81 o                         
  -8  18   2        242.50        378.39        75.41 o                         
  -7  18   2       2234.94       2325.95       292.68 o                         
  -6  18   2       4406.97       4102.30       251.81 o                         
  -5  18   2       5137.14       4685.63       355.47 o                         
  -4  18   2      12321.23      13662.69       574.73 o                         
  -3  18   2       4250.01       4120.40       259.18 o                         
  -2  18   2      17444.38      17021.13       852.46 o                         
  -1  18   2      10886.63      10979.79       620.94 o                         
   0  18   2      64162.10      66898.59      2755.71 o                         
   1  18   2       7333.46       7902.38       376.91 o                         
   2  18   2        632.32        597.43        87.79 o                         
   3  18   2       7072.20       6078.72       331.74 o                         
   4  18   2        480.68        575.13        85.90 o                         
   5  18   2       1433.70       1387.86       124.98 o                         
   6  18   2        336.61        380.19        84.37 o                         
   7  18   2        110.94         96.31       101.10 o                         
   8  18   2       4143.53       4132.75       255.74 o                         
  -8  19   2          5.83        114.68       112.16 o                         
  -7  19   2      12783.43      12266.53       628.18 o                         
  -6  19   2       1587.66       1683.12       155.65 o                         
  -5  19   2       6600.07       6194.98       359.08 o                         
  -4  19   2        865.47       1026.14       167.54 o                         
  -3  19   2       3715.30       3707.53       474.28 o                         
  -2  19   2       5306.68       4664.02       269.96 o                         
  -1  19   2      11350.77      11450.11       471.51 o                         
   0  19   2        322.11        288.45        43.23 o                         
   1  19   2        632.43        753.80        60.52 o                         
   2  19   2       1545.46       1832.31       125.73 o                         
   3  19   2      43825.75      43275.16      3654.93 o                         
   4  19   2       7357.63       6502.75       354.69 o                         
   5  19   2      14124.56      14806.04       747.00 o                         
   6  19   2        926.05        923.23       202.31 o                         
   7  19   2       1052.53        874.01       105.76 o                         
   8  19   2       1516.39       1448.98       137.40 o                         
  -8  20   2         65.49        204.33        74.16 o                         
  -7  20   2       1524.97       1889.99       299.01 o                         
  -6  20   2       1263.81       1242.42       127.76 o                         
  -5  20   2       9217.21       8868.88       583.32 o                         
  -4  20   2       2475.24       2565.23       196.30 o                         
  -3  20   2      13251.70      14731.63      1560.65 o                         
  -2  20   2      22456.58      20638.21      1347.93 o                         
  -1  20   2      46450.86      43053.50      1693.55 o                         
   0  20   2        350.34        299.60        45.13 o                         
   1  20   2       3001.88       3084.68       186.53 o                         
   2  20   2      14949.12      15959.92       751.36 o                         
   3  20   2       3451.28       3195.05       207.72 o                         
   4  20   2          5.17         -2.90        62.46 o                         
   5  20   2         62.44         14.34        65.04 o                         
   6  20   2        978.95        790.77       152.73 o                         
   7  20   2       2836.23       2541.64       193.30 o                         
  -8  21   2      11187.36      12156.57       717.59 o                         
  -7  21   2        280.84        552.27        88.54 o                         
  -6  21   2       3849.14       4000.09       404.09 o                         
  -5  21   2       1586.07       1656.97       150.23 o                         
  -4  21   2        329.20        308.77        93.92 o                         
  -3  21   2         10.84         20.51        58.89 o                         
  -2  21   2       2195.96       2381.47       251.90 o                         
  -1  21   2       2449.49       2425.24       127.77 o                         
   0  21   2       8419.00       8722.99       379.24 o                         
   1  21   2        574.65        521.14        73.44 o                         
   2  21   2      17760.79      17313.16       704.16 o                         
   3  21   2       2288.41       1981.98       153.43 o                         
   4  21   2      40537.26      37248.10      1899.27 o                         
   5  21   2       5676.09       5545.78       313.89 o                         
   6  21   2       1423.30       1168.22       118.50 o                         
   7  21   2        257.66        301.99        76.39 o                         
  -8  22   2        414.28        602.15       136.52 o                         
  -7  22   2        758.52        907.85       105.46 o                         
  -6  22   2       4769.67       4797.52       287.43 o                         
  -5  22   2        219.29        317.20        85.46 o                         
  -4  22   2       4608.78       4542.14       454.64 o                         
  -3  22   2      19234.79      22537.84      1120.35 o                         
  -2  22   2      51361.57      49856.07      2409.04 o                         
  -1  22   2       4477.68       4689.20       213.77 o                         
   0  22   2       9187.23       8646.34       363.71 o                         
   1  22   2       3100.60       2815.26       204.24 o                         
   2  22   2        226.60        283.44        56.59 o                         
   3  22   2       3275.17       2765.03       187.63 o                         
   4  22   2       1291.69       1246.51       221.42 o                         
   5  22   2       1491.66       1559.99       248.68 o                         
   6  22   2         97.52         84.10        67.73 o                         
   7  22   2        465.11        583.35       119.64 o                         
  -7  23   2      20951.46      20256.36      1008.32 o                         
  -6  23   2        890.60        781.24       107.92 o                         
  -5  23   2        895.49       1007.83       171.83 o                         
  -4  23   2       5778.97       5701.20       333.65 o                         
  -3  23   2         91.71        188.05        75.62 o                         
  -2  23   2          4.25        117.85        63.81 o                         
  -1  23   2        164.26        196.41        51.25 o                         
   0  23   2       1977.78       1703.94       127.20 o                         
   1  23   2       4473.71       4919.96       276.57 o                         
   2  23   2        372.23        448.48        64.24 o                         
   3  23   2      26426.54      26712.85      1308.20 o                         
   4  23   2       6996.29       7463.58       490.70 o                         
   5  23   2       5127.25       4719.36       532.77 o                         
   6  23   2        127.14         53.24        72.69 o                         
   7  23   2       2084.75       1903.31       160.02 o                         
  -7  24   2        910.84       1135.15       127.64 o                         
  -6  24   2        597.76        622.15       104.64 o                         
  -5  24   2       1171.80       1060.52       126.73 o                         
  -4  24   2         28.29         96.87        76.30 o                         
  -3  24   2      38244.00      43283.48      2103.04 o                         
  -2  24   2      14068.49      13173.77       542.71 o                         
  -1  24   2      25342.21      23834.22      1272.41 o                         
   0  24   2          0.51         61.72        54.38 o                         
   1  24   2       1858.61       2099.87       178.06 o                         
   2  24   2        104.30         90.35        90.16 o                         
   3  24   2       9055.88       9421.87       763.37 o                         
   4  24   2        747.94        768.99       123.32 o                         
   5  24   2       1051.54       1006.30       119.05 o                         
   6  24   2         17.36          1.33        63.79 o                         
   7  24   2        666.59        706.20       116.36 o                         
  -7  25   2       1742.72       1910.64       188.25 o                         
  -6  25   2       7701.04       7925.59       440.77 o                         
  -5  25   2        147.68        157.99        83.35 o                         
  -4  25   2        343.22        328.28        92.64 o                         
  -3  25   2       2375.10       2543.70       184.85 o                         
  -2  25   2       1415.61       1854.94       139.16 o                         
  -1  25   2       6667.53       6535.50       349.68 o                         
   0  25   2         31.19         72.78        58.13 o                         
   1  25   2       2084.51       2091.94       153.62 o                         
   2  25   2      17062.52      17536.02       875.47 o                         
   3  25   2      10275.28      11248.97       840.57 o                         
   4  25   2      11093.37      10476.52       549.33 o                         
   5  25   2        979.24       1049.82       115.78 o                         
   6  25   2       1954.40       1861.45       143.34 o                         
  -7  26   2          0.60        104.73        97.56 o                         
  -6  26   2       1535.02       1633.90       167.54 o                         
  -5  26   2        188.95        199.80        85.16 o                         
  -4  26   2      11554.05      12001.91       624.72 o                         
  -3  26   2        911.62        930.07       117.17 o                         
  -2  26   2      47430.59      45243.98      1785.21 o                         
  -1  26   2       3228.61       2870.66       187.50 o                         
   0  26   2        286.20        376.34        72.76 o                         
   1  26   2          6.86         40.03        58.83 o                         
   2  26   2      11830.84      12245.71       625.45 o                         
   3  26   2        172.34        307.37        66.07 o                         
   4  26   2          4.17         60.51        66.72 o                         
   5  26   2       2620.96       3010.61       266.60 o                         
   6  26   2       4875.91       5783.73       361.82 o                         
  -7  27   2       4183.11       4586.61       275.93 o                         
  -6  27   2        179.33        223.31        86.03 o                         
  -5  27   2        990.64       1072.34       123.53 o                         
  -4  27   2        817.56        907.13       118.39 o                         
  -3  27   2       1459.53       1914.15       312.32 o                         
  -2  27   2       1426.74       1432.87       127.72 o                         
  -1  27   2        637.19        689.03        90.01 o                         
   0  27   2       8401.32       8448.24       442.90 o                         
   1  27   2       8276.13       8557.72       452.33 o                         
   2  27   2       8297.66       8602.08       505.73 o                         
   3  27   2      14467.33      14272.31       589.85 o                         
   4  27   2       2104.27       2013.28       133.17 o                         
   5  27   2       7525.70       7696.61       345.26 o                         
   6  27   2       1427.86       1543.51       142.71 o                         
  -6  28   2         22.31         48.10        80.43 o                         
  -5  28   2       5095.68       4920.90       298.61 o                         
  -4  28   2        207.59        305.67        86.29 o                         
  -3  28   2      23505.56      24630.24      1216.93 o                         
  -2  28   2         21.16         44.12        62.16 o                         
  -1  28   2      11808.83      12336.57       820.30 o                         
   0  28   2       3537.45       3625.61       221.18 o                         
   1  28   2       7820.30       7454.49       403.19 o                         
   2  28   2       4871.88       4989.13       289.31 o                         
   3  28   2       4402.68       4255.69       212.81 o                         
   4  28   2         24.61         33.10        47.75 o                         
   5  28   2       2307.73       2674.14       162.61 o                         
   6  28   2        252.34        361.35       131.52 o                         
  -6  29   2       3754.67       3446.38       226.59 o                         
  -5  29   2        910.66        969.85       205.64 o                         
  -4  29   2       1373.59       1438.76       142.47 o                         
  -3  29   2       3130.38       3538.69       228.93 o                         
  -2  29   2        458.12        398.95        89.40 o                         
  -1  29   2        466.52        439.16        87.52 o                         
   0  29   2        856.63        906.23       102.04 o                         
   1  29   2       6398.68       6112.43       338.24 o                         
   2  29   2       6091.08       6658.43       366.66 o                         
   3  29   2       2691.76       3118.92       339.58 o                         
   4  29   2       4911.32       4613.09       195.99 o                         
   5  29   2        222.28        230.01        66.92 o                         
  -6  30   2       3757.00       3820.00       260.16 o                         
  -5  30   2         92.56        154.35        88.55 o                         
  -4  30   2      10853.48      10601.68       558.41 o                         
  -3  30   2       1088.90       1195.69       125.34 o                         
  -2  30   2       4151.57       3987.00       245.43 o                         
  -1  30   2       1703.01       1518.75       131.10 o                         
   0  30   2      14320.55      12952.62       797.87 o                         
   1  30   2        321.50        330.17        76.17 o                         
   2  30   2       7196.44       7123.39       725.96 o                         
   3  30   2       4104.44       4577.43       279.31 o                         
   4  30   2          1.26         22.46       102.61 o                         
   5  30   2       2905.69       3480.50       338.60 o                         
  -5  31   2       5763.78       6225.23       355.94 o                         
  -4  31   2       2898.71       2874.66       300.52 o                         
  -3  31   2          1.76        -24.31        72.29 o                         
  -2  31   2        149.91        181.57        74.13 o                         
  -1  31   2        186.48        265.28        78.01 o                         
   0  31   2       7974.36       6695.99       366.49 o                         
   1  31   2       1550.81       1541.12       139.32 o                         
   2  31   2       5928.15       6361.76       353.88 o                         
   3  31   2        721.27        812.06       112.10 o                         
   4  31   2       1189.48       1082.05       124.41 o                         
   5  31   2       4178.32       4702.62       282.36 o                         
  -5  32   2      12777.37      15176.32       795.49 o                         
  -4  32   2          1.81         98.08        78.14 o                         
  -3  32   2       2574.09       2225.17       176.03 o                         
  -2  32   2       1722.55       1754.84       152.12 o                         
  -1  32   2       5277.86       4953.43       293.86 o                         
   0  32   2        512.18        578.21        96.52 o                         
   1  32   2      17255.16      14893.77       752.48 o                         
   2  32   2       1058.90       1024.60       115.71 o                         
   3  32   2        147.47        202.99       167.75 o                         
   4  32   2        167.80        179.79        84.48 o                         
  -4  33   2       1534.97       1792.26       157.60 o                         
  -3  33   2        141.07        267.04        86.58 o                         
  -2  33   2       1479.56       1504.48       145.75 o                         
  -1  33   2       4585.55       4568.46       273.09 o                         
   0  33   2       3508.83       3546.03       231.03 o                         
   1  33   2       6139.29       6597.04       365.28 o                         
   2  33   2       2144.50       2044.40       169.17 o                         
   3  33   2       2753.66       2665.79       224.10 o                         
   4  33   2       1048.51       1061.56       130.65 o                         
  -4  34   2      10754.12       9948.87       528.06 o                         
  -3  34   2        472.34        377.15        91.65 o                         
  -2  34   2        503.14        373.27        91.61 o                         
  -1  34   2       2590.75       2580.35       364.38 o                         
   0  34   2      16736.49      16780.91       844.44 o                         
   1  34   2        840.92        688.33       104.85 o                         
   2  34   2       1636.16       1542.91       148.96 o                         
   3  34   2         61.38         37.67        85.18 o                         
  -3  35   2        424.79        360.90       115.06 o                         
  -2  35   2        344.69        302.71        91.37 o                         
  -1  35   2       1274.98       1161.15       124.60 o                         
   0  35   2       2196.32       2192.52       168.85 o                         
   1  35   2       2416.47       2523.87       243.10 o                         
   2  35   2       1760.28       1697.25       155.19 o                         
   3  35   2        193.73         89.37        82.95 o                         
  -2  36   2        409.63        302.52        90.03 o                         
  -1  36   2       5979.45       5131.92       302.20 o                         
   0  36   2       5211.37       5236.31       305.16 o                         
   1  36   2       7544.81       7280.14       406.12 o                         
   2  36   2        433.90        412.08       175.16 o                         
  -1  37   2        801.04        655.37       108.49 o                         
   0  37   2       1522.42       1626.55       149.86 o                         
   1  37   2       2926.81       2582.72       193.27 o                         
  -9   0   3      17442.33      17360.86      1233.19 o                         
  -7   0   3       4060.02       3819.56       244.92 o                         
  -5   0   3      11633.66      13094.36      1462.34 o                         
  -3   0   3       1684.67       1899.54       173.76 o                         
  -1   0   3      35391.84      41189.31      2736.64 o                         
   1   0   3       9122.28      11660.17       569.60 o                         
   3   0   3      85997.21      93135.99      6294.33 o                         
   5   0   3      12105.63      13008.95       929.67 o                         
   7   0   3        356.76        323.27       112.26 o                         
   9   0   3        225.51        378.01       132.44 o                         
  -9   1   3          3.10        200.62        57.93 o                         
  -8   1   3        280.97        399.19        57.21 o                         
  -7   1   3      10892.71       9375.85       374.36 o                         
  -6   1   3       1314.30       1349.61       119.93 o                         
  -5   1   3       6199.88       6313.55       411.98 o                         
  -4   1   3      10581.03       9522.22       347.21 o                         
  -3   1   3      44181.67      47566.29      1646.57 o                         
  -2   1   3      48353.03      59211.10      1999.06 o                         
  -1   1   3       9712.70      12010.03       389.48 o                         
   0   1   3       8610.82      10928.78       487.32 o                         
   1   1   3      29074.93      30132.98      1022.15 o                         
   2   1   3        397.26        506.00        44.84 o                         
   3   1   3       5072.29       4661.66       358.04 o                         
   4   1   3         27.62         38.64        64.83 o                         
   5   1   3        372.07        385.14        74.84 o                         
   6   1   3         75.51         91.65        59.56 o                         
   7   1   3       3204.20       3135.56       210.42 o                         
   8   1   3       6100.30       6722.02       375.42 o                         
   9   1   3       8128.41      10939.54       575.29 o                         
  -9   2   3        114.72        265.69        74.97 o                         
  -8   2   3      15268.10      14845.27       534.99 o                         
  -7   2   3       3571.12       3315.77       158.65 o                         
  -6   2   3       1851.08       1933.48       116.43 o                         
  -5   2   3       6386.10       5903.76       264.65 o                         
  -4   2   3       1828.80       1771.71        92.42 o                         
  -3   2   3       4021.14       4858.87       186.20 o                         
  -2   2   3      20480.50      19944.27       903.93 o                         
  -1   2   3      40914.83      46425.81      1566.84 o                         
   0   2   3       4274.76       5417.09       172.09 o                         
   1   2   3         45.67         97.55        21.69 o                         
   2   2   3      72756.73      72041.27      2433.65 o                         
   3   2   3       4907.24       5698.13       301.49 o                         
   4   2   3      45445.43      47974.36      4936.10 o                         
   5   2   3       1692.05       1444.31       121.12 o                         
   6   2   3       4961.79       4852.23       763.96 o                         
   7   2   3        906.52        910.54       106.27 o                         
   8   2   3        542.54        684.12       269.28 o                         
   9   2   3        528.29        739.86       116.88 o                         
  -9   3   3       3812.89       4098.52       246.11 o                         
  -8   3   3       2834.31       2406.85       160.24 o                         
  -7   3   3         47.51         73.61        47.65 o                         
  -6   3   3      21066.91      20135.02       717.24 o                         
  -5   3   3       6612.39       6765.67       265.24 o                         
  -4   3   3      39169.35      39398.92      1552.45 o                         
  -3   3   3      76748.88      78909.55      3188.38 o                         
  -2   3   3      31921.93      35851.73      1408.26 o                         
  -1   3   3      11916.16      13311.41       458.75 o                         
   0   3   3      32177.71      36675.91      1102.52 o                         
   1   3   3      18979.90      19625.14       860.58 o                         
   2   3   3       3490.74       3659.74       141.66 o                         
   3   3   3       6309.58       5675.69       430.81 o                         
   4   3   3      31214.85      30234.65      1972.46 o                         
   5   3   3          6.25         87.58        85.22 o                         
   6   3   3          8.32         32.39        57.38 o                         
   7   3   3       8646.03       9384.35       500.43 o                         
   8   3   3      14093.51      16236.43      1190.80 o                         
   9   3   3       2414.75       2767.29       203.27 o                         
  -9   4   3      10884.71      10679.42       552.63 o                         
  -8   4   3         99.33        110.29        59.75 o                         
  -7   4   3       9878.82       8634.71       331.55 o                         
  -6   4   3        379.28        406.15        58.34 o                         
  -5   4   3         21.63        -10.05        50.35 o                         
  -4   4   3      49188.97      49895.11      2390.12 o                         
  -3   4   3       5713.61       6105.02       226.10 o                         
  -2   4   3      36694.17      36690.45      1441.64 o                         
  -1   4   3       9967.14      12628.97       436.84 o                         
   0   4   3        309.82        410.22        31.37 o                         
   1   4   3      56286.68      58523.07      1976.54 o                         
   2   4   3       1404.20        994.35        62.87 o                         
   3   4   3      90550.39      84514.18      4039.42 o                         
   4   4   3        162.38        154.55        78.35 o                         
   5   4   3      11182.35      11200.39       575.99 o                         
   6   4   3       3594.26       4494.15       523.76 o                         
   7   4   3       2131.00       2191.00       167.18 o                         
   8   4   3        129.12        188.96        77.47 o                         
   9   4   3        222.95        351.64       143.28 o                         
  -9   5   3        159.67        327.05        73.00 o                         
  -8   5   3        762.06        782.11       104.32 o                         
  -7   5   3      10558.01       9261.82       349.95 o                         
  -6   5   3          4.10        -10.55        40.22 o                         
  -5   5   3      14318.63      14910.71       698.61 o                         
  -4   5   3      26201.81      25765.94       892.31 o                         
  -3   5   3      39719.72      41587.39      1408.53 o                         
  -2   5   3      54821.32      55915.46      2183.24 o                         
  -1   5   3      11389.61      12299.14       427.26 o                         
   0   5   3       2930.21       2785.56       124.95 o                         
   1   5   3      39040.11      41423.34      1402.82 o                         
   2   5   3       5702.88       5490.55       234.25 o                         
   3   5   3       3328.84       3046.25       210.58 o                         
   4   5   3      12307.68      11420.96       577.76 o                         
   5   5   3       3451.31       3457.51       211.56 o                         
   6   5   3      12139.87      12856.89       653.75 o                         
   7   5   3       2606.31       2852.04       197.70 o                         
   8   5   3       1355.66       1264.75       134.12 o                         
   9   5   3       3770.59       4758.24       291.57 o                         
  -9   6   3        997.41       1095.01       113.10 o                         
  -8   6   3      13628.09      12389.14       640.56 o                         
  -7   6   3       2223.97       2050.16       116.20 o                         
  -6   6   3       9576.78       8686.99       336.88 o                         
  -5   6   3      21923.67      20159.96       710.66 o                         
  -4   6   3       7072.84       6391.65       244.43 o                         
  -3   6   3        886.08        905.82        57.03 o                         
  -2   6   3       4259.75       4515.37       232.66 o                         
  -1   6   3      48493.80      50512.20      1707.44 o                         
   0   6   3      24809.99      27455.36       933.99 o                         
   1   6   3       2891.09       2721.32       110.16 o                         
   2   6   3      62864.19      60153.48      2347.62 o                         
   3   6   3       1485.24       1384.09       114.40 o                         
   4   6   3      10385.01      11126.29       565.75 o                         
   5   6   3       2937.77       2988.17       201.13 o                         
   6   6   3       4761.88       5270.12       299.25 o                         
   7   6   3       5743.99       5760.17       328.45 o                         
   8   6   3       1656.48       2181.63       171.37 o                         
  -9   7   3       2135.33       2533.00       180.30 o                         
  -8   7   3       3961.41       4038.27       314.25 o                         
  -7   7   3       1620.47       1364.00       138.66 o                         
  -6   7   3      13661.47      12159.51       446.03 o                         
  -5   7   3       4651.75       4281.18       179.74 o                         
  -4   7   3      33121.40      32995.93      1133.89 o                         
  -3   7   3       7838.05       7198.24       291.15 o                         
  -2   7   3      25662.99      28856.41      1138.93 o                         
  -1   7   3      11792.71      12119.70       423.20 o                         
   0   7   3      27659.78      31341.90      1090.65 o                         
   1   7   3      18242.50      17160.29       527.14 o                         
   2   7   3      13060.78      12136.59       490.59 o                         
   3   7   3      16931.91      16460.91       861.40 o                         
   4   7   3       4211.90       3825.74       224.80 o                         
   5   7   3         25.49         74.20        66.44 o                         
   6   7   3       9735.24       9231.74       486.88 o                         
   7   7   3       3858.74       3966.07       247.99 o                         
   8   7   3       3173.14       3166.54       441.65 o                         
  -9   8   3       2604.59       2859.95       192.81 o                         
  -8   8   3        362.88        467.62        89.83 o                         
  -7   8   3      19525.29      17554.81       897.36 o                         
  -6   8   3        214.09        192.19        46.50 o                         
  -5   8   3        961.89       1042.02        73.34 o                         
  -4   8   3       5605.07       5711.28       376.34 o                         
  -3   8   3        933.32        894.41        53.41 o                         
  -2   8   3      15299.29      17718.55       709.58 o                         
  -1   8   3       4724.75       6352.34       389.69 o                         
   0   8   3      11940.93      12399.58       381.68 o                         
   1   8   3     103328.25     103215.01      3105.60 o                         
   2   8   3      13389.24      13596.26       547.25 o                         
   3   8   3      10026.06      10040.95       412.69 o                         
   4   8   3       1719.07       1659.46       128.71 o                         
   5   8   3      13338.34      12835.63      1047.19 o                         
   6   8   3       6583.04       5783.42       324.52 o                         
   7   8   3       3602.74       3856.67       237.79 o                         
   8   8   3        632.21        653.36        97.03 o                         
  -9   9   3       1856.87       2344.19       172.88 o                         
  -8   9   3          0.98        182.67       122.25 o                         
  -7   9   3      12245.40      10876.29       575.51 o                         
  -6   9   3       3390.59       2941.58       209.10 o                         
  -5   9   3      32979.05      30119.60      1193.17 o                         
  -4   9   3       3620.77       3619.09       151.56 o                         
  -3   9   3      30188.52      30917.24      2201.59 o                         
  -2   9   3       7800.66       8770.87       365.45 o                         
  -1   9   3      27687.85      30505.88      1201.91 o                         
   0   9   3       7204.51       8063.40       255.08 o                         
   1   9   3       7857.36       8361.99       296.44 o                         
   2   9   3       1495.31       1337.51        81.04 o                         
   3   9   3       2998.90       2630.92       195.77 o                         
   4   9   3       2270.37       2166.70       145.66 o                         
   5   9   3      17732.76      16193.10       812.55 o                         
   6   9   3       4279.63       3817.15       246.85 o                         
   7   9   3       7963.59       7675.02       416.87 o                         
   8   9   3        156.23        192.62        72.39 o                         
  -9  10   3        933.46       1027.44       130.08 o                         
  -8  10   3       2264.48       2437.54       320.69 o                         
  -7  10   3       3822.57       3600.74       255.55 o                         
  -6  10   3       8145.39       8018.30       448.64 o                         
  -5  10   3       1122.48       1119.23       104.72 o                         
  -4  10   3       4466.05       4101.60       167.44 o                         
  -3  10   3          6.20         57.98        66.27 o                         
  -2  10   3        604.80        802.19        89.39 o                         
  -1  10   3        348.02        476.25        47.08 o                         
   0  10   3      85624.99      89966.55      2910.98 o                         
   1  10   3      13177.09      13475.74       568.19 o                         
   2  10   3      15512.43      15723.57       699.20 o                         
   3  10   3        545.35        599.32        56.60 o                         
   4  10   3      15582.97      15358.28       847.03 o                         
   5  10   3        774.32        650.67        85.26 o                         
   6  10   3      14582.27      13531.64       971.53 o                         
   7  10   3       3172.01       3145.25       210.39 o                         
   8  10   3       1115.38       1148.57       119.90 o                         
  -9  11   3         29.44        211.80       176.77 o                         
  -8  11   3       1686.56       1942.22       155.34 o                         
  -7  11   3       1817.33       1603.48       148.78 o                         
  -6  11   3      16110.78      14155.75       734.31 o                         
  -5  11   3       7684.83       7699.40       580.53 o                         
  -4  11   3      22853.37      24714.67       853.86 o                         
  -3  11   3       3115.76       3059.22       184.73 o                         
  -2  11   3      20489.79      22097.69       882.23 o                         
  -1  11   3       9412.78       9710.64       400.27 o                         
   0  11   3      19901.47      20632.28       632.62 o                         
   1  11   3       3260.61       3169.99       125.57 o                         
   2  11   3       2358.82       2299.48       159.24 o                         
   3  11   3       1645.15       1434.01        89.22 o                         
   4  11   3        104.63        109.53        55.87 o                         
   5  11   3        408.71        389.27       106.25 o                         
   6  11   3      16192.19      14970.09       796.37 o                         
   7  11   3         20.43         96.01        88.87 o                         
   8  11   3         94.08        112.42        70.63 o                         
  -9  12   3        943.20       1031.50       110.68 o                         
  -8  12   3       1948.46       1942.15       152.68 o                         
  -7  12   3       1277.26       1122.93       125.27 o                         
  -6  12   3       7920.52       6846.19       393.63 o                         
  -5  12   3      13330.87      12706.71       888.35 o                         
  -4  12   3       3881.77       3827.47       164.96 o                         
  -3  12   3        178.53        159.73        61.77 o                         
  -2  12   3        959.53        786.09        75.75 o                         
  -1  12   3      27678.85      29151.95      1222.69 o                         
   0  12   3      18890.88      19030.91       655.22 o                         
   1  12   3      10148.24      10566.92       373.31 o                         
   2  12   3      14284.09      14150.57      1118.11 o                         
   3  12   3        220.48        400.06        48.22 o                         
   4  12   3       2836.96       2410.67       161.39 o                         
   5  12   3      22227.65      19859.66       983.92 o                         
   6  12   3       2463.56       2477.62       235.05 o                         
   7  12   3        846.67        832.51       104.65 o                         
   8  12   3        866.92        858.36       107.81 o                         
  -9  13   3        378.53        528.94        84.00 o                         
  -8  13   3        603.54        641.56        96.06 o                         
  -7  13   3       6838.78       6536.85       371.54 o                         
  -6  13   3       2508.60       2529.17       204.81 o                         
  -5  13   3      40339.94      41429.87      2035.34 o                         
  -4  13   3       1341.84       1609.99       161.68 o                         
  -3  13   3       4489.88       5671.76       250.84 o                         
  -2  13   3       6238.83       6314.70       455.65 o                         
  -1  13   3      47915.55      53800.09      2105.48 o                         
   0  13   3      11515.62      10467.75       369.80 o                         
   1  13   3      13589.89      14585.51       506.78 o                         
   2  13   3        565.93        545.49        53.09 o                         
   3  13   3         42.10         85.12        33.51 o                         
   4  13   3       7608.44       6629.34       356.71 o                         
   5  13   3      12486.22      13295.70       672.58 o                         
   6  13   3       3088.03       2883.25       192.47 o                         
   7  13   3       3079.93       3179.19       207.30 o                         
   8  13   3         35.32         80.38       124.39 o                         
  -9  14   3       1551.48       1860.47       300.30 o                         
  -8  14   3         69.11        164.74       148.22 o                         
  -7  14   3       9920.47       8416.12       457.75 o                         
  -6  14   3       4003.17       4144.46       264.97 o                         
  -5  14   3        336.47        382.03        94.06 o                         
  -4  14   3      14388.87      14780.00      1428.74 o                         
  -3  14   3       1229.64       1247.92       122.34 o                         
  -2  14   3      26605.99      25815.84      1027.28 o                         
  -1  14   3       2040.33       2235.10       115.77 o                         
   0  14   3      27658.33      29903.14      1019.42 o                         
   1  14   3      46281.26      50295.00      1882.79 o                         
   2  14   3         35.78        234.75        81.59 o                         
   3  14   3       7991.62       7900.57       353.35 o                         
   4  14   3      15886.43      14699.34      1149.91 o                         
   5  14   3      15788.38      14845.82       786.82 o                         
   6  14   3       8591.65       8111.89       434.26 o                         
   7  14   3        449.71        387.70        80.94 o                         
   8  14   3         48.71         39.14        66.86 o                         
  -9  15   3        710.29        841.18       133.84 o                         
  -8  15   3       2064.31       2396.23       202.74 o                         
  -7  15   3       3297.95       3418.56       225.10 o                         
  -6  15   3      37647.66      37372.48      2657.54 o                         
  -5  15   3        104.01        289.03        90.30 o                         
  -4  15   3      18687.42      20902.71      1057.54 o                         
  -3  15   3       2243.86       2074.61       158.96 o                         
  -2  15   3      22743.10      23553.99       936.52 o                         
  -1  15   3       6301.64       6447.02       344.09 o                         
   0  15   3      55806.39      56786.04      1918.77 o                         
   1  15   3      22324.90      22077.25       761.93 o                         
   2  15   3        414.22        525.20        50.11 o                         
   3  15   3       3542.75       3216.18       152.51 o                         
   4  15   3       4275.74       3592.36       220.39 o                         
   5  15   3        917.01        861.74       132.87 o                         
   6  15   3       7104.07       6599.40       363.40 o                         
   7  15   3       1568.16       1470.79       152.08 o                         
   8  15   3       4641.50       4738.67       281.96 o                         
  -9  16   3       2315.76       2483.66       175.72 o                         
  -8  16   3       3907.38       4086.26       251.75 o                         
  -7  16   3         85.09        211.12        80.95 o                         
  -6  16   3       7962.77       7196.68       612.95 o                         
  -5  16   3      13770.50      12928.16       678.18 o                         
  -4  16   3       1195.40       1184.11       134.90 o                         
  -3  16   3        525.67        567.82       117.63 o                         
  -2  16   3         16.44         82.92        56.70 o                         
  -1  16   3      67910.58      67321.79      5579.95 o                         
   0  16   3      25020.64      25130.12       993.70 o                         
   1  16   3       4690.06       5200.40       197.24 o                         
   2  16   3       6715.28       6913.64       290.23 o                         
   3  16   3      10221.04      11028.63       562.28 o                         
   4  16   3      21592.84      20188.29       999.35 o                         
   5  16   3      15575.21      13470.23       683.86 o                         
   6  16   3       1784.63       1435.82       128.07 o                         
   7  16   3       2688.99       2450.32       176.75 o                         
   8  16   3          7.27         -6.11       103.25 o                         
  -8  17   3        868.45        960.05       168.18 o                         
  -7  17   3       5447.26       5024.86       301.57 o                         
  -6  17   3          9.45         45.20        76.90 o                         
  -5  17   3      24073.96      23835.09      1730.33 o                         
  -4  17   3         64.39        238.17        86.28 o                         
  -3  17   3      12059.98      14034.40       716.77 o                         
  -2  17   3       1114.68        952.48       100.49 o                         
  -1  17   3      38118.61      41767.57      2016.14 o                         
   0  17   3         36.05        139.16        39.88 o                         
   1  17   3      13472.84      13201.40       464.02 o                         
   2  17   3       7050.02       6656.35       245.15 o                         
   3  17   3       2825.99       2789.51       243.10 o                         
   4  17   3       8914.42       8044.24       460.43 o                         
   5  17   3        837.99        782.44       126.54 o                         
   6  17   3        312.68        219.79        71.42 o                         
   7  17   3       2845.54       2790.95       191.38 o                         
   8  17   3          6.69          2.52        69.26 o                         
  -8  18   3       2400.23       2536.41       177.60 o                         
  -7  18   3       5534.97       5809.18       335.06 o                         
  -6  18   3        872.48        838.86       119.50 o                         
  -5  18   3        126.83        242.36        86.11 o                         
  -4  18   3       5538.84       6667.07       379.58 o                         
  -3  18   3        620.66        685.43       102.01 o                         
  -2  18   3       5797.15       4911.87       280.69 o                         
  -1  18   3       2513.67       2350.21       121.42 o                         
   0  18   3        228.66        274.63        43.23 o                         
   1  18   3      11070.50      11693.19       633.90 o                         
   2  18   3       8978.10      10512.62       567.09 o                         
   3  18   3      15558.75      14417.55       723.47 o                         
   4  18   3       2202.54       2077.80       154.62 o                         
   5  18   3      13223.25      11800.11       606.91 o                         
   6  18   3       2899.72       2398.24       173.11 o                         
   7  18   3        396.76        419.31        97.45 o                         
  -8  19   3        870.54        940.59       109.20 o                         
  -7  19   3          2.59         92.59        79.26 o                         
  -6  19   3       8138.04       8319.49       456.28 o                         
  -5  19   3       3803.19       4207.22       693.01 o                         
  -4  19   3      16578.68      17412.89      1305.10 o                         
  -3  19   3          6.91         44.99        63.90 o                         
  -2  19   3      31152.89      28194.09      1988.67 o                         
  -1  19   3      13061.53      13370.82       543.78 o                         
   0  19   3      10227.65      10191.93       420.14 o                         
   1  19   3       1882.46       1849.97        90.12 o                         
   2  19   3        528.50        651.14        70.75 o                         
   3  19   3         60.81        115.68        61.32 o                         
   4  19   3       2738.53       2674.45       179.85 o                         
   5  19   3         65.42        -11.11        92.73 o                         
   6  19   3        265.00        188.04        88.22 o                         
   7  19   3        757.95        784.32       105.45 o                         
  -8  20   3       5549.58       5652.35       316.99 o                         
  -7  20   3       1295.80       1382.17       135.74 o                         
  -6  20   3        713.82        707.06       111.26 o                         
  -5  20   3         41.43         71.74        82.67 o                         
  -4  20   3        122.58        233.66        87.29 o                         
  -3  20   3        110.39        156.10        72.20 o                         
  -2  20   3       6635.05       7116.66       384.39 o                         
  -1  20   3        206.91        382.08        76.55 o                         
   0  20   3       9770.46       9730.44       402.47 o                         
   1  20   3       4460.44       4474.77       178.07 o                         
   2  20   3      21595.32      21553.89       883.22 o                         
   3  20   3      10793.85      10182.67       527.35 o                         
   4  20   3      29823.34      28951.33      1417.66 o                         
   5  20   3         42.07        157.06        70.27 o                         
   6  20   3       1061.97       1020.64       116.45 o                         
   7  20   3       2316.13       2496.28       182.28 o                         
  -8  21   3         27.53        155.21        86.29 o                         
  -7  21   3       4058.51       3775.85       243.76 o                         
  -6  21   3       1639.97       1751.19       164.88 o                         
  -5  21   3       3809.62       3876.32       323.06 o                         
  -4  21   3       1684.54       1814.84       175.37 o                         
  -3  21   3      74150.08      81586.95      7078.89 o                         
  -2  21   3       2865.64       2766.34       185.55 o                         
  -1  21   3       6249.11       6101.31       265.81 o                         
   0  21   3       3436.92       3377.84       161.22 o                         
   1  21   3        338.15        326.47        70.23 o                         
   2  21   3         53.75         53.07        48.33 o                         
   3  21   3        155.04        120.33        63.83 o                         
   4  21   3        224.17        255.51        75.55 o                         
   5  21   3        856.00        919.01       104.49 o                         
   6  21   3          1.33         32.70        66.22 o                         
   7  21   3       7512.64       7335.24       402.36 o                         
  -8  22   3       2700.41       2699.99       338.73 o                         
  -7  22   3       4096.23       3393.76       223.33 o                         
  -6  22   3          6.53         67.50        78.33 o                         
  -5  22   3        317.34        512.03       240.31 o                         
  -4  22   3       2316.82       2404.88       191.97 o                         
  -3  22   3        870.40       1025.55       121.08 o                         
  -2  22   3        587.62        617.57        95.27 o                         
  -1  22   3       1548.54       1648.49       103.70 o                         
   0  22   3        378.10        404.23        54.14 o                         
   1  22   3       9426.35       9542.16       566.37 o                         
   2  22   3      22295.56      22375.91       900.47 o                         
   3  22   3      37708.20      36659.49      1524.99 o                         
   4  22   3        403.73        474.27       126.97 o                         
   5  22   3       2754.19       2498.92       182.44 o                         
   6  22   3        342.52        353.82       124.50 o                         
   7  22   3       1158.75       1107.76       180.42 o                         
  -7  23   3        313.13        420.10        95.32 o                         
  -6  23   3         23.14        119.69       107.22 o                         
  -5  23   3       1775.86       1944.49       176.23 o                         
  -4  23   3      24878.45      25474.67      1263.74 o                         
  -3  23   3       4305.81       4390.58       266.68 o                         
  -2  23   3      31996.74      31249.67      1528.31 o                         
  -1  23   3       2269.30       2258.43       124.40 o                         
   0  23   3        364.32        196.64        82.53 o                         
   1  23   3       3008.25       2879.59       183.08 o                         
   2  23   3       4830.20       4760.93       223.89 o                         
   3  23   3        667.32        636.34        86.19 o                         
   4  23   3         62.01         54.54        68.01 o                         
   5  23   3         21.52         56.84        79.42 o                         
   6  23   3       1962.10       1827.43       150.29 o                         
   7  23   3        127.79         94.60        72.65 o                         
  -7  24   3       2714.67       2962.85       215.88 o                         
  -6  24   3       1217.72       1334.96       143.06 o                         
  -5  24   3        356.80        414.77       161.42 o                         
  -4  24   3        253.48        327.78        87.91 o                         
  -3  24   3         87.88        169.22        88.76 o                         
  -2  24   3        450.79        556.23        66.88 o                         
  -1  24   3       4867.09       4736.75       218.28 o                         
   0  24   3       1005.80       1003.16        99.67 o                         
   1  24   3       1562.58       1583.34       128.55 o                         
   2  24   3      40867.68      41745.68      2112.07 o                         
   3  24   3       4272.51       4651.17       224.39 o                         
   4  24   3       4687.97       4154.79       255.72 o                         
   5  24   3        516.06        408.52       116.34 o                         
   6  24   3        979.00        929.13       111.79 o                         
  -7  25   3        658.07        733.78       161.85 o                         
  -6  25   3       1716.39       1850.56       170.64 o                         
  -5  25   3       1067.51       1190.45       139.15 o                         
  -4  25   3       7522.25       7883.03       659.31 o                         
  -3  25   3      39151.07      41832.02      3872.05 o                         
  -2  25   3       6993.73       6864.82       303.27 o                         
  -1  25   3       4323.24       3961.26       297.40 o                         
   0  25   3         51.97        146.24        58.59 o                         
   1  25   3         54.78        128.15        70.41 o                         
   2  25   3       3047.12       3167.71       191.94 o                         
   3  25   3       1697.74       1705.19       121.25 o                         
   4  25   3       2237.67       2207.83       171.85 o                         
   5  25   3        146.02        195.83        82.60 o                         
   6  25   3       1086.60        900.43       112.69 o                         
  -7  26   3       3843.33       3442.93       337.44 o                         
  -6  26   3        108.23        144.23        86.47 o                         
  -5  26   3         14.93        120.59        89.24 o                         
  -4  26   3       2711.18       2773.20       199.33 o                         
  -3  26   3       1083.01       1131.34       122.85 o                         
  -2  26   3       2091.66       2298.96       135.16 o                         
  -1  26   3       3529.51       3534.40       215.15 o                         
   0  26   3          1.50         46.67        56.60 o                         
   1  26   3      24030.26      23550.77      1159.47 o                         
   2  26   3        586.36        684.95        95.56 o                         
   3  26   3      23324.20      25150.22      1013.50 o                         
   4  26   3        972.99        939.51       120.00 o                         
   5  26   3       1778.88       1565.60       267.03 o                         
   6  26   3         19.52         71.96        76.71 o                         
  -6  27   3       2969.21       2816.95       212.12 o                         
  -5  27   3       1454.23       1639.91       223.67 o                         
  -4  27   3      13853.45      14631.66      1602.18 o                         
  -3  27   3      13199.28      13336.01       684.16 o                         
  -2  27   3      15452.17      14987.44       754.44 o                         
  -1  27   3         68.62         67.71        59.99 o                         
   0  27   3        931.81        915.87       106.47 o                         
   1  27   3       7344.45       6654.82       360.08 o                         
   2  27   3         63.91        101.05        69.80 o                         
   3  27   3          1.88         54.07        58.82 o                         
   4  27   3         15.48         -1.77        60.60 o                         
   5  27   3       3926.19       3984.32       254.93 o                         
   6  27   3       3282.70       3258.39       225.98 o                         
  -6  28   3       3028.43       3125.63       215.38 o                         
  -5  28   3        973.41        935.92       129.28 o                         
  -4  28   3         28.49        150.21        79.12 o                         
  -3  28   3        486.23        630.48       101.43 o                         
  -2  28   3       3082.78       2774.52       188.60 o                         
  -1  28   3        130.18        148.40        67.66 o                         
   0  28   3       9296.40       8804.44       461.11 o                         
   1  28   3        263.00        191.34        67.86 o                         
   2  28   3      20618.75      24107.14      2276.42 o                         
   3  28   3        462.73        531.21        78.27 o                         
   4  28   3       4271.56       4009.50       209.65 o                         
   5  28   3       2324.91       2596.56       196.07 o                         
  -6  29   3       1098.60       1098.36       128.10 o                         
  -5  29   3       8420.48       8717.19       492.31 o                         
  -4  29   3       4899.67       4958.99       298.61 o                         
  -3  29   3       2247.49       2116.93       251.79 o                         
  -2  29   3       2991.82       3026.17       203.98 o                         
  -1  29   3       9691.20       9198.47       552.74 o                         
   0  29   3       1760.04       1616.43       137.57 o                         
   1  29   3        807.42        830.44       168.50 o                         
   2  29   3       5103.82       5054.13       297.38 o                         
   3  29   3        251.95        278.02        82.77 o                         
   4  29   3       1484.32       1371.77       110.69 o                         
   5  29   3        606.81        634.99        86.59 o                         
  -5  30   3       4601.72       4649.18       291.12 o                         
  -4  30   3        109.05        153.85       116.99 o                         
  -3  30   3          6.60         26.19       116.99 o                         
  -2  30   3        446.75        381.23       131.80 o                         
  -1  30   3       5122.38       4801.34       277.19 o                         
   0  30   3        277.43        261.60        79.32 o                         
   1  30   3       6950.32       7142.31       388.10 o                         
   2  30   3       1278.64       1519.97       152.41 o                         
   3  30   3       1985.09       1951.74       165.19 o                         
   4  30   3        792.81        762.41        93.45 o                         
   5  30   3       6440.41       6871.84       308.74 o                         
  -5  31   3       4973.45       5161.52       314.47 o                         
  -4  31   3       1303.41       1170.94       194.69 o                         
  -3  31   3       3983.56       3442.64       333.36 o                         
  -2  31   3        208.69        190.83       119.35 o                         
  -1  31   3       3536.03       3227.12       300.95 o                         
   0  31   3      11887.46      12034.49       620.03 o                         
   1  31   3       6074.65       5867.62       333.96 o                         
   2  31   3         52.31         53.70       116.45 o                         
   3  31   3        399.68        444.21        95.44 o                         
   4  31   3         60.31        137.18        84.76 o                         
  -5  32   3         39.13        268.22        96.09 o                         
  -4  32   3       1005.45       1037.64       185.03 o                         
  -3  32   3        107.63         71.05       111.41 o                         
  -2  32   3       4787.79       5001.67       415.36 o                         
  -1  32   3        252.94         99.60       120.21 o                         
   0  32   3      14626.40      15666.39       797.98 o                         
   1  32   3        352.56        388.30        89.76 o                         
   2  32   3       2465.08       2633.62       283.02 o                         
   3  32   3        518.98        504.29        99.37 o                         
   4  32   3       9767.18      10839.46       571.04 o                         
  -4  33   3       3152.30       2524.56       287.85 o                         
  -3  33   3          2.71        -22.75       107.54 o                         
  -2  33   3       2399.44       2092.67       241.49 o                         
  -1  33   3       4332.92       4468.69       381.44 o                         
   0  33   3       9111.38       9475.30       711.37 o                         
   1  33   3       2693.78       2556.71       191.22 o                         
   2  33   3         74.01         46.19        73.19 o                         
   3  33   3        507.77        508.87       103.24 o                         
  -4  34   3        161.96         86.51       131.37 o                         
  -3  34   3         61.78         27.26       125.79 o                         
  -2  34   3         62.46        -36.71       105.82 o                         
  -1  34   3      13391.40      13432.68       970.67 o                         
   0  34   3        402.34        461.94       133.52 o                         
   1  34   3       4324.23       4074.15       322.52 o                         
   2  34   3         16.57        -64.12        79.96 o                         
   3  34   3       1453.07       1551.02       152.40 o                         
  -3  35   3        352.68        160.78       136.09 o                         
  -2  35   3        563.00        394.97       148.54 o                         
  -1  35   3      10211.84       8870.40       672.08 o                         
   0  35   3        860.41        907.78       160.35 o                         
   1  35   3       1790.02       1938.12       239.13 o                         
   2  35   3        341.23        152.00        86.51 o                         
  -2  36   3        728.88        590.95       146.39 o                         
  -1  36   3        234.64        304.60       138.24 o                         
   0  36   3       7503.62       7683.79       595.67 o                         
   1  36   3        577.43        443.26       155.84 o                         
  -8   0   4        589.92        517.96       178.38 o                         
  -6   0   4       9616.27       7226.79       530.20 o                         
  -4   0   4      86613.73      79622.01      3815.52 o                         
  -2   0   4       1467.45       2113.92       197.05 o                         
   0   0   4      16946.04      16615.70       806.66 o                         
   2   0   4       8041.57       8253.60       420.57 o                         
   4   0   4       1115.71        977.32       133.94 o                         
   6   0   4       6237.95       6066.58       474.17 o                         
   8   0   4      11448.38      12390.96       907.78 o                         
  -9   1   4       6219.67       6344.21       369.59 o                         
  -8   1   4       1162.65        970.59       146.87 o                         
  -7   1   4        246.90        258.09        74.03 o                         
  -6   1   4        865.18        803.02        70.65 o                         
  -5   1   4        125.63        192.02       117.52 o                         
  -4   1   4        688.06        732.50        52.79 o                         
  -3   1   4        464.69        493.64        42.40 o                         
  -2   1   4      20957.46      21615.23       857.62 o                         
  -1   1   4        669.21        807.33        82.76 o                         
   0   1   4      15496.10      17838.66       544.36 o                         
   1   1   4      32810.20      34752.03       962.61 o                         
   2   1   4      32648.82      32883.39      1118.62 o                         
   3   1   4      16402.04      17540.81      1421.37 o                         
   4   1   4      12970.59      13769.92       690.31 o                         
   5   1   4        278.14        296.96        63.49 o                         
   6   1   4       4414.12       4791.56       278.52 o                         
   7   1   4         32.93        967.88       155.62 o                         
   8   1   4        220.24        295.91        90.36 o                         
  -9   2   4       3651.82       3983.35       371.14 o                         
  -8   2   4        870.83        953.03       140.47 o                         
  -7   2   4       3677.21       3455.94       202.73 o                         
  -6   2   4       1944.73       1762.79       105.30 o                         
  -5   2   4      66936.43      64608.63      2819.92 o                         
  -4   2   4       1570.96       1596.29        82.22 o                         
  -3   2   4      40768.80      42539.84      1949.22 o                         
  -2   2   4       7604.06       8511.34       351.75 o                         
  -1   2   4       8626.64      10008.29       309.38 o                         
   0   2   4      35858.88      37583.41      1134.45 o                         
   1   2   4       9372.42       9500.70       278.81 o                         
   2   2   4       4295.81       3737.71       144.52 o                         
   3   2   4       7052.84       6756.86       382.84 o                         
   4   2   4       2261.42       2010.29       137.58 o                         
   5   2   4        190.22        200.97        85.54 o                         
   6   2   4       1200.32       1234.29       122.03 o                         
   7   2   4      19349.06      21259.36      1059.68 o                         
   8   2   4        385.40        549.38        97.05 o                         
  -9   3   4       7406.64       7703.75       603.82 o                         
  -8   3   4       6841.30       6373.81       451.20 o                         
  -7   3   4          3.71          9.91        59.15 o                         
  -6   3   4         66.08        124.16        56.04 o                         
  -5   3   4       8506.25       8577.77       320.71 o                         
  -4   3   4       5606.52       5117.81       286.34 o                         
  -3   3   4      20239.75      19610.13       788.37 o                         
  -2   3   4        586.94        483.38        65.67 o                         
  -1   3   4      26637.96      27916.56       949.87 o                         
   0   3   4      28797.34      31591.52       957.87 o                         
   1   3   4      27254.26      29183.89       805.79 o                         
   2   3   4      42477.17      42750.13      1447.39 o                         
   3   3   4      17681.61      18566.42       761.87 o                         
   4   3   4       3130.78       3196.65       193.27 o                         
   5   3   4      12365.70      12179.77      1166.01 o                         
   6   3   4         60.86         90.80        97.24 o                         
   7   3   4        579.98        666.08        99.04 o                         
   8   3   4       1988.55       2388.18       186.91 o                         
  -9   4   4          1.35        178.16       116.99 o                         
  -8   4   4       5880.89       5795.62       295.25 o                         
  -7   4   4        749.49        639.60       150.23 o                         
  -6   4   4      13814.39      13148.70       683.08 o                         
  -5   4   4       5115.24       5099.52       204.72 o                         
  -4   4   4      59894.95      57960.44      1967.53 o                         
  -3   4   4      13567.87      12718.63       522.15 o                         
  -2   4   4      34077.78      37442.59      1975.04 o                         
  -1   4   4        910.32        960.41        52.51 o                         
   0   4   4       3624.99       4164.34       138.59 o                         
   1   4   4      23783.06      22673.54       694.01 o                         
   2   4   4         96.95        186.29        43.59 o                         
   3   4   4      42916.13      39983.89      1644.40 o                         
   4   4   4       1943.92       2195.31       146.41 o                         
   5   4   4       3430.51       3243.40       203.51 o                         
   6   4   4      15339.05      15340.00       775.15 o                         
   7   4   4         31.66         33.09        62.59 o                         
   8   4   4       6753.13       7833.42       555.85 o                         
  -9   5   4       1494.75       1565.69       208.22 o                         
  -8   5   4       1705.76       1567.51       151.88 o                         
  -7   5   4       8754.18       8686.60       393.61 o                         
  -6   5   4       1649.50       1657.43       161.07 o                         
  -5   5   4      14542.79      15319.04       638.46 o                         
  -4   5   4         53.21        118.13        29.47 o                         
  -3   5   4          6.49         12.60        34.66 o                         
  -2   5   4      37515.25      37820.02      1486.76 o                         
  -1   5   4        527.28        868.69        75.88 o                         
   0   5   4      21913.35      22713.38       694.63 o                         
   1   5   4      44785.55      44660.21      1352.70 o                         
   2   5   4      15461.56      16059.51       557.06 o                         
   3   5   4      24742.24      24231.70       963.96 o                         
   4   5   4       5970.39       6571.98       350.51 o                         
   5   5   4       1099.61       1238.52       117.03 o                         
   6   5   4       5992.36       5799.75       325.30 o                         
   7   5   4        591.95        569.05       139.10 o                         
   8   5   4       1093.37       1225.93       128.94 o                         
  -9   6   4       1974.13       2223.18       254.80 o                         
  -8   6   4       3262.53       3101.30       215.59 o                         
  -7   6   4       9333.70       8562.57       447.71 o                         
  -6   6   4       1988.03       1865.64       145.73 o                         
  -5   6   4       8907.29       8160.42       499.40 o                         
  -4   6   4       1342.59       1429.08       103.19 o                         
  -3   6   4      38538.98      36748.02      1454.29 o                         
  -2   6   4       5228.06       4328.82       195.73 o                         
  -1   6   4       8507.56       9829.69       346.03 o                         
   0   6   4      52301.59      50338.11      1519.79 o                         
   1   6   4       5808.92       6265.63       215.18 o                         
   2   6   4       9273.39       9516.58       533.05 o                         
   3   6   4       1528.63       1559.95        91.27 o                         
   4   6   4       4372.52       3961.17       229.42 o                         
   5   6   4      16626.14      15722.89       788.94 o                         
   6   6   4        501.04        633.85        89.18 o                         
   7   6   4       8316.82       9581.73       504.17 o                         
   8   6   4       1135.26       1157.86       225.39 o                         
  -9   7   4       2052.99       2133.67       238.70 o                         
  -8   7   4       5589.90       5047.41       405.05 o                         
  -7   7   4       5969.28       5898.15       353.62 o                         
  -6   7   4        985.38       1199.70       138.30 o                         
  -5   7   4        742.45        656.29        90.49 o                         
  -4   7   4       4234.75       4012.17       339.73 o                         
  -3   7   4      16216.78      15103.33       617.59 o                         
  -2   7   4      15042.58      15079.36       611.21 o                         
  -1   7   4      26285.86      28962.44       989.52 o                         
   0   7   4      15402.48      15645.97       481.91 o                         
   1   7   4      54420.94      59287.50      1789.08 o                         
   2   7   4       3340.15       2958.90       157.37 o                         
   3   7   4      15554.57      15409.90       623.25 o                         
   4   7   4        728.12        682.54        85.40 o                         
   5   7   4       9995.06      10408.44       538.48 o                         
   6   7   4       1889.98       2073.56       156.22 o                         
   7   7   4       2203.06       2417.37       261.13 o                         
   8   7   4        687.27        762.56       105.72 o                         
  -9   8   4       2353.35       2575.64       261.66 o                         
  -8   8   4       7845.22       6861.62       480.61 o                         
  -7   8   4       5093.28       4884.06       405.05 o                         
  -6   8   4      21926.54      19008.97      1212.29 o                         
  -5   8   4       7437.54       6910.20       316.59 o                         
  -4   8   4      16191.32      16011.53       659.23 o                         
  -3   8   4       3026.99       3160.03       218.70 o                         
  -2   8   4      97373.46      97450.55      3800.54 o                         
  -1   8   4       8140.51       8489.43       318.82 o                         
   0   8   4       1163.96        995.87        46.25 o                         
   1   8   4      24897.88      27785.78       957.04 o                         
   2   8   4         21.83         92.69        33.93 o                         
   3   8   4      11859.08      11250.77       460.21 o                         
   4   8   4       4226.23       4169.05       336.26 o                         
   5   8   4       1525.90       1428.76       124.49 o                         
   6   8   4      16104.15      16182.73       814.67 o                         
   7   8   4        534.56        514.73        89.89 o                         
   8   8   4       2382.28       2305.48       178.56 o                         
  -9   9   4        381.03        540.56        88.34 o                         
  -8   9   4       5990.64       5839.34       821.38 o                         
  -7   9   4       2220.02       1908.96       174.06 o                         
  -6   9   4      13484.50      13061.49       690.65 o                         
  -5   9   4       4669.58       4392.77       221.59 o                         
  -4   9   4       8036.94       7923.70       348.41 o                         
  -3   9   4       1377.13       1229.07        88.10 o                         
  -2   9   4      24438.21      25424.62      1012.64 o                         
  -1   9   4      15161.72      15703.66       547.10 o                         
   0   9   4      28665.79      29620.19       901.25 o                         
   1   9   4       7631.79       8478.31       271.64 o                         
   2   9   4      41347.80      40424.16      1587.26 o                         
   3   9   4       6575.68       5951.72       258.22 o                         
   4   9   4      19004.80      19430.21      1051.92 o                         
   5   9   4        388.82        311.29        74.70 o                         
   6   9   4       5949.34       5900.29       590.19 o                         
   7   9   4         13.40        -56.95        56.95 o                         
   8   9   4        819.88        828.26       175.48 o                         
  -9  10   4       1799.61       1964.62       158.22 o                         
  -8  10   4       4118.24       3846.25       247.15 o                         
  -7  10   4      19634.59      18534.97      1510.31 o                         
  -6  10   4        664.76        486.76       103.15 o                         
  -5  10   4      17162.96      18803.19      1392.08 o                         
  -4  10   4       2293.28       2430.36       138.90 o                         
  -3  10   4      19966.91      20449.52      1490.31 o                         
  -2  10   4      13537.67      13126.26       536.05 o                         
  -1  10   4      24279.18      24926.71       857.26 o                         
   0  10   4        562.20        689.60        39.70 o                         
   1  10   4       2190.17       2527.35        99.62 o                         
   2  10   4        797.14        832.31        64.87 o                         
   3  10   4         56.01         88.86        53.02 o                         
   4  10   4       2309.29       2109.21       236.34 o                         
   5  10   4      23972.53      22614.26      1114.47 o                         
   6  10   4       3575.33       3565.00       224.37 o                         
   7  10   4        754.27        853.28       104.60 o                         
   8  10   4         61.73         20.26        68.08 o                         
  -9  11   4        515.58        558.26        88.87 o                         
  -8  11   4          7.75        182.09        74.73 o                         
  -7  11   4      12333.23      11750.26       675.84 o                         
  -6  11   4        154.62        117.94        83.73 o                         
  -5  11   4        465.15        422.81        96.09 o                         
  -4  11   4        412.02        323.00        58.06 o                         
  -3  11   4       4786.73       4889.21       225.24 o                         
  -2  11   4       8275.28       8183.54       346.80 o                         
  -1  11   4      44894.73      46982.26      1838.54 o                         
   0  11   4       1305.60       1252.29        57.78 o                         
   1  11   4      10577.79      11034.16       389.14 o                         
   2  11   4         10.07         47.58        33.06 o                         
   3  11   4      18083.37      19075.64       762.73 o                         
   4  11   4       7198.47       7283.62       388.18 o                         
   5  11   4       7817.36       7757.30       414.40 o                         
   6  11   4        310.38        310.12        74.66 o                         
   7  11   4       1345.88       1317.87       126.73 o                         
   8  11   4         23.90         27.80        64.74 o                         
  -9  12   4        622.67        732.46       139.53 o                         
  -8  12   4       2844.93       2784.66       197.19 o                         
  -7  12   4       5777.27       5694.95       344.62 o                         
  -6  12   4      15394.39      15686.59      1397.19 o                         
  -5  12   4        242.74        347.26        93.29 o                         
  -4  12   4        132.76        207.32        53.43 o                         
  -3  12   4      19902.63      20626.35       944.18 o                         
  -2  12   4      16119.00      17878.85       717.34 o                         
  -1  12   4      10594.08      10292.12       425.10 o                         
   0  12   4      15283.33      14504.54       452.09 o                         
   1  12   4       8937.71       9064.24       480.20 o                         
   2  12   4         11.71         15.16        35.44 o                         
   3  12   4       3318.01       2691.46       135.93 o                         
   4  12   4      15351.99      13132.68      1112.99 o                         
   5  12   4      11693.03      11512.42       592.59 o                         
   6  12   4       1286.78       1161.30       119.72 o                         
   7  12   4       1520.51       1681.79       241.38 o                         
   8  12   4       1160.26       1076.18       121.37 o                         
  -9  13   4         45.49        211.72        73.52 o                         
  -8  13   4       4942.92       4559.79       278.09 o                         
  -7  13   4       1527.75       1538.13       162.56 o                         
  -6  13   4       2284.01       2650.76       215.51 o                         
  -5  13   4      10781.17      10690.31      1135.20 o                         
  -4  13   4         27.40        108.31        95.74 o                         
  -3  13   4         12.49        112.77        63.21 o                         
  -2  13   4      20755.52      21066.17      1115.38 o                         
  -1  13   4       5960.06       5402.12       237.56 o                         
   0  13   4      45459.43      44780.70      1358.27 o                         
   1  13   4      11696.03      11622.22       407.82 o                         
   2  13   4       4076.15       4547.81       176.49 o                         
   3  13   4       1871.83       1820.33       180.94 o                         
   4  13   4      29103.00      25603.75      1255.55 o                         
   5  13   4       2400.85       2408.37       169.42 o                         
   6  13   4       1942.73       1676.17       141.39 o                         
   7  13   4        160.88        193.89        72.02 o                         
   8  13   4         13.78         48.50        71.39 o                         
  -9  14   4        223.37        488.79        85.13 o                         
  -8  14   4       2683.36       2581.90       193.91 o                         
  -7  14   4      14636.79      14193.96       894.90 o                         
  -6  14   4      19071.84      20252.86      1708.55 o                         
  -5  14   4      13000.54      14458.66       961.98 o                         
  -4  14   4       9785.74      10048.10       542.38 o                         
  -3  14   4        190.11        244.69        55.86 o                         
  -2  14   4      41908.85      42124.77      1657.32 o                         
  -1  14   4      20838.06      21314.47      1060.69 o                         
   0  14   4        426.84        307.80        35.83 o                         
   1  14   4       9790.78       9312.80       333.29 o                         
   2  14   4       1596.74       1439.58        77.14 o                         
   3  14   4      15169.23      13878.79       563.75 o                         
   4  14   4       2712.37       2408.99       162.03 o                         
   5  14   4       3165.08       2982.68       195.65 o                         
   6  14   4       8066.25       7630.04       411.08 o                         
   7  14   4        173.64        211.05        71.87 o                         
  -9  15   4       4116.67       4089.82       286.56 o                         
  -8  15   4       1962.61       2045.28       169.61 o                         
  -7  15   4       2498.80       2226.21       187.21 o                         
  -6  15   4         72.47        139.99        91.87 o                         
  -5  15   4        329.04        361.56        94.77 o                         
  -4  15   4       3945.01       3978.85       435.00 o                         
  -3  15   4       4153.90       3956.07       247.34 o                         
  -2  15   4      13683.38      13980.72       568.35 o                         
  -1  15   4      72135.43      72929.40      2851.64 o                         
   0  15   4       2077.56       2096.83       112.62 o                         
   1  15   4       9833.14      10413.46       370.72 o                         
   2  15   4       3739.65       3701.17       255.17 o                         
   3  15   4      34256.13      32645.35      1524.36 o                         
   4  15   4        568.64        454.05        76.65 o                         
   5  15   4      17253.17      15997.49       803.22 o                         
   6  15   4       3429.95       3455.65       218.25 o                         
   7  15   4        135.64        190.91        72.65 o                         
  -8  16   4       4515.25       4215.59       262.41 o                         
  -7  16   4       4171.82       4421.79       281.97 o                         
  -6  16   4      14329.99      12846.42       931.60 o                         
  -5  16   4      13592.40      15356.93       800.88 o                         
  -4  16   4      14091.04      15302.14       789.29 o                         
  -3  16   4      13609.92      13471.54       709.97 o                         
  -2  16   4        643.99        809.20        72.90 o                         
  -1  16   4       9622.58       9968.60       413.67 o                         
   0  16   4      34507.93      35116.45      1197.17 o                         
   1  16   4       2900.11       2715.32       118.06 o                         
   2  16   4       3794.90       3445.46       142.81 o                         
   3  16   4          2.25         55.63        39.47 o                         
   4  16   4      10853.67      11379.20       581.16 o                         
   5  16   4       7035.75       6820.99       370.75 o                         
   6  16   4         80.54        122.96        94.66 o                         
   7  16   4       2022.80       2088.93       167.91 o                         
  -8  17   4       2592.64       2722.40       196.03 o                         
  -7  17   4        493.58        512.69       104.80 o                         
  -6  17   4        115.07        277.00        95.74 o                         
  -5  17   4       6819.04       7481.82       434.99 o                         
  -4  17   4        214.73        310.29        93.09 o                         
  -3  17   4       9676.06       8573.37       462.92 o                         
  -2  17   4      21238.12      22958.23      1132.97 o                         
  -1  17   4        213.96        302.24        64.96 o                         
   0  17   4      25564.79      27916.32       957.15 o                         
   1  17   4         25.57          7.68        52.67 o                         
   2  17   4      10244.43      10218.52       367.42 o                         
   3  17   4        613.73        612.45        82.18 o                         
   4  17   4      16078.14      17946.58       893.38 o                         
   5  17   4        357.26        313.63        73.17 o                         
   6  17   4       1929.63       1913.03       156.16 o                         
   7  17   4        351.94        297.16        74.34 o                         
  -8  18   4         20.70        146.63        92.09 o                         
  -7  18   4       1850.40       1714.46       163.56 o                         
  -6  18   4      13966.85      15837.41       822.18 o                         
  -5  18   4       5976.00       6294.00       953.07 o                         
  -4  18   4      10232.86      10108.19       542.09 o                         
  -3  18   4        342.56        431.08       110.76 o                         
  -2  18   4       5389.27       6094.12       369.96 o                         
  -1  18   4       1951.38       2134.45       116.48 o                         
   0  18   4       1903.24       1978.36       109.86 o                         
   1  18   4       6855.95       6527.47       244.71 o                         
   2  18   4        364.66        390.17        46.83 o                         
   3  18   4      12349.67      11082.64       568.33 o                         
   4  18   4       1214.83       1182.09       116.04 o                         
   5  18   4         11.55         24.97        85.75 o                         
   6  18   4       2644.68       2282.64       165.71 o                         
   7  18   4       2353.23       2301.71       188.25 o                         
  -8  19   4        774.91        816.02       108.59 o                         
  -7  19   4        703.74        674.73       130.19 o                         
  -6  19   4       1116.69       1153.45       144.49 o                         
  -5  19   4         26.96         89.00        81.66 o                         
  -4  19   4       1463.89       1446.76       145.44 o                         
  -3  19   4       2015.90       2104.75       162.93 o                         
  -2  19   4         14.15         -5.67        61.85 o                         
  -1  19   4       9967.64      10242.65       426.27 o                         
   0  19   4       6734.42       7174.21       304.01 o                         
   1  19   4      18017.21      17741.76       619.73 o                         
   2  19   4        746.42        841.05        77.79 o                         
   3  19   4      13677.06      12169.64       506.59 o                         
   4  19   4       7970.90       7987.13       667.79 o                         
   5  19   4       3264.22       2823.93       277.01 o                         
   6  19   4        391.06        422.78       180.31 o                         
   7  19   4        135.89        159.06        91.34 o                         
  -8  20   4       2332.27       2280.31       175.76 o                         
  -7  20   4       2856.39       2730.79       266.71 o                         
  -6  20   4         14.96         -3.38       105.93 o                         
  -5  20   4      27493.78      31793.98      2822.82 o                         
  -4  20   4       7311.47       7595.66       425.25 o                         
  -3  20   4      22862.25      23682.44      2829.26 o                         
  -2  20   4       1133.53       1178.83       211.54 o                         
  -1  20   4       6455.86       6831.64       369.66 o                         
   0  20   4       1122.11       1101.86        94.40 o                         
   1  20   4       1131.67       1144.90       109.49 o                         
   2  20   4        630.42        747.13        75.65 o                         
   3  20   4        668.28        694.21        75.20 o                         
   4  20   4         35.94         46.76        74.81 o                         
   5  20   4       1192.99       1088.12       112.24 o                         
   6  20   4       2353.28       2138.68       312.11 o                         
   7  20   4       7804.27       7724.63       756.87 o                         
  -8  21   4       4762.21       4760.93       500.47 o                         
  -7  21   4        177.74        283.07        90.97 o                         
  -6  21   4         45.98        102.53        93.79 o                         
  -5  21   4         67.37        213.39        95.08 o                         
  -4  21   4       1961.05       1942.01       173.49 o                         
  -3  21   4       1422.77       1500.62       142.57 o                         
  -2  21   4       3947.41       3806.40       252.97 o                         
  -1  21   4       9257.50       9450.03       948.45 o                         
   0  21   4      16880.85      17719.50      1063.41 o                         
   1  21   4         25.69         22.21        43.11 o                         
   2  21   4      52376.63      54739.54      2149.07 o                         
   3  21   4       4790.58       4542.56       216.75 o                         
   4  21   4       3695.38       3634.01       660.17 o                         
   5  21   4        857.34        777.53       154.01 o                         
   6  21   4       3020.42       2997.47       202.40 o                         
  -7  22   4        182.74        158.21        81.62 o                         
  -6  22   4       3725.31       3391.02       390.99 o                         
  -5  22   4       1686.89       1659.25       386.81 o                         
  -4  22   4      36039.30      36280.28      1776.50 o                         
  -3  22   4      18982.08      16844.23       852.99 o                         
  -2  22   4       3501.31       3323.14       213.42 o                         
  -1  22   4        111.21         61.50        65.06 o                         
   0  22   4       1953.96       1937.29       144.82 o                         
   1  22   4        435.60        424.45        62.69 o                         
   2  22   4        168.83        226.08        67.15 o                         
   3  22   4       1192.96       1275.57       101.10 o                         
   4  22   4        272.70        239.80        77.14 o                         
   5  22   4         67.94        124.71        70.81 o                         
   6  22   4       5521.07       4898.46       430.71 o                         
  -7  23   4       1884.92       1999.64       176.79 o                         
  -6  23   4         69.14        140.55        89.18 o                         
  -5  23   4        991.22       1034.70       141.03 o                         
  -4  23   4        309.45        269.90        89.35 o                         
  -3  23   4       5099.65       5566.59       321.79 o                         
  -2  23   4       5129.64       5614.67       318.65 o                         
  -1  23   4        735.39        662.15        90.10 o                         
   0  23   4       1078.54       1108.48       164.21 o                         
   1  23   4      46419.26      46742.52      2256.08 o                         
   2  23   4       2309.28       2224.09       132.22 o                         
   3  23   4      14517.64      14842.15       611.42 o                         
   4  23   4        518.90        417.13        68.51 o                         
   5  23   4         31.08         33.56        63.10 o                         
   6  23   4         69.13         87.94        70.34 o                         
  -7  24   4        875.56        820.39       122.31 o                         
  -6  24   4         54.29         16.00        89.15 o                         
  -5  24   4       9631.08       9857.83      1434.22 o                         
  -4  24   4       3581.33       3411.25       286.03 o                         
  -3  24   4      26398.79      25179.01      1248.16 o                         
  -2  24   4       4579.58       4011.86       246.21 o                         
  -1  24   4        223.82        306.61        74.16 o                         
   0  24   4       4964.00       5181.99       419.01 o                         
   1  24   4        170.01        282.47        75.33 o                         
   2  24   4        520.84        521.28        70.75 o                         
   3  24   4        476.05        506.16        73.29 o                         
   4  24   4        600.60        630.32        78.90 o                         
   5  24   4       2155.27       1724.61       151.90 o                         
   6  24   4       2455.02       2473.14       313.72 o                         
  -7  25   4        182.06        250.42        98.94 o                         
  -6  25   4        218.79        223.05       100.02 o                         
  -5  25   4        603.18        826.41       124.88 o                         
  -4  25   4       3880.26       4252.16       266.93 o                         
  -3  25   4       4083.69       4205.75       261.06 o                         
  -2  25   4         20.10        112.64        70.71 o                         
  -1  25   4       1410.09       1130.80       170.65 o                         
   0  25   4       7064.92       6896.00       537.71 o                         
   1  25   4       8441.14       8511.50       649.12 o                         
   2  25   4      29594.31      29221.04      1168.56 o                         
   3  25   4       1700.68       1767.73       123.75 o                         
   4  25   4        303.49        251.98        69.16 o                         
   5  25   4       1363.89       1240.28       126.36 o                         
   6  25   4        226.92        264.98        80.40 o                         
  -6  26   4       3553.81       3430.83       344.20 o                         
  -5  26   4        147.20        255.06        93.99 o                         
  -4  26   4      23089.51      23156.20      1541.01 o                         
  -3  26   4       1478.30       1456.47       140.98 o                         
  -2  26   4      10887.69      11099.46       576.91 o                         
  -1  26   4        129.33         94.66        94.66 o                         
   0  26   4       1251.65        991.92       162.28 o                         
   1  26   4       1934.18       1973.75       229.68 o                         
   2  26   4         26.82        157.11        59.20 o                         
   3  26   4       2498.09       2556.34       152.38 o                         
   4  26   4        345.41        307.63        69.38 o                         
   5  26   4        595.40        576.91        82.54 o                         
  -6  27   4       2585.06       2894.19       217.88 o                         
  -5  27   4        926.04       1061.44       134.59 o                         
  -4  27   4       1622.16       1734.86       161.54 o                         
  -3  27   4       1810.02       1733.13       152.22 o                         
  -2  27   4       2395.42       2669.02       263.81 o                         
  -1  27   4       4017.75       3474.19       319.62 o                         
   0  27   4       1587.54       1763.60       206.71 o                         
   1  27   4      20953.99      20110.59      1421.66 o                         
   2  27   4      14932.34      18472.99      1313.04 o                         
   3  27   4       6744.28       7090.00       428.58 o                         
   4  27   4         42.44         79.38        61.22 o                         
   5  27   4       1510.29       1411.11       112.40 o                         
  -6  28   4       2055.39       2449.27       207.59 o                         
  -5  28   4       8769.59       9061.50       498.34 o                         
  -4  28   4          3.77         66.56        80.53 o                         
  -3  28   4      11147.68      10937.50       572.60 o                         
  -2  28   4       1052.07       1058.25       164.64 o                         
  -1  28   4       4738.29       4535.23       389.38 o                         
   0  28   4        243.84        214.65       108.83 o                         
   1  28   4        477.32        514.53       140.60 o                         
   2  28   4        154.52        153.91       118.70 o                         
   3  28   4       1076.10       1007.96        94.57 o                         
   4  28   4         79.09         70.44        62.95 o                         
   5  28   4       3519.51       3642.52       195.54 o                         
  -6  29   4        109.23        192.09       119.67 o                         
  -5  29   4       1404.93       1289.93       251.79 o                         
  -4  29   4         40.06         46.67       109.26 o                         
  -3  29   4       6192.41       6203.53       502.08 o                         
  -2  29   4       2006.74       1912.58       227.96 o                         
  -1  29   4       1188.71        786.93       155.84 o                         
   0  29   4       8763.40       8741.61       671.66 o                         
   1  29   4       6592.73       6253.97       507.87 o                         
   2  29   4       2402.45       2423.88       282.92 o                         
   3  29   4       1211.74       1215.51       110.78 o                         
   4  29   4       4163.14       4038.20       210.67 o                         
  -5  30   4        524.26        588.15       110.16 o                         
  -4  30   4       3483.95       3067.81       220.69 o                         
  -3  30   4        746.71        887.38       171.72 o                         
  -2  30   4       5429.88       4700.51       405.48 o                         
  -1  30   4        109.57        182.89       109.69 o                         
   0  30   4       3607.10       3252.24       320.91 o                         
   1  30   4         88.08        148.11       127.93 o                         
   2  30   4         79.01         -8.16       116.99 o                         
   3  30   4         17.84       -105.18       105.18 o                         
   4  30   4       3688.17       4024.69       212.06 o                         
  -5  31   4         89.88        192.72        95.92 o                         
  -4  31   4         99.04        101.10       126.65 o                         
  -3  31   4         15.55        110.98       125.14 o                         
  -2  31   4       6527.46       6924.77       542.22 o                         
  -1  31   4      11768.17      11024.46       814.62 o                         
   0  31   4       6722.00       6156.95       498.64 o                         
   1  31   4         42.86         65.47       127.51 o                         
   2  31   4       3031.45       3253.10       314.90 o                         
   3  31   4       2028.41       2087.73       262.74 o                         
   4  31   4       3549.32       3649.76       201.09 o                         
  -4  32   4        399.66        493.92       148.54 o                         
  -3  32   4       1750.26       1658.85       222.81 o                         
  -2  32   4        580.34        522.26       146.18 o                         
  -1  32   4      13917.62      14832.44      1063.62 o                         
   0  32   4        528.86        651.26       145.11 o                         
   1  32   4       1563.53       1525.34       210.15 o                         
   2  32   4          2.24       -119.56       119.56 o                         
   3  32   4       2631.27       3101.76       324.34 o                         
  -4  33   4        308.75        532.77       152.40 o                         
  -3  33   4       1356.02       1250.15       188.68 o                         
  -2  33   4       4754.64       4698.80       412.78 o                         
  -1  33   4      10015.80       9162.98       691.40 o                         
   0  33   4       6541.04       6665.90       528.05 o                         
   1  33   4       2107.86       2242.93       259.52 o                         
   2  33   4         17.59        -88.22       123.64 o                         
   3  33   4       3932.79       3799.61       366.20 o                         
  -3  34   4         58.83         32.84       123.00 o                         
  -2  34   4       3643.72       3802.61       357.19 o                         
  -1  34   4         93.04         98.10       121.28 o                         
   0  34   4       6369.79       6500.18       518.82 o                         
   1  34   4         50.67        -13.95       120.21 o                         
   2  34   4         29.57       -113.12       113.12 o                         
  -2  35   4       4377.62       4561.85       405.70 o                         
  -1  35   4       3379.06       3381.67       323.48 o                         
   0  35   4       4759.93       5332.67       447.77 o                         
   1  35   4         13.48        -57.53       116.77 o                         
  -9   0   5       3379.97       3233.35       365.13 o                         
  -7   0   5        689.94        872.36       229.68 o                         
  -5   0   5       1526.08       1449.56       209.72 o                         
  -3   0   5      10485.52      11557.45       839.73 o                         
  -1   0   5      52514.27      49162.88      2355.30 o                         
   1   0   5      79008.25      77130.45      3007.16 o                         
   3   0   5        492.14        574.21       108.08 o                         
   5   0   5       5986.97       5613.66       434.89 o                         
   7   0   5       1730.67       1742.78       211.22 o                         
  -9   1   5       1174.25        955.04       151.12 o                         
  -8   1   5         77.53         85.08        98.56 o                         
  -7   1   5       5771.33       5064.64       350.53 o                         
  -6   1   5      14493.46      14645.85       776.43 o                         
  -5   1   5      45002.14      38389.43      1880.05 o                         
  -4   1   5      19278.21      17571.36       723.08 o                         
  -3   1   5         15.36         99.62        19.68 o                         
  -2   1   5        912.82       1146.78       155.40 o                         
  -1   1   5       8976.48       9738.37       358.25 o                         
   0   1   5         37.83        229.04        75.34 o                         
   1   1   5         12.12         73.16        22.71 o                         
   2   1   5       1523.59       1398.46        91.83 o                         
   3   1   5       5568.50       5542.15       208.78 o                         
   4   1   5       6706.40       6639.86       940.08 o                         
   5   1   5       7842.91       7858.41       417.33 o                         
   6   1   5       9884.37       9677.06      1076.82 o                         
   7   1   5       5149.05       5390.23       319.53 o                         
   8   1   5       1296.52       1146.31       127.04 o                         
  -9   2   5         49.63         53.88       137.38 o                         
  -8   2   5        187.49          8.77        92.16 o                         
  -7   2   5         20.45         13.90        98.56 o                         
  -6   2   5         37.58         34.76        97.88 o                         
  -5   2   5       2442.69       2321.62       146.69 o                         
  -4   2   5       3575.30       3278.97       163.19 o                         
  -3   2   5       1220.57       1148.70        74.19 o                         
  -2   2   5      11484.36      13260.44       537.58 o                         
  -1   2   5       4625.28       4838.16       178.70 o                         
   0   2   5      97387.88      99625.81      3002.76 o                         
   1   2   5        513.33        672.97        40.85 o                         
   2   2   5      18535.23      19662.63       676.82 o                         
   3   2   5        762.30        753.42       121.17 o                         
   4   2   5       6510.64       6301.87       339.39 o                         
   5   2   5      10638.61      10641.48       550.97 o                         
   6   2   5       1538.73       1631.33       148.54 o                         
   7   2   5        822.04        884.70       106.67 o                         
   8   2   5        152.39        250.60       113.23 o                         
  -9   3   5       1305.34       1339.66       229.47 o                         
  -8   3   5       2682.43       2473.04       234.38 o                         
  -7   3   5       3583.93       3407.81       271.85 o                         
  -6   3   5      39488.35      37989.70      1875.66 o                         
  -5   3   5      18041.68      17014.21       934.12 o                         
  -4   3   5      25613.62      24726.29      1087.78 o                         
  -3   3   5      34055.71      32610.27      1290.49 o                         
  -2   3   5       3598.29       4558.94       170.80 o                         
  -1   3   5       1546.19       1466.68        62.52 o                         
   0   3   5      22119.98      22215.10       677.04 o                         
   1   3   5        406.42        462.44        34.46 o                         
   2   3   5      11071.58      10818.39       382.30 o                         
   3   3   5       3099.36       2867.36       139.64 o                         
   4   3   5       2733.74       2673.18       169.29 o                         
   5   3   5       6947.17       6570.88       360.37 o                         
   6   3   5       6973.80       7358.42       498.64 o                         
   7   3   5       6213.93       6568.87       368.62 o                         
   8   3   5       2128.39       2407.13       185.63 o                         
  -9   4   5       5364.71       4819.43       467.09 o                         
  -8   4   5       1137.70       1314.33       274.76 o                         
  -7   4   5        796.68        782.44       137.12 o                         
  -6   4   5       4640.44       4804.20       308.30 o                         
  -5   4   5       3185.06       3053.42       173.86 o                         
  -4   4   5       3044.40       3121.37       157.53 o                         
  -3   4   5       2524.23       2601.81       211.63 o                         
  -2   4   5       3540.61       3473.00       135.28 o                         
  -1   4   5      33084.40      33838.77      1150.49 o                         
   0   4   5       2862.11       3099.87       113.77 o                         
   1   4   5      80492.11      80288.62      2423.56 o                         
   2   4   5       9859.70       8959.76       320.86 o                         
   3   4   5      13562.47      13976.45       566.69 o                         
   4   4   5       3124.49       2626.83       166.84 o                         
   5   4   5       3174.75       3629.66       496.50 o                         
   6   4   5        546.83        497.03        86.71 o                         
   7   4   5         68.98        121.28        68.29 o                         
   8   4   5       4627.80       5448.56       317.23 o                         
  -9   5   5       3204.41       3022.77       334.43 o                         
  -8   5   5       1592.11       1768.76       301.38 o                         
  -7   5   5       8549.46       7537.86       512.70 o                         
  -6   5   5       1676.09       1662.77       224.48 o                         
  -5   5   5      18739.56      17159.40       706.77 o                         
  -4   5   5      21817.24      19289.60       782.94 o                         
  -3   5   5        514.92        636.97        64.85 o                         
  -2   5   5      10970.91      10422.33       369.14 o                         
  -1   5   5      11915.73      11978.05       420.29 o                         
   0   5   5      18725.60      18000.62       553.35 o                         
   1   5   5       6472.27       6802.95       338.31 o                         
   2   5   5      10424.69       9929.46       431.42 o                         
   3   5   5      14358.50      13534.12       616.37 o                         
   4   5   5        926.85        931.50       115.16 o                         
   5   5   5       6012.29       6505.68       353.43 o                         
   6   5   5       8779.26       9024.40       478.49 o                         
   7   5   5       5246.06       5550.79       389.49 o                         
   8   5   5       1475.25       1407.24       139.99 o                         
  -9   6   5        170.69        332.50       155.84 o                         
  -8   6   5       3019.30       2996.80       404.41 o                         
  -7   6   5        388.10        283.49       108.08 o                         
  -6   6   5       1713.93       1567.46       170.19 o                         
  -5   6   5       1192.67       1161.73        98.19 o                         
  -4   6   5      12790.61      11654.79       489.02 o                         
  -3   6   5      18158.23      16736.18       679.95 o                         
  -2   6   5      10661.68      12233.70       502.58 o                         
  -1   6   5       3284.13       3258.25       132.04 o                         
   0   6   5      20972.71      22602.89       692.48 o                         
   1   6   5         78.64        105.92        26.25 o                         
   2   6   5      38365.64      37798.06      1341.58 o                         
   3   6   5        181.72        116.66        39.23 o                         
   4   6   5       2187.99       2513.96       361.37 o                         
   5   6   5      12312.85      12869.82       654.68 o                         
   6   6   5          8.03         18.97        55.41 o                         
   7   6   5       2792.62       3215.11       223.56 o                         
   8   6   5          0.30         30.83        73.00 o                         
  -9   7   5        149.98        197.91       130.51 o                         
  -8   7   5      14229.67      15022.20      1153.13 o                         
  -7   7   5       2414.15       2193.13       364.91 o                         
  -6   7   5       5778.58       5765.59       401.61 o                         
  -5   7   5        787.14        866.32        99.53 o                         
  -4   7   5      12258.61      12373.54       516.63 o                         
  -3   7   5      17868.14      16526.41       674.17 o                         
  -2   7   5      23977.02      22161.89       886.86 o                         
  -1   7   5      10250.10      10344.35       366.23 o                         
   0   7   5        317.63        435.68        32.19 o                         
   1   7   5        728.44        730.41        45.88 o                         
   2   7   5      10373.96       9966.41       317.65 o                         
   3   7   5       1121.46        874.21        69.55 o                         
   4   7   5       8428.68       7762.60       409.62 o                         
   5   7   5       4353.64       4032.39       240.11 o                         
   6   7   5       6676.77       6652.30       366.36 o                         
   7   7   5       2592.64       2479.67       183.73 o                         
   8   7   5       3239.33       4091.24       256.88 o                         
  -9   8   5       2463.04       2770.12       319.41 o                         
  -8   8   5       1003.40        905.63       221.31 o                         
  -7   8   5       3659.63       4125.91       280.59 o                         
  -6   8   5       6981.29       6685.89       418.38 o                         
  -5   8   5       3400.76       3144.25       173.22 o                         
  -4   8   5      10406.97       9889.14       422.27 o                         
  -3   8   5      18036.64      16629.63       676.09 o                         
  -2   8   5       5439.38       5252.53       235.38 o                         
  -1   8   5      22540.43      24258.73       834.66 o                         
   0   8   5       2889.82       2845.71       131.13 o                         
   1   8   5      16763.96      16497.14       512.36 o                         
   2   8   5       6111.70       6022.19       200.07 o                         
   3   8   5      28076.91      26501.96      1048.51 o                         
   4   8   5       8278.20       8308.67       604.36 o                         
   5   8   5         31.74         24.84        58.57 o                         
   6   8   5        698.46        778.26        97.36 o                         
   7   8   5       1208.92       1393.00       133.11 o                         
  -9   9   5       9845.66       8138.64       655.99 o                         
  -8   9   5       1267.97        991.92       236.98 o                         
  -7   9   5      21493.21      20677.23      1064.49 o                         
  -6   9   5        649.51        715.97       109.45 o                         
  -5   9   5       4145.33       4099.38       208.82 o                         
  -4   9   5       2575.70       2424.86       141.87 o                         
  -3   9   5      56322.36      53900.42      2122.34 o                         
  -2   9   5       3277.51       3762.17       192.63 o                         
  -1   9   5      13762.49      15148.64       529.81 o                         
   0   9   5       3155.73       3174.50       119.15 o                         
   1   9   5        198.41        146.96        29.20 o                         
   2   9   5       2413.84       2332.47       119.06 o                         
   3   9   5       5849.28       5416.68       240.01 o                         
   4   9   5       4248.98       3455.96       211.02 o                         
   5   9   5       7234.25       6629.70       445.95 o                         
   6   9   5         96.55         95.19        67.92 o                         
   7   9   5       4642.37       4866.96       623.36 o                         
  -9  10   5        103.99        377.79       135.45 o                         
  -8  10   5       4524.61       4405.15       440.90 o                         
  -7  10   5       4454.38       4584.96       301.87 o                         
  -6  10   5        155.11         65.48        76.94 o                         
  -5  10   5       1255.83       1269.67       106.62 o                         
  -4  10   5       3840.18       4149.56       206.28 o                         
  -3  10   5      13212.17      13400.87       551.25 o                         
  -2  10   5      45104.29      49474.74      2389.34 o                         
  -1  10   5        655.78        845.73        60.85 o                         
   0  10   5       4433.45       4269.06       145.50 o                         
   1  10   5       6552.86       6603.50       247.34 o                         
   2  10   5      32133.43      33965.20      1161.28 o                         
   3  10   5       9119.96       9073.86       379.79 o                         
   4  10   5      13862.88      13249.51       670.94 o                         
   5  10   5         74.62         75.53        59.34 o                         
   6  10   5        797.33        762.37        97.52 o                         
   7  10   5          6.38         46.44        67.33 o                         
  -9  11   5         21.21        207.57       121.92 o                         
  -8  11   5      17031.42      17173.68      1282.13 o                         
  -7  11   5       3509.47       3506.80       256.10 o                         
  -6  11   5       3178.00       2954.79       225.37 o                         
  -5  11   5       1543.54       1802.97       165.47 o                         
  -4  11   5      10561.78      10979.17       501.14 o                         
  -3  11   5         50.64        195.94        55.29 o                         
  -2  11   5      34816.57      36568.03      1444.59 o                         
  -1  11   5       1236.23       1247.50        74.22 o                         
   0  11   5       2018.82       1649.94        83.09 o                         
   1  11   5       4443.89       3942.75       139.01 o                         
   2  11   5       2519.53       2414.48       108.37 o                         
   3  11   5       3881.88       3611.18       172.48 o                         
   4  11   5      19751.56      20092.94       808.39 o                         
   5  11   5          7.16         -3.83        59.23 o                         
   6  11   5       2946.51       3224.29       207.61 o                         
   7  11   5          6.90        -46.41        58.52 o                         
  -9  12   5        725.39        632.59       153.48 o                         
  -8  12   5       2973.53       2969.45       240.38 o                         
  -7  12   5        193.62        186.11        89.28 o                         
  -6  12   5         13.31         84.94        82.34 o                         
  -5  12   5        563.05        508.60        97.20 o                         
  -4  12   5       6339.00       5296.10       246.22 o                         
  -3  12   5      19259.97      20022.24       809.48 o                         
  -2  12   5       8709.47       8772.98       621.11 o                         
  -1  12   5      35068.05      38300.82      1304.12 o                         
   0  12   5       2506.27       2695.00       141.59 o                         
   1  12   5       1460.05       1708.86        75.97 o                         
   2  12   5      19723.38      20056.36       692.68 o                         
   3  12   5      18862.69      16981.36       959.73 o                         
   4  12   5       1376.20       1241.99        88.94 o                         
   5  12   5       2592.47       2268.53       224.74 o                         
   6  12   5          3.45         48.99        62.09 o                         
   7  12   5         62.09         78.08        67.08 o                         
  -9  13   5       3892.07       3794.03       356.33 o                         
  -8  13   5          9.32         45.70        76.48 o                         
  -7  13   5      21051.35      23183.11      1173.75 o                         
  -6  13   5        963.64       1018.00       133.22 o                         
  -5  13   5       4493.43       4309.88       284.53 o                         
  -4  13   5        298.49        253.28       103.14 o                         
  -3  13   5      21638.75      22027.17      1212.01 o                         
  -2  13   5       2096.61       2049.96       120.70 o                         
  -1  13   5       4224.22       4259.62       171.03 o                         
   0  13   5       8361.78       7690.75       282.35 o                         
   1  13   5        482.45        476.19        45.18 o                         
   2  13   5       5929.76       5558.79       211.87 o                         
   3  13   5      20772.08      19535.23      1324.24 o                         
   4  13   5       2473.23       2348.27       126.03 o                         
   5  13   5       6466.45       6612.40       361.14 o                         
   6  13   5       1029.63       1065.69       115.78 o                         
   7  13   5       2591.97       2708.39       224.53 o                         
  -8  14   5        274.23        386.39       107.54 o                         
  -7  14   5        752.59        805.05       125.64 o                         
  -6  14   5       1179.60       1167.04       144.13 o                         
  -5  14   5       2263.68       2221.73       337.65 o                         
  -4  14   5       1558.74       1654.53       157.07 o                         
  -3  14   5       1693.72       1543.69       105.55 o                         
  -2  14   5      44086.47      43221.05      2373.56 o                         
  -1  14   5      12794.79      12233.70       501.74 o                         
   0  14   5       5296.76       5159.97       236.58 o                         
   1  14   5       7677.14       7818.92       284.92 o                         
   2  14   5       1695.98       1835.82        94.43 o                         
   3  14   5      17990.88      15548.29       638.20 o                         
   4  14   5      13565.10      13247.61       543.73 o                         
   5  14   5          0.92          0.70        57.08 o                         
   6  14   5       1086.02       1071.97       114.56 o                         
   7  14   5       1384.54       1396.37       135.47 o                         
  -8  15   5       8697.75       8763.47       481.93 o                         
  -7  15   5          0.87         58.72        82.70 o                         
  -6  15   5      22641.81      25195.44      1966.35 o                         
  -5  15   5        467.81        508.21       103.99 o                         
  -4  15   5      11028.56      11182.23       992.35 o                         
  -3  15   5      10418.56      10213.67       691.30 o                         
  -2  15   5      12216.09      13207.60       543.18 o                         
  -1  15   5      11228.06      10484.72       434.55 o                         
   0  15   5       7030.10       6250.53       236.38 o                         
   1  15   5        185.62        189.53        48.16 o                         
   2  15   5       1916.98       1814.01        93.75 o                         
   3  15   5       5630.37       5186.17       201.46 o                         
   4  15   5      16280.24      15230.52       983.98 o                         
   5  15   5       1342.91       1271.45       118.80 o                         
   6  15   5       1035.11        925.27       107.90 o                         
   7  15   5        146.96        125.31        82.96 o                         
  -8  16   5        941.72        860.95       116.26 o                         
  -7  16   5        475.47        488.14       103.74 o                         
  -6  16   5       3526.57       3816.64       264.42 o                         
  -5  16   5        281.18        352.33        99.43 o                         
  -4  16   5       1741.97       1673.63       156.72 o                         
  -3  16   5      14884.73      16033.00       812.83 o                         
  -2  16   5      23691.36      24297.61       974.31 o                         
  -1  16   5      17950.82      18035.05       942.64 o                         
   0  16   5      17336.14      16508.50       670.09 o                         
   1  16   5       5540.29       4989.13       277.84 o                         
   2  16   5       6962.80       6565.43       247.52 o                         
   3  16   5       1615.76       1668.00       137.22 o                         
   4  16   5       2535.73       2404.04       165.75 o                         
   5  16   5      11006.28      10394.19       539.66 o                         
   6  16   5         13.24         -0.73       120.74 o                         
   7  16   5        435.43        334.10       129.87 o                         
  -8  17   5        105.75        144.03       139.31 o                         
  -7  17   5       8101.20       7452.66       435.76 o                         
  -6  17   5        280.04        329.75        99.77 o                         
  -5  17   5      17299.56      19136.68      1927.92 o                         
  -4  17   5        968.43       1158.45       131.25 o                         
  -3  17   5       3989.29       4046.28       272.40 o                         
  -2  17   5        474.22        433.74        86.26 o                         
  -1  17   5       1036.00        978.13        80.42 o                         
   0  17   5       6947.20       6235.02       274.03 o                         
   1  17   5          2.67          4.89        42.58 o                         
   2  17   5       7162.06       7057.89       279.15 o                         
   3  17   5      12323.00      11591.27       668.94 o                         
   4  17   5       2134.63       2051.57       149.75 o                         
   5  17   5       6228.26       5837.72       324.59 o                         
   6  17   5        419.32        390.58        81.68 o                         
   7  17   5       3651.79       3856.28       363.73 o                         
  -8  18   5        131.21        118.46        85.75 o                         
  -7  18   5       1697.99       1670.12       169.38 o                         
  -6  18   5        422.16        421.02       107.92 o                         
  -5  18   5        164.48        211.16        87.21 o                         
  -4  18   5       5789.15       6428.33       506.48 o                         
  -3  18   5        954.42       1137.45       123.74 o                         
  -2  18   5       2887.47       2698.01       190.99 o                         
  -1  18   5      30817.41      31850.15      2032.78 o                         
   0  18   5       5594.57       5866.24       260.70 o                         
   1  18   5      12810.58      12635.84       522.53 o                         
   2  18   5        920.39        969.84        96.88 o                         
   3  18   5       6996.57       6255.37       279.85 o                         
   4  18   5       3139.38       3098.05       493.71 o                         
   5  18   5        456.69        376.39       103.46 o                         
   6  18   5         20.32        -14.38        63.42 o                         
  -8  19   5       1892.15       1607.08       154.64 o                         
  -7  19   5       1902.53       2145.43       196.12 o                         
  -6  19   5      18256.51      21587.91      3368.26 o                         
  -5  19   5       6051.58       5711.68       352.68 o                         
  -4  19   5      18867.41      19936.65      1130.27 o                         
  -3  19   5       1710.92       1760.53       152.41 o                         
  -2  19   5       1171.47       1342.12       129.21 o                         
  -1  19   5        215.68        195.03        68.60 o                         
   0  19   5        575.67        572.80        65.40 o                         
   1  19   5       6426.79       6047.79       267.19 o                         
   2  19   5       2037.22       1701.55       142.23 o                         
   3  19   5        889.43        836.89        79.11 o                         
   4  19   5       4151.07       3907.15       235.03 o                         
   5  19   5        546.76        535.53        85.00 o                         
   6  19   5       8700.34       8627.60       459.79 o                         
  -8  20   5       1156.17       1147.73       161.64 o                         
  -7  20   5        984.54       1015.68       198.99 o                         
  -6  20   5        554.73        595.95       122.84 o                         
  -5  20   5       2158.62       2131.00       186.42 o                         
  -4  20   5         49.04        -24.92        75.36 o                         
  -3  20   5       2752.73       2690.49       193.57 o                         
  -2  20   5       5495.76       5075.32       298.21 o                         
  -1  20   5         10.69          9.97        64.92 o                         
   0  20   5      44298.00      40949.08      1978.72 o                         
   1  20   5      15789.32      16616.99       672.39 o                         
   2  20   5      12367.26      12958.86       662.83 o                         
   3  20   5        626.49        554.94        72.29 o                         
   4  20   5       2666.18       2321.24       136.44 o                         
   5  20   5        695.04        679.04        95.69 o                         
   6  20   5       1062.55       1080.43       245.46 o                         
  -7  21   5       4175.30       3939.28       270.93 o                         
  -6  21   5       5196.96       5850.90       422.98 o                         
  -5  21   5      29668.15      35406.92      3232.27 o                         
  -4  21   5       2026.15       1894.26       214.55 o                         
  -3  21   5      12637.77      13314.53      1561.40 o                         
  -2  21   5        263.57        170.36        74.10 o                         
  -1  21   5       4265.56       3822.36       322.30 o                         
   0  21   5       1040.29       1074.10       107.74 o                         
   1  21   5       1919.94       2037.72       164.46 o                         
   2  21   5         38.52          0.73        65.61 o                         
   3  21   5         51.97        -60.76        64.13 o                         
   4  21   5       2568.89       2420.37       141.55 o                         
   5  21   5       5323.92       4736.97       412.03 o                         
   6  21   5        104.11         75.76        70.57 o                         
  -7  22   5          3.37        101.70        85.89 o                         
  -6  22   5        101.59        240.24       104.93 o                         
  -5  22   5       1365.95       1459.64       272.72 o                         
  -4  22   5       5322.26       5178.44       318.68 o                         
  -3  22   5       3824.93       3887.26       256.94 o                         
  -2  22   5        970.72       1190.10       128.09 o                         
  -1  22   5       8350.71       7976.15       427.73 o                         
   0  22   5       8156.00       7823.89       413.02 o                         
   1  22   5      34738.79      32149.38      1570.43 o                         
   2  22   5       7591.22       8661.70       463.24 o                         
   3  22   5       2179.07       2180.96       165.87 o                         
   4  22   5         45.23         44.47        55.90 o                         
   5  22   5       1395.48       1379.77       127.68 o                         
   6  22   5        392.65        325.54       154.98 o                         
  -7  23   5        220.62        292.35       100.49 o                         
  -6  23   5       5285.48       5529.75       345.55 o                         
  -5  23   5       4495.41       4785.85       673.59 o                         
  -4  23   5      16736.07      17267.49       879.15 o                         
  -3  23   5         10.76         37.58       151.44 o                         
  -2  23   5       2478.43       2439.95       225.71 o                         
  -1  23   5        184.58        112.16        71.30 o                         
   0  23   5       1369.32       1202.71       176.66 o                         
   1  23   5         34.67        101.64        71.44 o                         
   2  23   5        646.43        658.50       100.19 o                         
   3  23   5       3245.87       3218.25       219.10 o                         
   4  23   5        208.80        170.98        63.30 o                         
   5  23   5        904.09        744.41        90.00 o                         
  -7  24   5         86.80         34.65       128.47 o                         
  -6  24   5         70.05        166.32        97.58 o                         
  -5  24   5       2694.89       2905.58       226.64 o                         
  -4  24   5       9529.08      10095.15       821.27 o                         
  -3  24   5         65.13         54.81        76.26 o                         
  -2  24   5       1018.11       1091.46       122.07 o                         
  -1  24   5         20.05         45.12        62.73 o                         
   0  24   5      23481.04      25506.80      1780.35 o                         
   1  24   5       4498.19       4485.54       268.91 o                         
   2  24   5      14241.80      14457.50       738.73 o                         
   3  24   5        307.64        210.05       143.50 o                         
   4  24   5        275.32        125.05        79.65 o                         
   5  24   5        749.34        696.57        78.38 o                         
  -6  25   5       2265.21       2256.96       196.73 o                         
  -5  25   5       8821.23       9605.56       823.20 o                         
  -4  25   5       3682.49       3695.34       265.31 o                         
  -3  25   5       7509.98       7475.54       415.18 o                         
  -2  25   5       3053.72       3360.05       230.11 o                         
  -1  25   5         14.21        -78.35        86.72 o                         
   0  25   5       1997.23       1952.29       233.12 o                         
   1  25   5       2447.89       2611.92       262.52 o                         
   2  25   5       2109.68       2115.90       174.17 o                         
   3  25   5         77.94         15.74        69.19 o                         
   4  25   5         14.14        -52.10        66.95 o                         
   5  25   5       7246.97       7163.67       319.87 o                         
  -6  26   5       1830.48       2202.51       201.40 o                         
  -5  26   5       1379.40       1666.52       233.22 o                         
  -4  26   5        503.07        650.56       108.11 o                         
  -3  26   5       6657.28       6631.10       374.66 o                         
  -2  26   5         53.66        100.79        74.78 o                         
  -1  26   5       3272.04       2993.15       290.21 o                         
   0  26   5       1223.55       1108.26       180.52 o                         
   1  26   5      26853.21      31645.29      2193.34 o                         
   2  26   5        949.13       1126.72       154.01 o                         
   3  26   5       4911.91       4526.81       282.36 o                         
   4  26   5        180.37        258.93       102.50 o                         
   5  26   5       1494.04       1219.17       132.21 o                         
  -6  27   5       6003.79       6631.17       390.86 o                         
  -5  27   5       1772.41       1955.28       404.73 o                         
  -4  27   5       9263.57       9120.07       495.80 o                         
  -3  27   5       3268.55       3212.47       222.20 o                         
  -2  27   5       3063.20       3747.23       334.65 o                         
  -1  27   5       6304.01       5704.46       461.51 o                         
   0  27   5         92.98        111.62       102.82 o                         
   1  27   5       1282.22       1726.26       216.59 o                         
   2  27   5        219.96        213.69        89.86 o                         
   3  27   5        698.28        581.47       107.05 o                         
   4  27   5       1431.25       1203.62       130.15 o                         
  -5  28   5        120.40        157.86        91.10 o                         
  -4  28   5       5529.52       6365.31       365.64 o                         
  -3  28   5       2239.81       2392.69       192.16 o                         
  -2  28   5       6030.99       6735.23       528.70 o                         
  -1  28   5       3043.06       2444.71       257.37 o                         
   0  28   5      11379.22      10304.94       767.39 o                         
   1  28   5          0.53        -20.61       103.46 o                         
   2  28   5       8411.34       8973.01       682.17 o                         
   3  28   5        615.00        567.85        99.24 o                         
   4  28   5       3024.28       2766.82       204.82 o                         
  -5  29   5       3826.99       3919.75       453.57 o                         
  -4  29   5        461.77        592.13       109.76 o                         
  -3  29   5       1954.60       2051.89       236.76 o                         
  -2  29   5       4430.43       4415.88       388.53 o                         
  -1  29   5        168.61          0.43       106.47 o                         
   0  29   5         10.43        -79.42       107.33 o                         
   1  29   5        274.41        239.13       128.36 o                         
   2  29   5       5775.78       6202.67       501.43 o                         
   3  29   5       2041.67       2234.80       182.43 o                         
   4  29   5        706.34        611.89       107.74 o                         
  -5  30   5        178.26        109.60       128.04 o                         
  -4  30   5       3479.35       3471.13       240.50 o                         
  -3  30   5       5832.91       6564.58       521.83 o                         
  -2  30   5        731.86        919.37       173.44 o                         
  -1  30   5      12600.61      13665.79       986.12 o                         
   0  30   5          5.80        -52.38        97.67 o                         
   1  30   5       2606.36       2389.97       274.54 o                         
   2  30   5        360.96        323.06       133.30 o                         
   3  30   5       3742.76       3972.65       261.78 o                         
  -4  31   5        201.70        177.52       138.24 o                         
  -3  31   5       4013.46       4678.19       409.13 o                         
  -2  31   5        158.82        129.87       124.07 o                         
  -1  31   5       4111.02       3470.76       333.14 o                         
   0  31   5        225.90        338.08       125.79 o                         
   1  31   5        151.03         45.51       128.58 o                         
   2  31   5        367.19        326.92       146.39 o                         
   3  31   5       2037.30       1922.45       238.05 o                         
  -4  32   5        136.20         12.24       130.51 o                         
  -3  32   5        286.47        260.59       134.16 o                         
  -2  32   5      17409.87      20015.50      1413.93 o                         
  -1  32   5        163.33        277.12       138.02 o                         
   0  32   5       5603.30       4724.77       413.64 o                         
   1  32   5        924.85        914.64       181.60 o                         
   2  32   5       3335.48       2931.97       312.11 o                         
  -3  33   5        941.19        899.40       176.66 o                         
  -2  33   5       2948.79       2722.04       292.15 o                         
  -1  33   5        851.08       1119.43       194.69 o                         
   0  33   5       1906.75       1906.78       247.93 o                         
   1  33   5        699.46        591.80       164.21 o                         
  -2  34   5        281.49        197.27       124.50 o                         
  -1  34   5      11671.97      11698.91       872.36 o                         
   0  34   5        602.79        712.23       170.22 o                         
  -8   0   6        472.21        461.94       205.21 o                         
  -6   0   6      61543.59      56934.01      3925.18 o                         
  -4   0   6       3544.87       3165.95       299.44 o                         
  -2   0   6       5043.78       5382.45       283.28 o                         
   0   0   6         16.33         77.71        40.57 o                         
   2   0   6       5458.17       5858.09       306.82 o                         
   4   0   6      31486.82      32482.02      2230.91 o                         
   6   0   6      13924.89      14452.29      1036.78 o                         
  -9   1   6         36.52         22.80       116.83 o                         
  -8   1   6          1.62       -139.31       148.33 o                         
  -7   1   6       1767.08       1730.29       250.18 o                         
  -6   1   6       4453.27       4288.05       287.43 o                         
  -5   1   6       3436.34       3231.76       222.63 o                         
  -4   1   6         44.41         16.63        69.12 o                         
  -3   1   6       1378.92       1540.48       158.84 o                         
  -2   1   6      16491.28      17874.76       617.72 o                         
  -1   1   6      55293.70      58501.70      2122.47 o                         
   0   1   6      60960.77      59557.58      2017.08 o                         
   1   1   6      12176.26      12772.41       479.18 o                         
   2   1   6         91.79         81.19        28.87 o                         
   3   1   6        450.97        399.93        44.36 o                         
   4   1   6      10921.02       9476.65       773.51 o                         
   5   1   6         21.53         35.05        53.40 o                         
   6   1   6        140.34        114.82        70.34 o                         
   7   1   6        188.80        291.79       130.83 o                         
  -9   2   6       1738.53       1559.25       300.52 o                         
  -8   2   6         47.81        100.29       107.32 o                         
  -7   2   6      18932.92      17800.24      1501.83 o                         
  -6   2   6       1824.11       1692.60       264.35 o                         
  -5   2   6      39403.64      35340.99      1740.25 o                         
  -4   2   6        328.51        253.44        99.39 o                         
  -3   2   6        179.44        266.43        81.89 o                         
  -2   2   6       2138.72       2114.95        92.61 o                         
  -1   2   6       1853.73       1887.35        88.46 o                         
   0   2   6       3218.01       3245.28       128.95 o                         
   1   2   6        821.10       1086.79        63.13 o                         
   2   2   6       1129.21       1061.25        69.55 o                         
   3   2   6       4540.46       4187.65       164.28 o                         
   4   2   6         24.03         24.97       101.10 o                         
   5   2   6      22690.21      23795.14      1170.33 o                         
   6   2   6        210.08        259.30       100.46 o                         
   7   2   6       2697.44       2827.01       199.26 o                         
  -9   3   6       1532.96       1403.63       270.04 o                         
  -8   3   6         56.68          9.60       100.62 o                         
  -7   3   6          5.03         41.63       100.76 o                         
  -6   3   6       1471.92       1211.22       151.50 o                         
  -5   3   6       3106.01       2777.48       210.78 o                         
  -4   3   6       1141.42       1056.42       127.27 o                         
  -3   3   6       1030.17       1170.48       122.52 o                         
  -2   3   6       5296.91       5000.86       225.23 o                         
  -1   3   6      79995.59      77474.28      2616.95 o                         
   0   3   6      24910.19      27401.58       961.15 o                         
   1   3   6       2031.83       2313.81        88.27 o                         
   2   3   6       7794.98       7625.99       328.46 o                         
   3   3   6       5734.34       6020.31       225.72 o                         
   4   3   6       1174.04        968.85       114.73 o                         
   5   3   6       5046.83       5274.83       295.06 o                         
   6   3   6        796.85        900.55       103.17 o                         
   7   3   6       1573.52       1781.39       202.63 o                         
  -9   4   6         66.09        158.20       167.00 o                         
  -8   4   6       6723.63       8106.44       729.18 o                         
  -7   4   6        236.46        127.64       101.49 o                         
  -6   4   6      22677.01      22288.54      1131.62 o                         
  -5   4   6       1830.43       1738.79       169.40 o                         
  -4   4   6      15199.87      14823.15      1457.72 o                         
  -3   4   6       3567.49       4095.90       248.01 o                         
  -2   4   6       5499.03       6114.80       266.84 o                         
  -1   4   6       9146.19       8690.55       381.58 o                         
   0   4   6       1382.41       1361.20        59.32 o                         
   1   4   6       3622.89       3412.29       120.65 o                         
   2   4   6       2029.10       1988.47        81.13 o                         
   3   4   6       3613.32       3520.13       164.99 o                         
   4   4   6      12910.64      13072.32       669.40 o                         
   5   4   6        341.90        262.38        63.39 o                         
   6   4   6      11408.08      10989.54       571.00 o                         
   7   4   6         87.27        163.15        70.32 o                         
  -9   5   6        833.81        827.49       242.13 o                         
  -8   5   6        254.65         32.20       204.57 o                         
  -7   5   6        352.65        274.22       108.26 o                         
  -6   5   6       1534.82       1520.44       166.23 o                         
  -5   5   6        169.37        198.99        87.16 o                         
  -4   5   6      18766.54      19092.63       958.79 o                         
  -3   5   6       8763.77       8691.60       464.82 o                         
  -2   5   6      23119.58      21937.20      1084.79 o                         
  -1   5   6       1342.56       1475.63        73.89 o                         
   0   5   6      24348.76      24809.16       850.62 o                         
   1   5   6      24482.74      26083.39       797.50 o                         
   2   5   6       4346.71       4253.03       181.22 o                         
   3   5   6        609.80        617.28        61.26 o                         
   4   5   6       9265.18       8825.54       487.91 o                         
   5   5   6       1402.73       1377.55       121.64 o                         
   6   5   6       1004.07       1344.21       122.67 o                         
   7   5   6       1386.88       1733.18       307.49 o                         
  -9   6   6       8228.22       8043.77       692.26 o                         
  -8   6   6         84.35         46.58       189.97 o                         
  -7   6   6       9436.79      10176.55      1213.55 o                         
  -6   6   6       1886.93       2016.89       183.42 o                         
  -5   6   6       4696.57       4681.42       295.30 o                         
  -4   6   6       1359.86       1337.04       150.15 o                         
  -3   6   6      13110.08      12265.36       633.09 o                         
  -2   6   6       5762.22       5638.84       436.09 o                         
  -1   6   6       3879.44       3517.17       141.59 o                         
   0   6   6        391.68        623.43        79.06 o                         
   1   6   6       6828.98       6599.01       216.12 o                         
   2   6   6       8993.26       8363.21       270.35 o                         
   3   6   6       7523.58       7690.02       326.26 o                         
   4   6   6        583.74        472.82        63.41 o                         
   5   6   6      13572.94      13680.72       753.33 o                         
   6   6   6         20.14          8.92        62.20 o                         
   7   6   6       7462.45       7901.20       429.85 o                         
  -9   7   6        661.13        669.29       216.37 o                         
  -8   7   6        646.10        609.19       238.05 o                         
  -7   7   6       1574.28       1912.58       357.19 o                         
  -6   7   6       1044.47       1117.12       248.89 o                         
  -5   7   6       9149.26       7802.69       436.82 o                         
  -4   7   6       3169.27       3211.12       216.61 o                         
  -3   7   6      28611.45      26965.78      1221.82 o                         
  -2   7   6       3251.54       3028.48       152.70 o                         
  -1   7   6       7183.98       7768.26       282.22 o                         
   0   7   6       1012.74       1004.39        61.56 o                         
   1   7   6      22607.25      20555.98       634.66 o                         
   2   7   6      19982.69      18242.95       566.01 o                         
   3   7   6      14148.75      14425.13       586.02 o                         
   4   7   6       7969.86       7437.81       317.75 o                         
   5   7   6         29.11         23.84        56.88 o                         
   6   7   6        675.15        734.52       112.37 o                         
   7   7   6        544.03        723.75        98.41 o                         
  -9   8   6       2911.57       3174.32       372.00 o                         
  -8   8   6      17526.48      20989.18      1588.88 o                         
  -7   8   6       2363.07       2666.44       431.46 o                         
  -6   8   6       2760.84       2628.26       219.54 o                         
  -5   8   6        185.53        224.64        87.01 o                         
  -4   8   6      22709.12      21481.02       869.27 o                         
  -3   8   6       9658.65       9036.89       386.45 o                         
  -2   8   6       7417.78       7444.72       319.89 o                         
  -1   8   6       8087.92       8191.98       297.69 o                         
   0   8   6       2933.31       2725.80       121.55 o                         
   1   8   6      10089.79      10067.35       359.82 o                         
   2   8   6       7213.62       6697.54       220.80 o                         
   3   8   6         93.16        110.01        32.63 o                         
   4   8   6       3218.77       2959.62       150.40 o                         
   5   8   6        417.10        354.85        74.03 o                         
   6   8   6       5349.88       5197.58       297.70 o                         
   7   8   6        395.64        278.81        84.18 o                         
  -9   9   6        372.62        383.80       174.51 o                         
  -8   9   6       3707.28       4469.97       546.94 o                         
  -6   9   6        136.90        169.15       185.03 o                         
  -5   9   6       1742.27       1700.35       161.69 o                         
  -4   9   6      34260.95      31662.98      1264.12 o                         
  -3   9   6       4250.95       4351.38       208.14 o                         
  -2   9   6      18974.90      18627.50       753.21 o                         
  -1   9   6        443.71        468.10        45.87 o                         
   0   9   6       2164.77       2281.20       103.93 o                         
   1   9   6       4787.09       5083.90       207.80 o                         
   2   9   6      42654.25      40194.09      1225.72 o                         
   3   9   6         73.16         55.92        33.48 o                         
   4   9   6       1606.96       1475.82        96.74 o                         
   5   9   6         39.44        -14.86        55.85 o                         
   6   9   6          8.93         20.61        72.98 o                         
   7   9   6        349.63        368.18        82.21 o                         
  -9  10   6      10035.47       8596.50       715.66 o                         
  -8  10   6       6623.89       7303.85       678.74 o                         
  -7  10   6       7475.81       8609.17       777.48 o                         
  -6  10   6          8.64         28.98       171.51 o                         
  -5  10   6       2707.68       2489.84       152.85 o                         
  -4  10   6       3493.34       3197.91       168.17 o                         
  -3  10   6      25620.21      25793.11      1039.36 o                         
  -2  10   6       8826.07       9001.65       382.40 o                         
  -1  10   6          2.20         16.19        31.96 o                         
   0  10   6       8869.58       8342.63       304.79 o                         
   1  10   6       2577.00       2716.02       140.13 o                         
   2  10   6       8646.85       8362.13       305.87 o                         
   3  10   6       9883.72       8468.97       312.46 o                         
   4  10   6        734.93        560.08        61.98 o                         
   5  10   6       1395.82       1403.37       130.83 o                         
   6  10   6       2341.03       2443.89       316.51 o                         
   7  10   6       5917.41       6336.72       356.61 o                         
  -8  11   6          4.68        107.76       189.54 o                         
  -7  11   6        107.97        197.70       232.26 o                         
  -6  11   6         76.30        369.42       193.62 o                         
  -5  11   6       7904.70       6932.57       396.72 o                         
  -4  11   6        464.50        595.99        75.68 o                         
  -3  11   6      73181.13      70645.66      2767.15 o                         
  -2  11   6       4650.08       4676.50       216.95 o                         
  -1  11   6       2276.12       2530.12       113.48 o                         
   0  11   6         97.18        131.92        36.32 o                         
   1  11   6      29898.88      31061.92      1062.35 o                         
   2  11   6        186.11        228.28        47.22 o                         
   3  11   6      12092.01      11488.00       472.69 o                         
   4  11   6       1979.38       1766.71       111.43 o                         
   5  11   6        302.07        248.83        66.07 o                         
   6  11   6        309.83        344.16        76.65 o                         
   7  11   6        324.43        311.85        82.30 o                         
  -8  12   6       8952.33       8564.52       749.58 o                         
  -7  12   6       2450.75       3018.05       440.26 o                         
  -6  12   6       3069.78       3359.78       436.82 o                         
  -5  12   6       1022.85       1044.87       124.44 o                         
  -4  12   6       6595.58       6568.64       297.53 o                         
  -3  12   6       9817.09       9150.57       391.66 o                         
  -2  12   6        609.13        646.74        70.44 o                         
  -1  12   6       1675.89       1529.90        85.63 o                         
   0  12   6        373.73        329.97        50.76 o                         
   1  12   6       3992.48       4113.00       212.76 o                         
   2  12   6      33295.66      33213.17      1312.42 o                         
   3  12   6       5824.83       5205.66       283.26 o                         
   4  12   6       9979.31       8859.21       374.58 o                         
   5  12   6       1419.37       1324.63       167.11 o                         
   6  12   6       1078.50        829.88       129.76 o                         
   7  12   6       3603.89       4048.08       251.51 o                         
  -8  13   6        269.49        307.60       217.87 o                         
  -7  13   6        176.72        265.31       214.65 o                         
  -6  13   6        176.98        200.09       120.31 o                         
  -5  13   6        457.17        563.92        98.00 o                         
  -4  13   6      24659.89      24149.09      1833.37 o                         
  -3  13   6       1727.96       1661.59       123.69 o                         
  -2  13   6      31394.02      30791.32      1222.02 o                         
  -1  13   6       4775.69       4503.86       180.52 o                         
   0  13   6       3920.24       4024.50       162.35 o                         
   1  13   6       1456.13       1333.36        79.77 o                         
   2  13   6      35005.87      32537.88      1285.49 o                         
   3  13   6          7.00          1.85        45.11 o                         
   4  13   6        206.66        195.91        48.82 o                         
   5  13   6       1262.73       1357.63       125.67 o                         
   6  13   6         70.58        101.20       114.73 o                         
  -8  14   6       7087.15       6470.13       610.91 o                         
  -7  14   6       4159.36       5201.95       554.67 o                         
  -6  14   6       2266.10       2454.62       368.99 o                         
  -5  14   6      11169.83      10912.58       586.21 o                         
  -4  14   6      16067.44      16080.31       823.27 o                         
  -3  14   6        205.94        231.79        54.85 o                         
  -2  14   6       1031.81       1297.74        97.88 o                         
  -1  14   6       3234.31       3262.29       140.31 o                         
   0  14   6         22.57         61.30        35.52 o                         
   1  14   6        594.69        577.36        64.36 o                         
   2  14   6        132.07        124.61        49.55 o                         
   3  14   6      23054.75      20291.92      1325.21 o                         
   4  14   6       2315.23       2094.53       120.09 o                         
   5  14   6        297.63        229.21        68.90 o                         
   6  14   6       2646.74       2398.15       253.61 o                         
  -8  15   6        187.59         31.77       188.04 o                         
  -7  15   6        337.61        498.64       241.70 o                         
  -6  15   6        381.82        437.64       102.82 o                         
  -5  15   6         55.72         93.06        77.92 o                         
  -4  15   6       1747.43       1764.58       161.87 o                         
  -3  15   6      15842.23      16794.04      1271.94 o                         
  -2  15   6        143.62        174.09        51.60 o                         
  -1  15   6      22904.33      21866.12       875.73 o                         
   0  15   6        168.09        108.09        39.89 o                         
   1  15   6       9426.01       9750.68       408.96 o                         
   2  15   6       1321.53       1224.45        89.43 o                         
   3  15   6       7531.24       7190.23       309.28 o                         
   4  15   6       5280.64       4061.91       233.38 o                         
   5  15   6       2518.39       2366.91       172.48 o                         
   6  15   6        546.19        581.17        88.15 o                         
  -8  16   6       1313.64       1389.46       282.70 o                         
  -7  16   6       6099.94       7702.68       713.51 o                         
  -6  16   6       6074.49       6045.28       813.11 o                         
  -5  16   6       9586.58      10300.46       560.24 o                         
  -4  16   6       2541.23       2577.43       200.16 o                         
  -3  16   6       2534.80       2614.67       196.12 o                         
  -2  16   6       3095.73       2974.95       157.63 o                         
  -1  16   6       1478.64       1378.40        96.63 o                         
   0  16   6       1863.49       1781.48        93.93 o                         
   1  16   6         30.58         26.22        47.41 o                         
   2  16   6       7117.82       6990.48       303.66 o                         
   3  16   6      10299.95       9269.59       389.42 o                         
   4  16   6       1724.01       1514.37       286.67 o                         
   5  16   6       4167.38       3633.26       227.26 o                         
   6  16   6        275.72        255.12        74.40 o                         
  -8  17   6         10.39        -21.47       156.48 o                         
  -7  17   6       3642.52       4722.19       516.67 o                         
  -6  17   6       3940.89       3898.74       361.05 o                         
  -5  17   6        421.88        446.79       101.19 o                         
  -4  17   6       1103.30       1132.88       151.98 o                         
  -3  17   6        966.01        844.87       132.33 o                         
  -2  17   6      28096.75      28175.34      1387.60 o                         
  -1  17   6        960.30        944.93        83.30 o                         
   0  17   6      27879.72      26274.04      1048.33 o                         
   1  17   6       3201.21       3163.48       161.94 o                         
   2  17   6       1870.07       1772.42       113.90 o                         
   3  17   6       1175.90       1176.53       110.57 o                         
   4  17   6       5509.19       4684.32       448.63 o                         
   5  17   6        325.42        362.41       114.30 o                         
   6  17   6          0.09         64.44        63.82 o                         
  -8  18   6       2102.49       2181.75       325.85 o                         
  -7  18   6       1653.01       1881.45       350.10 o                         
  -6  18   6      16451.14      13820.13       989.56 o                         
  -5  18   6       1266.69       1249.51       144.41 o                         
  -4  18   6       7419.43       7432.90       418.56 o                         
  -3  18   6        392.75        344.86        85.69 o                         
  -2  18   6       5648.28       5538.71       318.19 o                         
  -1  18   6       2810.24       2734.64       148.99 o                         
   0  18   6        948.81       1006.25        85.68 o                         
   1  18   6       7832.69       7947.42       341.91 o                         
   2  18   6       3541.40       3483.03       173.01 o                         
   3  18   6        846.04        802.40        97.09 o                         
   4  18   6      15053.45      14513.13       858.19 o                         
   5  18   6       3355.84       2825.14       196.89 o                         
   6  18   6       4283.15       4189.21       256.92 o                         
  -7  19   6        678.97        816.38       163.96 o                         
  -6  19   6         31.12        170.59        93.93 o                         
  -5  19   6       6868.80       7005.25       407.31 o                         
  -4  19   6       4417.18       4212.52       270.86 o                         
  -3  19   6       3824.00       3734.79       241.92 o                         
  -2  19   6       6505.73       6419.01       359.18 o                         
  -1  19   6      40948.63      45855.53      2219.84 o                         
   0  19   6       3271.81       3123.97       161.26 o                         
   1  19   6       8555.20       8418.32       362.36 o                         
   2  19   6        184.04        151.37        73.59 o                         
   3  19   6       2946.48       2753.59       186.64 o                         
   4  19   6        315.91        327.34        72.89 o                         
   5  19   6        916.12        737.95       107.33 o                         
   6  19   6        784.38        865.59       106.07 o                         
  -7  20   6       7790.17       8157.99      1109.98 o                         
  -6  20   6       1981.91       1928.27       187.01 o                         
  -5  20   6      27198.73      30766.36      1934.26 o                         
  -4  20   6        436.05        399.81       102.21 o                         
  -3  20   6         99.50         23.54       145.32 o                         
  -2  20   6       4250.64       4244.93       262.37 o                         
  -1  20   6        556.53        641.23        97.21 o                         
   0  20   6       5328.45       5519.20       252.07 o                         
   1  20   6        372.85        273.60        60.92 o                         
   2  20   6        548.44        468.34        86.30 o                         
   3  20   6       5370.88       4909.20       287.28 o                         
   4  20   6        885.52        814.40        97.98 o                         
   5  20   6       7435.83       6112.58       514.31 o                         
  -7  21   6        974.71       1141.22       263.17 o                         
  -6  21   6       1312.15       1375.25       164.14 o                         
  -5  21   6        320.87        441.70       104.68 o                         
  -4  21   6       2841.17       3088.81       225.91 o                         
  -3  21   6         42.48         -5.57       159.92 o                         
  -2  21   6       6233.50       6759.81       505.94 o                         
  -1  21   6       8216.47       8652.62       461.79 o                         
   0  21   6      34305.38      37446.70      2149.13 o                         
   1  21   6        553.92        555.39        92.98 o                         
   2  21   6       3628.54       3650.91       235.01 o                         
   3  21   6         39.43        -22.91        59.18 o                         
   4  21   6       1478.02       1365.05       126.62 o                         
   5  21   6        757.74        594.50        87.16 o                         
  -7  22   6       1822.97       2026.22       628.72 o                         
  -6  22   6      14215.72      17074.14      2231.02 o                         
  -5  22   6        452.16        480.45       110.60 o                         
  -4  22   6       3997.59       3918.96       255.60 o                         
  -3  22   6       4912.07       4904.13       463.98 o                         
  -2  22   6         24.84         25.50        76.12 o                         
  -1  22   6        144.60        215.26        79.78 o                         
   0  22   6        305.15        346.83        75.58 o                         
   1  22   6       2408.90       2707.92       192.11 o                         
   2  22   6       1181.85       1326.45       134.16 o                         
   3  22   6       2747.31       2463.59       183.29 o                         
   4  22   6       6424.00       6040.34       337.43 o                         
   5  22   6       3100.41       2868.05       305.56 o                         
  -6  23   6        287.78        407.14       157.77 o                         
  -5  23   6       7284.37       8268.95       536.32 o                         
  -4  23   6        878.32        881.78       115.53 o                         
  -3  23   6       1376.56       1409.11       170.22 o                         
  -2  23   6       4602.90       4647.31       284.82 o                         
  -1  23   6      14666.79      15525.95       784.49 o                         
   0  23   6       4887.81       4847.98       403.98 o                         
   1  23   6      17460.86      19139.63       957.15 o                         
   2  23   6          6.82          3.06        68.27 o                         
   3  23   6       1516.50       1327.48       131.06 o                         
   4  23   6       1113.45       1036.53       114.50 o                         
   5  23   6        130.15        153.57        74.73 o                         
  -6  24   6       1086.13       1250.88       423.51 o                         
  -5  24   6       7241.47       6762.81       393.93 o                         
  -4  24   6        357.87        488.95       106.42 o                         
  -3  24   6       2361.41       2206.74       205.10 o                         
  -2  24   6         31.75         40.04        69.96 o                         
  -1  24   6         38.00         89.40        74.29 o                         
   0  24   6       3084.88       2988.86       280.55 o                         
   1  24   6       7955.20       8057.02       496.28 o                         
   2  24   6        918.20        932.58       111.57 o                         
   3  24   6        737.57        681.80        99.93 o                         
   4  24   6        767.58        739.32       105.13 o                         
  -6  25   6        882.55        987.41       184.39 o                         
  -5  25   6       2449.09       2817.72       477.39 o                         
  -4  25   6       5438.64       5694.39       521.93 o                         
  -3  25   6       1008.34        937.51       119.07 o                         
  -2  25   6       4012.87       3864.28       249.00 o                         
  -1  25   6       2094.52       2444.71       266.39 o                         
   0  25   6      15749.85      14974.54      1073.92 o                         
   1  25   6       2416.65       2367.91       180.04 o                         
   2  25   6       6338.02       6941.21       385.73 o                         
   3  25   6       1946.98       1965.23       166.76 o                         
   4  25   6         27.62         45.99        74.80 o                         
  -6  26   6       6304.44       6596.17       646.65 o                         
  -5  26   6        300.10        486.03       110.00 o                         
  -4  26   6       3666.10       3608.11       517.10 o                         
  -3  26   6         13.25          0.25        79.69 o                         
  -2  26   6       7221.68       8101.27       442.34 o                         
  -1  26   6       2273.95       2368.72       267.03 o                         
   0  26   6       2458.72       2855.55       276.69 o                         
   1  26   6        701.57        657.27       141.89 o                         
   2  26   6        532.32        533.84        97.58 o                         
   3  26   6        467.04        290.21       140.06 o                         
   4  26   6       2283.53       2192.09       375.75 o                         
  -5  27   6        480.72        419.57       150.47 o                         
  -4  27   6       7206.65       7310.65       412.97 o                         
  -3  27   6       3352.40       3174.33       321.66 o                         
  -2  27   6        738.74        856.47       163.35 o                         
  -1  27   6       7204.96       7493.39       587.94 o                         
   0  27   6       2501.32       2134.31       250.29 o                         
   1  27   6       6994.01       7408.39       581.07 o                         
   2  27   6       3654.40       3668.61       239.90 o                         
   3  27   6       1064.48        946.47       119.43 o                         
   4  27   6       1865.94       1811.68       157.31 o                         
  -5  28   6       2115.63       2102.78       189.14 o                         
  -4  28   6        631.39        653.00       113.35 o                         
  -3  28   6       4770.11       5298.18       372.53 o                         
  -2  28   6       2457.41       2639.83       280.77 o                         
  -1  28   6        162.15        129.65       121.71 o                         
   0  28   6       3395.38       4124.60       364.48 o                         
   1  28   6       4210.08       4413.09       391.53 o                         
   2  28   6        472.06        476.28        99.93 o                         
   3  28   6       1624.15       1447.06       146.71 o                         
  -4  29   6        320.76        256.96        98.34 o                         
  -3  29   6       6430.63       7043.26       565.40 o                         
  -2  29   6      10538.33      10823.76       805.17 o                         
  -1  29   6       1889.31       1744.72       232.04 o                         
   0  29   6       3513.29       3350.76       332.29 o                         
   1  29   6       2966.15       2385.89       271.32 o                         
   2  29   6       1603.51       1716.60       216.59 o                         
   3  29   6       2962.07       3222.14       226.23 o                         
  -4  30   6       2123.53       2219.06       186.91 o                         
  -3  30   6       1142.47       1488.63       212.94 o                         
  -2  30   6       1320.68       1349.96       193.19 o                         
  -1  30   6        848.46        702.35       152.19 o                         
   0  30   6        324.15        252.43       136.09 o                         
   1  30   6       2917.86       2994.87       306.31 o                         
   2  30   6       4877.51       5616.45       464.51 o                         
  -3  31   6       4124.39       4575.80       409.99 o                         
  -2  31   6       4663.08       4921.61       426.52 o                         
  -1  31   6       5180.88       4920.32       422.01 o                         
   0  31   6       1240.52       1071.77       178.81 o                         
   1  31   6        788.31        883.09       174.73 o                         
   2  31   6       4290.97       5246.17       444.77 o                         
  -2  32   6       1978.36       1866.64       241.70 o                         
  -1  32   6        791.65        701.28       161.64 o                         
   0  32   6        503.46        392.82       147.90 o                         
   1  32   6         58.50         49.59       121.28 o                         
  -9   0   7          9.95        -85.00       163.78 o                         
  -7   0   7       8671.17       8355.44       694.84 o                         
  -5   0   7       6545.23       5962.69       507.02 o                         
  -3   0   7      17505.29      16550.11      1185.97 o                         
  -1   0   7      93938.34      89344.33      6054.77 o                         
   1   0   7        964.77        971.47        88.76 o                         
   3   0   7       1650.06       1465.64       120.46 o                         
   5   0   7        120.58        192.76       100.67 o                         
   7   0   7        659.59        660.71       133.09 o                         
  -9   1   7        459.68          5.15       182.46 o                         
  -8   1   7       4380.78       4128.44       303.33 o                         
  -7   1   7      13277.19      12490.54       678.99 o                         
  -6   1   7      15741.06      14234.06       752.42 o                         
  -5   1   7       3692.73       3626.67       245.89 o                         
  -4   1   7        230.29        202.20        82.62 o                         
  -3   1   7         60.26        148.74        72.67 o                         
  -2   1   7       1045.05        917.54       130.40 o                         
  -1   1   7       1691.64       1743.70        99.67 o                         
   0   1   7       2124.50       2159.37       116.34 o                         
   1   1   7         86.51         69.13        30.14 o                         
   2   1   7       3195.28       3173.26       132.43 o                         
   3   1   7      15738.63      14628.14       513.56 o                         
   4   1   7      20501.33      20211.10      1272.80 o                         
   5   1   7       7932.62       7912.73       419.30 o                         
   6   1   7       1876.01       1836.12       152.78 o                         
   7   1   7         33.60        -26.63        66.02 o                         
  -9   2   7        693.49        664.36       236.55 o                         
  -8   2   7        744.14        941.21       160.37 o                         
  -7   2   7        103.18         88.34       109.12 o                         
  -6   2   7      10566.36       9234.29       511.66 o                         
  -5   2   7        152.97        127.98        98.63 o                         
  -4   2   7        131.92        192.75        84.92 o                         
  -3   2   7        580.32        593.90        99.25 o                         
  -2   2   7      53492.22      52114.70      2045.20 o                         
  -1   2   7       1095.16       1017.96        75.24 o                         
   0   2   7      27694.15      28502.36      1127.28 o                         
   1   2   7       3326.65       3364.51       137.60 o                         
   2   2   7         34.90         55.17        31.85 o                         
   3   2   7       1101.83       1066.56        79.90 o                         
   4   2   7       1060.11       1010.71        99.04 o                         
   5   2   7          0.28          1.98        72.23 o                         
   6   2   7         38.98         62.30        91.98 o                         
  -8   3   7       4425.20       3979.25       682.39 o                         
  -7   3   7       7197.10       6025.05       382.01 o                         
  -6   3   7      14113.23      12807.10       682.37 o                         
  -5   3   7       2885.61       2504.17       199.90 o                         
  -4   3   7       1371.42       1443.14       184.39 o                         
  -3   3   7         97.96         44.04        68.89 o                         
  -2   3   7        443.08        525.46        68.00 o                         
  -1   3   7        176.25        196.63        41.42 o                         
   0   3   7       2782.46       3052.64       174.96 o                         
   1   3   7        223.05        298.01        49.31 o                         
   2   3   7        430.80        485.45        46.23 o                         
   3   3   7       2683.78       2402.34       109.32 o                         
   4   3   7      17829.33      16999.43       843.08 o                         
   5   3   7       4469.29       4878.30       439.83 o                         
   6   3   7         70.93        -47.58        59.12 o                         
  -8   4   7        108.85        337.22       209.50 o                         
  -7   4   7        763.65        680.31       141.84 o                         
  -6   4   7       5193.79       5363.72       334.89 o                         
  -5   4   7       2801.79       2910.18       222.82 o                         
  -4   4   7         64.08         80.86        76.52 o                         
  -3   4   7      17030.33      16617.11       839.09 o                         
  -2   4   7       8676.70       8288.41       352.77 o                         
  -1   4   7      33494.82      32360.23      1282.34 o                         
   0   4   7          2.84        107.65        40.10 o                         
   1   4   7       7787.18       7705.98       326.77 o                         
   2   4   7        124.68        208.18        36.84 o                         
   3   4   7       1137.99       1166.80        72.11 o                         
   4   4   7       3373.81       3337.41       162.86 o                         
   5   4   7        396.93        375.90        74.29 o                         
   6   4   7       1406.27       1636.53       135.82 o                         
  -8   5   7       3721.23       4285.37       511.52 o                         
  -7   5   7       8630.17       9100.44       571.41 o                         
  -6   5   7       1815.17       1753.52       182.35 o                         
  -5   5   7       4732.15       4359.44       529.77 o                         
  -4   5   7       1300.29       1375.03       143.15 o                         
  -3   5   7       3833.78       3687.87       236.07 o                         
  -2   5   7       1792.80       1845.76       107.86 o                         
  -1   5   7       5498.09       5679.06       291.26 o                         
   0   5   7         17.04         83.97        39.92 o                         
   1   5   7       7658.44       7817.67       437.33 o                         
   2   5   7       1681.33       1763.15       106.04 o                         
   3   5   7      12901.50      12260.94       434.59 o                         
   4   5   7       1532.53       1468.57        95.11 o                         
   5   5   7       8421.66       7525.87       400.76 o                         
   6   5   7       5587.65       6132.97       343.56 o                         
  -8   6   7        519.06        443.05       243.42 o                         
  -7   6   7        439.81        652.34       236.98 o                         
  -6   6   7       3103.92       2828.63       489.20 o                         
  -5   6   7       4305.93       3911.83       265.26 o                         
  -4   6   7      30862.91      30082.83      1779.38 o                         
  -3   6   7        555.26        612.25        99.14 o                         
  -2   6   7      20615.95      20916.98       935.71 o                         
  -1   6   7       3790.01       3567.79       174.35 o                         
   0   6   7      19124.37      19385.38       779.58 o                         
   1   6   7         38.30        107.41        42.11 o                         
   2   6   7      14662.59      15252.03       618.65 o                         
   3   6   7       6837.62       6468.95       281.10 o                         
   4   6   7          8.08        -33.81        39.58 o                         
   5   6   7        374.29        396.63        70.97 o                         
   6   6   7        653.67        619.66        89.04 o                         
  -8   7   7       9898.84      11579.13       974.32 o                         
  -7   7   7       1171.91       1658.64       332.93 o                         
  -6   7   7       1821.20       1880.84       183.00 o                         
  -5   7   7       1896.85       1757.77       169.65 o                         
  -4   7   7       8827.26       9238.65       519.36 o                         
  -3   7   7          3.00         15.29        67.19 o                         
  -2   7   7       5947.12       5477.97       312.41 o                         
  -1   7   7          6.55         -3.58        39.01 o                         
   0   7   7      15022.57      14142.22       577.68 o                         
   1   7   7       2688.81       2755.04       232.29 o                         
   2   7   7      14479.51      14345.46       586.02 o                         
   3   7   7       1836.93       1661.31       143.39 o                         
   4   7   7       3559.67       3240.99       216.06 o                         
   5   7   7       4293.98       4322.71       253.01 o                         
   6   7   7       6216.03       6536.97       807.75 o                         
  -8   8   7       2381.14       2972.76       451.85 o                         
  -7   8   7        133.08         56.67       194.26 o                         
  -6   8   7       1122.47        937.19       166.79 o                         
  -5   8   7      12176.87      12617.52       663.92 o                         
  -4   8   7       6005.50       5756.15       334.03 o                         
  -3   8   7      34707.68      36094.64      2766.58 o                         
  -2   8   7        111.83        229.37        74.71 o                         
  -1   8   7       2103.53       2282.98       125.13 o                         
   0   8   7         14.45          8.44        40.00 o                         
   1   8   7      32159.98      35557.59      1401.98 o                         
   2   8   7       5743.25       5264.20       237.03 o                         
   3   8   7       1124.18       1071.11        98.28 o                         
   4   8   7         20.36         46.13        41.78 o                         
   5   8   7        140.82        158.08        62.07 o                         
   6   8   7       1413.85       1589.16       141.37 o                         
  -8   9   7        606.86        979.90       293.00 o                         
  -7   9   7       2472.95       2077.86       356.33 o                         
  -6   9   7        614.58        601.46       216.80 o                         
  -5   9   7       4923.33       3783.99       322.73 o                         
  -4   9   7       2322.46       2438.92       190.02 o                         
  -3   9   7      10912.52      10169.57       537.49 o                         
  -2   9   7        176.48        176.81        69.83 o                         
  -1   9   7         44.59         53.01        43.26 o                         
   0   9   7        423.94        518.80        61.46 o                         
   1   9   7      21507.51      22893.25       915.51 o                         
   2   9   7       4140.35       3776.93       178.91 o                         
   3   9   7       2896.04       3123.28       247.07 o                         
   4   9   7         71.37         69.26        45.69 o                         
   5   9   7       1666.43       1446.79       124.76 o                         
   6   9   7       1196.86       1233.88       121.52 o                         
  -8  10   7         45.17       -177.95       197.48 o                         
  -7  10   7         42.70        109.04       205.21 o                         
  -6  10   7         37.31        -74.06       158.63 o                         
  -5  10   7      11849.93      11073.82       594.97 o                         
  -4  10   7      35779.11      34988.82      1717.64 o                         
  -3  10   7      10932.80      10201.18       540.88 o                         
  -2  10   7       1030.11       1107.24       117.74 o                         
  -1  10   7         27.38         12.13        40.94 o                         
   0  10   7       8222.89       8014.24       342.33 o                         
   1  10   7      11461.18      11526.64       421.46 o                         
   2  10   7      11700.92      11555.13       411.39 o                         
   3  10   7       1285.86       1136.04       138.15 o                         
   4  10   7         10.04         52.96        50.31 o                         
   5  10   7       1597.26       1596.15       133.71 o                         
   6  10   7        361.59        328.85        97.35 o                         
  -8  11   7       8681.05       8551.42       801.09 o                         
  -7  11   7         44.89       -149.19       195.77 o                         
  -6  11   7       1061.43        826.85       236.98 o                         
  -5  11   7       1690.33       1836.16       279.91 o                         
  -4  11   7       7448.94       7272.09       407.76 o                         
  -3  11   7       2640.22       2556.32       240.09 o                         
  -2  11   7        295.50        339.43       155.95 o                         
  -1  11   7        958.33        878.10        80.41 o                         
   0  11   7      10283.75       9679.15       347.94 o                         
   1  11   7         40.15         81.10        39.16 o                         
   2  11   7      33604.82      34212.96      1592.81 o                         
   3  11   7       1098.63       1034.39        77.14 o                         
   4  11   7        597.03        407.86        72.00 o                         
   5  11   7         67.39         29.52        63.86 o                         
   6  11   7      10523.03      11642.82       600.53 o                         
  -8  12   7          0.04         30.27       211.22 o                         
  -7  12   7        983.00        962.73       283.56 o                         
  -6  12   7        170.54        -60.32       188.90 o                         
  -5  12   7      13025.98      13431.82      1028.20 o                         
  -4  12   7      20648.97      19888.57      1472.53 o                         
  -3  12   7      17690.94      16884.20      1279.88 o                         
  -2  12   7       1905.54       1987.92       160.14 o                         
  -1  12   7       5552.53       5538.85       259.29 o                         
   0  12   7       5562.10       5233.26       202.41 o                         
   1  12   7      15662.50      14761.68       578.94 o                         
   2  12   7       9354.64       8740.71       369.22 o                         
   3  12   7        504.59        482.64        56.65 o                         
   4  12   7        250.71        230.29        47.06 o                         
   5  12   7         92.94        115.06        91.23 o                         
   6  12   7        406.19        432.59        83.57 o                         
  -8  13   7         47.93        225.82       209.93 o                         
  -7  13   7       3122.60       4053.97       517.96 o                         
  -6  13   7        386.40        418.36       205.00 o                         
  -5  13   7      10275.59       9162.55       753.22 o                         
  -4  13   7        419.97        326.70       150.69 o                         
  -3  13   7       1540.12       1557.41       142.40 o                         
  -2  13   7         27.88         20.82        50.20 o                         
  -1  13   7        224.80        200.85        44.63 o                         
   0  13   7        216.71        190.80        42.37 o                         
   1  13   7      17128.51      15720.54       550.12 o                         
   2  13   7       2123.58       1980.58       139.12 o                         
   3  13   7       8993.70       7826.65       586.41 o                         
   4  13   7        169.15        144.85        42.08 o                         
   5  13   7       3599.02       3378.88       306.74 o                         
   6  13   7        239.03        265.78        71.62 o                         
  -8  14   7         48.64         79.64       211.01 o                         
  -7  14   7         12.54        143.17       208.43 o                         
  -6  14   7       3909.81       3941.71       449.49 o                         
  -5  14   7       1169.63       1021.97       223.24 o                         
  -4  14   7       9030.19       9381.49       741.42 o                         
  -3  14   7       9948.99       9804.37       520.11 o                         
  -2  14   7       8245.97       8241.63       355.21 o                         
  -1  14   7       1350.79       1380.89        83.04 o                         
   0  14   7       5534.69       5266.26       205.70 o                         
   1  14   7      12926.18      12864.51       458.68 o                         
   2  14   7       1493.61       1507.76       101.41 o                         
   3  14   7        188.41        148.73        43.58 o                         
   4  14   7       2544.07       2707.67       174.60 o                         
   5  14   7        184.07         74.56        46.37 o                         
   6  14   7        956.15        811.83       152.83 o                         
  -8  15   7       2663.08       2401.56       389.38 o                         
  -7  15   7        290.83        165.93       224.53 o                         
  -6  15   7      10378.56      11507.01       941.48 o                         
  -5  15   7        327.47        312.11       179.45 o                         
  -4  15   7       7981.47       7428.78       613.48 o                         
  -3  15   7        472.79        496.35        98.65 o                         
  -2  15   7        178.64        270.08        73.26 o                         
  -1  15   7        188.34        208.72        61.24 o                         
   0  15   7         40.70         79.13        41.78 o                         
   1  15   7         91.39         90.44        48.30 o                         
   2  15   7      12958.24      13137.97       538.59 o                         
   3  15   7         16.79         15.37        40.76 o                         
   4  15   7       5581.42       4430.60       746.14 o                         
   5  15   7        257.71        203.24        57.98 o                         
   6  15   7       2432.87       2034.28       231.83 o                         
  -7  16   7        239.76        366.42       241.27 o                         
  -6  16   7        651.77        728.11       240.20 o                         
  -5  16   7       3038.32       3376.52       379.08 o                         
  -4  16   7       4776.69       4248.67       419.22 o                         
  -3  16   7       2781.11       2527.28       184.03 o                         
  -2  16   7      13703.70      12634.38       525.32 o                         
  -1  16   7       6793.87       6831.93       301.36 o                         
   0  16   7      21965.27      20266.61       706.29 o                         
   1  16   7        699.41        664.03        78.29 o                         
   2  16   7        213.15         81.69        49.26 o                         
   3  16   7       3224.95       3040.67       280.68 o                         
   4  16   7         10.17          8.08        47.38 o                         
   5  16   7          0.99        -43.28        43.28 o                         
  -7  17   7       8733.31      11027.68       936.54 o                         
  -6  17   7       1329.56       1321.85       287.64 o                         
  -5  17   7       9290.60       9806.51       796.58 o                         
  -4  17   7         59.41        -37.78       145.97 o                         
  -3  17   7         29.68         73.78        73.97 o                         
  -2  17   7       6234.43       6048.27       342.76 o                         
  -1  17   7        786.79        767.35        76.82 o                         
   0  17   7       3158.28       3182.30       140.96 o                         
   1  17   7       3623.57       3518.85       203.69 o                         
   2  17   7       1241.23       1142.41        88.10 o                         
   3  17   7      14726.80      13829.15      1440.23 o                         
   4  17   7        827.99        608.55       155.41 o                         
   5  17   7       7264.31       6000.62       771.90 o                         
  -7  18   7       5003.20       6841.70       664.14 o                         
  -6  18   7       6251.41       6765.92       634.31 o                         
  -5  18   7        862.76        766.10       214.01 o                         
  -4  18   7       2115.90       1830.84       237.52 o                         
  -3  18   7       7237.14       7516.88       531.27 o                         
  -2  18   7       7266.28       8010.60       704.50 o                         
  -1  18   7      32378.31      30850.24      1651.40 o                         
   0  18   7       4627.44       4584.62       217.26 o                         
   1  18   7       2694.43       2556.23       143.77 o                         
   2  18   7       2317.61       2257.44       130.66 o                         
   3  18   7        210.54        203.06        67.95 o                         
   4  18   7        699.17        691.48        87.25 o                         
   5  18   7       1340.34       1086.56       158.63 o                         
  -7  19   7        512.01        599.53       251.58 o                         
  -6  19   7      13192.99      16621.80      1279.56 o                         
  -5  19   7       3556.22       4919.03       477.39 o                         
  -4  19   7        728.84        597.58       105.86 o                         
  -3  19   7       3714.74       3639.67       240.73 o                         
  -2  19   7        422.46        438.63        90.31 o                         
  -1  19   7        578.16        713.14       179.77 o                         
   0  19   7       2717.82       2779.64       153.83 o                         
   1  19   7       1156.98       1241.63        97.18 o                         
   2  19   7       1641.03       1579.94       137.90 o                         
   3  19   7       2260.94       2077.66       156.68 o                         
   4  19   7      15123.10      13311.92      1446.77 o                         
   5  19   7        242.92        210.45        64.53 o                         
  -7  20   7         56.34        137.81       216.16 o                         
  -6  20   7       1502.94       1786.57       319.41 o                         
  -5  20   7       2846.48       2738.57       357.62 o                         
  -4  20   7        272.82        267.20        89.26 o                         
  -3  20   7       2330.69       2342.65       186.94 o                         
  -2  20   7      17277.63      18117.21       911.24 o                         
  -1  20   7       3569.73       4135.98       251.18 o                         
   0  20   7      13427.98      13202.26       705.17 o                         
   1  20   7        827.11        835.70        83.01 o                         
   2  20   7        105.50         96.47        67.74 o                         
   3  20   7       2351.17       2145.81       241.59 o                         
   4  20   7        338.75        310.78        71.59 o                         
   5  20   7       1811.70       1582.73       252.11 o                         
  -6  21   7       4382.04       5206.67       528.91 o                         
  -5  21   7       1735.30       1419.73       258.44 o                         
  -4  21   7          2.22        -10.63        77.02 o                         
  -3  21   7       1713.45       1602.09       181.81 o                         
  -2  21   7       1218.05       1200.14       129.40 o                         
  -1  21   7       2816.14       3146.67       208.15 o                         
   0  21   7       1526.72       1591.96       113.73 o                         
   1  21   7        668.95        632.09        93.05 o                         
   2  21   7        896.04        999.31       152.62 o                         
   3  21   7       3732.05       3268.61       237.41 o                         
   4  21   7       2355.31       2238.45       185.14 o                         
  -6  22   7        415.61        674.88       247.50 o                         
  -5  22   7       2655.53       2496.44       345.38 o                         
  -4  22   7        164.62        199.50        85.95 o                         
  -3  22   7       5748.17       5100.32       310.53 o                         
  -2  22   7       1408.69       1679.33       329.39 o                         
  -1  22   7      25485.89      27097.19      1875.33 o                         
   0  22   7         71.67         35.83        69.93 o                         
   1  22   7       1584.91       1544.33       138.29 o                         
   2  22   7       1103.05       1114.23       186.43 o                         
   3  22   7        913.45        700.75        95.82 o                         
   4  22   7        293.37        262.92        70.09 o                         
  -6  23   7       4000.28       4610.57       488.77 o                         
  -5  23   7        853.68        971.96       226.46 o                         
  -4  23   7        469.77        437.38       124.82 o                         
  -3  23   7         10.33         28.49        78.17 o                         
  -2  23   7        433.89        450.41       112.16 o                         
  -1  23   7        169.21        254.44        83.89 o                         
   0  23   7       6486.96       6723.85       524.19 o                         
   1  23   7       1487.16       1513.00       137.67 o                         
   2  23   7        667.38        771.41       103.91 o                         
   3  23   7       2464.27       2697.93       194.37 o                         
   4  23   7       9542.00       8814.56       464.46 o                         
  -6  24   7       3276.35       4260.90       465.16 o                         
  -5  24   7        404.73        417.77       108.49 o                         
  -4  24   7       7765.77       7584.18       428.90 o                         
  -3  24   7       2044.64       2307.99       192.21 o                         
  -2  24   7      16410.15      15875.63       808.39 o                         
  -1  24   7       1122.56       1144.55       126.34 o                         
   0  24   7      10234.51       9687.16       719.95 o                         
   1  24   7        716.25        763.18       167.54 o                         
   2  24   7       3296.89       3340.27       236.23 o                         
   3  24   7         30.89         31.03        70.58 o                         
   4  24   7          5.11         -4.07        67.06 o                         
  -5  25   7       1055.17        879.27       134.88 o                         
  -4  25   7        402.75        354.64        98.95 o                         
  -3  25   7        858.53        843.99       122.69 o                         
  -2  25   7       2413.02       2432.59       189.99 o                         
  -1  25   7        940.53        811.61       161.42 o                         
   0  25   7       2014.26       2047.81       235.26 o                         
   1  25   7       1778.82       1624.69       145.49 o                         
   2  25   7        274.24        212.36        84.00 o                         
   3  25   7       4199.79       4406.32       321.55 o                         
  -5  26   7       3953.83       4079.30       276.99 o                         
  -4  26   7         16.12         -1.17       101.53 o                         
  -3  26   7       7446.63       7985.83       442.60 o                         
  -2  26   7       1230.06       1285.11       134.16 o                         
  -1  26   7       5223.05       4904.22       417.93 o                         
   0  26   7       2358.79       2490.21       264.24 o                         
   1  26   7       3577.37       3354.41       326.92 o                         
   2  26   7        120.70        123.10       102.28 o                         
   3  26   7       2314.82       2259.09       176.68 o                         
  -4  27   7        548.42        501.60       106.02 o                         
  -3  27   7       7221.86       7393.92       422.87 o                         
  -2  27   7         16.21        -92.30        94.66 o                         
  -1  27   7        728.60        909.49       173.44 o                         
   0  27   7        110.87       -110.98       110.98 o                         
   1  27   7       3788.78       4259.61       379.51 o                         
   2  27   7       1630.29       1570.34       151.87 o                         
  -4  28   7       9035.08       9963.67       538.98 o                         
  -3  28   7         14.64         51.82        86.84 o                         
  -2  28   7       7627.61       8792.91       667.58 o                         
  -1  28   7        671.37        776.41       167.86 o                         
   0  28   7       2700.78       2833.02       291.29 o                         
   1  28   7          0.53        -35.63       111.19 o                         
   2  28   7       5087.99       4970.72       302.54 o                         
  -3  29   7        112.87        133.52       115.70 o                         
  -2  29   7       1782.01       2200.00       253.29 o                         
  -1  29   7         38.45        -72.12       103.03 o                         
   0  29   7       6984.69       6779.88       542.43 o                         
   1  29   7        419.30        229.25       131.58 o                         
  -2  30   7        125.21        178.38       121.92 o                         
  -1  30   7       4703.70       4892.20       425.02 o                         
   0  30   7        244.44        172.58       119.78 o                         
  -8   0   8      12808.10      12767.89       999.43 o                         
  -6   0   8       8914.29       8827.90       703.21 o                         
  -4   0   8        652.44        562.61       153.69 o                         
  -2   0   8      19440.49      18110.87      1285.35 o                         
   0   0   8         13.69        112.69        97.67 o                         
   2   0   8      15098.34      14651.70      1035.28 o                         
   4   0   8      31328.92      32786.40      2250.87 o                         
   6   0   8        447.25        356.33       108.19 o                         
  -8   1   8       1607.17       1762.23       206.36 o                         
  -7   1   8       4775.79       4274.76       299.40 o                         
  -6   1   8       4527.12       3821.18       270.73 o                         
  -5   1   8       1043.43       1105.54       141.56 o                         
  -4   1   8        138.36        162.70        89.73 o                         
  -3   1   8      20680.33      18543.32       933.82 o                         
  -2   1   8      35618.10      36916.56      2505.02 o                         
  -1   1   8      27066.38      26334.62      1295.63 o                         
   0   1   8       2217.14       2468.97       168.98 o                         
   1   1   8         12.74         68.05        60.37 o                         
   2   1   8         65.36        112.02        43.79 o                         
   3   1   8         59.75         98.39        38.19 o                         
   4   1   8        181.81        172.65        56.63 o                         
   5   1   8         23.71         31.77        52.90 o                         
   6   1   8         47.20         26.49        60.73 o                         
  -8   2   8        255.60        233.06       124.07 o                         
  -7   2   8      10957.16       9738.76       555.15 o                         
  -6   2   8        126.51        156.99       106.12 o                         
  -5   2   8       1694.89       1626.21       169.26 o                         
  -4   2   8        799.19        737.66       114.50 o                         
  -3   2   8       2213.91       2098.60       173.83 o                         
  -2   2   8       3706.21       3360.94       215.32 o                         
  -1   2   8       3305.66       3138.12       205.40 o                         
   0   2   8        909.74        817.86        97.62 o                         
   1   2   8        517.83        677.04        90.16 o                         
   2   2   8        255.45        179.72        49.37 o                         
   3   2   8      32368.91      35217.28      1460.43 o                         
   4   2   8        140.74         46.58        54.19 o                         
   5   2   8       2830.35       2880.91       276.90 o                         
   6   2   8        420.39        392.95        76.84 o                         
  -8   3   8        691.32        555.30       175.05 o                         
  -7   3   8       6327.13       6037.52       383.65 o                         
  -6   3   8        131.83        -23.97        92.54 o                         
  -5   3   8       1566.30       1694.31       176.78 o                         
  -4   3   8       6116.46       6348.90       367.46 o                         
  -3   3   8      10314.10      10878.36      1028.20 o                         
  -2   3   8       6770.20       6827.14       851.64 o                         
  -1   3   8      18231.07      17492.64       874.12 o                         
   0   3   8       1087.29        959.99       108.04 o                         
   1   3   8        705.84        823.69        74.61 o                         
   2   3   8         12.66        -26.07        43.69 o                         
   3   3   8          2.90         64.77        42.47 o                         
   4   3   8         33.38         95.47        42.04 o                         
   5   3   8        462.55        355.29        68.15 o                         
   6   3   8         50.54         36.43        64.13 o                         
  -8   4   8       6719.09       7172.27       659.85 o                         
  -7   4   8         51.36         15.77       107.76 o                         
  -6   4   8       4187.93       4080.25       280.13 o                         
  -5   4   8       4140.23       3710.01       259.38 o                         
  -4   4   8        624.74        666.48       111.41 o                         
  -3   4   8        229.75        231.98        80.68 o                         
  -2   4   8       1219.62       1395.07       135.92 o                         
  -1   4   8       6252.77       6104.00       513.24 o                         
   0   4   8       4210.70       4296.56       200.18 o                         
   1   4   8        467.16        444.96        62.03 o                         
   2   4   8      13925.52      13478.25       550.66 o                         
   3   4   8       4713.25       4960.13       224.10 o                         
   4   4   8       9608.65       9845.71       504.93 o                         
   5   4   8          2.42          2.48        52.34 o                         
   6   4   8       1235.38       1189.33       143.71 o                         
  -8   5   8       1240.57       1428.53       313.18 o                         
  -7   5   8        812.89        673.24       127.83 o                         
  -6   5   8       9748.76       8763.45       497.33 o                         
  -5   5   8       3643.41       3292.14       243.44 o                         
  -4   5   8      13296.23      12700.81       663.39 o                         
  -3   5   8       5976.19       5715.98       535.24 o                         
  -2   5   8      25620.95      22469.22      1237.27 o                         
  -1   5   8        542.84        512.28        59.06 o                         
   0   5   8       5400.97       5683.90       252.45 o                         
   1   5   8        811.37        905.33        78.18 o                         
   2   5   8       6269.52       6180.29       271.70 o                         
   3   5   8         16.78         73.59        50.28 o                         
   4   5   8        308.16        332.37        68.22 o                         
   5   5   8          1.92        -31.59        50.73 o                         
   6   5   8       1010.35       1072.05       111.58 o                         
  -8   6   8        187.04         23.40       228.61 o                         
  -7   6   8       6974.71       8485.95       734.76 o                         
  -6   6   8          4.03         95.69        97.55 o                         
  -5   6   8        542.36        466.99       147.25 o                         
  -4   6   8       5512.16       5901.32       347.64 o                         
  -3   6   8        750.08        750.95       112.10 o                         
  -2   6   8       4333.27       4092.68       248.33 o                         
  -1   6   8       2613.32       2696.54       141.47 o                         
   0   6   8        972.45       1073.07        83.13 o                         
   1   6   8      23747.18      22234.18       889.06 o                         
   2   6   8       1553.29       1467.93        97.75 o                         
   3   6   8       4934.08       4861.45       273.87 o                         
   4   6   8       1209.31       1373.31       113.68 o                         
   5   6   8       9768.00      10658.48       777.91 o                         
   6   6   8         52.26         60.90        64.02 o                         
  -8   7   8        829.21        856.04       307.17 o                         
  -7   7   8       1602.48       1293.94       275.19 o                         
  -6   7   8        153.07        111.81        97.44 o                         
  -5   7   8      18898.67      18005.65       922.35 o                         
  -4   7   8      12214.35      13843.99       717.97 o                         
  -3   7   8      16945.17      15963.51       815.34 o                         
  -2   7   8       3245.80       2978.92       155.33 o                         
  -1   7   8       2268.84       2286.99       136.80 o                         
   0   7   8       5632.27       5111.17       231.10 o                         
   1   7   8      12954.81      12896.92       530.03 o                         
   2   7   8         57.46         70.26        46.92 o                         
   3   7   8        654.01        656.11       116.88 o                         
   4   7   8        780.49        701.09        83.50 o                         
   5   7   8       3777.82       3830.95       326.92 o                         
  -8   8   8       4855.72       6475.50       663.07 o                         
  -7   8   8         36.24        247.28       225.17 o                         
  -6   8   8       2458.70       2891.83       371.35 o                         
  -5   8   8        480.49        414.16        98.95 o                         
  -4   8   8        292.57        309.76        94.73 o                         
  -3   8   8       1568.65       1515.40       290.21 o                         
  -2   8   8        614.98        685.25       100.52 o                         
  -1   8   8       4203.13       4120.38       196.27 o                         
   0   8   8      20977.64      20981.06       844.01 o                         
   1   8   8       2767.78       2839.71       148.16 o                         
   2   8   8       8508.42       9004.57       504.13 o                         
   3   8   8         93.54        163.64        58.51 o                         
   4   8   8       1418.41       1280.00       112.53 o                         
   5   8   8         12.87         53.66        94.66 o                         
  -8   9   8          7.17        103.25       261.88 o                         
  -7   9   8        122.56        190.61       211.44 o                         
  -6   9   8       4707.14       4189.64       439.83 o                         
  -5   9   8       1371.71       1338.17       152.82 o                         
  -4   9   8      31808.59      30127.38      1491.23 o                         
  -3   9   8       1519.82       1634.84       149.64 o                         
  -2   9   8         97.81        134.29        86.83 o                         
  -1   9   8       1900.24       1913.96       118.64 o                         
   0   9   8       6553.78       6384.74       280.13 o                         
   1   9   8         12.03        117.07        47.57 o                         
   2   9   8       7478.43       7179.23       310.93 o                         
   3   9   8        305.70        338.75        71.95 o                         
   4   9   8       1315.25       1437.56       117.21 o                         
   5   9   8         22.88         49.16        89.73 o                         
  -8  10   8       1692.49       1948.64       380.15 o                         
  -7  10   8       1068.93       1014.46       295.37 o                         
  -5  10   8       2024.75       1995.94       193.16 o                         
  -4  10   8       1826.72       1674.98       158.64 o                         
  -3  10   8         51.71         -3.06        74.10 o                         
  -2  10   8       1213.59       1223.46       128.69 o                         
  -1  10   8        644.98        694.16        80.10 o                         
   0  10   8      11925.42      12294.19       507.39 o                         
   1  10   8      22497.54      22571.58       999.03 o                         
   2  10   8       2525.16       2428.65       133.74 o                         
   3  10   8        160.12        153.69        59.46 o                         
   4  10   8         58.91        130.94        58.94 o                         
   5  10   8       4340.68       4623.88       387.24 o                         
  -7  11   8        736.78        708.36       261.88 o                         
  -6  11   8        542.11        644.61       222.38 o                         
  -5  11   8      29820.44      27942.92      1992.43 o                         
  -4  11   8          5.56         16.87        71.64 o                         
  -3  11   8       8821.11       8209.49       451.52 o                         
  -2  11   8         30.21         56.27        65.47 o                         
  -1  11   8       3481.18       3539.23       189.17 o                         
   0  11   8        614.89        619.32        68.69 o                         
   1  11   8      17531.07      16266.94       661.41 o                         
   2  11   8        938.25        990.44        81.65 o                         
   3  11   8        477.53        473.41        76.50 o                         
   4  11   8        196.53        300.41        91.87 o                         
   5  11   8       1554.72       1824.78       207.57 o                         
  -7  12   8       1614.79       1839.81       354.61 o                         
  -6  12   8       5937.55       6047.47       573.77 o                         
  -4  12   8       1021.88       1083.80       131.51 o                         
  -3  12   8       1012.63        958.22       119.67 o                         
  -2  12   8         40.42        178.72       119.88 o                         
  -1  12   8        835.14        873.94        81.60 o                         
   0  12   8       9750.17      10031.61       433.11 o                         
   1  12   8      15936.24      15691.85       639.27 o                         
   2  12   8       6591.35       5855.56       320.87 o                         
   3  12   8         15.08        125.32       104.43 o                         
   4  12   8       2058.58       2454.50       222.49 o                         
   5  12   8       4603.89       4825.87       400.12 o                         
  -7  13   8       1822.74       2432.68       415.57 o                         
  -6  13   8       9322.04      10933.02       891.46 o                         
  -5  13   8        369.06        155.84       172.37 o                         
  -4  13   8      17463.99      16699.72      1231.05 o                         
  -3  13   8         93.97         88.14       117.52 o                         
  -2  13   8       5545.00       5008.81       293.31 o                         
  -1  13   8       2916.05       2808.43       239.99 o                         
   0  13   8      17176.37      17710.69       716.51 o                         
   1  13   8        113.41        149.63        57.77 o                         
   2  13   8        420.70        534.15        81.29 o                         
   3  13   8        141.26        194.46        66.03 o                         
   4  13   8        139.82        181.70       101.10 o                         
   5  13   8         33.44         60.75        83.07 o                         
  -7  14   8       1345.70       1703.29       371.78 o                         
  -6  14   8       3318.65       3197.50       412.14 o                         
  -5  14   8       5165.09       5084.53       483.19 o                         
  -4  14   8        672.63        723.17       193.40 o                         
  -3  14   8        129.61         38.03        72.81 o                         
  -2  14   8        110.99        140.69        68.24 o                         
  -1  14   8       3416.98       3054.90       201.16 o                         
   0  14   8       4085.71       3851.60       187.64 o                         
   1  14   8       3801.27       3566.11       227.03 o                         
   2  14   8       2944.64       2638.16       177.94 o                         
   3  14   8       2653.23       2873.16       181.28 o                         
   4  14   8       1546.66       1511.83       154.77 o                         
   5  14   8       2353.14       2251.95       243.42 o                         
  -7  15   8       3235.17       4372.95       545.22 o                         
  -6  15   8        943.90       1195.20       276.48 o                         
  -5  15   8       8573.52       8287.61       693.12 o                         
  -4  15   8       1975.15       2232.84       308.89 o                         
  -3  15   8       4601.30       4342.90       419.22 o                         
  -2  15   8          0.25         43.64        68.10 o                         
  -1  15   8      18723.69      19300.53       780.30 o                         
   0  15   8        422.83        573.33        68.49 o                         
   1  15   8       1742.15       1491.55       103.24 o                         
   2  15   8        256.06        292.72        92.41 o                         
   3  15   8        396.28        414.06        83.50 o                         
   4  15   8         10.31        -68.05        90.16 o                         
   5  15   8        422.83        344.74       123.86 o                         
  -7  16   8       5517.84       6678.56       666.50 o                         
  -6  16   8       1544.34       1453.43       295.58 o                         
  -5  16   8       4454.18       4201.66       430.81 o                         
  -4  16   8       1180.27       1081.22       217.45 o                         
  -3  16   8       3829.38       4161.30       396.90 o                         
  -2  16   8       3872.25       3750.39       237.99 o                         
  -1  16   8         88.10        112.29        52.58 o                         
   0  16   8       2285.35       2556.57       285.81 o                         
   1  16   8       4029.84       4340.36       253.89 o                         
   2  16   8       3672.11       3136.76       200.95 o                         
   3  16   8       8325.39       7960.37       720.70 o                         
   4  16   8       2249.29       2232.84       240.84 o                         
  -7  17   8         38.79         92.09       234.40 o                         
  -6  17   8       8589.51       8057.50       700.42 o                         
  -5  17   8        103.88         -2.36       169.79 o                         
  -4  17   8       4880.59       4544.03       437.25 o                         
  -3  17   8       1071.52       1353.18       229.04 o                         
  -2  17   8      23834.00      25206.07      1776.70 o                         
  -1  17   8       3176.50       2853.75       191.47 o                         
   0  17   8      10637.87      10382.49       436.63 o                         
   1  17   8        313.06        320.10        78.06 o                         
   2  17   8         95.30         26.07        64.39 o                         
   3  17   8          8.59        -39.50        93.37 o                         
   4  17   8          0.33         88.87       102.61 o                         
  -6  18   8       8267.99       8072.10       699.56 o                         
  -5  18   8       1928.04       1918.80       312.75 o                         
  -4  18   8         27.65       -131.37       131.37 o                         
  -3  18   8        192.41         80.92       136.74 o                         
  -2  18   8       2703.46       2841.82       297.73 o                         
  -1  18   8       5003.54       4694.67       273.68 o                         
   0  18   8         67.42         36.78        50.86 o                         
   1  18   8        565.15        604.82        90.09 o                         
   2  18   8       4830.85       4997.14       284.15 o                         
   3  18   8       6917.93       6203.31       491.77 o                         
   4  18   8      11656.49      11953.49       870.86 o                         
  -6  19   8          0.94        270.47       190.40 o                         
  -5  19   8       3046.65       3207.37       401.83 o                         
  -4  19   8       1080.12        950.28       212.72 o                         
  -3  19   8      14906.57      15553.47      1146.26 o                         
  -2  19   8       2688.33       2755.74       293.86 o                         
  -1  19   8      17010.65      16804.91      1201.21 o                         
   0  19   8       1981.37       2018.98       158.94 o                         
   1  19   8        493.37        528.62        86.37 o                         
   2  19   8       7256.91       7406.67       572.70 o                         
   3  19   8        980.16        898.12       155.41 o                         
   4  19   8       1003.00       1022.62       170.01 o                         
  -6  20   8         41.89        -23.40       185.03 o                         
  -5  20   8       1144.19       1162.79       261.88 o                         
  -4  20   8       3244.24       3569.93       376.72 o                         
  -3  20   8       1468.49       1488.20       232.69 o                         
  -2  20   8        481.25        689.90       163.35 o                         
  -1  20   8        425.41        463.87       129.22 o                         
   0  20   8       2517.68       2448.80       173.23 o                         
   1  20   8        422.12        402.89        82.19 o                         
   2  20   8        815.11       1054.39       179.67 o                         
   3  20   8      11334.48      13251.94       958.86 o                         
   4  20   8       1783.80       1331.72       185.46 o                         
  -6  21   8       2088.00       2402.20       367.06 o                         
  -5  21   8        392.98        168.93       174.09 o                         
  -4  21   8       2358.95       2680.61       339.58 o                         
  -3  21   8        392.94        202.85       141.67 o                         
  -2  21   8      15935.73      17389.84      1258.74 o                         
  -1  21   8       6526.89       6895.15       540.93 o                         
   0  21   8        565.31        618.82        95.01 o                         
   1  21   8        580.75        793.58       147.90 o                         
   2  21   8        466.19        446.05       142.32 o                         
   3  21   8         55.22         16.74       109.04 o                         
  -5  22   8       1205.42       1244.35       243.85 o                         
  -4  22   8          8.40        -11.81       140.38 o                         
  -3  22   8        518.50        548.66       166.36 o                         
  -2  22   8       1160.28       1239.63       202.85 o                         
  -1  22   8        730.67        671.87       142.10 o                         
   0  22   8       1123.64        798.09       148.97 o                         
   1  22   8        501.07        604.25       136.52 o                         
   2  22   8       7359.95       7188.79       568.84 o                         
   3  22   8        278.96        379.94       139.10 o                         
  -5  23   8       2993.19       3227.77       371.78 o                         
  -4  23   8       1231.50       1120.71       236.76 o                         
  -3  23   8      16034.05      19327.32      1397.83 o                         
  -2  23   8       5674.58       6655.81       541.15 o                         
  -1  23   8       3508.81       3642.69       336.58 o                         
   1  23   8       2157.64       2698.64       275.19 o                         
   2  23   8        154.01         86.08       115.70 o                         
   3  23   8         75.30        132.44       128.36 o                         
  -5  24   8        248.74        229.47       182.46 o                         
  -4  24   8        401.18        576.78       195.98 o                         
  -3  24   8        877.04       1054.17       202.63 o                         
  -2  24   8         30.78         78.35       121.92 o                         
  -1  24   8       3616.32       3339.60       318.55 o                         
   1  24   8       4862.16       4299.00       796.80 o                         
   2  24   8        351.57        154.12       132.01 o                         
  -4  25   8       9186.87      10507.14       821.06 o                         
  -3  25   8       2696.76       2834.52       337.01 o                         
  -2  25   8       9943.19       9316.24       718.88 o                         
   0  25   8       1447.45       1359.62       237.41 o                         
   1  25   8       1069.14       1097.83       134.90 o                         
   2  25   8       1899.24       1723.90       335.51 o                         
  -4  26   8        733.17       1011.45       215.73 o                         
  -3  26   8        901.63       1019.18       197.91 o                         
  -2  26   8         11.91         76.63       130.72 o                         
   0  26   8       4471.06       4468.26       403.12 o                         
   1  26   8        249.58        205.85       117.63 o                         
  -3  27   8       5397.97       6001.97       518.18 o                         
   0  27   8         47.96        -50.44       112.05 o                         
   1  27   8        571.96        573.13       135.88 o                         
   0  28   8       1189.44       1176.74       190.61 o                         
  -7   0   9       7342.53       6984.23       592.02 o                         
  -5   0   9       3081.72       3179.25       366.42 o                         
  -3   0   9      31234.87      29261.98      2043.30 o                         
  -1   0   9       8448.22       8125.98       617.35 o                         
   1   0   9        333.13        564.76       128.58 o                         
   3   0   9        443.24        666.93       132.66 o                         
   5   0   9        414.04        512.81       127.08 o                         
  -7   1   9        941.41        768.84       148.65 o                         
  -6   1   9       1276.27       1225.11       160.33 o                         
  -5   1   9        917.06       1002.26       247.50 o                         
  -4   1   9         23.42         -6.74        84.16 o                         
  -3   1   9       4642.24       4659.94       287.32 o                         
  -2   1   9       1388.72       1681.17       151.55 o                         
  -1   1   9       1126.60       1215.70       126.76 o                         
   0   1   9        477.54        595.44        91.95 o                         
   1   1   9       1969.25       2016.78       151.63 o                         
   2   1   9       8755.73       8334.92       437.89 o                         
   3   1   9      14980.51      15704.03       785.94 o                         
   5   1   9        411.64        510.45       116.56 o                         
  -7   2   9       1034.49       1026.40       157.53 o                         
  -6   2   9       4148.33       4174.19       286.78 o                         
  -5   2   9         16.32         48.22       100.78 o                         
  -4   2   9      12347.63      11370.70       604.14 o                         
  -3   2   9         61.66        118.26        83.76 o                         
  -2   2   9      16087.16      15129.56       772.04 o                         
  -1   2   9         56.17         29.64        65.11 o                         
   0   2   9       2191.26       2163.22       158.58 o                         
   1   2   9        247.06        254.41        78.78 o                         
   2   2   9        595.48        598.86        87.29 o                         
   3   2   9       2237.90       2436.04       169.54 o                         
   4   2   9        180.36         75.56        85.22 o                         
   5   2   9         19.54        -25.11        70.62 o                         
  -7   3   9       1402.67       1647.98       353.75 o                         
  -6   3   9       1559.95       1494.73       171.69 o                         
  -5   3   9       2958.19       3179.59       234.61 o                         
  -4   3   9          9.12        -31.99        82.72 o                         
  -3   3   9         41.28         94.97        77.57 o                         
  -2   3   9      12240.16      11968.59       797.87 o                         
  -1   3   9        411.79        319.25       148.86 o                         
   0   3   9        285.46        333.34        79.35 o                         
   1   3   9       6121.20       6805.50       706.43 o                         
   2   3   9      14707.51      17115.75       852.80 o                         
   3   3   9       3479.10       3501.87       209.53 o                         
   4   3   9       3598.36       4021.59       670.15 o                         
   5   3   9        530.93        579.78       124.07 o                         
  -7   4   9       2415.35       2405.43       353.54 o                         
  -6   4   9       1092.09       1124.33       150.12 o                         
  -5   4   9       8512.16       7902.46       452.14 o                         
  -4   4   9        497.26        533.48       108.96 o                         
  -3   4   9      23161.35      21256.20      1062.54 o                         
  -2   4   9        262.88        225.71        81.95 o                         
  -1   4   9       4200.27       3632.49       229.23 o                         
   0   4   9       4646.07       4245.85       256.02 o                         
   1   4   9        115.17        122.61        74.52 o                         
   2   4   9          7.80         -3.82        78.46 o                         
   3   4   9        703.55        726.69        71.20 o                         
   4   4   9        320.68        385.04        69.38 o                         
   5   4   9       1512.56       1559.25       187.61 o                         
  -7   5   9       1474.41       1596.31       301.48 o                         
  -6   5   9         87.45        135.90       100.20 o                         
  -5   5   9       4056.19       3970.49       320.05 o                         
  -4   5   9       2061.06       2298.78       192.84 o                         
  -3   5   9       2679.27       2347.50       186.98 o                         
  -2   5   9        557.33        466.66        99.87 o                         
  -1   5   9       5617.28       5907.97       333.17 o                         
   0   5   9       7934.77       8194.49      1002.87 o                         
   1   5   9       5752.88       6089.87       345.17 o                         
   2   5   9       2567.05       2303.86       162.00 o                         
   3   5   9       7631.83       8852.08       374.51 o                         
   4   5   9       1696.01       1778.35       135.75 o                         
   5   5   9       1633.94       1610.34       192.12 o                         
  -7   6   9       3225.26       3724.26       462.80 o                         
  -6   6   9       7360.66       6357.67       386.13 o                         
  -5   6   9        463.15        393.19       103.36 o                         
  -4   6   9      23164.67      24983.84      1448.71 o                         
  -3   6   9         17.68         17.95        74.78 o                         
  -2   6   9       6348.44       6007.73       343.74 o                         
  -1   6   9        303.70        309.59        81.65 o                         
   0   6   9       2850.83       2713.11       185.47 o                         
   1   6   9       5394.96       4862.68       280.24 o                         
   2   6   9       1642.01       1864.31       116.38 o                         
   3   6   9       2190.05       2267.09       127.48 o                         
   4   6   9        877.07       1064.94       104.23 o                         
   5   6   9          8.64        -63.54        84.36 o                         
  -7   7   9       2765.84       3082.66       416.00 o                         
  -6   7   9       1048.50       1001.54       172.26 o                         
  -5   7   9       1760.98       1805.57       178.00 o                         
  -4   7   9         54.85        109.19        89.33 o                         
  -3   7   9        939.54        737.08       111.46 o                         
  -2   7   9       2813.74       2762.61       296.87 o                         
  -1   7   9        285.48        287.51        80.83 o                         
   0   7   9      15614.61      15421.12       778.80 o                         
   1   7   9       5482.10       5920.86       265.54 o                         
   2   7   9       5660.48       5691.31       256.96 o                         
   3   7   9        635.53        550.81        80.88 o                         
   4   7   9       1204.28       1371.12       119.56 o                         
   5   7   9        785.45       1013.39       149.40 o                         
  -7   8   9       2125.07       2436.76       371.57 o                         
  -6   8   9       1435.05       1164.29       254.58 o                         
  -5   8   9      18415.66      18251.49       940.20 o                         
  -4   8   9       1681.63       1640.37       163.25 o                         
  -3   8   9       4915.42       4695.58       288.64 o                         
  -2   8   9         33.54         25.26        69.88 o                         
  -1   8   9       4054.76       3980.11       248.04 o                         
   0   8   9       1093.96       1270.75       103.62 o                         
   1   8   9        822.31        824.68        79.93 o                         
   2   8   9         44.27        107.61        50.94 o                         
   3   8   9         19.63         51.58        58.84 o                         
   4   8   9       1526.15       1843.67       137.09 o                         
  -7   9   9        960.67       1015.96       284.42 o                         
  -6   9   9         63.21         57.31       172.58 o                         
  -5   9   9          3.81         54.24        90.45 o                         
  -4   9   9        951.56        903.93       125.17 o                         
  -3   9   9        184.79        128.20        90.32 o                         
  -2   9   9         17.67        -14.66        77.76 o                         
  -1   9   9      17475.76      16605.77       839.05 o                         
   0   9   9       4194.85       4575.48       299.85 o                         
   1   9   9      15021.56      15549.83       633.73 o                         
   2   9   9        269.33        240.81        57.53 o                         
   3   9   9        150.76         91.05        66.54 o                         
   4   9   9        615.94        678.55        89.02 o                         
  -7  10   9        717.24       1048.37       274.97 o                         
  -6  10   9       7832.93       7402.81       664.36 o                         
  -5  10   9       7166.51       7222.28       611.55 o                         
  -4  10   9       5349.41       5782.58       432.64 o                         
  -3  10   9       2577.14       2381.60       187.96 o                         
  -2  10   9       3147.72       3062.82       247.82 o                         
  -1  10   9       1010.73        915.03        83.59 o                         
   0  10   9       1560.95       1671.48       116.86 o                         
   1  10   9       4167.88       4095.62       383.96 o                         
   2  10   9         83.64        137.11        53.44 o                         
   3  10   9          3.98        -14.93        60.75 o                         
   4  10   9       1170.01       1440.24       121.80 o                         
  -7  11   9         47.99        124.93       223.24 o                         
  -6  11   9       2448.88       3236.78       412.35 o                         
  -5  11   9         24.09        112.91       147.25 o                         
  -4  11   9         74.82         24.86        86.21 o                         
  -3  11   9        523.85        534.12        98.75 o                         
  -2  11   9        483.27        472.52        98.54 o                         
  -1  11   9       1291.32       1298.09        99.73 o                         
   0  11   9      25306.47      25585.90      1022.36 o                         
   1  11   9         75.99         56.53        48.64 o                         
   2  11   9       2214.61       2229.09       175.34 o                         
   3  11   9        311.80        373.83        76.48 o                         
   4  11   9       4352.65       4641.65       301.91 o                         
  -7  12   9       5517.90       6868.74       666.50 o                         
  -6  12   9       3576.50       3775.14       450.78 o                         
  -5  12   9       9847.93       9920.71       797.87 o                         
  -4  12   9       6424.81       7064.72       593.95 o                         
  -3  12   9       1884.55       1742.36       161.31 o                         
  -2  12   9       1203.70       1190.91       170.65 o                         
  -1  12   9      14753.44      14829.64       614.93 o                         
   0  12   9       2202.11       2268.05       133.11 o                         
   1  12   9       1442.13       1513.98       106.81 o                         
   2  12   9        495.60        485.32        84.58 o                         
   3  12   9          4.50          8.60        56.88 o                         
   4  12   9        764.87        897.18       102.34 o                         
  -6  13   9       1543.53       1807.18       307.82 o                         
  -5  13   9        344.47        250.50       174.73 o                         
  -4  13   9        808.48        637.95       196.62 o                         
  -3  13   9        368.87        270.01        89.13 o                         
  -2  13   9       1095.47       1156.57       126.94 o                         
  -1  13   9      10354.09      11081.62       464.78 o                         
   0  13   9        635.94        637.00        74.41 o                         
   1  13   9       9058.26       8527.36       367.70 o                         
   2  13   9        139.42        146.75        65.68 o                         
   3  13   9       2495.78       2557.20       175.09 o                         
   4  13   9        387.03        487.87        80.33 o                         
  -6  14   9       9268.91      11347.73       919.15 o                         
  -5  14   9       5203.00       4561.42       477.82 o                         
  -4  14   9        799.57        948.35       211.44 o                         
  -3  14   9       1908.86       1601.11       224.10 o                         
  -2  14   9       3825.55       3623.58       236.62 o                         
  -1  14   9       3056.55       2851.44       247.39 o                         
   0  14   9       5973.16       6170.54       276.56 o                         
   1  14   9        561.45        541.34        69.84 o                         
   2  14   9         39.28         41.65        64.58 o                         
   3  14   9         31.19         53.18        64.93 o                         
   4  14   9        555.78        529.55       129.44 o                         
  -6  15   9       2044.69       1995.22       324.77 o                         
  -5  15   9       2036.47       1961.30       302.45 o                         
  -4  15   9        353.97        156.27       153.26 o                         
  -3  15   9        350.89        124.29       164.43 o                         
  -2  15   9       7689.52       7131.44       393.24 o                         
  -1  15   9        242.24        218.38        57.78 o                         
   0  15   9       7689.47       7744.72       337.15 o                         
   1  15   9        462.50        556.81        69.98 o                         
   2  15   9       4158.65       3884.54       264.13 o                         
   3  15   9         14.07         40.06        74.27 o                         
  -6  16   9       4074.43       3964.68       466.23 o                         
  -5  16   9       1144.17       1310.47       259.73 o                         
  -4  16   9       3177.17       2833.45       356.11 o                         
  -3  16   9        603.24        815.26       194.48 o                         
  -2  16   9      13660.45      14172.06       725.05 o                         
  -1  16   9       2047.89       2288.26       135.63 o                         
   0  16   9        705.37        694.66        76.19 o                         
   1  16   9        437.90        437.66        86.34 o                         
   2  16   9        392.80        554.70        86.03 o                         
   3  16   9       2152.14       2676.53       269.61 o                         
  -6  17   9        226.17        286.99       219.38 o                         
  -5  17   9       1030.95       1035.71       236.34 o                         
  -4  17   9        431.54        465.59       177.95 o                         
  -3  17   9       2762.06       2940.77       333.14 o                         
  -2  17   9       1326.84       1809.76       250.50 o                         
  -1  17   9       4888.72       4417.44       328.21 o                         
   0  17   9         57.78         38.30        50.17 o                         
   1  17   9       2884.15       2943.45       191.31 o                         
   2  17   9        172.66        198.02        71.53 o                         
   3  17   9      11927.86      13032.13       940.19 o                         
  -5  18   9       2410.52       1738.49       293.00 o                         
  -4  18   9       3910.74       4334.53       429.10 o                         
  -3  18   9       9158.85       8883.28       721.03 o                         
  -2  18   9       1684.80       1823.71       252.65 o                         
  -1  18   9      10983.11      11492.73       739.16 o                         
   0  18   9       2217.86       2361.68       137.97 o                         
   1  18   9        435.44        559.40        86.96 o                         
   2  18   9        360.73        367.92       108.83 o                         
   3  18   9         31.95         90.37       112.91 o                         
  -5  19   9        254.62       -130.72       171.72 o                         
  -4  19   9          2.09       -103.03       139.74 o                         
  -3  19   9        301.37        290.43       178.16 o                         
  -2  19   9       5135.10       5300.69       458.50 o                         
  -1  19   9          0.88         32.63       106.68 o                         
   0  19   9        804.86        793.70       154.77 o                         
   1  19   9        115.25         24.99        61.09 o                         
   2  19   9       8609.72       8897.02       678.09 o                         
   3  19   9       2109.96       2188.84       249.64 o                         
  -5  20   9       1157.51       1037.86       243.42 o                         
  -4  20   9       3866.83       3821.29       396.25 o                         
  -3  20   9       5925.75       6506.84       569.69 o                         
  -2  20   9      10072.58      11944.26       895.76 o                         
  -1  20   9          1.74        -21.89       116.56 o                         
   0  20   9        340.41        249.92        81.16 o                         
   1  20   9       1976.00       2213.00       170.31 o                         
   2  20   9        407.89        502.08       141.89 o                         
  -4  21   9        190.37         89.30       150.69 o                         
  -3  21   9       1244.67       1383.88       253.51 o                         
  -2  21   9        379.60        545.87       159.49 o                         
  -1  21   9       1672.29       1515.25       217.87 o                         
   0  21   9          3.39         32.16        75.34 o                         
   1  21   9       6084.39       6168.54       500.36 o                         
   2  21   9        684.98        753.65       157.56 o                         
  -4  22   9       2846.46       3045.52       347.96 o                         
  -3  22   9      10585.47      11239.33       875.79 o                         
  -2  22   9         10.56        -71.05       118.70 o                         
  -1  22   9       1590.63       1419.08       211.86 o                         
   0  22   9         14.37          3.65        94.88 o                         
   1  22   9        448.13        371.57       136.09 o                         
  -4  23   9         14.19          3.43       143.39 o                         
  -3  23   9         75.15          6.44       162.71 o                         
  -2  23   9        442.35        334.22       145.11 o                         
  -1  23   9        651.54        599.96       158.84 o                         
   1  23   9        422.86        520.11       147.47 o                         
  -3  24   9       2253.12       2711.95       331.43 o                         
  -2  24   9       4783.92       4614.65       422.87 o                         
  -1  24   9          8.87        -97.02        99.39 o                         
  -2  25   9        917.27        896.61       193.83 o                         
  -6   0  10       1438.28       1421.45       235.91 o                         
  -4   0  10       1645.56       2173.38       275.83 o                         
  -2   0  10       3148.82       3037.15       296.44 o                         
   0   0  10       2746.22       2695.42       270.89 o                         
   2   0  10      15018.46      16534.01      1169.23 o                         
  -6   1  10       4722.97       4646.81       355.58 o                         
  -5   1  10       6052.85       6068.38       389.17 o                         
  -4   1  10       3721.46       3443.19       241.04 o                         
  -3   1  10       6111.17       6101.12       444.98 o                         
  -2   1  10       2283.59       2356.54       187.18 o                         
  -1   1  10       1991.08       1831.02       155.86 o                         
   0   1  10       1146.58       1378.76       136.74 o                         
   1   1  10         43.88         72.10        67.36 o                         
   2   1  10       3297.05       4030.74       240.05 o                         
   3   1  10         41.92        136.44       109.15 o                         
  -6   2  10        421.80        475.37       125.90 o                         
  -5   2  10         45.35        110.16       127.72 o                         
  -4   2  10        616.92        684.86       123.56 o                         
  -3   2  10       8032.67       7387.11       417.56 o                         
  -2   2  10       4815.91       5138.31       393.14 o                         
  -1   2  10       3299.38       3190.31       211.59 o                         
   0   2  10        186.99        167.60        74.43 o                         
   1   2  10      12729.09      14212.36      1242.85 o                         
   2   2  10         47.62        277.87       187.39 o                         
   3   2  10       7162.52       7640.53       405.61 o                         
  -6   3  10       1434.14       1215.84       159.51 o                         
  -5   3  10       6282.30       5920.23       361.88 o                         
  -4   3  10       7546.44       7210.72       411.87 o                         
  -3   3  10       2249.82       2139.12       181.70 o                         
  -2   3  10       1831.24       2072.66       179.17 o                         
  -1   3  10       3451.05       3056.91       205.29 o                         
   0   3  10       1244.95       1299.97       129.16 o                         
   1   3  10        544.96        722.93        98.43 o                         
   2   3  10        342.55        293.44        74.19 o                         
   3   3  10       2603.33       2842.70       182.58 o                         
  -6   4  10         92.90         66.72       106.01 o                         
  -5   4  10       4339.62       4178.39       290.11 o                         
  -4   4  10       1802.94       2120.91       192.35 o                         
  -3   4  10       5811.96       6294.18       413.64 o                         
  -2   4  10       5697.91       5513.83       365.66 o                         
  -1   4  10         39.84         27.64        70.40 o                         
   0   4  10      13561.99      14119.06       716.04 o                         
   1   4  10          3.68        -47.26        74.59 o                         
   2   4  10       8629.08       9875.91      1047.95 o                         
   3   4  10         21.68         84.82        60.71 o                         
  -6   5  10       6616.70       6357.73       383.70 o                         
  -5   5  10       2504.99       2543.17       216.10 o                         
  -4   5  10       5246.77       4730.36       304.54 o                         
  -3   5  10       9016.31       9071.95       492.24 o                         
  -2   5  10       1318.11       1252.95       140.04 o                         
  -1   5  10       2173.09       1995.78       170.65 o                         
   0   5  10       4215.78       4364.89       488.13 o                         
   1   5  10         86.10         41.12        67.37 o                         
   2   5  10       1370.56       1529.25       135.61 o                         
   3   5  10        315.33        421.82        77.35 o                         
  -6   6  10       3068.69       3018.76       238.33 o                         
  -5   6  10       1095.05       1302.90       158.50 o                         
  -4   6  10        379.03        416.56       109.22 o                         
  -3   6  10        134.97         65.65        83.16 o                         
  -2   6  10       2004.39       2202.76       178.75 o                         
  -1   6  10       5149.84       5563.79       375.11 o                         
   0   6  10         14.68         46.99        94.88 o                         
   1   6  10       9490.94       9600.09       502.54 o                         
   2   6  10        482.63        442.21        85.19 o                         
   3   6  10       2034.07       1726.26       200.92 o                         
  -6   7  10        650.79        370.29       152.39 o                         
  -5   7  10       9261.00       9631.92       531.94 o                         
  -4   7  10       3611.78       3860.96       259.53 o                         
  -3   7  10       3389.72       3095.00       224.11 o                         
  -2   7  10       1722.25       1824.04       159.94 o                         
  -1   7  10       1737.02       1712.91       161.42 o                         
   0   7  10       1084.88       1078.27       159.38 o                         
   1   7  10        711.43        638.91        95.71 o                         
   2   7  10       2835.25       3538.95       218.89 o                         
   3   7  10       1844.08       2014.75       207.57 o                         
  -6   8  10        192.29        716.09       220.24 o                         
  -5   8  10        107.00         79.97        95.05 o                         
  -4   8  10        828.82        662.97       257.91 o                         
  -3   8  10       2853.20       2854.67       221.02 o                         
  -2   8  10       1692.97       1857.97       254.47 o                         
  -1   8  10       3945.59       3553.53       235.69 o                         
   0   8  10      13972.48      15951.53       804.07 o                         
   1   8  10       2015.78       1966.36       153.07 o                         
   2   8  10       3194.46       3469.33       218.15 o                         
   3   8  10          6.80        -86.08        86.08 o                         
  -6   9  10       6867.93       7192.87       630.01 o                         
  -5   9  10        481.34        282.54       109.24 o                         
  -4   9  10       6734.09       6401.21       377.40 o                         
  -3   9  10       1481.23       1462.04       154.00 o                         
  -2   9  10       4447.11       4199.02       306.21 o                         
  -1   9  10         22.22         60.32        73.80 o                         
   0   9  10        303.29        430.85        88.03 o                         
   1   9  10         73.75         50.06        64.62 o                         
   2   9  10         29.80         46.87        65.58 o                         
   3   9  10         17.56        -24.16        57.36 o                         
  -6  10  10         76.68        692.05       233.12 o                         
  -5  10  10        554.54        590.30       202.85 o                         
  -4  10  10        110.37         73.01        94.79 o                         
  -3  10  10        969.37        994.82       132.15 o                         
  -2  10  10        488.86        454.17       107.21 o                         
  -1  10  10      14109.23      14823.20       984.09 o                         
   0  10  10       5472.07       4908.49       287.17 o                         
   1  10  10       3320.12       3300.13       258.34 o                         
   2  10  10        228.27        179.45        57.10 o                         
   3  10  10       2831.58       2930.23       194.48 o                         
  -6  11  10        908.47        896.83       250.29 o                         
  -5  11  10       5047.97       4671.75       479.11 o                         
  -4  11  10        288.84        424.41       136.84 o                         
  -3  11  10       6375.55       5928.75       349.92 o                         
  -2  11  10        420.87        621.19       109.49 o                         
  -1  11  10       2443.86       2512.46       184.95 o                         
   0  11  10         26.81        153.65        71.93 o                         
   1  11  10        689.93        913.26       113.66 o                         
   2  11  10        327.84        433.71        81.89 o                         
   3  11  10        751.26        778.53        98.80 o                         
  -6  12  10       1243.38       1485.63       298.80 o                         
  -5  12  10        636.58       1210.44       247.28 o                         
  -4  12  10         18.64        357.62       176.45 o                         
  -3  12  10         63.45        204.22        98.74 o                         
  -2  12  10       7676.62       8058.89       442.03 o                         
  -1  12  10       3803.19       3803.49       245.74 o                         
   0  12  10       3416.93       3700.62       232.08 o                         
   1  12  10       2635.24       2664.25       150.79 o                         
   2  12  10       1051.70       1048.10       192.22 o                         
   3  12  10        671.03        703.30        97.98 o                         
  -5  13  10          6.55        -66.97       167.00 o                         
  -4  13  10       3067.90       3427.18       368.56 o                         
  -3  13  10        533.34        548.06       110.61 o                         
  -2  13  10       7452.83       8118.84       445.93 o                         
  -1  13  10       2981.27       3259.10       488.77 o                         
   0  13  10        325.63        356.81        62.90 o                         
   1  13  10         76.15        118.96        54.62 o                         
   2  13  10         10.02        -12.63        69.66 o                         
  -5  14  10       1013.71        985.48       226.46 o                         
  -4  14  10        814.97        823.20       206.93 o                         
  -3  14  10       5777.96       6943.87       582.36 o                         
  -2  14  10       1959.83       2149.79       175.78 o                         
  -1  14  10       5628.04       5442.71       252.12 o                         
   0  14  10       4571.93       4697.44       244.08 o                         
   1  14  10        192.60        103.98        58.39 o                         
   2  14  10       2067.93       2410.52       176.12 o                         
  -5  15  10       3197.80       3103.27       366.85 o                         
  -4  15  10        922.68        954.57       217.87 o                         
  -3  15  10       4391.94       4341.18       419.01 o                         
  -2  15  10        331.33        272.21        88.55 o                         
  -1  15  10       3638.63       4040.85       198.80 o                         
   0  15  10       2165.03       2225.42       136.06 o                         
   1  15  10        290.28        350.73        68.25 o                         
   2  15  10       1645.17       1976.89       156.73 o                         
  -5  16  10        233.73        148.54       167.00 o                         
  -4  16  10        661.27        656.20       200.27 o                         
  -3  16  10        512.28        624.65       200.27 o                         
  -2  16  10       8884.68       9180.79       721.03 o                         
  -1  16  10       3755.79       3804.15       240.02 o                         
   0  16  10        559.79        589.08        79.04 o                         
   1  16  10       1456.17       2269.42       336.90 o                         
   2  16  10       2118.16       2273.31       256.73 o                         
  -4  17  10       2593.44       2715.81       345.17 o                         
  -3  17  10       1353.61       1551.96       253.72 o                         
  -2  17  10       5334.35       5509.98       483.40 o                         
  -1  17  10          0.58        -30.69        68.98 o                         
   0  17  10       1004.20        973.45        90.26 o                         
   1  17  10         85.31        226.96        80.36 o                         
  -4  18  10        254.05        438.75       197.91 o                         
  -3  18  10       2789.11       3229.27       356.11 o                         
  -2  18  10       3303.47       3675.32       357.83 o                         
  -1  18  10        604.37        459.79       138.24 o                         
   0  18  10        954.27       1009.66        92.02 o                         
   1  18  10       1384.19       1651.45       147.29 o                         
  -3  19  10       3767.85       4048.61       405.91 o                         
  -2  19  10       1392.10       1583.29       235.48 o                         
  -1  19  10       1953.55       2255.81       254.15 o                         
   0  19  10        652.48        719.53       102.16 o                         
   1  19  10         41.19        102.13       157.02 o                         
  -3  20  10       3773.74       4606.92       454.21 o                         
  -2  20  10         63.33         -0.64       121.49 o                         
  -1  20  10       2599.84       2389.32       262.31 o                         
   0  20  10       2076.03       2192.76       168.88 o                         
  -2  21  10        608.50        540.50       163.57 o                         
  -1  21  10        448.58        555.10       150.26 o                         
  -5   0  11       7882.04       7927.64       643.75 o                         
  -3   0  11       1317.66       1521.26       228.39 o                         
  -1   0  11       1511.23       1876.94       230.75 o                         
   1   0  11       1793.54       1881.02       223.89 o                         
  -5   1  11        389.28        286.82       160.24 o                         
  -4   1  11        214.96        233.97       104.89 o                         
  -3   1  11       3587.39       3194.13       335.29 o                         
  -2   1  11       2550.77       2537.85       198.05 o                         
  -1   1  11       4150.90       4373.91       267.51 o                         
   0   1  11       3962.68       4263.30       257.65 o                         
   1   1  11       3128.20       2937.65       235.80 o                         
   2   1  11       1168.01       1155.14       140.49 o                         
  -5   2  11         36.86         87.23       103.78 o                         
  -4   2  11       4876.49       4589.16       302.96 o                         
  -3   2  11        967.71        821.44       132.28 o                         
  -2   2  11       1069.21        997.59       130.26 o                         
  -1   2  11       2381.53       2380.49       229.79 o                         
   0   2  11          0.29        -20.95        72.14 o                         
   1   2  11        695.00        793.25       106.47 o                         
   2   2  11       1488.47       1770.47       145.47 o                         
  -5   3  11       1860.29       1985.65       191.12 o                         
  -4   3  11       3759.09       3725.86       262.13 o                         
  -3   3  11        368.49        250.38       102.07 o                         
  -2   3  11       4667.97       3899.42       260.63 o                         
  -1   3  11       2705.03       2649.40       192.54 o                         
   0   3  11       6540.68       6787.92       376.71 o                         
   1   3  11       5797.81       6573.14       361.08 o                         
   2   3  11       1510.40       1424.20       132.01 o                         
  -5   4  11       8678.34       8584.41       485.37 o                         
  -4   4  11       1427.92       1659.31       171.82 o                         
  -3   4  11       2903.79       2439.19       200.66 o                         
  -2   4  11       1913.95       1929.15       266.92 o                         
  -1   4  11         72.69         30.11        75.58 o                         
   0   4  11       1317.20       1636.00       152.18 o                         
   1   4  11        990.82       1040.29       114.44 o                         
   2   4  11       2875.06       3458.16       323.91 o                         
  -5   5  11        462.79        483.97       114.77 o                         
  -4   5  11          5.15        -11.11        97.74 o                         
  -3   5  11       2371.80       2252.74       201.02 o                         
  -2   5  11        280.03        223.69        96.44 o                         
  -1   5  11       3707.18       3566.88       234.95 o                         
   0   5  11       4462.54       5113.04       299.01 o                         
   1   5  11       2305.12       2427.39       337.12 o                         
   2   5  11       2456.15       2646.81       280.23 o                         
  -5   6  11        357.37        169.51       107.67 o                         
  -4   6  11       5911.85       6232.57       373.53 o                         
  -3   6  11        314.88        336.31       103.07 o                         
  -2   6  11        359.27        265.20        98.16 o                         
  -1   6  11       4795.29       5447.80       317.75 o                         
   0   6  11        414.54        456.76        91.50 o                         
   1   6  11        799.26        910.77       111.78 o                         
   2   6  11          6.29         44.86        67.89 o                         
  -5   7  11        306.34        240.01       170.11 o                         
  -4   7  11       3699.31       3651.29       259.85 o                         
  -3   7  11        304.55        350.48       103.73 o                         
  -2   7  11       5051.91       5121.06       311.67 o                         
  -1   7  11        661.99        489.09       143.28 o                         
   0   7  11       5395.15       5348.56       310.24 o                         
   1   7  11       1228.17       1469.94       137.18 o                         
   2   7  11       2438.44       2677.62       180.22 o                         
  -5   8  11       4891.67       4749.97       309.62 o                         
  -4   8  11        640.79        416.16       128.79 o                         
  -3   8  11       4859.73       4700.02       298.85 o                         
  -2   8  11        934.33       1083.04       129.95 o                         
  -1   8  11        357.81        407.94        97.91 o                         
   0   8  11         12.36         -3.39        73.29 o                         
   1   8  11        118.21        158.17        70.71 o                         
  -4   9  11         87.98        100.96       100.36 o                         
  -3   9  11       4880.26       4459.36       293.25 o                         
  -2   9  11       1688.37       1774.63       181.92 o                         
  -1   9  11       8798.83       9920.24       572.59 o                         
   0   9  11        352.46        283.69       139.96 o                         
   1   9  11       5867.11       5838.44       324.57 o                         
  -4  10  11       3673.60       3310.00       233.59 o                         
  -3  10  11       1403.40       1447.63       153.59 o                         
  -2  10  11        902.63       1047.15       133.96 o                         
  -1  10  11          4.61         88.36        83.06 o                         
   0  10  11          1.84         29.49        68.98 o                         
   1  10  11         29.46         12.42        65.73 o                         
  -4  11  11       1372.33       1310.05       161.59 o                         
  -3  11  11       2144.65       2167.58       299.87 o                         
  -2  11  11       5825.48       6332.40       559.28 o                         
  -1  11  11        391.71        419.02        95.37 o                         
   0  11  11       2672.92       2551.70       183.35 o                         
   1  11  11          2.33        -28.35        70.16 o                         
  -4  12  11       3037.92       2899.77       330.57 o                         
  -3  12  11       1509.72       1567.73       269.50 o                         
  -2  12  11        239.07        331.28       132.12 o                         
  -1  12  11        641.51        717.11       106.84 o                         
   0  12  11        353.90        349.03        87.71 o                         
   1  12  11        116.58         47.53        68.45 o                         
  -3  13  11       7175.32       8144.63       453.80 o                         
  -2  13  11        592.62        689.58       138.24 o                         
  -1  13  11       6107.89       6335.70       359.76 o                         
   0  13  11        529.74        657.76        98.03 o                         
  -3  14  11       3874.90       4486.72       426.73 o                         
  -2  14  11       2386.63       2372.57       187.61 o                         
  -1  14  11        213.83        414.19       253.19 o                         
   0  14  11        467.04        619.77        98.79 o                         
  -2  15  11      11781.96      11872.81       623.79 o                         
  -1  15  11          2.15        -13.86        76.43 o                         
  -2   0  12       8926.04      10748.20       808.18 o                         
  -2   1  12        477.41        588.77       111.22 o                         
  -1   1  12        798.55        804.54       115.07 o                         
  -2   2  12        251.36        203.15        97.59 o                         
  -1   2  12       9434.16      10765.04       566.61 o                         
  -2   3  12        474.00        625.85       116.21 o                         
  -1   3  12       1260.33       1274.58       189.22 o                         
  -2   4  12       5074.33       6158.60       357.88 o                         
                                                                                
