# Supplementary material for: New platinum(II) complexes with benzo­thia­zole ligands
Source: Acta Crystallogr E Crystallogr Commun. 2016 Feb 24;72(Pt 3):412–6. doi: 10.1107/S2056989016002826 (PMC4778805; doi:10.1107/S2056989016002826)
Supplement: Supplementary file 5 [file e-72-00412-4sup5.hkl]

data_4                                                                          
_shelx_title ' EMEL_JC_08_0m_a_a_a.res in P2(1)/n'                              
_shelx_refln_list_code          4                                               
_shelx_F_calc_maximum      505.16                                               
_exptl_crystal_F_000      1432.00                                               
_reflns_d_resolution_high  0.7979                                               
                                                                                
loop_                                                                           
 _space_group_symop_operation_xyz                                               
 'x, y, z'                                                                      
 '-x+1/2, y+1/2, -z+1/2'                                                        
 '-x, -y, -z'                                                                   
 'x-1/2, -y-1/2, z-1/2'                                                         
                                                                                
_cell_length_a     8.1170                                                       
_cell_length_b    29.2717                                                       
_cell_length_c     9.5102                                                       
_cell_angle_alpha  90.000                                                       
_cell_angle_beta  100.720                                                       
_cell_angle_gamma  90.000                                                       
                                                                                
_shelx_F_squared_multiplier     1.000                                           
                                                                                
loop_                                                                           
 _refln_index_h                                                                 
 _refln_index_k                                                                 
 _refln_index_l                                                                 
 _refln_F_squared_calc                                                          
 _refln_F_squared_meas                                                          
 _refln_F_squared_sigma                                                         
 _refln_observed_status                                                         
   2   0   0       6171.00       7230.42       129.15 o                         
   4   0   0        544.23        605.34        31.42 o                         
   6   0   0       1844.58       2284.70       109.41 o                         
   8   0   0        511.05        583.96        99.67 o                         
   1   1   0       1733.62       2070.61        29.27 o                         
   2   1   0       3613.85       2666.55        34.91 o                         
   3   1   0       1829.12       2319.11        35.96 o                         
   4   1   0      37464.54      37361.78       455.53 o                         
   5   1   0      65026.38      62420.59       757.63 o                         
   6   1   0      53459.15      51492.86       673.13 o                         
   7   1   0       8747.82       8608.06       155.37 o                         
   8   1   0        215.68        126.13        45.91 o                         
   9   1   0         51.20         88.05       101.07 o                         
   1   2   0     126610.04     133414.91      1866.48 o                         
   2   2   0       4541.70       4373.24        57.54 o                         
   3   2   0       3465.13       2929.13        42.77 o                         
   4   2   0        435.20        460.14        26.07 o                         
   5   2   0         40.86        350.80        38.97 o                         
   6   2   0       2009.57       2138.00        48.81 o                         
   7   2   0       2419.98       2313.09        70.29 o                         
   8   2   0        645.38        761.67        74.58 o                         
   9   2   0       8089.71       7854.44       275.30 o                         
   1   3   0        138.28        240.36        24.90 o                         
   2   3   0       4868.51       4499.62        59.58 o                         
   3   3   0        426.75        766.92        27.41 o                         
   4   3   0      19450.70      19215.50       277.45 o                         
   5   3   0      90193.51      86623.47      1120.40 o                         
   6   3   0      19689.28      19254.56       283.40 o                         
   7   3   0        163.86        204.69        38.02 o                         
   8   3   0        470.84        505.68        56.27 o                         
   9   3   0        180.25        307.01        90.23 o                         
   0   4   0      58945.53      60886.77      3461.95 o                         
   1   4   0      24697.42      25741.39       444.24 o                         
   2   4   0      18641.36      20362.59       266.35 o                         
   3   4   0        250.59        213.76        13.60 o                         
   4   4   0       3209.04       3415.96        56.34 o                         
   5   4   0       1342.17       1387.57        36.26 o                         
   6   4   0       5109.69       5159.11        91.38 o                         
   7   4   0       1238.29       1141.59        49.89 o                         
   8   4   0       7349.06       7154.87       224.93 o                         
   9   4   0         11.75        -24.06        72.36 o                         
   1   5   0         26.00         -0.27        12.20 o                         
   2   5   0      31982.07      34290.98       481.46 o                         
   3   5   0      27396.55      26263.55       321.97 o                         
   4   5   0      27242.30      27694.25       365.18 o                         
   5   5   0       1095.29       1253.02        38.02 o                         
   6   5   0      17905.92      17440.49       258.72 o                         
   7   5   0       8496.06       8126.73       149.84 o                         
   8   5   0       5066.82       5191.99       160.49 o                         
   9   5   0        119.52        180.75        75.70 o                         
   0   6   0      62608.69      59743.36      2087.56 o                         
   1   6   0      48370.31      54549.02       935.24 o                         
   2   6   0        163.36        157.66        10.80 o                         
   3   6   0      72060.06      75665.46       914.01 o                         
   4   6   0      22960.63      22208.09       295.88 o                         
   5   6   0        172.48        194.03        19.42 o                         
   6   6   0       5519.80       5227.29        92.65 o                         
   7   6   0       9347.73       9518.50       170.71 o                         
   8   6   0       1886.49       2025.81       106.81 o                         
   9   6   0       9161.09       9118.46       237.57 o                         
   1   7   0      36295.15      36608.95       667.36 o                         
   2   7   0         60.35        132.41        12.51 o                         
   3   7   0      92640.46      93497.52      1304.10 o                         
   4   7   0       3046.97       2895.91        51.29 o                         
   5   7   0       4815.98       4949.06        85.07 o                         
   6   7   0       4742.45       4607.89        84.73 o                         
   7   7   0       8627.44       8730.44       159.33 o                         
   8   7   0       7039.14       7449.40       203.11 o                         
   9   7   0       9022.45       9166.53       209.23 o                         
   0   8   0        481.49        306.37        43.28 o                         
   1   8   0       1491.66       1236.66        31.02 o                         
   2   8   0      84188.61      87613.07      1606.09 o                         
   3   8   0       8938.94       8322.27       126.86 o                         
   4   8   0       9596.20       9800.83       151.35 o                         
   5   8   0        467.15        416.76        23.93 o                         
   6   8   0       2343.21       2143.92        49.34 o                         
   7   8   0      17585.97      16926.04       319.70 o                         
   8   8   0      31134.38      32229.24       888.26 o                         
   9   8   0       2052.00       1978.34        93.55 o                         
   1   9   0      15528.72      15117.75       240.68 o                         
   2   9   0     114897.10     113687.42      1741.42 o                         
   3   9   0      28793.00      28884.54       419.09 o                         
   4   9   0      19613.16      19691.02       315.18 o                         
   5   9   0       1185.56       1286.29        44.70 o                         
   6   9   0        321.58        523.66        36.89 o                         
   7   9   0       7256.91       7626.02       168.84 o                         
   8   9   0      18129.91      19130.61       425.71 o                         
   9   9   0        438.30        829.43        83.24 o                         
   0  10   0       7146.55       5954.52       182.29 o                         
   1  10   0       5493.76       6037.86       104.36 o                         
   2  10   0      30045.07      30746.10       479.49 o                         
   3  10   0      40249.89      41363.95       583.39 o                         
   4  10   0      27183.85      26298.63       415.63 o                         
   5  10   0        549.50        524.00        32.97 o                         
   6  10   0       4190.24       3930.74       115.02 o                         
   7  10   0       7545.64       7705.29       170.11 o                         
   8  10   0      11351.36      12337.30       295.78 o                         
   9  10   0      17709.87      17808.86       506.13 o                         
   1  11   0      12420.40      12756.94       232.97 o                         
   2  11   0        898.34        822.80        29.43 o                         
   3  11   0      90949.17      88772.48      1355.82 o                         
   4  11   0       3254.01       3295.77        83.29 o                         
   5  11   0       1599.72       1968.71        56.88 o                         
   6  11   0        311.28        353.35        32.24 o                         
   7  11   0      24203.70      24916.71       531.89 o                         
   8  11   0        132.48        476.07       110.17 o                         
   9  11   0       2648.43       2940.46       220.09 o                         
   0  12   0      22842.51      23770.33       592.56 o                         
   1  12   0       6458.70       7047.14       122.15 o                         
   2  12   0      62963.32      63992.93       897.73 o                         
   3  12   0      31574.15      31430.54       490.15 o                         
   4  12   0       1531.94       1753.36        57.63 o                         
   5  12   0         83.52        104.17        28.59 o                         
   6  12   0        118.12         92.67        53.54 o                         
   7  12   0       4449.50       4700.33       150.62 o                         
   8  12   0      14853.51      15190.94       303.57 o                         
   9  12   0       4132.03       4094.11       137.87 o                         
   1  13   0        113.19        127.62        21.51 o                         
   2  13   0      21492.42      22133.67       351.86 o                         
   3  13   0         95.48        116.24        17.87 o                         
   4  13   0      39303.76      38485.41       673.86 o                         
   5  13   0       4651.21       4245.38        89.90 o                         
   6  13   0      12828.90      12775.42       293.04 o                         
   7  13   0         94.02        175.06        55.68 o                         
   8  13   0      10486.88      10571.28       227.85 o                         
   9  13   0        476.58        703.60        77.15 o                         
   0  14   0       1854.60       1820.41       125.90 o                         
   1  14   0      36439.76      35441.18       616.05 o                         
   2  14   0      19044.42      18117.05       292.73 o                         
   3  14   0       9370.69       9699.74       150.73 o                         
   4  14   0       6668.90       6490.44       154.89 o                         
   5  14   0        111.07        250.95        32.21 o                         
   6  14   0         92.70         93.61        58.68 o                         
   7  14   0       2466.83       2414.59        97.99 o                         
   8  14   0       6634.57       6892.29       226.39 o                         
   9  14   0       8835.23       8781.22       205.83 o                         
   1  15   0       8766.16       8906.23       169.78 o                         
   2  15   0       6716.21       7100.39       127.53 o                         
   3  15   0      30842.89      31260.23       632.97 o                         
   4  15   0        448.78        469.91        36.66 o                         
   5  15   0      28939.31      28367.39       448.99 o                         
   6  15   0        417.97        507.01        57.69 o                         
   7  15   0      11651.39      11965.17       248.76 o                         
   8  15   0        238.82        261.79        67.15 o                         
   9  15   0         16.24        424.98        75.30 o                         
   0  16   0      33486.04      31982.97      1125.22 o                         
   1  16   0      54007.86      57304.06      1142.15 o                         
   2  16   0       1449.30       1763.13        52.90 o                         
   3  16   0         58.53        163.12        20.68 o                         
   4  16   0       3148.67       3278.38        77.84 o                         
   5  16   0       1868.14       1869.65       105.42 o                         
   6  16   0       4514.14       4535.97       141.21 o                         
   7  16   0        272.86        434.18        65.31 o                         
   8  16   0       6351.81       6301.27       163.78 o                         
   1  17   0      16800.47      14775.08       314.97 o                         
   2  17   0        286.30        416.71        32.82 o                         
   3  17   0         23.60         66.77        20.37 o                         
   4  17   0      41164.22      41820.58       656.90 o                         
   5  17   0       3872.57       3775.46        91.77 o                         
   6  17   0      26240.59      26386.75       485.16 o                         
   7  17   0       7588.67       7551.21       204.43 o                         
   8  17   0        894.36        857.41        79.20 o                         
   0  18   0     104360.70     101543.15      2458.16 o                         
   1  18   0       7209.37       7212.01       171.11 o                         
   2  18   0      16532.33      16354.63       244.16 o                         
   3  18   0       8617.09       8247.10       134.18 o                         
   4  18   0       7856.97       7414.18       141.28 o                         
   5  18   0       3313.32       3377.23       102.30 o                         
   6  18   0       2722.56       2798.88       135.91 o                         
   7  18   0       5066.16       5201.62       142.57 o                         
   8  18   0        790.92        660.06        82.91 o                         
   1  19   0       6525.60       6460.91       133.56 o                         
   2  19   0       8763.89       8268.99       148.72 o                         
   3  19   0       8975.40       9038.68       146.80 o                         
   4  19   0       5416.61       5337.54       112.35 o                         
   5  19   0      51296.59      50937.98       897.84 o                         
   6  19   0       3653.74       3513.06       113.36 o                         
   7  19   0       5890.18       5528.56       148.34 o                         
   8  19   0        455.31        389.14        72.30 o                         
   0  20   0      24362.37      25351.00       639.83 o                         
   1  20   0      49446.01      49639.78       862.45 o                         
   2  20   0       1218.10       1439.59        56.28 o                         
   3  20   0        641.80        650.64        38.02 o                         
   4  20   0      14605.93      14002.94       238.81 o                         
   5  20   0       1145.27       1423.13        75.56 o                         
   6  20   0       3499.75       3718.71       119.15 o                         
   7  20   0       1990.88       2036.54        98.89 o                         
   8  20   0        678.88        566.97        78.84 o                         
   1  21   0       4276.32       4168.54        99.89 o                         
   2  21   0       7336.52       7102.85       147.66 o                         
   3  21   0        831.06        936.79        59.58 o                         
   4  21   0      14687.48      14618.26       247.90 o                         
   5  21   0       5175.64       5021.13       134.21 o                         
   6  21   0      23067.95      23092.87       435.97 o                         
   7  21   0        346.86        487.09        77.99 o                         
   8  21   0        730.54        698.70        83.02 o                         
   0  22   0      56157.45      55291.68      1358.33 o                         
   1  22   0       4198.58       4372.89       105.75 o                         
   2  22   0       2579.21       2695.61        83.54 o                         
   3  22   0        520.93        549.73        39.47 o                         
   4  22   0       4388.07       4117.10       117.93 o                         
   5  22   0        251.27        350.39        58.32 o                         
   6  22   0       3858.57       4084.44       188.46 o                         
   7  22   0       3383.45       3445.91       126.04 o                         
   1  23   0       9794.01       9527.55       227.49 o                         
   2  23   0       2673.02       2527.46        76.57 o                         
   3  23   0       3757.23       3745.82        89.10 o                         
   4  23   0       5045.42       4979.76       132.07 o                         
   5  23   0      24780.31      23890.76       446.48 o                         
   6  23   0        592.97        669.33        72.46 o                         
   7  23   0       3601.30       3311.44       127.84 o                         
   0  24   0      15973.82      15982.43       746.21 o                         
   1  24   0      20666.10      21199.66       476.87 o                         
   2  24   0        524.35        585.10        52.24 o                         
   3  24   0      10390.00      10569.54       195.77 o                         
   4  24   0          2.21         45.97        52.08 o                         
   5  24   0        825.45       1038.14        74.22 o                         
   6  24   0        109.67        200.69        64.58 o                         
   7  24   0       7352.47       7579.29       190.03 o                         
   1  25   0      12346.42      12222.52       238.48 o                         
   2  25   0       4897.57       4931.13       118.07 o                         
   3  25   0       1915.73       2044.29        73.85 o                         
   4  25   0      13295.72      13342.14       414.93 o                         
   5  25   0        344.15        344.28        64.23 o                         
   6  25   0      18014.17      18027.76       357.26 o                         
   7  25   0          8.86         81.49        68.48 o                         
   0  26   0      11526.83      11245.65       316.89 o                         
   1  26   0       6125.01       6036.59       138.35 o                         
   2  26   0       8531.44       8981.66       204.40 o                         
   3  26   0        131.98        155.75        40.24 o                         
   4  26   0       7839.82       8075.68       337.87 o                         
   5  26   0         15.21         99.51        67.39 o                         
   6  26   0       7459.75       7770.62       190.95 o                         
   7  26   0       2978.86       3036.40       124.06 o                         
   1  27   0        205.59        357.16        48.81 o                         
   2  27   0      23567.99      23420.78       429.91 o                         
   3  27   0       2971.92       3112.51       158.12 o                         
   4  27   0       1257.51       1541.49        84.99 o                         
   5  27   0      10630.88      10436.44       228.99 o                         
   6  27   0         31.56        154.53        69.69 o                         
   0  28   0       2499.32       2490.43       123.23 o                         
   1  28   0      10858.63      10742.79       217.82 o                         
   2  28   0       1316.67       1434.92        68.38 o                         
   3  28   0       6480.61       6415.42       183.59 o                         
   4  28   0      12239.06      12564.35       300.31 o                         
   5  28   0         35.25         54.90        64.51 o                         
   6  28   0       1884.29       1977.13       131.75 o                         
   1  29   0      11727.85      11952.07       276.24 o                         
   2  29   0       1543.26       1667.23        74.27 o                         
   3  29   0       6655.01       6417.44       277.46 o                         
   4  29   0      10157.17      10358.73       260.88 o                         
   5  29   0       3501.27       3370.04       124.96 o                         
   6  29   0       5857.02       5612.06       162.70 o                         
   0  30   0      13776.53      14652.90       404.11 o                         
   1  30   0       1147.04       1196.72       123.38 o                         
   2  30   0      16027.51      16515.80       316.68 o                         
   3  30   0        409.65        641.14        75.14 o                         
   4  30   0       2435.68       2430.63       121.02 o                         
   5  30   0        411.88        388.24        72.64 o                         
   1  31   0        818.77        948.15        63.80 o                         
   2  31   0       3240.48       3229.34       145.09 o                         
   3  31   0      10582.87      10753.35       290.70 o                         
   4  31   0       5081.52       4937.38       166.32 o                         
   5  31   0       4154.41       3915.36       218.71 o                         
   0  32   0        848.67        844.02       167.86 o                         
   1  32   0      11039.47      11685.74       237.68 o                         
   2  32   0        779.33        810.42        80.70 o                         
   3  32   0       4843.39       4761.67       160.50 o                         
   4  32   0        340.77        368.58        99.24 o                         
   1  33   0          7.52         48.16        51.17 o                         
   2  33   0       2380.99       2711.49       124.58 o                         
   3  33   0       3174.31       3240.47       131.63 o                         
   4  33   0       3713.57       3648.09       147.18 o                         
   0  34   0       2074.72       2014.82       125.82 o                         
   1  34   0       1956.83       2027.13       104.11 o                         
   2  34   0       8384.16       8882.13       233.57 o                         
   3  34   0        823.81       1042.38        93.33 o                         
   1  35   0       2106.50       2288.43       117.53 o                         
   2  35   0       1110.42       1254.55       111.41 o                         
   0  36   0       5771.41       5534.96       242.62 o                         
   1  36   0       7261.23       7301.27       208.08 o                         
  -9   0   1         92.25         47.21       128.52 o                         
  -7   0   1      77151.93      76390.59      1519.18 o                         
  -5   0   1      87143.05      83918.61      1282.89 o                         
  -3   0   1       7510.43       7426.62       121.49 o                         
  -1   0   1        204.79        -15.90        15.90 o                         
   1   0   1      38240.60      40400.96       799.39 o                         
   3   0   1      50167.25      51541.56      1019.43 o                         
   5   0   1     138353.23     135274.67      3949.68 o                         
   7   0   1         46.42         52.03        57.59 o                         
   9   0   1       3546.74       5948.19       346.22 o                         
 -10   1   1       5324.00       5200.31       240.34 o                         
  -9   1   1       1586.80       1658.41        99.42 o                         
  -8   1   1         90.41        102.01        38.81 o                         
  -7   1   1         26.90        315.86        58.23 o                         
  -6   1   1       4473.81       4885.90        74.75 o                         
  -5   1   1      10306.74      10531.65       123.44 o                         
  -4   1   1        190.59        310.81        14.38 o                         
  -3   1   1        207.64         81.12         8.72 o                         
  -2   1   1      53843.07      56050.87       578.08 o                         
  -1   1   1     149108.80     151687.48      1501.37 o                         
   0   1   1      76147.20      81752.88      1864.05 o                         
   1   1   1      11784.16      12325.59       175.04 o                         
   2   1   1       3174.64       3317.99        76.94 o                         
   3   1   1        105.04        317.72        25.01 o                         
   4   1   1       2384.04       2231.34        44.24 o                         
   5   1   1      21786.10      21081.88       306.54 o                         
   6   1   1        308.72        459.41        41.45 o                         
   7   1   1        286.04        271.64        61.00 o                         
   8   1   1        175.14        238.22        50.86 o                         
   9   1   1      16981.95      16757.33       483.14 o                         
 -10   2   1        408.11        696.11       129.19 o                         
  -9   2   1        648.40        611.66        78.77 o                         
  -8   2   1       2684.66       2741.12        77.61 o                         
  -7   2   1       3063.19       2760.93        73.98 o                         
  -6   2   1      96292.71      93666.62      1132.86 o                         
  -5   2   1         60.44         78.30        19.12 o                         
  -4   2   1        761.99        800.08        18.94 o                         
  -3   2   1       1410.87       1297.21        20.77 o                         
  -2   2   1        201.19        187.17         9.37 o                         
  -1   2   1       3368.60       2871.26        34.67 o                         
   0   2   1      28725.47      30209.03      1333.49 o                         
   1   2   1        141.88        224.62        14.86 o                         
   2   2   1       4875.04       4329.90       108.28 o                         
   3   2   1        283.55        260.89        19.79 o                         
   4   2   1     117292.02     114452.62      1597.32 o                         
   5   2   1       2040.16       1890.11        54.63 o                         
   6   2   1      27739.99      27146.33       429.04 o                         
   7   2   1       1397.35       1340.25        63.14 o                         
   8   2   1        238.22        334.23        72.60 o                         
   9   2   1         37.79        789.49       170.49 o                         
 -10   3   1       6763.37       6717.17       272.50 o                         
  -9   3   1        221.21        237.52        70.82 o                         
  -8   3   1       4993.35       4867.48       106.77 o                         
  -7   3   1        923.92       1041.12        43.37 o                         
  -6   3   1       3032.02       3349.84        61.75 o                         
  -5   3   1        729.24        576.96        21.69 o                         
  -4   3   1         58.48        125.75        15.45 o                         
  -3   3   1      25274.53      25089.71       251.11 o                         
  -2   3   1      43678.49      45938.18       496.57 o                         
  -1   3   1      64283.27      67477.20       777.57 o                         
   0   3   1      59162.55      60589.51       857.79 o                         
   1   3   1      10358.41      11163.68       181.15 o                         
   2   3   1       2458.24       2592.84        57.68 o                         
   3   3   1       6704.67       6524.74       111.89 o                         
   4   3   1       3148.19       2642.83        53.67 o                         
   5   3   1        347.49        438.53        38.51 o                         
   6   3   1      16802.92      16577.55       270.46 o                         
   7   3   1       7830.23       7746.32       165.12 o                         
   8   3   1       4729.42       4224.50       141.26 o                         
   9   3   1       6877.08       6493.36       256.83 o                         
 -10   4   1       2907.10       2698.97       181.64 o                         
  -9   4   1       2630.54       2575.47       121.01 o                         
  -8   4   1       1687.80       1645.31        65.41 o                         
  -7   4   1      24550.54      23661.45       347.51 o                         
  -6   4   1       7158.15       6686.65       102.47 o                         
  -5   4   1      26050.86      25814.35       301.39 o                         
  -4   4   1       3055.19       3094.61        42.87 o                         
  -3   4   1       1179.11       1305.29        21.95 o                         
  -2   4   1      26958.65      28458.60       328.53 o                         
  -1   4   1         44.17         -0.69         8.67 o                         
   0   4   1      18639.11      18341.91       267.92 o                         
   1   4   1      15936.93      16513.00       233.93 o                         
   2   4   1      10127.45       9632.77       175.71 o                         
   3   4   1      59021.68      60074.77       921.82 o                         
   4   4   1       9103.48       8992.08       139.48 o                         
   5   4   1      44875.30      43693.46       678.73 o                         
   6   4   1          3.70         66.90        30.55 o                         
   7   4   1       6243.78       6141.37       138.98 o                         
   8   4   1       3013.34       2934.39       123.65 o                         
   9   4   1        918.23       1734.73       173.11 o                         
 -10   5   1        849.94        738.17       155.62 o                         
  -9   5   1       4496.97       4486.02       155.03 o                         
  -8   5   1        124.60        410.83        50.51 o                         
  -7   5   1       2147.48       2261.07        61.67 o                         
  -6   5   1       6951.27       6313.58        97.65 o                         
  -5   5   1      19789.69      19518.07       230.55 o                         
  -4   5   1        557.63        551.92        19.84 o                         
  -3   5   1      25126.03      26307.62       288.37 o                         
  -2   5   1      55634.07      56970.39       650.29 o                         
  -1   5   1      68799.67      71616.27      1366.44 o                         
   0   5   1      49386.06      55142.43      1224.68 o                         
   1   5   1      19420.62      20748.21       292.65 o                         
   2   5   1       1911.20       1985.78        48.84 o                         
   3   5   1      34799.94      35746.31       554.04 o                         
   4   5   1          0.75         42.53        20.64 o                         
   5   5   1      10918.62      10514.66       208.20 o                         
   6   5   1       1620.23       1634.33        51.57 o                         
   7   5   1       3640.32       3756.01       100.79 o                         
   8   5   1      11267.78      11147.41       273.48 o                         
   9   5   1      10331.16      10230.82       264.39 o                         
  -9   6   1        330.43        371.57        78.10 o                         
  -8   6   1      35169.16      34598.13       619.49 o                         
  -7   6   1       2927.61       2978.11        70.22 o                         
  -6   6   1      16905.70      16965.13       204.69 o                         
  -5   6   1        774.67        843.15        23.25 o                         
  -4   6   1      40342.97      41624.27       478.32 o                         
  -3   6   1      11864.68      11051.40       126.06 o                         
  -2   6   1      22856.25      22195.18       292.43 o                         
  -1   6   1       1280.52       1226.90        27.03 o                         
   0   6   1       3256.44       3632.38        58.15 o                         
   1   6   1      19212.40      19110.31       270.85 o                         
   2   6   1     109461.99     107989.45      1852.19 o                         
   3   6   1        359.91        494.27        33.49 o                         
   4   6   1      23568.68      24553.52       386.69 o                         
   5   6   1       1797.39       1988.61        55.68 o                         
   6   6   1       6420.28       6703.68       185.43 o                         
   7   6   1        349.78        384.02        62.09 o                         
   8   6   1       1658.39       1917.16       129.83 o                         
   9   6   1        938.27        983.92       111.40 o                         
  -9   7   1        691.93        855.54        91.61 o                         
  -8   7   1      11967.12      12437.82       385.36 o                         
  -7   7   1        533.08        662.51        39.76 o                         
  -6   7   1        374.45        365.79        22.62 o                         
  -5   7   1       3069.85       2735.63        44.46 o                         
  -4   7   1      61006.16      60865.68       695.92 o                         
  -3   7   1      43969.42      42817.69       465.86 o                         
  -2   7   1      57966.38      60798.64       786.18 o                         
  -1   7   1        461.80        312.96        15.85 o                         
   0   7   1       1690.69       2140.08        38.82 o                         
   1   7   1      19595.08      20575.94       291.91 o                         
   2   7   1      52565.47      55968.26      1009.18 o                         
   3   7   1        729.00        686.95        71.86 o                         
   4   7   1       1536.78       1167.81        30.05 o                         
   5   7   1      14967.95      14226.47       234.59 o                         
   6   7   1      26345.86      25721.04       460.88 o                         
   7   7   1       4883.24       4614.41       145.16 o                         
   8   7   1      19740.37      19962.89       440.44 o                         
   9   7   1        207.27        210.68        82.53 o                         
  -9   8   1      13281.22      13838.96       330.28 o                         
  -8   8   1        577.45        691.02        74.17 o                         
  -7   8   1      12275.24      12026.92       190.52 o                         
  -6   8   1        137.36        116.29        19.58 o                         
  -5   8   1      16146.85      16747.35       200.54 o                         
  -4   8   1        691.89        760.54        22.38 o                         
  -3   8   1      17078.85      16436.28       195.07 o                         
  -2   8   1      28647.73      27046.72       355.74 o                         
  -1   8   1       3337.76       2887.19        46.68 o                         
   0   8   1      22486.25      22945.05       356.10 o                         
   1   8   1      83774.64      86108.10      2230.48 o                         
   2   8   1      30603.07      30468.33       632.53 o                         
   3   8   1      70208.13      69838.91      1200.15 o                         
   4   8   1       2107.15       2036.41        51.41 o                         
   5   8   1        548.38        674.20        29.39 o                         
   6   8   1       1323.11       1329.98        80.47 o                         
   7   8   1       7072.76       8087.27       356.51 o                         
   8   8   1       4151.64       4601.46       161.08 o                         
   9   8   1         29.05        171.88        81.31 o                         
  -9   9   1      12049.50      13113.76       319.72 o                         
  -8   9   1         65.03        246.14        55.09 o                         
  -7   9   1       9030.61       8875.56       149.26 o                         
  -6   9   1       1134.17       1064.02        38.49 o                         
  -5   9   1       7954.37       7888.94       107.64 o                         
  -4   9   1       6397.66       7200.55        98.77 o                         
  -3   9   1     126195.73     127150.05      1773.52 o                         
  -2   9   1       9651.99      10481.90       157.01 o                         
  -1   9   1        704.27        604.51        22.26 o                         
   0   9   1      13622.42      14488.15       345.95 o                         
   1   9   1      22829.63      23869.05       372.03 o                         
   2   9   1       5798.87       6393.81       126.11 o                         
   3   9   1      11583.11      10645.65       231.49 o                         
   4   9   1       7811.61       7642.77       153.18 o                         
   5   9   1       4853.99       4964.87        97.06 o                         
   6   9   1        166.24        212.48        56.40 o                         
   7   9   1      67145.12      70043.89      2222.67 o                         
   8   9   1       4276.96       4380.45       155.54 o                         
   9   9   1       6244.93       6202.37       238.07 o                         
  -9  10   1       7538.80       7905.22       225.48 o                         
  -8  10   1      20522.42      20510.62       386.51 o                         
  -7  10   1       4138.67       4238.45       100.55 o                         
  -6  10   1        129.30        196.37        57.67 o                         
  -5  10   1        520.06        611.67        25.27 o                         
  -4  10   1      37367.43      36833.68       453.04 o                         
  -3  10   1      30081.64      30346.38       432.90 o                         
  -2  10   1        134.75        154.68        21.78 o                         
  -1  10   1       3158.04       2565.74        53.21 o                         
   0  10   1       6825.20       7479.79       139.95 o                         
   1  10   1      33519.89      32405.19       502.24 o                         
   2  10   1     129952.30     130266.20      1991.58 o                         
   3  10   1      23432.71      21628.18       446.14 o                         
   4  10   1       2087.92       2245.94        66.83 o                         
   5  10   1        264.63        192.78        27.27 o                         
   6  10   1      13569.26      13782.35       312.74 o                         
   7  10   1       1618.37       2388.43       223.98 o                         
   8  10   1       1138.06       1543.13       126.66 o                         
   9  10   1       1104.22       1412.55       142.35 o                         
  -9  11   1       1769.10       2093.92       132.66 o                         
  -8  11   1       8884.00       9314.39       203.87 o                         
  -7  11   1       1805.13       1750.98        68.83 o                         
  -6  11   1        297.00        247.54        36.66 o                         
  -5  11   1         25.13        100.81        26.99 o                         
  -4  11   1      59498.53      58355.66       821.85 o                         
  -3  11   1        145.36        352.90        23.07 o                         
  -2  11   1      56885.55      62460.65       959.38 o                         
  -1  11   1        866.69       1004.17        33.00 o                         
   0  11   1      13674.21      15637.88       447.21 o                         
   1  11   1      15269.62      15141.51       242.03 o                         
   2  11   1      40546.48      41864.57       647.07 o                         
   3  11   1       7799.40       7213.54       166.29 o                         
   4  11   1       5233.50       4956.30       110.90 o                         
   5  11   1       2674.24       2407.36        68.06 o                         
   6  11   1      22712.27      22477.37       480.43 o                         
   7  11   1        391.55        576.05        77.49 o                         
   8  11   1      23959.20      24049.93       622.39 o                         
   9  11   1        290.85        288.69        89.13 o                         
  -9  12   1       8777.15       9007.89       248.44 o                         
  -8  12   1      15009.10      15282.56       317.25 o                         
  -7  12   1       2957.87       2643.75        82.21 o                         
  -6  12   1       1129.39       1266.29        54.45 o                         
  -5  12   1      34800.77      33447.73       480.45 o                         
  -4  12   1      17699.46      17378.55       257.67 o                         
  -3  12   1      37096.29      38355.89       596.65 o                         
  -2  12   1       3533.00       3229.11        67.89 o                         
  -1  12   1        903.28        801.67        30.90 o                         
   0  12   1         91.38        134.47        20.88 o                         
   1  12   1      27905.41      28936.08       451.79 o                         
   2  12   1      60975.54      61264.54      1053.92 o                         
   3  12   1      25212.62      26000.02       532.95 o                         
   4  12   1        243.11        435.28        39.43 o                         
   5  12   1       5197.79       5045.81       117.52 o                         
   6  12   1       1706.95       2033.68        98.67 o                         
   7  12   1      11065.79      11223.76       271.89 o                         
   8  12   1        473.93        804.38        88.20 o                         
   9  12   1        327.03        482.54        94.01 o                         
  -9  13   1      15738.43      16178.97       664.90 o                         
  -8  13   1        988.46       1177.20        72.34 o                         
  -7  13   1          0.95          4.83        48.47 o                         
  -6  13   1       6106.77       5822.98       121.19 o                         
  -5  13   1       1869.56       1869.75        49.07 o                         
  -4  13   1        416.47        531.51        31.04 o                         
  -3  13   1      58474.31      58302.05       899.30 o                         
  -2  13   1        500.82        735.10        35.69 o                         
  -1  13   1      10114.24      10812.39       180.84 o                         
   0  13   1       1021.99        967.62        34.77 o                         
   1  13   1      94908.53      95885.45      1466.35 o                         
   2  13   1       5154.37       5260.73       111.68 o                         
   3  13   1        159.99        261.95        36.33 o                         
   4  13   1        808.32       1161.53        71.14 o                         
   5  13   1        567.75        521.85        58.22 o                         
   6  13   1        562.64        567.06        67.27 o                         
   7  13   1      23648.00      24241.10       791.90 o                         
   8  13   1        443.64        579.25        86.97 o                         
   9  13   1       3215.19       3341.86       152.72 o                         
  -9  14   1       1483.68       1916.85       150.43 o                         
  -8  14   1       3550.84       3529.42       106.29 o                         
  -7  14   1       3205.64       2969.98       103.77 o                         
  -6  14   1       9251.37       8869.99       194.98 o                         
  -5  14   1      11133.11      10641.70       215.96 o                         
  -4  14   1      32040.64      31274.30       492.97 o                         
  -3  14   1         33.31        105.69        24.19 o                         
  -2  14   1        397.00        536.26        36.12 o                         
  -1  14   1        394.44        389.33        35.01 o                         
   0  14   1      15115.95      15093.65       244.90 o                         
   1  14   1      10976.22      11203.94       207.08 o                         
   2  14   1      18498.54      18953.04       338.46 o                         
   3  14   1      17490.30      17368.38       366.34 o                         
   4  14   1       7770.02       8038.89       317.27 o                         
   5  14   1       6057.45       5860.16       162.07 o                         
   6  14   1      12312.64      12509.31       306.51 o                         
   7  14   1       2992.85       3364.61       157.58 o                         
   8  14   1        850.94        795.82        91.27 o                         
   9  14   1       1035.96       1129.41       107.48 o                         
  -9  15   1        156.72        140.39       107.54 o                         
  -8  15   1       1013.27       1086.59        70.00 o                         
  -7  15   1        639.53        656.33        64.80 o                         
  -6  15   1        809.89       1079.44        64.53 o                         
  -5  15   1      12658.33      12389.76       210.34 o                         
  -4  15   1      11068.98      11716.17       199.15 o                         
  -3  15   1       2915.32       2575.95        62.07 o                         
  -2  15   1      18875.68      18962.04       342.59 o                         
  -1  15   1         17.28         52.48        29.68 o                         
   0  15   1      41620.25      40156.08       804.95 o                         
   1  15   1       1407.53       1227.57        46.19 o                         
   2  15   1       9157.88       9193.22       174.95 o                         
   3  15   1      12819.24      11930.05       327.15 o                         
   4  15   1      13640.41      13278.53       302.97 o                         
   5  15   1       2902.71       2662.24       121.73 o                         
   6  15   1       6334.05       6920.02       297.07 o                         
   7  15   1        407.14        540.73        82.85 o                         
   8  15   1      15046.07      15350.64       367.74 o                         
  -9  16   1        353.30        242.62       112.41 o                         
  -8  16   1       3554.93       3622.50       112.55 o                         
  -7  16   1       2019.86       1977.91        87.66 o                         
  -6  16   1      21361.25      21017.72       391.62 o                         
  -5  16   1       7940.36       7605.32       139.86 o                         
  -4  16   1      34335.60      34194.00       538.48 o                         
  -3  16   1       5533.57       5144.66       115.53 o                         
  -2  16   1      15536.49      13945.74       259.60 o                         
  -1  16   1        943.64        982.58        50.63 o                         
   0  16   1        189.93        227.83        35.15 o                         
   1  16   1      23164.01      23639.41       419.91 o                         
   2  16   1       8130.73       8479.91       189.85 o                         
   3  16   1      10025.79      10082.67       284.47 o                         
   4  16   1      18987.08      18740.50       403.77 o                         
   5  16   1      12841.60      12680.78       292.58 o                         
   6  16   1      31358.32      32953.39       880.85 o                         
   7  16   1       3285.78       3139.52       274.53 o                         
   8  16   1       4677.17       5008.36       300.26 o                         
  -8  17   1       2273.05       2321.70        90.25 o                         
  -7  17   1        233.06        345.26        61.85 o                         
  -6  17   1          8.45        164.90        51.16 o                         
  -5  17   1       1343.14       1489.35       118.02 o                         
  -4  17   1       1348.26       1273.86        64.27 o                         
  -3  17   1      12636.88      13542.61       256.98 o                         
  -2  17   1        883.00        870.88        45.62 o                         
  -1  17   1      68338.27      71143.77      1413.21 o                         
   0  17   1      24443.87      23340.42       480.50 o                         
   1  17   1      37589.51      38477.30       774.11 o                         
   2  17   1        380.86        503.61        39.31 o                         
   3  17   1        230.11        243.06        24.21 o                         
   4  17   1       3405.84       3255.32       144.18 o                         
   5  17   1       5154.05       5279.16       154.29 o                         
   6  17   1       5185.44       5398.96       164.15 o                         
   7  17   1       2233.18       2328.78       123.99 o                         
   8  17   1        102.39        248.86        72.65 o                         
  -8  18   1       2024.92       1855.71       105.25 o                         
  -7  18   1      16131.16      15618.21       309.87 o                         
  -6  18   1      10343.94      10150.98       213.38 o                         
  -5  18   1      45339.51      44352.68       811.98 o                         
  -4  18   1        317.97        396.42        33.84 o                         
  -3  18   1         60.74         39.46        33.99 o                         
  -2  18   1      18955.63      18883.94       539.26 o                         
  -1  18   1       2783.73       2439.66        82.10 o                         
   0  18   1      10345.57      10139.31       341.81 o                         
   1  18   1       1678.76       1483.39        59.99 o                         
   2  18   1        741.16        796.00        42.73 o                         
   3  18   1      12298.01      12416.42       234.84 o                         
   4  18   1      17931.52      18180.47       395.19 o                         
   5  18   1      36185.53      35223.29       731.38 o                         
   6  18   1        895.12        958.54        84.30 o                         
   7  18   1       1402.85       1453.28        91.22 o                         
   8  18   1       2906.37       2948.07       160.90 o                         
  -8  19   1       1541.93       1472.77        97.55 o                         
  -7  19   1       4069.47       4591.88       133.28 o                         
  -6  19   1       1165.53       1285.59       156.28 o                         
  -5  19   1       4933.00       5011.41       128.33 o                         
  -4  19   1       2958.05       2937.53        74.64 o                         
  -3  19   1        747.64        842.32        53.26 o                         
  -2  19   1      49870.00      50720.46      1018.98 o                         
  -1  19   1       3724.05       3557.29       102.42 o                         
   0  19   1      65504.92      66042.95      1315.27 o                         
   1  19   1      12989.90      12184.86       264.76 o                         
   2  19   1       3894.91       3962.87        96.58 o                         
   3  19   1      31622.78      29849.50       475.02 o                         
   4  19   1        409.31        424.08        60.46 o                         
   5  19   1        136.05        405.77        64.69 o                         
   6  19   1       4200.68       4136.33       126.56 o                         
   7  19   1        173.18        255.31        71.74 o                         
   8  19   1       3208.04       3127.24       140.83 o                         
  -8  20   1       1839.10       1674.30       109.03 o                         
  -7  20   1      12054.61      11730.35       280.45 o                         
  -6  20   1      36009.53      35368.25       637.95 o                         
  -5  20   1       1130.20       1372.44        73.54 o                         
  -4  20   1       3137.51       3056.07        78.56 o                         
  -3  20   1       2704.15       2411.25        93.51 o                         
  -2  20   1       2802.31       2713.52        92.85 o                         
  -1  20   1       3284.17       3352.45       115.76 o                         
   0  20   1       2900.50       3081.55        94.03 o                         
   1  20   1       8389.46       7988.30       203.96 o                         
   2  20   1       6085.31       6367.13       136.08 o                         
   3  20   1      13328.25      13414.80       291.93 o                         
   4  20   1      41124.82      40942.25       821.79 o                         
   5  20   1       2775.43       2731.88       100.79 o                         
   6  20   1      13081.50      12880.52       267.39 o                         
   7  20   1         72.90         66.43        66.63 o                         
   8  20   1       1465.74       1539.41       101.08 o                         
  -8  21   1        163.03        141.54        79.07 o                         
  -7  21   1       4131.54       4776.19       138.43 o                         
  -6  21   1         11.61        160.11        73.44 o                         
  -5  21   1       6311.96       5779.38       143.49 o                         
  -4  21   1        107.60         78.99        45.42 o                         
  -3  21   1       9936.23      10069.51       242.26 o                         
  -2  21   1       2276.11       2111.84        80.59 o                         
  -1  21   1      54611.27      53017.84      1065.42 o                         
   0  21   1       7314.44       6958.05       168.37 o                         
   1  21   1         89.20        162.92        37.79 o                         
   2  21   1        178.67        225.98        36.10 o                         
   3  21   1       2110.09       2048.68        61.61 o                         
   4  21   1       6054.43       6110.23       174.11 o                         
   5  21   1       7929.10       8134.62       186.37 o                         
   6  21   1         38.52         62.87        63.25 o                         
   7  21   1       5527.28       5364.26       221.85 o                         
  -8  22   1       1118.13       1140.50       127.40 o                         
  -7  22   1      19592.23      19445.97       378.16 o                         
  -6  22   1       6377.03       6092.44       185.50 o                         
  -5  22   1       5675.58       5437.68       151.43 o                         
  -4  22   1       1539.87       1690.73        78.90 o                         
  -3  22   1       1539.41       1500.78        69.37 o                         
  -2  22   1       2079.14       2198.53        86.79 o                         
  -1  22   1         25.86        301.66        46.32 o                         
   0  22   1       4556.46       4994.66       132.45 o                         
   1  22   1       8374.91       8614.93       200.97 o                         
   2  22   1       5772.44       5873.38       147.16 o                         
   3  22   1      13935.78      13715.31       257.41 o                         
   4  22   1      11814.92      11506.63       238.28 o                         
   5  22   1      23150.61      22620.87       427.15 o                         
   6  22   1        102.46        236.15        70.04 o                         
   7  22   1        451.28        520.52        77.55 o                         
  -7  23   1        922.36       1063.65        80.96 o                         
  -6  23   1          2.23         80.04        61.00 o                         
  -5  23   1        314.24        326.38        59.22 o                         
  -4  23   1       3373.10       3340.17       104.16 o                         
  -3  23   1       3689.90       3621.31       153.79 o                         
  -2  23   1      43128.45      42262.54       859.98 o                         
  -1  23   1       9075.78       9144.56       214.94 o                         
   0  23   1      14283.42      14365.26       315.33 o                         
   1  23   1       1219.87       1300.77        68.21 o                         
   2  23   1        477.76        701.97        49.29 o                         
   3  23   1       6684.31       6779.16       133.43 o                         
   4  23   1        505.58        597.68        63.57 o                         
   5  23   1        746.51        819.32        79.50 o                         
   6  23   1       6251.60       6160.02       163.89 o                         
   7  23   1        395.98        342.09        75.38 o                         
  -7  24   1       6875.60       6444.82       167.13 o                         
  -6  24   1      16573.24      16011.44       319.75 o                         
  -5  24   1       1368.91       1557.98        83.64 o                         
  -4  24   1       1346.46       1478.10        83.14 o                         
  -3  24   1        303.64        306.85        59.37 o                         
  -2  24   1      28291.82      28183.22       597.01 o                         
  -1  24   1        112.24        303.66        49.97 o                         
   0  24   1       6984.25       6982.38       174.83 o                         
   1  24   1         23.35         87.06        42.22 o                         
   2  24   1      11051.50      10522.87       209.60 o                         
   3  24   1       1162.37       1189.91        67.71 o                         
   4  24   1      22918.54      21792.39       412.37 o                         
   5  24   1       6058.66       6196.73       157.66 o                         
   6  24   1        788.19        823.48        80.06 o                         
   7  24   1         26.97         37.84        73.00 o                         
  -7  25   1        981.94       1150.96        88.79 o                         
  -6  25   1        179.55        363.80        66.86 o                         
  -5  25   1        422.49        383.45        64.35 o                         
  -4  25   1       8960.64       8772.24       193.24 o                         
  -3  25   1      12007.38      11936.95       277.01 o                         
  -2  25   1       2139.85       2141.29       113.45 o                         
  -1  25   1      48396.18      48521.14      1103.44 o                         
   0  25   1       1948.51       1883.92        87.22 o                         
   1  25   1       7798.01       7785.11       297.14 o                         
   2  25   1       4060.39       4134.87       105.91 o                         
   3  25   1       4228.38       4226.01       141.17 o                         
   4  25   1       2766.82       2922.92       108.20 o                         
   5  25   1        911.50        977.36        78.44 o                         
   6  25   1       6680.19       6451.29       172.70 o                         
   7  25   1       2860.11       2613.11       119.22 o                         
  -7  26   1      11469.78      10852.77       243.23 o                         
  -6  26   1       4644.82       4520.35       139.45 o                         
  -5  26   1       4247.94       4257.17       181.68 o                         
  -4  26   1       3087.25       3033.00       141.29 o                         
  -3  26   1       6437.82       6387.08       144.98 o                         
  -2  26   1       6314.78       6219.08       167.08 o                         
  -1  26   1         33.53        307.24        56.34 o                         
   0  26   1       1378.25       1376.33        65.63 o                         
   1  26   1      18990.47      19329.26       420.57 o                         
   2  26   1       3188.44       3028.45       123.80 o                         
   3  26   1      23675.11      23392.96       505.26 o                         
   4  26   1       2388.16       2424.03        97.96 o                         
   5  26   1       5467.10       5297.51       147.28 o                         
   6  26   1       8405.54       8848.06       206.32 o                         
  -6  27   1         36.71         74.31        66.92 o                         
  -5  27   1       7445.79       7766.40       241.53 o                         
  -4  27   1       1198.46       1235.74        89.54 o                         
  -3  27   1       7419.09       7664.16       166.60 o                         
  -2  27   1       7889.38       7868.42       170.93 o                         
  -1  27   1       1066.48       1137.49        64.37 o                         
   0  27   1      13409.17      13426.79       261.73 o                         
   1  27   1        787.21        997.12        63.22 o                         
   2  27   1       1450.31       1761.24        73.70 o                         
   3  27   1      13727.92      13643.82       318.47 o                         
   4  27   1       1187.60       1171.33        81.18 o                         
   5  27   1       9042.82       8665.99       204.09 o                         
   6  27   1       1793.03       1896.57       143.86 o                         
  -6  28   1       7394.27       7424.38       182.99 o                         
  -5  28   1       5664.33       5521.01       151.50 o                         
  -4  28   1       5544.07       5733.60       169.94 o                         
  -3  28   1       3112.51       3125.86       114.33 o                         
  -2  28   1       1419.71       1650.88        74.22 o                         
  -1  28   1       2490.26       2535.06        86.85 o                         
   0  28   1       6898.81       7370.82       185.88 o                         
   1  28   1       2976.18       2848.09        91.55 o                         
   2  28   1      17708.49      18814.25       616.63 o                         
   3  28   1       1023.06       1257.10        89.75 o                         
   4  28   1      10276.83       9869.06       221.50 o                         
   5  28   1       4082.55       4292.30       142.55 o                         
   6  28   1       1532.98       1501.39        99.54 o                         
  -6  29   1          5.96        -16.44        64.33 o                         
  -5  29   1        321.45        414.28        77.38 o                         
  -4  29   1       8529.45       8679.80       226.59 o                         
  -3  29   1       6165.55       6019.78       171.08 o                         
  -2  29   1       8575.51       8649.99       186.69 o                         
  -1  29   1       7734.25       7398.37       165.57 o                         
   0  29   1       1238.68       1480.09        72.88 o                         
   1  29   1      20543.29      20574.18       384.10 o                         
   2  29   1       8065.32       8124.77       177.57 o                         
   3  29   1       3071.59       3253.42       129.07 o                         
   4  29   1       1044.75       1033.31        89.74 o                         
   5  29   1       2300.84       2537.27       113.56 o                         
  -5  30   1      12635.67      12883.84       312.83 o                         
  -4  30   1       1067.46       1194.04        89.79 o                         
  -3  30   1       9229.84       9093.76       232.61 o                         
  -2  30   1       7862.09       7953.92       198.76 o                         
  -1  30   1       1511.65       1695.45        78.68 o                         
   0  30   1       2350.41       2577.47        90.31 o                         
   1  30   1       7365.62       7505.18       170.31 o                         
   2  30   1         19.41         61.55        63.87 o                         
   3  30   1       7005.27       6872.44       200.74 o                         
   4  30   1         61.00        -50.86        68.97 o                         
   5  30   1       6282.77       5742.94       189.35 o                         
  -5  31   1       1299.75       1242.71        97.83 o                         
  -4  31   1       5885.57       5846.54       179.11 o                         
  -3  31   1       2240.86       2500.63       120.34 o                         
  -2  31   1       6709.99       6849.88       220.26 o                         
  -1  31   1       5620.57       5710.38       140.60 o                         
   0  31   1       8223.13       8517.12       389.13 o                         
   1  31   1       4829.47       5200.53       133.13 o                         
   2  31   1       5711.14       5662.29       171.18 o                         
   3  31   1       1196.95       1273.11       100.22 o                         
   4  31   1        492.56        630.59        90.12 o                         
   5  31   1       1753.12       1787.58       103.81 o                         
  -4  32   1      19398.70      20273.42       451.26 o                         
  -3  32   1          9.24         -6.30        66.80 o                         
  -2  32   1         82.12        109.98        59.84 o                         
  -1  32   1        250.50        333.61        55.93 o                         
   0  32   1       3040.07       3238.52       104.97 o                         
   1  32   1        330.45        516.99        59.99 o                         
   2  32   1      15772.12      15488.22       360.85 o                         
   3  32   1         33.76         79.30        72.18 o                         
   4  32   1       4687.13       4309.18       159.56 o                         
  -4  33   1        821.93        887.21        93.58 o                         
  -3  33   1       7607.22       7699.25       307.69 o                         
  -2  33   1       1515.84       1684.24       103.30 o                         
  -1  33   1         30.11         21.49        52.03 o                         
   0  33   1       8996.23       9551.13       205.21 o                         
   1  33   1       5434.65       5469.00       150.11 o                         
   2  33   1        871.26       1099.11        92.35 o                         
   3  33   1        149.17         70.96        71.54 o                         
   4  33   1       1535.95       1772.62       114.77 o                         
  -3  34   1       3280.82       3633.59       180.87 o                         
  -2  34   1       2409.14       2735.17       120.73 o                         
  -1  34   1        344.33        555.78        63.51 o                         
   0  34   1        118.09        201.64        56.99 o                         
   1  34   1       8070.00       7783.48       247.18 o                         
   2  34   1       2261.11       2434.73       125.11 o                         
   3  34   1       7993.19       8176.29       333.48 o                         
  -2  35   1       1710.49       1647.32       174.80 o                         
  -1  35   1       8585.06       8650.96       258.19 o                         
   0  35   1         70.82         88.34        55.54 o                         
   1  35   1      10489.41      11049.98       278.48 o                         
   2  35   1       2028.62       2347.93       123.63 o                         
  -1  36   1        541.50        672.53        78.86 o                         
   0  36   1        441.70        470.16        64.53 o                         
   1  36   1        777.72       1002.44       131.56 o                         
  -8   0   2        403.97        581.17       124.59 o                         
  -6   0   2      21661.16      21487.01       381.28 o                         
  -4   0   2         91.08        197.16        21.55 o                         
  -2   0   2     255189.58     254654.61      3564.76 o                         
   0   0   2      67080.71      65237.87      1006.28 o                         
   2   0   2         23.01         -2.80        16.32 o                         
   4   0   2      70790.32      68080.73      2352.47 o                         
   6   0   2         62.84        129.99        51.92 o                         
   8   0   2      10741.65       9722.00       445.89 o                         
  -9   1   2       3124.62       2761.29       103.88 o                         
  -8   1   2      11473.05      10932.72       220.78 o                         
  -7   1   2      28513.61      27266.59       366.09 o                         
  -6   1   2      19196.96      17831.15       226.31 o                         
  -5   1   2       9348.92       9045.79       114.00 o                         
  -4   1   2      15280.99      14636.46       165.64 o                         
  -3   1   2        161.50        232.65        16.00 o                         
  -2   1   2      56483.01      60042.56       649.52 o                         
  -1   1   2      10092.11      10702.39       158.70 o                         
   0   1   2      33940.88      36386.46       389.74 o                         
   1   1   2      16373.44      16369.60       217.95 o                         
   2   1   2       2215.39       2678.54        48.53 o                         
   3   1   2      30959.54      30038.69       468.91 o                         
   4   1   2      56336.01      54242.37      1078.91 o                         
   5   1   2       9390.01       9420.46       183.82 o                         
   6   1   2       2754.68       2781.47        81.56 o                         
   7   1   2       1151.17       1124.91        61.04 o                         
   8   1   2       1329.00       1658.56        98.93 o                         
   9   1   2       4399.82       5654.42       346.22 o                         
 -10   2   2        176.16         76.06       160.00 o                         
  -9   2   2       2002.83       2170.28       106.46 o                         
  -8   2   2        340.07        506.96        54.12 o                         
  -7   2   2       7909.35       8059.17       126.80 o                         
  -6   2   2      13380.35      12772.42       166.81 o                         
  -5   2   2       8019.86       8576.48       102.67 o                         
  -4   2   2       2656.11       2084.61        31.40 o                         
  -3   2   2      28592.80      30946.46       322.40 o                         
  -2   2   2        234.85        216.90        13.15 o                         
  -1   2   2     129574.15     132210.92      1734.45 o                         
   0   2   2      11911.11      11889.30       152.30 o                         
   1   2   2        287.56        420.11        24.78 o                         
   2   2   2       4881.00       4349.77        71.57 o                         
   3   2   2      17461.04      15945.71       271.46 o                         
   4   2   2      23536.11      22835.31       467.68 o                         
   5   2   2       9382.45       9154.43       179.72 o                         
   6   2   2        308.57        367.25        42.59 o                         
   7   2   2       5943.71       6106.83       140.70 o                         
   8   2   2       1536.30       1471.53        95.58 o                         
   9   2   2      21450.66      21976.63       607.35 o                         
 -10   3   2        389.72        220.32       152.13 o                         
  -9   3   2        215.28        311.86        71.40 o                         
  -8   3   2      12773.91      12812.92       225.31 o                         
  -7   3   2      29490.96      28849.00       387.25 o                         
  -6   3   2      13046.56      12736.07       167.19 o                         
  -5   3   2      10717.40      10469.04       123.20 o                         
  -4   3   2       3806.82       3603.59        47.20 o                         
  -3   3   2      18737.42      18898.57       200.15 o                         
  -2   3   2       3504.46       4000.75        47.96 o                         
  -1   3   2     161384.67     164500.75      1997.34 o                         
   0   3   2       7079.29       8323.55       175.45 o                         
   1   3   2      16092.18      19202.36       327.89 o                         
   2   3   2      32097.92      31463.75       488.17 o                         
   3   3   2      65097.95      64748.31      1114.27 o                         
   4   3   2      40789.15      39170.32       971.65 o                         
   5   3   2      11379.93      11328.17       215.93 o                         
   6   3   2        209.76        343.84        40.13 o                         
   7   3   2       2707.03       2771.98        89.35 o                         
   8   3   2       2640.10       2956.78       148.13 o                         
   9   3   2       9186.69      10601.25       696.38 o                         
 -10   4   2       2146.45       2071.82       222.95 o                         
  -9   4   2      10952.20      10860.61       268.48 o                         
  -8   4   2        128.13        341.64        44.29 o                         
  -7   4   2       2829.45       2954.69        67.58 o                         
  -6   4   2       6008.25       5992.33        83.31 o                         
  -5   4   2       5703.71       5719.74        73.68 o                         
  -4   4   2      34345.75      35020.56       383.91 o                         
  -3   4   2        765.49        442.48        14.35 o                         
  -2   4   2      95452.77      98766.67      1026.06 o                         
  -1   4   2        638.83        616.80        20.08 o                         
   0   4   2      41407.09      46054.57       685.34 o                         
   1   4   2      57514.53      59005.30       763.94 o                         
   2   4   2         88.00         93.48        14.57 o                         
   3   4   2        237.35        263.48        29.58 o                         
   4   4   2      16808.34      17215.66       448.82 o                         
   5   4   2      11224.18      10413.88       200.43 o                         
   6   4   2      12724.07      12419.86       208.93 o                         
   7   4   2       1446.92       1614.81        68.23 o                         
   8   4   2      29936.26      29848.18       700.38 o                         
   9   4   2        166.34        398.89       127.03 o                         
 -10   5   2       5792.61       5502.29       327.86 o                         
  -9   5   2       9017.06       9263.37       238.88 o                         
  -8   5   2      16142.76      15746.64       267.72 o                         
  -7   5   2      14437.09      14417.22       220.86 o                         
  -6   5   2      11336.56      11175.86       148.91 o                         
  -5   5   2        340.75        348.09        20.14 o                         
  -4   5   2      31084.64      30599.04       337.21 o                         
  -3   5   2      11451.55      11035.69       121.11 o                         
  -2   5   2       4151.92       4490.62        59.36 o                         
  -1   5   2      30452.32      28458.59       402.41 o                         
   0   5   2      17787.74      18642.96       321.97 o                         
   1   5   2      98541.26     101967.56      1430.43 o                         
   2   5   2      36042.66      37675.73       599.14 o                         
   3   5   2      33422.97      33360.77       687.80 o                         
   4   5   2      12936.62      13198.47       280.55 o                         
   5   5   2      12599.07      12336.38       232.18 o                         
   6   5   2        249.24        475.34        39.97 o                         
   7   5   2       6447.25       6916.33       203.20 o                         
   8   5   2        297.94        560.72        90.60 o                         
   9   5   2        226.64        383.91       299.01 o                         
 -10   6   2        688.34        910.21       115.93 o                         
  -9   6   2       1226.23       1512.70       204.46 o                         
  -8   6   2       5446.10       5510.03       119.68 o                         
  -7   6   2       2014.35       2094.31        59.57 o                         
  -6   6   2      23915.14      22750.42       270.29 o                         
  -5   6   2      18513.86      18630.16       222.40 o                         
  -4   6   2        456.86        775.29        23.37 o                         
  -3   6   2      96603.23      96391.20      1097.92 o                         
  -2   6   2       2267.63       2365.05        38.89 o                         
  -1   6   2      55988.17      57912.23       811.69 o                         
   0   6   2      12773.73      13791.59       240.71 o                         
   1   6   2      11561.90      13864.12       200.90 o                         
   2   6   2      35746.75      33799.71       526.39 o                         
   3   6   2        345.44        473.47        22.59 o                         
   4   6   2      11931.19      11018.52       238.77 o                         
   5   6   2       6512.68       6771.77       160.46 o                         
   6   6   2        770.45        850.68        48.46 o                         
   7   6   2      28240.53      28329.26       598.54 o                         
   8   6   2       1599.62       1743.76       104.98 o                         
   9   6   2       4769.94       4361.35       224.21 o                         
  -9   7   2      15636.94      15784.89       587.53 o                         
  -8   7   2       6831.85       6708.69       158.04 o                         
  -7   7   2       5719.37       5582.11       103.22 o                         
  -6   7   2      12220.78      11935.19       149.56 o                         
  -5   7   2       9438.01       9418.45       119.66 o                         
  -4   7   2       6653.27       6444.35        84.92 o                         
  -3   7   2      14916.27      14244.78       171.37 o                         
  -2   7   2       4579.99       4682.19        67.02 o                         
  -1   7   2       5290.25       5962.87       136.74 o                         
   0   7   2      33836.40      35029.46       491.85 o                         
   1   7   2      80381.59      80790.02      1132.18 o                         
   2   7   2      13134.08      13167.77       234.79 o                         
   3   7   2      38952.27      38294.09       663.70 o                         
   4   7   2       3079.96       2973.00       101.03 o                         
   5   7   2        209.02        361.85        44.54 o                         
   6   7   2        483.57        706.82        43.21 o                         
   7   7   2       3076.70       3499.72       233.26 o                         
   8   7   2       1125.72       1274.47       103.74 o                         
   9   7   2        537.06        643.43       103.28 o                         
  -9   8   2       3401.84       3723.88       371.01 o                         
  -8   8   2        183.88        418.17        67.78 o                         
  -7   8   2        581.65        599.46        39.90 o                         
  -6   8   2        302.09        281.44        24.08 o                         
  -5   8   2       9920.04       9418.59       120.24 o                         
  -4   8   2      97462.23      95456.00      1153.96 o                         
  -3   8   2       9048.15       8927.25       127.00 o                         
  -2   8   2      28829.42      30024.39       378.58 o                         
  -1   8   2        942.89        871.86        25.84 o                         
   0   8   2      12860.77      13814.22       333.09 o                         
   1   8   2        564.96        660.62        43.01 o                         
   2   8   2         37.80         90.77        25.75 o                         
   3   8   2       3339.34       2863.63        65.45 o                         
   4   8   2       1559.45       1318.99        71.02 o                         
   5   8   2      14054.87      13217.16       240.77 o                         
   6   8   2      53020.40      53104.17       970.95 o                         
   7   8   2       9783.94       9630.03       242.45 o                         
   8   8   2       8946.05       8619.53       399.66 o                         
   9   8   2        379.41        338.94        87.65 o                         
  -9   9   2       1730.47       2007.01       140.78 o                         
  -8   9   2      13032.76      13089.91       230.87 o                         
  -7   9   2         80.86         74.69        32.44 o                         
  -6   9   2       2123.91       2157.46        44.63 o                         
  -5   9   2      12149.03      11748.55       146.74 o                         
  -4   9   2       1786.24       2064.06        63.63 o                         
  -3   9   2      12019.91      11976.06       166.42 o                         
  -2   9   2         83.14         73.74        20.58 o                         
  -1   9   2       3831.70       3779.27        71.31 o                         
   0   9   2      73943.64      77314.12      1408.43 o                         
   1   9   2      30010.17      30649.70       433.98 o                         
   2   9   2     127493.91     126807.52      1939.85 o                         
   3   9   2       1049.44       1270.11        70.56 o                         
   4   9   2       4877.59       5334.20       172.45 o                         
   5   9   2      14437.85      13854.11       481.30 o                         
   6   9   2       2100.09       2937.37       116.52 o                         
   7   9   2        492.71       1074.50       134.98 o                         
   8   9   2        778.87       1039.29       119.46 o                         
   9   9   2        183.55        106.16        82.51 o                         
  -9  10   2        754.72       1092.55       120.62 o                         
  -8  10   2       2075.09       2063.61        79.70 o                         
  -7  10   2        844.29        822.38        43.45 o                         
  -6  10   2          8.44         26.35        23.07 o                         
  -5  10   2      39416.96      38956.77       515.31 o                         
  -4  10   2      40679.24      39674.46       522.02 o                         
  -3  10   2      25210.91      25238.95       336.57 o                         
  -2  10   2      15065.67      15489.04       210.13 o                         
  -1  10   2      12110.18      12810.95       235.95 o                         
   0  10   2        227.56        166.75        16.34 o                         
   1  10   2       7651.46       8094.17       124.22 o                         
   2  10   2       4049.35       4117.69        88.13 o                         
   3  10   2         57.85        103.87        46.26 o                         
   4  10   2        233.85        172.10        57.40 o                         
   5  10   2      18919.01      18674.13       495.15 o                         
   6  10   2      17566.49      17287.39       381.99 o                         
   7  10   2      38756.19      39383.01       998.69 o                         
   8  10   2       5638.09       5882.05       185.88 o                         
   9  10   2       1270.99       1162.37       106.82 o                         
  -9  11   2      24732.02      24725.15       661.99 o                         
  -8  11   2        704.78        778.85        56.13 o                         
  -7  11   2       4823.01       4838.89       109.76 o                         
  -6  11   2        689.22        621.58        35.69 o                         
  -5  11   2      24213.60      23655.89       377.31 o                         
  -4  11   2       2810.72       2714.79        62.11 o                         
  -3  11   2       2402.76       2359.05        47.28 o                         
  -2  11   2      10053.99       9832.43       150.91 o                         
  -1  11   2        269.80        530.39        26.48 o                         
   0  11   2      13264.48      13992.47       249.91 o                         
   1  11   2     141734.66     144481.03      3039.49 o                         
   2  11   2        106.12        287.25        17.59 o                         
   3  11   2       6504.89       7032.27       206.64 o                         
   4  11   2        229.70        375.82        70.82 o                         
   5  11   2       7160.95       7350.83       152.97 o                         
   6  11   2       4369.02       4577.34       147.68 o                         
   7  11   2          7.44        409.87       144.26 o                         
   8  11   2        101.13        289.24       104.03 o                         
   9  11   2        161.47         38.47        79.73 o                         
  -9  12   2        252.37        654.30       112.72 o                         
  -8  12   2          5.76         32.23        45.17 o                         
  -7  12   2       1885.34       1896.41        70.94 o                         
  -6  12   2       4674.94       4457.19       126.04 o                         
  -5  12   2       6026.17       5884.56       111.42 o                         
  -4  12   2      40432.21      40284.91       627.15 o                         
  -3  12   2      29647.30      29176.65       418.82 o                         
  -2  12   2       1055.46       1399.31        42.26 o                         
  -1  12   2       6412.01       6384.37       140.84 o                         
   0  12   2      57320.80      57489.35      1040.54 o                         
   1  12   2        327.49        715.39        26.60 o                         
   2  12   2       4280.35       4429.42       108.03 o                         
   3  12   2        461.06        399.71        57.35 o                         
   4  12   2       6311.88       6342.07       201.96 o                         
   5  12   2       2043.44       2335.57        95.36 o                         
   6  12   2      26645.93      26057.28       554.19 o                         
   7  12   2      12713.49      12919.88       307.60 o                         
   8  12   2       1370.53       1273.32       104.87 o                         
  -9  13   2          2.34        -29.36        93.25 o                         
  -8  13   2       5063.32       4938.27       125.38 o                         
  -7  13   2         61.20         80.16        41.84 o                         
  -6  13   2      23578.67      22401.83       409.66 o                         
  -5  13   2       6969.42       6654.40       123.20 o                         
  -4  13   2      17113.42      17042.11       276.90 o                         
  -3  13   2      13998.36      13754.87       226.29 o                         
  -2  13   2         31.23         -0.69        21.80 o                         
  -1  13   2      36003.43      35848.45       557.39 o                         
   0  13   2      26324.64      25590.22       402.74 o                         
   1  13   2       1382.93       1349.67        52.39 o                         
   2  13   2      38178.93      39658.26       795.22 o                         
   3  13   2       5421.01       5073.68       500.97 o                         
   4  13   2      10453.72      10701.98       528.51 o                         
   5  13   2         79.24        218.66        53.78 o                         
   6  13   2       8511.06       8695.11       222.95 o                         
   7  13   2       1667.78       1881.56       177.10 o                         
   8  13   2        827.39       1024.35        95.20 o                         
  -9  14   2       6558.23       6871.03       257.30 o                         
  -8  14   2       1264.79       1221.35        68.98 o                         
  -7  14   2       4045.86       3863.32       100.06 o                         
  -6  14   2         43.61        120.21        43.72 o                         
  -5  14   2      33893.04      33568.16       529.57 o                         
  -4  14   2      15225.13      15087.56       249.45 o                         
  -3  14   2       1462.65       1709.93        50.13 o                         
  -2  14   2       5919.60       5780.41       137.12 o                         
  -1  14   2       7358.34       7153.58       193.30 o                         
   0  14   2      40635.32      40664.69       718.00 o                         
   1  14   2      31951.64      31641.41       638.45 o                         
   2  14   2      11283.10      10513.51       227.56 o                         
   3  14   2       1607.21       1572.89        94.37 o                         
   4  14   2         12.58         93.23        59.12 o                         
   5  14   2      19744.35      19329.24       421.39 o                         
   6  14   2      18723.48      18734.08       414.72 o                         
   7  14   2       5735.37       5611.20       177.47 o                         
   8  14   2       2159.62       2203.82       125.91 o                         
  -9  15   2       4988.89       4794.59       385.56 o                         
  -8  15   2         80.48        143.45        57.30 o                         
  -7  15   2       6287.74       6266.99       154.84 o                         
  -6  15   2       3615.53       3510.96       101.23 o                         
  -5  15   2      35325.36      34289.89       541.05 o                         
  -4  15   2      10562.62       9865.53       171.80 o                         
  -3  15   2       5363.18       5336.84       102.21 o                         
  -2  15   2         74.85        122.19        32.35 o                         
  -1  15   2      26943.52      25519.45       450.14 o                         
   0  15   2       7017.30       7025.26       346.22 o                         
   1  15   2      53974.07      54261.17      1082.03 o                         
   2  15   2        836.03        731.11        43.51 o                         
   3  15   2      12942.40      13414.13       413.10 o                         
   4  15   2        583.91        552.39        75.97 o                         
   5  15   2      36547.86      37277.11       769.60 o                         
   6  15   2         17.77        137.09        65.49 o                         
   7  15   2        457.63        562.75        81.20 o                         
   8  15   2       3833.23       3964.36       272.91 o                         
  -9  16   2          6.37         54.39       105.52 o                         
  -8  16   2       1693.04       1699.74        86.49 o                         
  -7  16   2        341.77        419.04        58.11 o                         
  -6  16   2      20959.03      21022.30       389.66 o                         
  -5  16   2       4337.09       4452.29        94.86 o                         
  -4  16   2       6050.46       6271.91       119.81 o                         
  -3  16   2       7702.24       8066.81       144.29 o                         
  -2  16   2       6399.88       6267.28       149.86 o                         
  -1  16   2      67751.13      67597.42      1343.05 o                         
   0  16   2      12480.26      13553.79       868.18 o                         
   1  16   2       7309.35       7223.54       166.18 o                         
   2  16   2       9183.07       8589.14       193.32 o                         
   3  16   2      16296.55      15556.98       417.25 o                         
   4  16   2      16933.33      16820.06      1126.40 o                         
   5  16   2       3284.68       3625.88       126.72 o                         
   6  16   2      10038.32       9829.82       278.75 o                         
   7  16   2       6713.02       6517.79       220.75 o                         
   8  16   2       7168.60       7005.07       221.35 o                         
  -9  17   2        532.74        401.30       162.62 o                         
  -8  17   2       6985.46       6455.85       162.23 o                         
  -7  17   2       1304.44       1239.40        74.31 o                         
  -6  17   2      29071.30      28612.93       518.19 o                         
  -5  17   2       9272.83       8929.79       185.22 o                         
  -4  17   2      15671.71      14879.40       248.90 o                         
  -3  17   2      14963.74      13926.75       261.87 o                         
  -2  17   2      11007.82      11190.86       267.70 o                         
  -1  17   2       6700.43       6627.46       156.92 o                         
   0  17   2      25241.34      26814.45       975.58 o                         
   1  17   2       1419.47       1515.84        59.38 o                         
   2  17   2      14712.08      15495.34       329.00 o                         
   3  17   2       2852.37       2671.50       121.36 o                         
   4  17   2      23592.33      23342.69       609.20 o                         
   5  17   2      12261.34      11534.58       275.38 o                         
   6  17   2       4213.91       4456.32       153.72 o                         
   7  17   2       6071.58       6133.76       249.30 o                         
   8  17   2       2426.04       3102.62       325.19 o                         
  -8  18   2        866.67        813.37       100.70 o                         
  -7  18   2        590.04        778.50        66.47 o                         
  -6  18   2       1864.18       2007.67        92.00 o                         
  -5  18   2       7595.13       7603.03       164.93 o                         
  -4  18   2       3445.57       3557.85        83.48 o                         
  -3  18   2      11507.73      11536.37       223.45 o                         
  -2  18   2      13504.08      13571.29       293.22 o                         
  -1  18   2       6653.26       6852.94       163.45 o                         
   0  18   2      52865.96      50632.89      1013.42 o                         
   1  18   2       2738.53       2737.96        84.49 o                         
   2  18   2       6256.25       6078.01       148.01 o                         
   3  18   2        374.21        359.33        28.61 o                         
   4  18   2       6249.57       6563.14       219.30 o                         
   5  18   2       3040.69       3236.62       124.51 o                         
   6  18   2        805.67        822.60        90.10 o                         
   7  18   2       4428.21       4606.55       160.26 o                         
   8  18   2       1602.07       1773.39       159.64 o                         
  -8  19   2        698.62        745.86        75.26 o                         
  -7  19   2      30173.17      29903.27       547.65 o                         
  -6  19   2       4089.27       4236.04       133.22 o                         
  -5  19   2       7454.14       7257.40       166.58 o                         
  -4  19   2         97.92        130.11        31.92 o                         
  -3  19   2       3812.37       3912.24        99.78 o                         
  -2  19   2       4657.68       4523.19       122.53 o                         
  -1  19   2      14852.82      14543.46       312.91 o                         
   0  19   2        492.41        512.29        45.51 o                         
   1  19   2       4647.36       4828.45       161.31 o                         
   2  19   2       1496.14       1448.61        67.76 o                         
   3  19   2      44551.45      45272.30       911.58 o                         
   4  19   2       5799.43       5492.53       199.06 o                         
   5  19   2       7557.93       7469.74       202.37 o                         
   6  19   2       2903.84       2978.66       131.21 o                         
   7  19   2        550.33        651.04        89.81 o                         
   8  19   2       4625.73       5026.22       247.60 o                         
  -8  20   2       1417.37       1711.43        93.24 o                         
  -7  20   2       1056.14       1229.26        76.94 o                         
  -6  20   2        961.93        986.81       131.33 o                         
  -5  20   2       4548.06       4688.18       120.78 o                         
  -4  20   2       5967.21       5792.11       117.27 o                         
  -3  20   2      15379.89      15146.86       328.56 o                         
  -2  20   2      34723.01      33920.82       692.54 o                         
  -1  20   2      39650.20      39040.23       952.03 o                         
   0  20   2       2877.58       2491.95        86.38 o                         
   1  20   2        324.69        397.86        53.77 o                         
   2  20   2       1902.95       1827.45        83.97 o                         
   3  20   2       9746.41       9375.17       212.82 o                         
   4  20   2       1239.70       1394.86       108.39 o                         
   5  20   2       4549.41       4746.63       153.75 o                         
   6  20   2        228.33        369.31        77.08 o                         
   7  20   2       5392.09       5424.30       182.67 o                         
  -8  21   2      18901.98      18747.48       545.67 o                         
  -7  21   2        188.76        186.27        68.90 o                         
  -6  21   2       6308.56       6152.94       163.50 o                         
  -5  21   2       5607.30       5383.44       135.94 o                         
  -4  21   2        390.04        474.92        54.52 o                         
  -3  21   2       1380.55       1517.98        77.06 o                         
  -2  21   2       5330.92       5367.87       202.00 o                         
  -1  21   2       5633.21       5384.09       140.22 o                         
   0  21   2       7451.47       7731.84       348.76 o                         
   1  21   2        751.64        880.23        63.31 o                         
   2  21   2      24213.85      23751.05       494.75 o                         
   3  21   2        835.94        926.06        59.93 o                         
   4  21   2      45449.27      43730.71       898.83 o                         
   5  21   2       3279.90       3265.78       137.73 o                         
   6  21   2          6.37         51.31        74.01 o                         
   7  21   2        250.76        317.70        84.39 o                         
  -8  22   2        827.53       1075.21       111.94 o                         
  -7  22   2          7.97        255.22        76.44 o                         
  -6  22   2       4015.62       3714.12       118.08 o                         
  -5  22   2         89.45         91.20        49.84 o                         
  -4  22   2       5622.02       5546.08       213.14 o                         
  -3  22   2      20425.64      19781.04       421.98 o                         
  -2  22   2      53707.12      52274.82      1053.30 o                         
  -1  22   2       9851.39       9619.61       223.55 o                         
   0  22   2       1677.03       2063.24        80.57 o                         
   1  22   2       5065.97       5084.60       188.71 o                         
   2  22   2          2.11        157.36        38.24 o                         
   3  22   2          1.83        233.27        74.84 o                         
   4  22   2       4365.69       4498.93       146.19 o                         
   5  22   2        438.28        471.77        79.04 o                         
   6  22   2       2239.90       2246.08       133.81 o                         
   7  22   2       3329.73       3380.49       202.16 o                         
  -7  23   2      29939.09      29476.90       633.26 o                         
  -6  23   2       2458.94       2304.69        95.08 o                         
  -5  23   2        287.08        292.97        53.24 o                         
  -4  23   2       6636.72       6302.01       148.39 o                         
  -3  23   2         47.45        148.92        50.60 o                         
  -2  23   2        869.36       1082.85        80.89 o                         
  -1  23   2       1712.91       1798.35       109.88 o                         
   0  23   2       1678.63       1832.98        89.68 o                         
   1  23   2       3890.71       4031.54       128.69 o                         
   2  23   2       5276.24       5389.05       133.26 o                         
   3  23   2      58193.47      57651.36      1168.39 o                         
   4  23   2        968.01       1019.14        83.18 o                         
   5  23   2        820.23        811.78        88.52 o                         
   6  23   2        286.50        281.49        71.03 o                         
   7  23   2         22.87         75.24        76.43 o                         
  -7  24   2        133.13        506.45        82.90 o                         
  -6  24   2          0.42         59.44        57.61 o                         
  -5  24   2       1924.72       2100.76        90.56 o                         
  -4  24   2         65.88         89.93        64.47 o                         
  -3  24   2      38710.66      39189.75       802.93 o                         
  -2  24   2      13586.27      14005.94       311.93 o                         
  -1  24   2      21470.43      22125.41       748.97 o                         
   0  24   2        987.28       1159.69        68.59 o                         
   1  24   2        334.77        415.51        50.91 o                         
   2  24   2        954.72       1013.24        63.83 o                         
   3  24   2         82.46        415.90        97.41 o                         
   4  24   2        152.36        238.88        58.91 o                         
   5  24   2       3842.93       3662.74       124.52 o                         
   6  24   2         90.93         29.51        74.96 o                         
   7  24   2       6611.08       6500.31       293.74 o                         
  -7  25   2       1737.18       1992.31       118.85 o                         
  -6  25   2      11555.36      10884.16       232.92 o                         
  -5  25   2        741.63        936.69        71.33 o                         
  -4  25   2        795.19        794.65        71.84 o                         
  -3  25   2       5905.02       5941.11       163.45 o                         
  -2  25   2         27.97         99.70        50.94 o                         
  -1  25   2       3801.67       3791.73       117.86 o                         
   0  25   2        783.18        888.84        66.75 o                         
   1  25   2       3880.31       3863.63       118.06 o                         
   2  25   2      23712.69      23392.84       590.18 o                         
   3  25   2      11807.33      11643.65       280.64 o                         
   4  25   2      16479.48      16534.05       326.83 o                         
   5  25   2       1152.70       1225.61        85.23 o                         
   6  25   2         59.39         56.91        69.68 o                         
  -7  26   2        604.00        550.12        88.28 o                         
  -6  26   2       2217.43       2317.50       101.17 o                         
  -5  26   2        152.32        195.66        59.37 o                         
  -4  26   2      17178.36      16521.00       536.32 o                         
  -3  26   2         72.83        116.90        58.53 o                         
  -2  26   2      38889.62      39079.70       801.92 o                         
  -1  26   2      10192.58      10050.90       282.77 o                         
   0  26   2        197.56        270.45        52.41 o                         
   1  26   2        280.63        251.10        70.31 o                         
   2  26   2       1475.59       1905.06        84.34 o                         
   3  26   2       1897.35       2098.06        94.33 o                         
   4  26   2       5084.59       4872.92       139.80 o                         
   5  26   2        270.64        323.08        68.97 o                         
   6  26   2       8257.82       8436.93       203.16 o                         
  -6  27   2         95.00         -6.74        63.94 o                         
  -5  27   2       3794.68       3633.12       146.36 o                         
  -4  27   2       1131.52       1325.97       100.31 o                         
  -3  27   2       1131.59       1277.43       110.62 o                         
  -2  27   2         86.69        223.80        57.57 o                         
  -1  27   2       3973.21       3872.21       124.99 o                         
   0  27   2       9052.91       8945.74       222.46 o                         
   1  27   2       7641.48       7784.81       228.54 o                         
   2  27   2      14576.53      14412.19       372.90 o                         
   3  27   2       9463.40       9343.42       308.47 o                         
   4  27   2        985.10       1125.84        82.08 o                         
   5  27   2      10568.09      10932.89       241.21 o                         
   6  27   2        266.87        444.20        80.94 o                         
  -6  28   2        132.01        150.91        79.54 o                         
  -5  28   2       7859.78       7805.10       259.08 o                         
  -4  28   2        194.84        115.49        63.15 o                         
  -3  28   2      16826.58      16830.86       375.51 o                         
  -2  28   2         19.26        -30.53        58.95 o                         
  -1  28   2       4316.97       4381.52       137.78 o                         
   0  28   2      13200.29      13751.61       416.27 o                         
   1  28   2       5659.65       5699.44       157.84 o                         
   2  28   2       4047.38       3980.14       175.20 o                         
   3  28   2         85.84        168.19        74.26 o                         
   4  28   2        723.56        826.41        78.24 o                         
   5  28   2      12279.18      12372.42       267.42 o                         
  -6  29   2       5582.73       6175.68       464.12 o                         
  -5  29   2       2568.87       2488.24       117.02 o                         
  -4  29   2       2821.89       2869.41       121.27 o                         
  -3  29   2       6955.06       6745.42       186.69 o                         
  -2  29   2       4071.68       3984.57       135.01 o                         
  -1  29   2       3564.43       3528.60       123.81 o                         
   0  29   2       7435.73       7883.38       264.65 o                         
   1  29   2       4991.98       4838.47       145.87 o                         
   2  29   2       6118.12       5841.95       177.65 o                         
   3  29   2       4368.10       4393.78       147.80 o                         
   4  29   2       4711.18       4467.36       139.89 o                         
   5  29   2       1207.76       1344.07        97.29 o                         
  -5  30   2        242.85        310.93        74.01 o                         
  -4  30   2       9700.82       9878.80       250.78 o                         
  -3  30   2        478.77        552.38        72.46 o                         
  -2  30   2       3013.94       2981.27       118.04 o                         
  -1  30   2        121.02        145.21        60.90 o                         
   0  30   2      11395.47      11652.58       275.54 o                         
   1  30   2        629.33        749.65        70.29 o                         
   2  30   2       2208.82       2658.60       123.08 o                         
   3  30   2       1104.01       1171.39        94.15 o                         
   4  30   2       3810.68       3558.64       128.20 o                         
   5  30   2        313.91        239.80       105.62 o                         
  -5  31   2      13189.04      14193.76       335.56 o                         
  -4  31   2       4421.28       4332.00       147.33 o                         
  -3  31   2          4.64         35.60        90.52 o                         
  -2  31   2        223.06        259.53        66.60 o                         
  -1  31   2       1617.25       1828.00       118.06 o                         
   0  31   2      11342.15      11003.73       277.38 o                         
   1  31   2       8847.47       8984.64       257.74 o                         
   2  31   2       4688.42       4425.69       154.72 o                         
   3  31   2         44.04         52.67        70.38 o                         
   4  31   2       1015.39       1090.93       101.01 o                         
  -4  32   2        523.00        547.48        81.70 o                         
  -3  32   2       3728.99       3514.48       142.83 o                         
  -2  32   2       1065.35       1101.18        70.75 o                         
  -1  32   2       8365.39       8122.31       181.63 o                         
   0  32   2         63.01        283.44        55.57 o                         
   1  32   2      10087.69      10994.58       272.89 o                         
   2  32   2         30.39          5.67        72.85 o                         
   3  32   2        954.88       1009.17        95.06 o                         
   4  32   2       2215.07       2296.35       126.15 o                         
  -4  33   2       1450.01       1672.35       105.98 o                         
  -3  33   2         22.37         76.44        69.08 o                         
  -2  33   2          4.31         12.88        53.29 o                         
  -1  33   2       6008.84       6371.05       153.44 o                         
   0  33   2       7330.25       7596.00       177.35 o                         
   1  33   2       8079.03       7733.69       214.24 o                         
   2  33   2       6347.70       6442.69       462.70 o                         
   3  33   2       2098.69       1755.44       118.43 o                         
  -3  34   2         42.56        -34.38        68.24 o                         
  -2  34   2        822.32        726.17        80.49 o                         
  -1  34   2        613.20        726.58        65.22 o                         
   0  34   2       9549.21       9854.49       242.30 o                         
   1  34   2        471.22        819.60       100.47 o                         
   2  34   2         59.03        136.64       118.76 o                         
  -2  35   2        495.84        423.08        77.43 o                         
  -1  35   2        670.81        670.02        68.00 o                         
   0  35   2       4512.93       5103.72       213.26 o                         
   1  35   2      10501.92      10555.53       398.88 o                         
   2  35   2       3088.17       2833.21       132.93 o                         
  -1  36   2       4220.41       4050.06       235.93 o                         
   0  36   2       5371.72       5672.86       273.89 o                         
  -9   0   3      17448.04      16585.09       542.81 o                         
  -7   0   3      17635.71      17378.88       373.51 o                         
  -5   0   3      14708.33      13566.79       290.08 o                         
  -3   0   3       1871.91       1497.53        34.13 o                         
  -1   0   3      58155.29      60693.59       849.54 o                         
   1   0   3      38236.62      41171.18       752.17 o                         
   3   0   3      37233.80      38972.71       954.83 o                         
   5   0   3       2134.22       2271.16       173.11 o                         
   7   0   3       6766.29       6476.00       210.17 o                         
   9   0   3      18812.20      18460.67       763.26 o                         
  -9   1   3        453.36        769.18       113.91 o                         
  -8   1   3       1001.47       1247.08        54.39 o                         
  -7   1   3      26702.39      26319.22       386.72 o                         
  -6   1   3        123.95        128.87        28.96 o                         
  -5   1   3       1846.10       1922.46        49.30 o                         
  -4   1   3       6600.65       6206.75        83.40 o                         
  -3   1   3      39930.99      41710.27       415.03 o                         
  -2   1   3      23617.96      24459.05       270.91 o                         
  -1   1   3       4534.54       4841.83        57.51 o                         
   0   1   3       8112.55       8427.60       112.68 o                         
   1   1   3      17876.22      16866.11       256.00 o                         
   2   1   3       7848.29       7915.78       113.94 o                         
   3   1   3      44429.09      41618.61       737.40 o                         
   4   1   3       6387.45       6037.82       143.12 o                         
   5   1   3      10987.20      10802.35       335.73 o                         
   6   1   3       3157.84       3231.36        93.84 o                         
   7   1   3       8217.09       7952.58       173.01 o                         
   8   1   3       7739.35       7421.17       264.25 o                         
   9   1   3       1216.44       1565.60       204.59 o                         
  -9   2   3        156.10        247.69        81.26 o                         
  -8   2   3      27469.22      26614.72       393.87 o                         
  -7   2   3       3860.94       3770.99        83.36 o                         
  -6   2   3       5181.00       5276.56        96.71 o                         
  -5   2   3       8056.63       6999.35       115.56 o                         
  -4   2   3         21.76         47.42        15.39 o                         
  -3   2   3       3843.93       4102.72        55.75 o                         
  -2   2   3      60054.30      61026.84       800.94 o                         
  -1   2   3      25696.24      25078.92       286.18 o                         
   0   2   3       9762.43      10729.21       118.64 o                         
   1   2   3       7200.01       7758.08       122.76 o                         
   2   2   3      70614.42      71581.24       926.53 o                         
   3   2   3       1812.93       1609.18        79.37 o                         
   4   2   3      10238.39      10686.19       234.56 o                         
   5   2   3        617.50        588.39        39.36 o                         
   6   2   3       3384.02       3329.05       125.69 o                         
   7   2   3       5220.01       5360.09       133.27 o                         
   8   2   3      13523.00      13787.78       411.68 o                         
   9   2   3       2038.33       2519.04       183.50 o                         
  -9   3   3       3730.60       3911.23       170.95 o                         
  -8   3   3       4770.65       5203.19       105.24 o                         
  -7   3   3          9.88        194.74        36.03 o                         
  -6   3   3      22454.69      21823.61       322.43 o                         
  -5   3   3       4590.55       4590.38        83.53 o                         
  -4   3   3      35547.32      36652.12       451.43 o                         
  -3   3   3      91270.85      93804.54      1069.84 o                         
  -2   3   3      27074.18      29170.04       292.96 o                         
  -1   3   3      28633.68      30297.44       316.93 o                         
   0   3   3      22861.57      23964.31       318.40 o                         
   1   3   3      49508.14      49291.66       676.34 o                         
   2   3   3        140.52        121.01        17.54 o                         
   3   3   3       1084.48       1105.42        41.96 o                         
   4   3   3      64288.56      62093.71      1237.98 o                         
   5   3   3        646.87        714.58        44.79 o                         
   6   3   3      10740.27      10924.94       216.66 o                         
   7   3   3       7312.20       7356.73       199.17 o                         
   8   3   3       4166.68       4584.77       298.10 o                         
   9   3   3       8417.80       8284.59       298.17 o                         
 -10   4   3         96.49        322.62       123.28 o                         
  -9   4   3      18384.92      17908.86       487.68 o                         
  -8   4   3        155.99        188.16        45.74 o                         
  -7   4   3      22204.01      21507.03       321.37 o                         
  -6   4   3       1050.30       1198.61        54.70 o                         
  -5   4   3         81.62         88.17        12.92 o                         
  -4   4   3      48881.86      46356.38       506.29 o                         
  -3   4   3      26216.87      27354.04       288.63 o                         
  -2   4   3      41362.10      38497.76       401.40 o                         
  -1   4   3      15079.34      16671.93       187.18 o                         
   0   4   3       2139.17       1900.80        34.03 o                         
   1   4   3      72894.95      76926.88      1349.05 o                         
   2   4   3        422.09        797.81        28.21 o                         
   3   4   3      76202.20      77636.34      1331.27 o                         
   4   4   3      18246.93      17267.02       366.22 o                         
   5   4   3       3249.25       3260.59        98.90 o                         
   6   4   3      17000.74      16165.95       304.32 o                         
   7   4   3       4607.08       4893.54       304.22 o                         
   8   4   3       4822.70       4723.54       161.17 o                         
   9   4   3       5733.63       5987.82       401.30 o                         
 -10   5   3       4050.40       4272.16       259.67 o                         
  -9   5   3       1818.75       2088.12       196.72 o                         
  -8   5   3         68.45        233.07        43.33 o                         
  -7   5   3      11789.50      11586.40       202.32 o                         
  -6   5   3        462.52        564.90        25.02 o                         
  -5   5   3      14350.85      14191.24       182.93 o                         
  -4   5   3      29165.33      28801.04       318.96 o                         
  -3   5   3      34021.18      34502.86       379.64 o                         
  -2   5   3      73480.06      72592.37       787.85 o                         
  -1   5   3         83.18        135.75        11.46 o                         
   0   5   3      13849.29      13221.53       183.65 o                         
   1   5   3      11791.23      12035.91       186.82 o                         
   2   5   3      28478.69      28349.66       375.41 o                         
   3   5   3      28353.40      28531.02       447.29 o                         
   4   5   3       1252.62       1102.59        58.84 o                         
   5   5   3      20856.72      21048.94       442.74 o                         
   6   5   3       4635.37       4957.81       119.41 o                         
   7   5   3      16394.77      16729.31       377.24 o                         
   8   5   3       7043.77       7482.55       210.11 o                         
   9   5   3         30.07        807.85       188.85 o                         
  -9   6   3       1286.48       1085.85       106.05 o                         
  -8   6   3      25600.03      24620.87       402.05 o                         
  -7   6   3       3065.87       2888.11        66.25 o                         
  -6   6   3      16537.14      16069.59       220.66 o                         
  -5   6   3      14919.46      14136.18       183.18 o                         
  -4   6   3       8602.05       8376.91       106.78 o                         
  -3   6   3        466.09        584.38        20.48 o                         
  -2   6   3       1165.30        942.08        31.44 o                         
  -1   6   3      36419.45      36430.39       441.96 o                         
   0   6   3      43326.68      46576.82       874.09 o                         
   1   6   3       3938.73       4107.28        62.43 o                         
   2   6   3      72702.88      75010.63      1646.31 o                         
   3   6   3       4354.08       3939.84       102.14 o                         
   4   6   3       9320.73       9326.63       210.68 o                         
   5   6   3          4.80        165.33        42.38 o                         
   6   6   3       7616.82       7504.11       160.31 o                         
   7   6   3       5279.54       5227.79       165.26 o                         
   8   6   3       5210.23       5602.03       390.11 o                         
   9   6   3       6694.13       7184.92       447.20 o                         
  -9   7   3       2860.03       3115.66       162.08 o                         
  -8   7   3        621.17        623.15        50.73 o                         
  -7   7   3       6398.15       6295.42       129.97 o                         
  -6   7   3       7525.95       7472.63       113.52 o                         
  -5   7   3      10772.43      10598.68       150.24 o                         
  -4   7   3      54694.51      54871.62       667.66 o                         
  -3   7   3       3887.50       3559.71        56.71 o                         
  -2   7   3      21066.99      21731.57       256.50 o                         
  -1   7   3      11962.96      11745.10       177.65 o                         
   0   7   3       5324.25       6190.36        84.72 o                         
   1   7   3      59695.89      59390.84       770.46 o                         
   2   7   3        573.59        691.21        46.19 o                         
   3   7   3       7553.97       6970.45       137.03 o                         
   4   7   3      14063.62      13978.64       254.61 o                         
   5   7   3       1077.96       1072.93        43.97 o                         
   6   7   3      26764.08      26778.10       511.80 o                         
   7   7   3       2181.86       2341.47       169.27 o                         
   8   7   3       9142.91       9560.58       247.99 o                         
   9   7   3       4813.92       5200.48       235.45 o                         
  -9   8   3      10631.57      10316.71       456.38 o                         
  -8   8   3       1836.55       1892.30        88.21 o                         
  -7   8   3      16970.33      16526.26       250.92 o                         
  -6   8   3       1620.00       1530.25        42.83 o                         
  -5   8   3         17.05        170.82        19.89 o                         
  -4   8   3       5608.29       5570.93        80.05 o                         
  -3   8   3         96.46        156.17        18.73 o                         
  -2   8   3       5833.69       5781.58        88.01 o                         
  -1   8   3      33293.10      36647.43       479.63 o                         
   0   8   3       9527.30       9440.77       141.69 o                         
   1   8   3      65738.04      66755.35      1132.78 o                         
   2   8   3      32478.60      32228.60       560.56 o                         
   3   8   3      23557.64      23060.13       407.26 o                         
   4   8   3        346.00        301.76        24.18 o                         
   5   8   3       1336.21       1612.37        72.69 o                         
   6   8   3       2364.53       2616.75       151.93 o                         
   7   8   3       3242.52       3696.06       203.49 o                         
   8   8   3         31.02        169.40       122.15 o                         
  -9   9   3        228.65        441.17       102.92 o                         
  -8   9   3        118.20        133.33        64.40 o                         
  -7   9   3       5060.71       4846.62        94.73 o                         
  -6   9   3       3820.82       3806.37        70.12 o                         
  -5   9   3      70870.80      70915.77       861.83 o                         
  -4   9   3       5331.34       5556.79        86.14 o                         
  -3   9   3      40698.33      40450.54       573.11 o                         
  -2   9   3       5991.51       6489.48       114.42 o                         
  -1   9   3       4260.26       3968.43        69.42 o                         
   0   9   3       6976.71       7164.70       122.68 o                         
   1   9   3       1733.49       1342.14        36.03 o                         
   2   9   3       3040.84       2869.62        79.49 o                         
   3   9   3        140.03        296.99        24.79 o                         
   4   9   3       1114.64       1075.81        54.77 o                         
   5   9   3      37845.84      36410.07       634.45 o                         
   6   9   3       6094.48       6053.48       173.57 o                         
   7   9   3      14494.61      14451.37       336.95 o                         
   8   9   3        595.63        589.64        87.06 o                         
  -9  10   3       4618.99       4724.43       380.32 o                         
  -8  10   3       2494.17       2179.46       109.69 o                         
  -7  10   3       4601.85       4327.30        89.21 o                         
  -6  10   3       9300.59       9176.04       137.28 o                         
  -5  10   3        271.65        464.53        26.86 o                         
  -4  10   3       3552.54       3364.22        60.29 o                         
  -3  10   3         18.41         54.35        22.36 o                         
  -2  10   3       3276.33       3837.45        75.97 o                         
  -1  10   3        224.45        327.97        20.66 o                         
   0  10   3     120376.24     123834.57      1728.65 o                         
   1  10   3      30488.93      30904.13       481.59 o                         
   2  10   3      12912.92      13589.42       286.84 o                         
   3  10   3       4891.80       4570.51       135.23 o                         
   4  10   3      15789.53      15686.42       284.18 o                         
   5  10   3       1217.93       1549.36       109.00 o                         
   6  10   3         10.03        305.66        72.62 o                         
   7  10   3        482.06        641.88        81.71 o                         
   8  10   3        372.85        334.01        85.10 o                         
  -9  11   3         65.17         44.89       103.60 o                         
  -8  11   3         19.31         54.53        65.44 o                         
  -7  11   3       7233.17       6817.39       135.44 o                         
  -6  11   3      28290.21      28147.51       409.62 o                         
  -5  11   3       9423.56       9242.59       149.22 o                         
  -4  11   3      34432.33      33630.70       480.01 o                         
  -3  11   3       5271.48       4780.77        92.82 o                         
  -2  11   3       8612.60       8087.54       165.82 o                         
  -1  11   3       3287.66       2761.86        59.46 o                         
   0  11   3        299.11        360.26        27.45 o                         
   1  11   3       8320.40       7438.29       142.94 o                         
   2  11   3       1167.84       1202.57        59.02 o                         
   3  11   3       1379.80       1276.36        47.45 o                         
   4  11   3      16615.06      16567.47       352.69 o                         
   5  11   3      10301.33       9790.86       392.12 o                         
   6  11   3      33309.60      33318.79       696.52 o                         
   7  11   3       1094.64       1232.11        98.22 o                         
   8  11   3       1931.98       2152.03       121.90 o                         
  -9  12   3       2089.21       1990.58       519.33 o                         
  -8  12   3       5252.86       5132.12       254.79 o                         
  -7  12   3       3339.96       3156.47        84.88 o                         
  -6  12   3       7146.07       7164.94       136.56 o                         
  -5  12   3      19202.71      18931.74       260.16 o                         
  -4  12   3       3185.00       2713.70        58.10 o                         
  -3  12   3        861.98        812.95        32.38 o                         
  -2  12   3        868.39        713.04        67.30 o                         
  -1  12   3      61889.95      62405.43      1443.49 o                         
   0  12   3      26289.17      26419.20       765.16 o                         
   1  12   3      34081.66      34203.30       595.00 o                         
   2  12   3       6057.32       5807.91       116.67 o                         
   3  12   3       1267.93       1091.02        53.76 o                         
   4  12   3       5296.36       5088.68       178.02 o                         
   5  12   3       2934.43       3544.23       206.26 o                         
   6  12   3       6428.95       6557.59       219.62 o                         
   7  12   3        131.24        185.61        77.02 o                         
   8  12   3        291.73        245.82        79.49 o                         
  -9  13   3        139.35        121.96        98.30 o                         
  -8  13   3          5.56         71.07       105.04 o                         
  -7  13   3       3563.86       3520.25       138.69 o                         
  -6  13   3       5730.42       5632.93       115.99 o                         
  -5  13   3      50544.83      51248.98       795.10 o                         
  -4  13   3       1719.45       1533.12        49.10 o                         
  -3  13   3       3680.57       4203.19        84.38 o                         
  -2  13   3       9008.85       8233.23       228.10 o                         
  -1  13   3      33019.45      32244.20       649.64 o                         
   0  13   3       5083.90       4553.69        86.89 o                         
   1  13   3        654.38        701.71        35.34 o                         
   2  13   3       4297.35       3885.34        85.05 o                         
   3  13   3       1264.85       1596.83        94.10 o                         
   4  13   3      12416.21      12345.45       346.76 o                         
   5  13   3      68072.79      67355.41      1348.32 o                         
   6  13   3        266.51        407.96        88.07 o                         
   7  13   3       4344.67       4216.18       154.73 o                         
   8  13   3        896.22       1038.38        99.96 o                         
  -9  14   3       2334.54       2083.07       146.20 o                         
  -8  14   3         96.39         62.27        72.05 o                         
  -7  14   3      13268.42      12576.74       222.61 o                         
  -6  14   3      10298.92      10332.38       186.91 o                         
  -5  14   3        282.16        408.99        47.75 o                         
  -4  14   3       8056.86       7443.41       134.79 o                         
  -3  14   3       1412.87       1382.82        59.67 o                         
  -2  14   3      33442.89      32901.34       816.98 o                         
  -1  14   3      20423.28      21115.68       435.10 o                         
   0  14   3      63717.12      64683.71      2223.71 o                         
   1  14   3      19722.97      20284.76       360.84 o                         
   2  14   3        119.59        220.00        24.17 o                         
   3  14   3      15172.02      15075.60       596.71 o                         
   4  14   3        264.58        586.80        78.02 o                         
   5  14   3       6233.19       6483.24       166.85 o                         
   6  14   3       5395.96       5797.73       215.98 o                         
   7  14   3       2746.12       2688.58       130.93 o                         
   8  14   3       2043.91       2067.96       122.42 o                         
  -9  15   3       2387.55       2580.65       321.30 o                         
  -8  15   3       1741.72       1592.41       102.44 o                         
  -7  15   3       6070.56       5992.16       132.08 o                         
  -6  15   3      45052.50      44863.82       705.68 o                         
  -5  15   3        672.40        790.90        43.30 o                         
  -4  15   3      26234.84      26324.09       593.80 o                         
  -3  15   3         20.60         63.10        29.27 o                         
  -2  15   3      12636.54      13076.87       279.60 o                         
  -1  15   3       9136.10       8722.34       197.84 o                         
   0  15   3      18637.56      17471.06       362.84 o                         
   1  15   3      29446.09      28278.75       496.61 o                         
   2  15   3        729.44        754.64        34.98 o                         
   3  15   3       1093.37        960.50        82.14 o                         
   4  15   3      35903.75      34431.93       872.58 o                         
   5  15   3       2061.27       2293.50       138.09 o                         
   6  15   3      26073.85      26172.20       563.20 o                         
   7  15   3        276.54        290.43        83.55 o                         
   8  15   3       2366.24       2118.48       127.85 o                         
  -9  16   3       2627.11       2429.20       440.65 o                         
  -8  16   3       3339.00       3181.12       140.42 o                         
  -7  16   3        608.07        627.95        62.81 o                         
  -6  16   3      19737.33      19148.67       356.42 o                         
  -5  16   3       8772.25       8240.69       202.64 o                         
  -4  16   3       3448.25       3451.84        90.31 o                         
  -3  16   3        429.81        526.34        45.42 o                         
  -2  16   3       1985.72       1836.92        69.85 o                         
  -1  16   3      57813.34      56381.57      1622.13 o                         
   0  16   3      45029.03      45507.55      2786.56 o                         
   1  16   3      23190.70      24313.28       430.34 o                         
   2  16   3       1458.33       1631.34        65.76 o                         
   3  16   3       6996.11       7241.73       247.86 o                         
   4  16   3      19483.45      19262.39       513.65 o                         
   5  16   3       5204.89       5351.96       272.78 o                         
   6  16   3       1079.99       1212.12        93.90 o                         
   7  16   3        765.99        877.80       138.90 o                         
   8  16   3       3067.06       3298.41       150.64 o                         
  -8  17   3        478.83        593.54        85.65 o                         
  -7  17   3       8858.80       8355.17       187.63 o                         
  -6  17   3         24.60        138.15        44.75 o                         
  -5  17   3      18726.33      18313.53       340.40 o                         
  -4  17   3       2430.10       2438.67        75.98 o                         
  -3  17   3      15635.04      16003.61       340.10 o                         
  -2  17   3       1127.93       1093.28        57.42 o                         
  -1  17   3      20958.18      21734.54      1336.23 o                         
   0  17   3        126.43        208.72        44.73 o                         
   1  17   3        160.12        173.16        36.25 o                         
   2  17   3       3892.99       3832.91       107.68 o                         
   3  17   3      22820.32      22673.66       588.84 o                         
   4  17   3        486.73        510.17        94.42 o                         
   5  17   3      19470.46      20648.79      1181.48 o                         
   6  17   3         81.01          9.16        70.47 o                         
   7  17   3       4898.01       4632.07       166.02 o                         
   8  17   3        145.89        160.00       165.24 o                         
  -8  18   3       8214.40       8211.38       229.04 o                         
  -7  18   3      15557.39      14982.24       298.58 o                         
  -6  18   3        234.72        260.50        49.62 o                         
  -5  18   3        641.98        784.99        54.50 o                         
  -4  18   3        700.77        735.32        50.99 o                         
  -3  18   3       4554.83       4600.75       124.31 o                         
  -2  18   3       5984.76       5579.82       237.12 o                         
  -1  18   3       6035.69       5929.73       180.48 o                         
   0  18   3       1181.63       1354.62       171.67 o                         
   1  18   3       5284.71       5924.71       145.84 o                         
   2  18   3      27406.14      27696.87       569.14 o                         
   3  18   3       3849.84       3643.31       149.68 o                         
   4  18   3        508.71        704.09        93.72 o                         
   5  18   3       2913.78       2854.35       243.93 o                         
   6  18   3       1233.73       1290.24       100.11 o                         
   7  18   3       5210.11       5081.50       175.19 o                         
  -8  19   3       1178.79       1212.89       102.69 o                         
  -7  19   3          0.13        154.38        58.41 o                         
  -6  19   3       2951.92       2922.14        96.19 o                         
  -5  19   3        617.99        736.65        55.81 o                         
  -4  19   3      15286.65      15228.08       289.29 o                         
  -3  19   3        464.57        465.93        48.88 o                         
  -2  19   3      38103.64      37280.74       756.04 o                         
  -1  19   3      17500.59      16183.03       422.81 o                         
   0  19   3       1562.28       1550.42        86.56 o                         
   1  19   3        583.19        641.68        50.60 o                         
   2  19   3       6447.53       6199.09       155.38 o                         
   3  19   3         32.46         65.50       110.16 o                         
   4  19   3      13902.94      13554.74       382.90 o                         
   5  19   3       3211.32       3322.25       203.27 o                         
   6  19   3       6826.12       6438.68       195.51 o                         
   7  19   3       1221.80       1679.78       116.65 o                         
  -8  20   3      11848.43      11779.49       299.68 o                         
  -7  20   3       3396.01       3515.81       173.39 o                         
  -6  20   3       3076.48       3271.12       100.84 o                         
  -5  20   3        417.76        480.37        57.92 o                         
  -4  20   3        976.53       1090.21        60.53 o                         
  -3  20   3       3010.46       3476.56       168.42 o                         
  -2  20   3      14148.30      13853.55       301.82 o                         
  -1  20   3        260.53        256.67        42.57 o                         
   0  20   3      11139.33      11736.73       630.67 o                         
   1  20   3       9407.08       9074.48       254.16 o                         
   2  20   3      25101.47      24772.02       515.01 o                         
   3  20   3      10705.29      10411.62       234.65 o                         
   4  20   3      15464.97      15066.67       420.05 o                         
   5  20   3       1392.94       1377.79       123.07 o                         
   6  20   3         17.68         68.03        76.63 o                         
   7  20   3        790.26       1235.88       141.63 o                         
  -8  21   3         55.46        281.97       119.62 o                         
  -7  21   3       4470.89       4246.31       151.97 o                         
  -6  21   3       1900.54       1926.12       118.12 o                         
  -5  21   3        987.39       1054.20        65.68 o                         
  -4  21   3       1682.04       1740.94        83.23 o                         
  -3  21   3      94271.49      93572.54      1859.42 o                         
  -2  21   3       2518.44       2551.74        93.79 o                         
  -1  21   3       3913.02       3805.41       113.02 o                         
   0  21   3        838.81        871.36        71.20 o                         
   1  21   3       2785.52       2580.10       104.61 o                         
   2  21   3        695.40        837.25        66.28 o                         
   3  21   3       6784.16       7065.81       179.37 o                         
   4  21   3       4370.12       4066.52       173.60 o                         
   5  21   3        852.71        872.57       112.41 o                         
   6  21   3        505.63        742.35       112.53 o                         
   7  21   3      21156.46      21510.68       495.85 o                         
  -8  22   3       6968.09       7449.14       225.88 o                         
  -7  22   3      10616.84      10109.99       256.71 o                         
  -6  22   3        139.17        141.50        56.00 o                         
  -5  22   3         14.98         30.77        47.53 o                         
  -4  22   3        853.10       1047.48        70.86 o                         
  -3  22   3       4363.20       4602.93       133.81 o                         
  -2  22   3        908.91        981.35        66.16 o                         
  -1  22   3       2523.18       2528.97       117.02 o                         
   0  22   3        193.09        260.38        56.28 o                         
   1  22   3      17953.44      17617.98       459.55 o                         
   2  22   3      33696.32      32495.13       667.07 o                         
   3  22   3      34234.03      34034.24       870.76 o                         
   4  22   3       2979.67       2631.21       191.47 o                         
   5  22   3        293.15        334.94        80.29 o                         
   6  22   3         28.26        -21.74       100.95 o                         
   7  22   3       2453.51       2888.07       275.40 o                         
  -7  23   3         27.73        206.64        71.97 o                         
  -6  23   3         98.64         63.93        66.37 o                         
  -5  23   3       1434.24       1388.75        72.85 o                         
  -4  23   3      32875.64      32722.81       678.36 o                         
  -3  23   3       5207.89       5308.77       148.55 o                         
  -2  23   3      32275.69      31035.38       641.06 o                         
  -1  23   3         18.86        -44.26        44.26 o                         
   0  23   3        746.03        595.04        57.34 o                         
   1  23   3        832.60        894.05        73.27 o                         
   2  23   3       7136.61       7316.51       195.84 o                         
   3  23   3       4563.28       4755.36       188.19 o                         
   4  23   3       1680.71       1917.78       135.05 o                         
   5  23   3       2001.85       2056.31       118.62 o                         
   6  23   3       4862.77       4733.81       174.97 o                         
  -7  24   3       3003.64       2970.01       134.55 o                         
  -6  24   3        855.16        849.31       109.55 o                         
  -5  24   3        820.21        778.99        71.76 o                         
  -4  24   3         11.85         52.92        54.17 o                         
  -3  24   3       1454.13       1744.78        88.02 o                         
  -2  24   3       3176.88       3283.40       190.37 o                         
  -1  24   3        193.78        186.76        52.14 o                         
   0  24   3        873.51       1082.15       100.41 o                         
   1  24   3        458.26        503.84        64.53 o                         
   2  24   3      52230.00      52045.83      1050.59 o                         
   3  24   3      10531.10      10210.39       308.76 o                         
   4  24   3        193.72        174.86       115.41 o                         
   5  24   3        275.00        127.73        76.13 o                         
   6  24   3       1793.18       1934.20       119.61 o                         
  -7  25   3        648.26        549.82       118.31 o                         
  -6  25   3        390.17        422.39        78.69 o                         
  -5  25   3       3979.40       3591.05       127.25 o                         
  -4  25   3       7300.90       7281.67       215.45 o                         
  -3  25   3      34506.12      33947.48       703.14 o                         
  -2  25   3       2804.37       2774.96       138.53 o                         
  -1  25   3       2188.38       2024.34       200.86 o                         
   0  25   3        638.47        660.91        61.61 o                         
   1  25   3       1570.72       1666.33       172.23 o                         
   2  25   3        327.34        647.85       123.28 o                         
   3  25   3       8283.73       8315.32       301.63 o                         
   4  25   3       1662.94       1638.04       131.33 o                         
   5  25   3       2542.86       2449.41       128.93 o                         
   6  25   3       2698.73       2886.88       139.99 o                         
  -7  26   3       4429.26       4633.94       304.74 o                         
  -6  26   3       2615.14       2796.61       167.74 o                         
  -5  26   3        596.22        548.82        82.37 o                         
  -4  26   3       2632.69       2515.87       109.41 o                         
  -3  26   3       3645.75       3781.21       128.96 o                         
  -2  26   3        173.00        190.21        58.25 o                         
  -1  26   3       9268.16       9535.18       247.15 o                         
   0  26   3         48.73         41.13        50.56 o                         
   1  26   3      32065.70      30802.04       640.82 o                         
   2  26   3        672.17        712.32        72.26 o                         
   3  26   3      14223.88      13856.31       398.75 o                         
   4  26   3       3936.50       3864.44       326.42 o                         
   5  26   3          0.67         77.44        86.23 o                         
   6  26   3        806.60        862.48        85.89 o                         
  -6  27   3       5107.67       5052.43       202.77 o                         
  -5  27   3       2724.52       2642.43       116.50 o                         
  -4  27   3      11614.52      11606.18       273.48 o                         
  -3  27   3      14813.22      15443.30       346.77 o                         
  -2  27   3       9086.58       8930.38       221.54 o                         
  -1  27   3        569.05        632.83        65.01 o                         
   0  27   3       1442.07       1679.45        87.91 o                         
   1  27   3       2699.80       2798.74       156.50 o                         
   2  27   3       1392.75       1398.30       119.53 o                         
   3  27   3       2392.64       2398.84       116.92 o                         
   4  27   3       4822.38       4638.08       142.62 o                         
   5  27   3       2207.38       1994.60       107.02 o                         
  -6  28   3       2687.53       2667.62       154.79 o                         
  -5  28   3          2.22         96.83        67.05 o                         
  -4  28   3       1212.64       1268.98        98.12 o                         
  -3  28   3        986.46       1075.76        82.10 o                         
  -2  28   3       6695.41       7088.39       191.76 o                         
  -1  28   3       3242.40       2864.50       113.40 o                         
   0  28   3      19300.25      19677.59       426.84 o                         
   1  28   3        128.20        135.66        53.74 o                         
   2  28   3      17650.80      17191.18       609.69 o                         
   3  28   3        674.54        655.00        83.56 o                         
   4  28   3       1468.40       1455.76        89.76 o                         
   5  28   3       3247.28       3458.39       131.31 o                         
  -6  29   3       1729.89       1787.65       144.26 o                         
  -5  29   3      12920.68      12588.38       370.92 o                         
  -4  29   3       6811.86       6645.81       227.49 o                         
  -3  29   3        769.82        694.05        72.11 o                         
  -2  29   3        157.40        206.25        61.27 o                         
  -1  29   3       9946.42      10001.79       244.07 o                         
   0  29   3        712.31       1002.01        77.29 o                         
   1  29   3        464.19        430.49        62.33 o                         
   2  29   3         47.98        178.71        89.94 o                         
   3  29   3       3506.75       3427.85       178.02 o                         
   4  29   3       5286.57       4838.46       148.39 o                         
   5  29   3      11095.36      11300.85       253.40 o                         
  -5  30   3       5483.01       5552.93       212.35 o                         
  -4  30   3       1502.47       1564.70        98.19 o                         
  -3  30   3         25.00         28.00        62.86 o                         
  -2  30   3        509.05        531.16        70.02 o                         
  -1  30   3      17606.68      19146.66       431.17 o                         
   0  30   3       1006.67       1127.72        80.81 o                         
   1  30   3      11020.06      10612.47       260.84 o                         
   2  30   3        816.49        901.13       110.25 o                         
   3  30   3         76.39         32.17        97.36 o                         
   4  30   3       1870.27       2117.63       108.09 o                         
  -5  31   3       6762.86       6598.99       233.67 o                         
  -4  31   3       2314.37       2253.26       111.37 o                         
  -3  31   3        961.38        843.67        78.55 o                         
  -2  31   3         65.80         57.70        64.88 o                         
  -1  31   3        415.18        537.49        72.11 o                         
   0  31   3       3901.30       4235.08       221.97 o                         
   1  31   3       2720.74       2879.68       150.23 o                         
   2  31   3        291.78        348.89       191.47 o                         
   3  31   3       3444.02       3178.36       145.86 o                         
   4  31   3       5311.73       5278.89       186.17 o                         
  -4  32   3       1174.14       1395.23        97.19 o                         
  -3  32   3        379.39        408.92        73.43 o                         
  -2  32   3       8088.14       8356.86       218.75 o                         
  -1  32   3        805.02        911.32        81.39 o                         
   0  32   3      33504.30      34050.48       869.62 o                         
   1  32   3        546.05        533.02       171.80 o                         
   2  32   3        900.60        758.79       108.39 o                         
   3  32   3        519.84        465.10        90.29 o                         
  -4  33   3       4219.57       3949.55       259.67 o                         
  -3  33   3        252.67        279.66        72.59 o                         
  -2  33   3       1985.60       1814.59       150.80 o                         
  -1  33   3       1450.87       1644.51        96.24 o                         
   0  33   3       3135.69       3704.94       132.58 o                         
   1  33   3        355.07        458.74       125.90 o                         
   2  33   3         19.04        -74.97        74.97 o                         
   3  33   3         23.38         88.74        80.70 o                         
  -3  34   3        735.88        712.23        89.36 o                         
  -2  34   3        163.85         99.38        77.83 o                         
  -1  34   3      18014.58      17487.61       395.98 o                         
   0  34   3         49.36         81.95        90.37 o                         
   1  34   3      11254.09      10718.70       341.20 o                         
   2  34   3        600.27        658.79        88.73 o                         
  -2  35   3       1746.35       1762.32       173.11 o                         
  -1  35   3       7958.75       7912.93       322.62 o                         
   0  35   3          5.67         92.85        95.18 o                         
   1  35   3        244.99        209.90        75.44 o                         
  -8   0   4       6167.25       5899.36       241.49 o                         
  -6   0   4      13040.00      12970.41       284.99 o                         
  -4   0   4      66034.77      64987.18      1115.15 o                         
  -2   0   4       1369.57       1736.31        45.52 o                         
   0   0   4        547.04        373.78        25.49 o                         
   2   0   4      91634.33      95077.89      1878.62 o                         
   4   0   4      25977.44      25123.86       628.21 o                         
   6   0   4      27955.59      26158.06       970.47 o                         
   8   0   4       1031.25       1196.04       183.60 o                         
  -9   1   4       9769.89       9795.59       292.10 o                         
  -8   1   4       1361.24       1379.66        59.08 o                         
  -7   1   4       1566.11       1572.26        57.17 o                         
  -6   1   4        248.64        251.98        32.59 o                         
  -5   1   4        841.94        989.31        42.55 o                         
  -4   1   4       3163.78       3437.51        53.83 o                         
  -3   1   4      11625.57      11227.29       144.83 o                         
  -2   1   4      25747.64      26019.81       290.38 o                         
  -1   1   4        757.58        877.29        20.16 o                         
   0   1   4      33279.05      33182.24       366.42 o                         
   1   1   4      26028.67      26172.04       292.20 o                         
   2   1   4       6768.86       7235.39       141.34 o                         
   3   1   4       6367.03       6638.80       133.92 o                         
   4   1   4       1147.01       1323.37        86.83 o                         
   5   1   4        241.77        270.56        72.26 o                         
   6   1   4         16.70        280.76        90.37 o                         
   7   1   4      14939.18      15273.25       382.47 o                         
   8   1   4       9504.11       9644.91       322.70 o                         
 -10   2   4        388.44        836.70       162.62 o                         
  -9   2   4       4655.81       4765.76       191.47 o                         
  -8   2   4       3064.66       3043.29       171.70 o                         
  -7   2   4       8717.38       8206.99       142.10 o                         
  -6   2   4       3958.97       3628.04       105.35 o                         
  -5   2   4      58319.43      57744.57       815.76 o                         
  -4   2   4       1482.79       1453.37        43.12 o                         
  -3   2   4      30708.98      30737.41       439.61 o                         
  -2   2   4      16392.47      16018.98       184.81 o                         
  -1   2   4       1510.45       1446.72        31.95 o                         
   0   2   4      41620.50      39724.00       604.53 o                         
   1   2   4       6585.67       6711.14       100.02 o                         
   2   2   4       2846.82       2575.84        54.59 o                         
   3   2   4      30223.50      29823.20       524.14 o                         
   4   2   4        746.71        721.00        49.87 o                         
   5   2   4       8188.23       7940.28       251.99 o                         
   6   2   4        576.98        798.44       148.19 o                         
   7   2   4      13753.62      13694.18       321.13 o                         
   8   2   4       3416.79       3805.24       195.50 o                         
 -10   3   4       3657.78       3700.63       241.31 o                         
  -9   3   4      12681.12      12814.36       368.15 o                         
  -8   3   4      16041.71      16453.82       282.65 o                         
  -7   3   4        110.82        127.08        35.81 o                         
  -6   3   4         36.78         82.43        34.38 o                         
  -5   3   4      13561.45      12883.68       196.94 o                         
  -4   3   4      16139.88      16064.35       240.17 o                         
  -3   3   4      43188.21      43267.16       613.38 o                         
  -2   3   4       1969.40       2434.84        41.65 o                         
  -1   3   4      40975.28      42045.33       621.82 o                         
   0   3   4       9759.65      10702.69       168.53 o                         
   1   3   4      37322.00      37216.12       520.88 o                         
   2   3   4      48468.52      47955.72       677.69 o                         
   3   3   4        125.32        168.16        37.02 o                         
   4   3   4       3294.89       3290.95       190.91 o                         
   5   3   4       9960.14       9573.85       220.32 o                         
   6   3   4      13569.44      13307.00       383.86 o                         
   7   3   4       6180.58       6338.68       208.20 o                         
   8   3   4        660.76       1337.41       196.72 o                         
  -9   4   4       1072.20       1233.31       104.19 o                         
  -8   4   4       7450.98       7420.87       196.30 o                         
  -7   4   4       4280.76       4068.31       112.35 o                         
  -6   4   4      18644.35      18110.75       272.82 o                         
  -5   4   4      12485.56      12606.47       193.50 o                         
  -4   4   4      55353.67      54555.95       771.34 o                         
  -3   4   4      21090.97      19820.25       290.38 o                         
  -2   4   4      18539.85      18597.68       221.03 o                         
  -1   4   4         52.63         97.51        27.81 o                         
   0   4   4        597.52        497.93        20.16 o                         
   1   4   4      10744.64       9719.73       153.76 o                         
   2   4   4      31299.98      30059.70       472.46 o                         
   3   4   4      21430.04      20521.00       330.23 o                         
   4   4   4       5432.01       5710.01       146.05 o                         
   5   4   4       7007.27       6814.50       262.44 o                         
   6   4   4      22967.99      24261.11       639.85 o                         
   7   4   4          2.93        207.81       156.89 o                         
   8   4   4       4639.31       4816.58       242.62 o                         
  -9   5   4       6476.82       6530.47       322.62 o                         
  -8   5   4       1744.01       1897.67        83.74 o                         
  -7   5   4      12018.36      11618.40       228.47 o                         
  -6   5   4       1255.39       1198.29        46.94 o                         
  -5   5   4      29529.18      28216.08       409.00 o                         
  -4   5   4       3331.30       3484.06        69.79 o                         
  -3   5   4       2149.92       2438.41        77.14 o                         
  -2   5   4      41556.17      42243.00       551.55 o                         
  -1   5   4       1734.22       2130.75        43.94 o                         
   0   5   4      49622.10      50360.53       656.87 o                         
   1   5   4       7091.66       7567.45       154.08 o                         
   2   5   4       1734.38       1842.83        50.28 o                         
   3   5   4      64756.47      61602.40       951.15 o                         
   4   5   4        121.38        256.41        39.75 o                         
   5   5   4      19651.34      18717.74       568.71 o                         
   6   5   4        643.47        964.99        83.52 o                         
   7   5   4       3446.68       3815.82       299.15 o                         
   8   5   4      15580.29      15038.70       592.77 o                         
  -9   6   4       2477.63       2724.87       511.46 o                         
  -8   6   4       7092.02       6952.85       194.97 o                         
  -7   6   4       8014.53       8037.70       152.06 o                         
  -6   6   4       5617.99       5566.81       102.72 o                         
  -5   6   4      13569.36      13276.76       203.50 o                         
  -4   6   4       3113.77       3150.56        59.67 o                         
  -3   6   4      38365.83      36653.39       451.51 o                         
  -2   6   4      34045.80      33334.64       442.55 o                         
  -1   6   4       1022.04       1205.63        52.43 o                         
   0   6   4      26612.78      25896.26       356.12 o                         
   1   6   4      56157.48      55322.13       721.31 o                         
   2   6   4      11936.61      12043.41       206.62 o                         
   3   6   4      20231.59      20409.58       328.55 o                         
   4   6   4       8608.49       8317.95       184.75 o                         
   5   6   4      17508.29      17612.52       383.43 o                         
   6   6   4       4456.08       4821.08       200.20 o                         
   7   6   4      13203.85      13075.69       311.49 o                         
   8   6   4       2688.01       3704.99       306.37 o                         
  -9   7   4       7304.44       6975.64       498.22 o                         
  -8   7   4      13228.80      12906.62       258.91 o                         
  -7   7   4       4926.26       4673.19       104.62 o                         
  -6   7   4       3186.10       3122.42        76.92 o                         
  -5   7   4        650.66        642.37        22.82 o                         
  -4   7   4       8891.07       8601.55       118.93 o                         
  -3   7   4      18460.36      18457.53       250.73 o                         
  -2   7   4        122.59        105.05        19.35 o                         
  -1   7   4      41788.04      43822.14       618.25 o                         
   0   7   4       2300.19       3148.88       120.03 o                         
   1   7   4      59020.45      62403.90      1102.26 o                         
   2   7   4       7322.94       7162.46       178.11 o                         
   3   7   4       2742.34       2719.93        63.88 o                         
   4   7   4        899.77        950.70        40.29 o                         
   5   7   4        472.21        824.82        95.39 o                         
   6   7   4      15734.03      15730.99       442.31 o                         
   7   7   4       4582.59       4935.46       160.64 o                         
   8   7   4        427.10        631.01       170.37 o                         
  -9   8   4       1240.26       1307.93       221.50 o                         
  -8   8   4       3248.85       3436.34       130.23 o                         
  -7   8   4       4067.63       3957.42        94.90 o                         
  -6   8   4      25737.78      25455.71       341.14 o                         
  -5   8   4      13083.01      13265.19       184.30 o                         
  -4   8   4      13047.28      13100.97       215.49 o                         
  -3   8   4        594.16        647.06        29.01 o                         
  -2   8   4      61715.01      64233.20      1053.82 o                         
  -1   8   4       4820.21       4631.06        85.63 o                         
   0   8   4      20908.06      19945.71       317.06 o                         
   1   8   4      12066.21      12812.03       280.86 o                         
   2   8   4       7116.97       7185.61       142.91 o                         
   3   8   4       6786.61       6581.35       124.64 o                         
   4   8   4      29923.77      29490.40       466.15 o                         
   5   8   4       4708.87       4558.89       228.19 o                         
   6   8   4       8233.77       8107.32       269.47 o                         
   7   8   4        705.50        892.82        87.12 o                         
   8   8   4       6364.28       6882.61       211.20 o                         
  -9   9   4         19.33        -48.59        88.08 o                         
  -8   9   4      11093.94      11093.31       313.05 o                         
  -7   9   4       4161.36       4443.08       117.99 o                         
  -6   9   4       5219.61       4918.13        90.78 o                         
  -5   9   4       2658.19       2751.01        53.23 o                         
  -4   9   4      10065.70      10110.31       172.51 o                         
  -3   9   4        249.15        239.65        25.59 o                         
  -2   9   4      52101.21      51914.89       800.28 o                         
  -1   9   4      21270.70      20827.22       370.09 o                         
   0   9   4      33044.96      34348.84       487.91 o                         
   1   9   4       5151.59       5493.77       101.71 o                         
   2   9   4      30419.30      30839.47       541.22 o                         
   3   9   4       8579.16       8440.61       165.18 o                         
   4   9   4       1714.73       1825.54        57.20 o                         
   5   9   4       2974.54       3180.35       151.15 o                         
   6   9   4       2028.19       2540.58       148.88 o                         
   7   9   4         20.80        -50.51        69.43 o                         
   8   9   4       2315.75       2558.19       153.67 o                         
  -9  10   4        882.17        868.10       113.09 o                         
  -8  10   4        639.63        703.79        77.67 o                         
  -7  10   4      26552.17      26011.66       474.69 o                         
  -6  10   4       1625.36       1668.94        53.92 o                         
  -5  10   4      23285.08      23281.24       338.62 o                         
  -4  10   4       5674.66       5415.30       104.33 o                         
  -3  10   4      14126.41      14504.50       267.39 o                         
  -2  10   4       6017.89       5850.36       106.28 o                         
  -1  10   4       1794.81       1780.78        53.80 o                         
   0  10   4       1071.11        862.87        32.58 o                         
   1  10   4       1449.45       1477.41        51.18 o                         
   2  10   4       4018.43       3723.83        86.38 o                         
   3  10   4      15701.64      15911.52       291.03 o                         
   4  10   4       4706.51       4461.61       137.25 o                         
   5  10   4      33698.16      33169.54       848.49 o                         
   6  10   4       6170.81       5675.88       210.35 o                         
   7  10   4       1507.12       1411.70       102.12 o                         
   8  10   4       1164.94       1180.23       200.23 o                         
  -9  11   4       2105.48       2107.94       148.34 o                         
  -8  11   4        140.08        164.12        67.09 o                         
  -7  11   4       8376.16       8660.25       225.71 o                         
  -6  11   4        321.51        513.19        37.64 o                         
  -5  11   4        444.84        484.94        28.66 o                         
  -4  11   4       2116.82       1809.27        45.50 o                         
  -3  11   4       6322.80       6606.42       136.42 o                         
  -2  11   4      10766.39      10296.07       173.19 o                         
  -1  11   4      83513.81      81186.04      1391.30 o                         
   0  11   4       5822.02       5210.09       106.85 o                         
   1  11   4       5210.35       5577.08       103.67 o                         
   2  11   4        761.09        615.93        36.11 o                         
   3  11   4      14125.00      13712.10       254.45 o                         
   4  11   4        511.07        596.50        44.99 o                         
   5  11   4       9330.76       9584.11       293.02 o                         
   6  11   4       2846.99       3269.58       226.88 o                         
   7  11   4        849.36       1022.14       125.07 o                         
   8  11   4         14.50          3.23        82.86 o                         
  -9  12   4        627.73        701.16       161.31 o                         
  -8  12   4       1833.34       1856.61       109.39 o                         
  -7  12   4       4103.42       3928.63       112.94 o                         
  -6  12   4      38568.48      38370.66       604.48 o                         
  -5  12   4       1056.19       1203.18        42.11 o                         
  -4  12   4        143.27        225.70        23.82 o                         
  -3  12   4      12771.90      12386.72       233.34 o                         
  -2  12   4       3043.14       2999.84        72.96 o                         
  -1  12   4        127.06        280.81        32.64 o                         
   0  12   4       2080.49       2071.27        58.74 o                         
   1  12   4      26319.60      25772.81       454.71 o                         
   2  12   4       1141.95       1395.64        48.03 o                         
   3  12   4       3256.58       3266.27       109.03 o                         
   4  12   4      72809.80      71496.44      1231.11 o                         
   5  12   4       6751.53       6694.69       229.78 o                         
   6  12   4       6532.01       6520.61       236.85 o                         
   7  12   4       2724.33       2762.42       135.63 o                         
   8  12   4        185.99        296.51        88.71 o                         
  -9  13   4        620.00        677.70       112.20 o                         
  -8  13   4       5363.62       5126.91       167.05 o                         
  -7  13   4       4620.31       4800.92       123.30 o                         
  -6  13   4       1375.68       1542.00        57.36 o                         
  -5  13   4      14868.56      14256.37       217.70 o                         
  -4  13   4        394.10        417.82        36.17 o                         
  -3  13   4        410.12        407.20        43.28 o                         
  -2  13   4      51091.58      52535.09      1046.22 o                         
  -1  13   4      13408.33      12425.46       266.50 o                         
   0  13   4      64481.52      65099.55      1293.07 o                         
   1  13   4       1700.06       1622.71        52.87 o                         
   2  13   4       5775.54       6267.65       131.75 o                         
   3  13   4       9337.74       8490.30       167.87 o                         
   4  13   4        579.20        913.66        50.23 o                         
   5  13   4       4228.86       4534.00       476.05 o                         
   6  13   4       2346.73       2603.76       156.64 o                         
   7  13   4        482.13        679.77        92.33 o                         
   8  13   4       6498.84       6494.09       202.61 o                         
  -9  14   4         21.56        229.48       137.70 o                         
  -8  14   4       1673.81       1698.47       104.86 o                         
  -7  14   4      27971.38      28270.09       513.43 o                         
  -6  14   4      21205.03      21275.84       348.74 o                         
  -5  14   4      25121.33      24278.21       391.28 o                         
  -4  14   4       4916.81       5082.99       116.60 o                         
  -3  14   4       1855.59       1518.75        83.21 o                         
  -2  14   4      39956.67      39101.28       786.26 o                         
  -1  14   4         37.73        134.94        33.47 o                         
   0  14   4      10594.23      10227.94       224.57 o                         
   1  14   4       3300.77       2870.72        73.88 o                         
   2  14   4         98.97        202.67        34.83 o                         
   3  14   4      37882.14      36782.03       643.65 o                         
   4  14   4      14163.22      13897.03       308.66 o                         
   5  14   4      26866.80      27343.61       714.04 o                         
   6  14   4        928.71        830.03       109.38 o                         
   7  14   4         58.57         62.69        82.56 o                         
  -9  15   4       4030.69       3496.52       198.03 o                         
  -8  15   4       3980.33       3996.11       180.86 o                         
  -7  15   4       4023.28       4262.65       120.84 o                         
  -6  15   4        475.94        755.40        47.49 o                         
  -5  15   4         18.73        101.76        32.75 o                         
  -4  15   4       3412.08       3477.41        88.04 o                         
  -3  15   4      11340.39      11526.51       384.12 o                         
  -2  15   4       4828.40       4597.46       118.64 o                         
  -1  15   4     106513.40     106935.68      2589.85 o                         
   0  15   4       2041.55       1890.58        88.10 o                         
   1  15   4      11573.31      12356.96       241.88 o                         
   2  15   4       4294.63       3976.13       116.08 o                         
   3  15   4       3394.28       3491.23        98.30 o                         
   4  15   4        387.64        545.79        77.84 o                         
   5  15   4        215.61        542.20        95.11 o                         
   6  15   4       7470.19       7807.54       271.70 o                         
   7  15   4        729.82        737.74        99.84 o                         
  -8  16   4       9407.94       9324.31       247.33 o                         
  -7  16   4       7287.27       7381.93       167.94 o                         
  -6  16   4      23976.96      23294.26       429.98 o                         
  -5  16   4       7440.30       7502.38       142.86 o                         
  -4  16   4      13901.56      13712.02       257.75 o                         
  -3  16   4      14209.21      14159.70       428.71 o                         
  -2  16   4         58.36        131.24        69.51 o                         
  -1  16   4       2108.12       2480.56       208.52 o                         
   0  16   4      15487.57      15476.90       403.31 o                         
   1  16   4       7239.64       7303.53       147.10 o                         
   2  16   4       6328.47       6477.56       133.30 o                         
   3  16   4       8727.18       8285.28       193.31 o                         
   4  16   4      20823.91      20270.88       563.91 o                         
   5  16   4      16998.07      16627.01       494.28 o                         
   6  16   4       7070.21       7297.20       256.26 o                         
   7  16   4       1218.80        903.77        99.86 o                         
  -8  17   4       4553.40       4559.32       160.93 o                         
  -7  17   4       2221.22       2248.71        92.87 o                         
  -6  17   4        237.96        416.24        55.90 o                         
  -5  17   4       5562.46       5311.65       133.64 o                         
  -4  17   4        561.41        781.15        54.52 o                         
  -3  17   4       4391.66       4291.15       117.91 o                         
  -2  17   4      32175.36      30765.48       773.39 o                         
  -1  17   4       1227.64       1257.79        79.75 o                         
   0  17   4      38942.81      40537.81      1002.23 o                         
   1  17   4       5514.05       5039.49       110.47 o                         
   2  17   4       3371.83       3531.33        85.19 o                         
   3  17   4       7987.70       7450.07       238.32 o                         
   4  17   4       1259.29       1492.02       201.83 o                         
   5  17   4       5191.01       5331.17       210.50 o                         
   6  17   4       1282.59       1593.49       236.06 o                         
   7  17   4        146.53        235.10       110.44 o                         
  -8  18   4        152.05        214.87        84.78 o                         
  -7  18   4       2343.60       2268.02        95.92 o                         
  -6  18   4      16552.09      16354.45       317.69 o                         
  -5  18   4       8117.47       7931.35       167.86 o                         
  -4  18   4       4525.63       4435.25       122.88 o                         
  -3  18   4       1050.92       1160.07        62.51 o                         
  -2  18   4       2451.94       2473.58       109.38 o                         
  -1  18   4        215.82        255.05        54.69 o                         
   0  18   4       2589.82       2246.48       107.54 o                         
   1  18   4        849.59        919.61        57.90 o                         
   2  18   4       6625.47       6651.28       138.03 o                         
   3  18   4       9199.10       8763.95       267.88 o                         
   4  18   4      17258.25      17957.77       520.64 o                         
   5  18   4       4237.21       4080.72       398.55 o                         
   6  18   4       3319.86       3164.10       199.34 o                         
   7  18   4       4717.47       4875.35       480.90 o                         
  -8  19   4        253.88        130.37        82.61 o                         
  -7  19   4       1452.58       1460.54        82.34 o                         
  -6  19   4         41.94        122.39        54.77 o                         
  -5  19   4        182.34        293.11        46.02 o                         
  -4  19   4       2430.14       2192.12        86.95 o                         
  -3  19   4      13991.54      13430.74       294.17 o                         
  -2  19   4       1682.94       1506.27        88.97 o                         
  -1  19   4       7785.79       8071.57       447.20 o                         
   0  19   4       2314.41       2231.01       171.80 o                         
   1  19   4      26144.00      25377.28       525.88 o                         
   2  19   4       1250.49       1369.47        86.63 o                         
   3  19   4       8709.56       8173.20       270.16 o                         
   4  19   4        534.63        604.81       100.10 o                         
   5  19   4        146.26        373.10        97.66 o                         
   6  19   4        170.66        233.30       146.88 o                         
   7  19   4      14133.05      14556.13       543.51 o                         
  -8  20   4       1724.37       1802.69       116.01 o                         
  -7  20   4       5297.09       5272.01       144.50 o                         
  -6  20   4         27.52         83.84        83.44 o                         
  -5  20   4      22667.14      22330.10       410.88 o                         
  -4  20   4      14680.27      14709.91       321.36 o                         
  -3  20   4      21064.49      20957.33       441.09 o                         
  -2  20   4         74.93        143.41        57.40 o                         
  -1  20   4       1699.28       1724.65        93.23 o                         
   0  20   4        888.39       1121.11        90.49 o                         
   1  20   4       4971.40       5031.38       145.57 o                         
   2  20   4      19449.79      19302.56       410.99 o                         
   3  20   4      12918.97      12778.91       363.50 o                         
   4  20   4       1154.34       1166.97       114.05 o                         
   5  20   4       3448.30       3157.37       168.78 o                         
   6  20   4       9222.39       8617.30       330.48 o                         
   7  20   4       5015.02       5226.40       192.29 o                         
  -8  21   4      12017.18      12008.98       305.89 o                         
  -7  21   4          6.41         40.38        57.62 o                         
  -6  21   4          8.93        -23.56        61.42 o                         
  -5  21   4         52.49        126.03        49.85 o                         
  -4  21   4      16489.29      16408.80       356.27 o                         
  -3  21   4        151.32        236.47        49.71 o                         
  -2  21   4       5412.53       5349.38       144.70 o                         
  -1  21   4      10012.62       9616.99       275.30 o                         
   0  21   4      10966.46      10788.73       301.04 o                         
   1  21   4        162.67        281.23        59.15 o                         
   2  21   4      43460.55      43730.15       887.08 o                         
   3  21   4         10.96         77.49       115.41 o                         
   4  21   4       2520.77       2492.64       173.11 o                         
   5  21   4         17.09         75.05        92.99 o                         
   6  21   4       5444.75       5865.88       417.00 o                         
  -7  22   4         79.42        120.83        65.12 o                         
  -6  22   4       1952.78       1997.69       151.63 o                         
  -5  22   4       3684.70       3560.91       119.46 o                         
  -4  22   4      39350.71      38576.63       788.75 o                         
  -3  22   4      23287.75      23418.32       518.90 o                         
  -2  22   4       5510.56       5671.62       149.32 o                         
  -1  22   4       2885.04       2804.49       186.23 o                         
   0  22   4        776.13        852.32        75.43 o                         
   1  22   4       7611.72       7762.34       372.45 o                         
   2  22   4      20562.81      20683.43       438.75 o                         
   3  22   4        274.05        328.27        88.97 o                         
   4  22   4       1027.85       1130.06       111.09 o                         
   5  22   4        281.13        289.41        97.46 o                         
   6  22   4       9392.90       9308.03       255.70 o                         
  -7  23   4       3201.98       3194.80       167.71 o                         
  -6  23   4        235.31        221.62        69.38 o                         
  -5  23   4       4178.80       4173.11       135.70 o                         
  -4  23   4         23.71        130.88        52.10 o                         
  -3  23   4      21254.03      21721.03       460.82 o                         
  -2  23   4       2960.26       3217.50       108.30 o                         
  -1  23   4        293.61        371.19        70.52 o                         
   0  23   4       1239.29       1397.06        89.97 o                         
   1  23   4      35634.40      35684.59       894.70 o                         
   2  23   4        517.70        675.70        59.71 o                         
   3  23   4      10837.32      11029.05       327.31 o                         
   4  23   4         17.02         -5.13        84.25 o                         
   5  23   4        947.26       1175.05       128.89 o                         
   6  23   4        718.08        953.17       211.62 o                         
  -7  24   4        289.35        199.23        68.17 o                         
  -6  24   4         31.91          8.06        77.30 o                         
  -5  24   4       8584.45       8262.60       259.57 o                         
  -4  24   4       2705.34       2924.16       109.51 o                         
  -3  24   4      16499.27      17095.95       371.95 o                         
  -2  24   4       5276.22       5088.60       193.67 o                         
  -1  24   4         12.04         72.61        51.60 o                         
   0  24   4       4619.12       4318.55       251.80 o                         
   1  24   4      16473.36      16628.25       820.83 o                         
   2  24   4       1308.54       1364.22        75.59 o                         
   3  24   4       9345.83       9832.23       299.52 o                         
   4  24   4          2.39        -77.38        89.02 o                         
   5  24   4       3203.23       2792.40       171.37 o                         
   6  24   4       2520.16       2535.41       135.74 o                         
  -7  25   4         54.93         15.21        82.53 o                         
  -6  25   4        116.65        248.29       106.23 o                         
  -5  25   4        112.98         33.17       144.26 o                         
  -4  25   4      10262.25      10610.98       252.24 o                         
  -3  25   4       5237.43       5438.90       165.79 o                         
  -2  25   4       3094.31       2965.56       110.12 o                         
  -1  25   4         92.65        110.49        52.87 o                         
   0  25   4       7538.86       7239.58       223.02 o                         
   1  25   4       8961.27       9238.81       269.85 o                         
   2  25   4      17109.87      16901.12       464.57 o                         
   3  25   4          2.26         18.27        80.28 o                         
   4  25   4         95.25         20.85        93.65 o                         
   5  25   4        216.28         70.67        97.83 o                         
  -6  26   4       5512.90       4775.63       189.55 o                         
  -5  26   4         34.96         99.73        81.04 o                         
  -4  26   4      25532.11      25670.73       543.06 o                         
  -3  26   4        575.09        632.44        67.42 o                         
  -2  26   4       2115.65       2321.80       100.26 o                         
  -1  26   4        839.20        774.06        68.36 o                         
   0  26   4          9.51         53.49        49.71 o                         
   1  26   4       2237.10       2308.11       116.87 o                         
   2  26   4      17979.56      18347.89       708.18 o                         
   3  26   4          7.18        -19.50        76.82 o                         
   4  26   4       1321.52       1215.63       119.53 o                         
   5  26   4        934.56        773.38       126.08 o                         
  -6  27   4       2284.87       2260.84       141.44 o                         
  -5  27   4        179.30        295.81        84.01 o                         
  -4  27   4       1912.77       2210.14       104.93 o                         
  -3  27   4       5099.75       4657.14       144.47 o                         
  -2  27   4       4509.22       4555.61       138.11 o                         
  -1  27   4      12093.37      12384.65       285.56 o                         
   0  27   4       5463.38       5140.19       311.00 o                         
   1  27   4      10190.89      10198.76       294.03 o                         
   2  27   4       5745.44       5706.88       306.88 o                         
   3  27   4       3127.25       2943.36       209.83 o                         
   4  27   4         39.07         23.93       103.60 o                         
   5  27   4         78.74        238.17        85.38 o                         
  -6  28   4       4180.96       4517.99       201.96 o                         
  -5  28   4      16646.82      15819.90       443.22 o                         
  -4  28   4         22.10         86.83        60.93 o                         
  -3  28   4       3374.92       3250.01       124.01 o                         
  -2  28   4       2872.87       2876.84       155.22 o                         
  -1  28   4       3274.86       3421.64       120.89 o                         
   0  28   4        228.42        294.02        68.06 o                         
   1  28   4        171.40        243.45        57.87 o                         
   2  28   4        350.89        456.38       141.64 o                         
   3  28   4       9357.96       8912.66       293.75 o                         
   4  28   4       1543.32       1688.92       135.05 o                         
  -5  29   4       2626.72       2644.44       154.46 o                         
  -4  29   4          6.46        -54.96        60.30 o                         
  -3  29   4       5283.93       5505.61       161.74 o                         
  -2  29   4      11263.22      11283.22       269.95 o                         
  -1  29   4       5701.92       5544.07       161.68 o                         
   0  29   4      17686.75      17077.01       379.32 o                         
   1  29   4       6609.12       6153.08       222.47 o                         
   2  29   4       1284.78       1140.38       118.52 o                         
   3  29   4        765.28        965.54       109.00 o                         
   4  29   4        371.86        384.13       104.78 o                         
  -5  30   4        254.32        242.55        94.43 o                         
  -4  30   4        928.97        838.34       141.64 o                         
  -3  30   4          0.16         23.23        58.34 o                         
  -2  30   4         94.23        228.28        66.20 o                         
  -1  30   4          9.39        155.70        60.42 o                         
   0  30   4        500.34        742.37        71.74 o                         
   1  30   4         55.53        105.36        81.54 o                         
   2  30   4       2395.84       2285.79       145.58 o                         
   3  30   4         81.66         34.38       101.96 o                         
   4  30   4      26741.78      26625.62       715.87 o                         
  -4  31   4          2.88       -123.28       123.28 o                         
  -3  31   4        287.36        221.53        68.97 o                         
  -2  31   4      10716.37      10348.25       255.84 o                         
  -1  31   4      21774.90      21386.34       466.81 o                         
   0  31   4       8927.30       8786.57       223.32 o                         
   1  31   4        336.35        173.27        91.68 o                         
   2  31   4        185.82        220.15        96.72 o                         
   3  31   4        167.31        116.54       104.78 o                         
  -4  32   4        381.78        378.27        91.80 o                         
  -3  32   4        634.72        592.31        80.49 o                         
  -2  32   4          3.47         63.94        61.75 o                         
  -1  32   4       1034.43       1402.07        92.88 o                         
   0  32   4        902.28        888.78        96.97 o                         
   1  32   4        504.98        560.99        96.39 o                         
   2  32   4        219.62        236.49        95.50 o                         
  -3  33   4       1433.97       1343.96        95.31 o                         
  -2  33   4       6160.11       6101.82       181.55 o                         
  -1  33   4      21680.57      23823.10       695.23 o                         
   0  33   4       4774.46       4488.04       260.98 o                         
   1  33   4       1637.46       1632.05       132.37 o                         
   2  33   4        609.85        567.71       110.06 o                         
  -2  34   4       2485.82       2667.05       160.70 o                         
  -1  34   4        180.74        413.05        75.06 o                         
   0  34   4          1.11         22.09        87.38 o                         
  -9   0   5       2262.33       2305.26       194.09 o                         
  -7   0   5         74.48        162.80        49.31 o                         
  -5   0   5      10604.59      10781.83       204.48 o                         
  -3   0   5      24289.97      25386.30       521.05 o                         
  -1   0   5      72228.34      73509.43      1261.73 o                         
   1   0   5      57573.93      58913.07      1176.97 o                         
   3   0   5       2019.63       1617.14        82.39 o                         
   5   0   5      15674.34      16499.02       642.61 o                         
   7   0   5      15464.01      14891.19       611.13 o                         
  -9   1   5       4356.23       4372.90       179.87 o                         
  -8   1   5        487.00        542.73        64.54 o                         
  -7   1   5       9800.88       9280.72       157.93 o                         
  -6   1   5      11309.53      10947.62       176.06 o                         
  -5   1   5      40330.36      39339.14       485.40 o                         
  -4   1   5      12528.75      12210.00       159.42 o                         
  -3   1   5       3024.68       2378.36        52.67 o                         
  -2   1   5       1056.48       1029.50        35.59 o                         
  -1   1   5        114.32        109.92        17.07 o                         
   0   1   5      29854.28      30989.99       508.38 o                         
   1   1   5      21905.75      22375.80       371.00 o                         
   2   1   5      11175.06      10921.77       220.93 o                         
   3   1   5       3573.05       3761.98        92.42 o                         
   4   1   5      11366.88      11216.52       253.09 o                         
   5   1   5      28303.03      28240.68       728.88 o                         
   6   1   5      11744.19      11592.15       351.45 o                         
   7   1   5        304.85        478.53       127.21 o                         
   8   1   5        221.75        415.08       121.22 o                         
  -9   2   5       1565.60       1890.32       126.12 o                         
  -8   2   5        623.82        722.18        68.44 o                         
  -7   2   5        156.04        186.03        38.07 o                         
  -6   2   5        449.46        608.50        37.50 o                         
  -5   2   5       5079.38       4997.37        75.89 o                         
  -4   2   5      25558.47      25590.59       319.00 o                         
  -3   2   5       1604.16       1738.49        43.39 o                         
  -2   2   5      13289.38      14047.99       359.26 o                         
  -1   2   5      14716.42      14710.92       202.39 o                         
   0   2   5      89803.99      89331.98      1623.47 o                         
   1   2   5         72.54        291.87        67.01 o                         
   2   2   5       1605.49       1796.89        86.96 o                         
   3   2   5      10730.58       9904.94       193.14 o                         
   4   2   5        534.31        753.85        56.38 o                         
   5   2   5       4706.64       4400.90       175.26 o                         
   6   2   5      18445.49      18607.80       511.89 o                         
   7   2   5          1.14        122.73        97.36 o                         
   8   2   5       3220.73       3234.14       187.29 o                         
  -9   3   5       2880.69       3035.60       166.58 o                         
  -8   3   5       6684.53       6435.82       158.31 o                         
  -7   3   5        977.44        970.63        57.19 o                         
  -6   3   5      42141.91      41522.66       596.35 o                         
  -5   3   5      13057.82      12956.24       170.08 o                         
  -4   3   5      10414.96      10280.65       163.14 o                         
  -3   3   5      43425.44      42324.35       601.88 o                         
  -2   3   5        384.16        603.85        21.16 o                         
  -1   3   5       5437.63       5184.82        81.01 o                         
   0   3   5        848.59       1181.60        39.88 o                         
   1   3   5      29516.01      28296.80       562.69 o                         
   2   3   5       7400.86       7683.86       138.54 o                         
   3   3   5        974.95       1167.09        54.73 o                         
   4   3   5      18416.86      18486.72       394.95 o                         
   5   3   5        214.21        446.75        92.68 o                         
   6   3   5       6787.20       7164.35       249.41 o                         
   7   3   5       7310.02       7837.71       280.98 o                         
   8   3   5       2861.46       3291.55       195.61 o                         
  -9   4   5       8435.40       8531.56       244.22 o                         
  -8   4   5       6928.00       6995.58       210.78 o                         
  -7   4   5       2057.92       2231.55        86.58 o                         
  -6   4   5      13691.84      13143.40       205.95 o                         
  -5   4   5      21249.41      20674.75       262.29 o                         
  -4   4   5       1336.30       1516.00        46.86 o                         
  -3   4   5      11767.88      11694.99       180.41 o                         
  -2   4   5       9642.94       9489.70       135.43 o                         
  -1   4   5      24449.53      26073.68       418.77 o                         
   0   4   5      31995.29      30799.85       442.86 o                         
   1   4   5      37866.40      37008.42       680.61 o                         
   2   4   5      29894.97      28065.77       575.43 o                         
   3   4   5       1958.50       1978.65        66.52 o                         
   4   4   5       1440.99       1339.72        72.79 o                         
   5   4   5       6792.94       6975.88       267.53 o                         
   6   4   5        337.94        513.94       101.96 o                         
   7   4   5      16744.56      17633.41      1599.83 o                         
   8   4   5        837.92       1347.74       318.55 o                         
  -9   5   5       6547.82       6593.80       188.56 o                         
  -8   5   5       2868.94       3133.23        96.90 o                         
  -7   5   5      11090.03      10746.56       197.88 o                         
  -6   5   5        428.28        430.07        34.23 o                         
  -5   5   5      17842.59      17368.46       290.45 o                         
  -4   5   5      33426.91      32612.48       471.88 o                         
  -3   5   5       2876.62       2596.59        55.03 o                         
  -2   5   5       7905.49       7554.87       111.37 o                         
  -1   5   5         97.88        226.60        18.84 o                         
   0   5   5      37566.76      36843.92       621.46 o                         
   1   5   5      36330.27      36094.38       728.89 o                         
   2   5   5       4155.62       4207.81       100.94 o                         
   3   5   5      25362.55      24732.80       808.66 o                         
   4   5   5         44.61         95.92        45.31 o                         
   5   5   5      26214.78      25695.74       671.38 o                         
   6   5   5       1297.58       1847.93       138.09 o                         
   7   5   5         55.73        477.37       146.88 o                         
   8   5   5       5365.83       5771.74       256.87 o                         
  -9   6   5       1728.66       1902.37       135.39 o                         
  -8   6   5       8613.21       9152.07       228.21 o                         
  -7   6   5         60.54        221.62        48.10 o                         
  -6   6   5      12076.77      11501.75       184.73 o                         
  -5   6   5        450.93        459.08        42.91 o                         
  -4   6   5      33483.27      32471.86       471.03 o                         
  -3   6   5      11539.63      11304.46       173.23 o                         
  -2   6   5      28753.93      29758.63       394.91 o                         
  -1   6   5      16720.76      16841.04       303.55 o                         
   0   6   5       8051.87       8709.22       150.73 o                         
   1   6   5        307.75        336.08        40.36 o                         
   2   6   5      23588.15      22436.13       402.89 o                         
   3   6   5       9500.78       8769.45       175.42 o                         
   4   6   5       3002.12       2870.48        76.46 o                         
   5   6   5       1789.35       1724.65       141.64 o                         
   6   6   5      18038.73      18221.31       507.23 o                         
   7   6   5        789.15        991.03       137.70 o                         
   8   6   5       8805.50       8929.25       318.04 o                         
  -9   7   5        457.30        612.69       105.67 o                         
  -8   7   5      15702.19      15781.23       308.44 o                         
  -7   7   5       2183.26       2130.82        86.37 o                         
  -6   7   5      12678.72      13041.92       206.03 o                         
  -5   7   5       1014.35        965.29        55.87 o                         
  -4   7   5       6559.78       6600.29       101.58 o                         
  -3   7   5      19048.06      17380.54       256.22 o                         
  -2   7   5       6265.23       5809.34        98.23 o                         
  -1   7   5      26047.12      26269.90       525.09 o                         
   0   7   5       4994.32       5008.14       183.50 o                         
   1   7   5       4992.45       4763.89       122.15 o                         
   2   7   5      49056.49      49313.61       856.55 o                         
   3   7   5       9812.73      10177.36       309.30 o                         
   4   7   5      23721.89      23249.59       420.02 o                         
   5   7   5        516.49        611.01       128.52 o                         
   6   7   5       3362.07       3636.51       176.16 o                         
   7   7   5      12452.08      12740.64       545.56 o                         
   8   7   5          0.40        369.87       113.78 o                         
  -9   8   5       8416.10       8719.31       287.45 o                         
  -8   8   5        402.35        692.15        64.39 o                         
  -7   8   5        724.59       1069.88        93.89 o                         
  -6   8   5       8429.59       8176.18       150.83 o                         
  -5   8   5      11152.48      10546.62       210.63 o                         
  -4   8   5       7927.70       7605.16       133.35 o                         
  -3   8   5      44367.39      43763.02       677.00 o                         
  -2   8   5       4985.49       4990.65        93.84 o                         
  -1   8   5      16252.16      17092.86       355.03 o                         
   0   8   5       9726.73      10140.60       216.55 o                         
   1   8   5       8241.67       8392.18       165.89 o                         
   2   8   5        436.21        536.09        39.75 o                         
   3   8   5       3201.17       3087.76        83.68 o                         
   4   8   5       2559.71       2525.48        76.47 o                         
   5   8   5       7468.45       7656.27       251.26 o                         
   6   8   5       1287.15       1468.01       125.10 o                         
   7   8   5       7878.38       9197.71       756.57 o                         
   8   8   5       2539.87       2472.56       216.39 o                         
  -9   9   5      10488.55      10218.22       318.94 o                         
  -8   9   5       2494.60       2403.95        98.30 o                         
  -7   9   5      24787.38      24758.42       550.38 o                         
  -6   9   5       1887.40       1929.04        78.54 o                         
  -5   9   5      10486.65      10620.34       179.72 o                         
  -4   9   5       2487.69       2291.83        57.48 o                         
  -3   9   5      21757.09      20536.84       326.92 o                         
  -2   9   5         36.16        101.23        22.40 o                         
  -1   9   5        246.47        307.38        32.37 o                         
   0   9   5        478.84        498.51        56.79 o                         
   1   9   5       9085.95       8497.34       248.35 o                         
   2   9   5       1760.65       1628.41        59.15 o                         
   3   9   5      39273.27      37939.05       665.01 o                         
   4   9   5       5124.40       5135.44       141.56 o                         
   5   9   5       3013.86       2979.26       153.40 o                         
   6   9   5        220.90        301.55        91.79 o                         
   7   9   5       2693.47       3551.67       433.96 o                         
  -9  10   5       1016.24       1273.73       120.38 o                         
  -8  10   5       5145.40       5650.04       174.93 o                         
  -7  10   5       3040.39       3278.97       219.00 o                         
  -6  10   5        316.69        347.26        58.41 o                         
  -5  10   5       3273.85       3058.66        68.82 o                         
  -4  10   5       2481.43       2590.40        69.81 o                         
  -3  10   5      16777.35      16296.64       264.49 o                         
  -2  10   5      84992.16      84380.27      1294.36 o                         
  -1  10   5       4866.77       5127.26       111.14 o                         
   0  10   5       2000.37       2205.96        64.93 o                         
   1  10   5       2060.41       2257.47        69.10 o                         
   2  10   5       7525.85       7420.70       150.84 o                         
   3  10   5       2498.10       2554.79        74.75 o                         
   4  10   5       1460.72       1699.73       128.51 o                         
   5  10   5       1055.55       1107.15       277.89 o                         
   6  10   5        105.12         74.91        99.21 o                         
   7  10   5       5740.49       5947.63       375.07 o                         
  -9  11   5         23.36        142.56        94.37 o                         
  -8  11   5      26006.20      26048.42       563.28 o                         
  -7  11   5      10322.91      10124.78       250.69 o                         
  -6  11   5       5387.39       5460.59       132.12 o                         
  -5  11   5       3295.64       3194.12        63.59 o                         
  -4  11   5       8752.22       8590.28       171.32 o                         
  -3  11   5       1512.95       1440.33        60.50 o                         
  -2  11   5         25.69         71.67        23.05 o                         
  -1  11   5         10.89        100.37        28.26 o                         
   0  11   5       4228.02       4318.21       159.38 o                         
   1  11   5       8541.01       8028.74       161.91 o                         
   2  11   5      36661.85      35906.33       631.06 o                         
   3  11   5       4459.38       4320.65       131.74 o                         
   4  11   5      48440.85      46677.66       946.64 o                         
   5  11   5       1464.99       1355.82       117.76 o                         
   6  11   5       1482.08       1687.70       136.31 o                         
   7  11   5        187.50        550.18       149.50 o                         
  -9  12   5        348.27        510.62       107.54 o                         
  -8  12   5       5653.47       6371.45       190.70 o                         
  -7  12   5        153.16        276.17        75.24 o                         
  -6  12   5       7057.72       6497.69       188.46 o                         
  -5  12   5       1637.69       1515.63        45.87 o                         
  -4  12   5      11071.05      10256.16       200.40 o                         
  -3  12   5      31602.30      31211.83       491.57 o                         
  -2  12   5      14706.66      13627.51       228.03 o                         
  -1  12   5      68458.05      71428.01      1673.52 o                         
   0  12   5         83.03         95.62        30.42 o                         
   1  12   5       6105.64       6201.81       132.07 o                         
   2  12   5       8433.73       8079.51       163.50 o                         
   3  12   5       2202.37       2351.77       200.65 o                         
   4  12   5       2868.33       3347.38       295.93 o                         
   5  12   5         14.93        125.36        85.87 o                         
   6  12   5       2917.98       3104.23       177.05 o                         
   7  12   5       2965.37       2756.39       176.16 o                         
  -9  13   5       2629.73       2390.04       135.51 o                         
  -8  13   5        928.74       1020.28        91.76 o                         
  -7  13   5      37928.36      37958.10       790.25 o                         
  -6  13   5       2101.63       2046.66        74.88 o                         
  -5  13   5       5004.00       4922.66       100.36 o                         
  -4  13   5       1643.05       1619.44        62.24 o                         
  -3  13   5       3916.98       3751.61        81.43 o                         
  -2  13   5       8494.43       8297.57       201.65 o                         
  -1  13   5       4007.46       3957.72       118.65 o                         
   0  13   5       4763.15       4336.95       100.11 o                         
   1  13   5        132.75        221.06        36.46 o                         
   2  13   5        459.13        593.51        49.97 o                         
   3  13   5      85074.02      83225.10      1431.56 o                         
   4  13   5      14961.91      15209.85       335.53 o                         
   5  13   5      11061.05      11510.80       347.72 o                         
   6  13   5        354.54        335.65        97.25 o                         
   7  13   5       1435.81       1717.07       204.59 o                         
  -9  14   5       7855.99       7668.93       322.62 o                         
  -8  14   5        553.77        743.47        83.67 o                         
  -7  14   5         13.06        351.38        69.08 o                         
  -6  14   5        177.09        366.53        46.57 o                         
  -5  14   5       3110.74       3106.99        93.37 o                         
  -4  14   5       3208.98       3147.30       103.20 o                         
  -3  14   5       7501.27       7263.35       148.60 o                         
  -2  14   5      60980.34      60372.57      1089.44 o                         
  -1  14   5       7818.10       7673.25       183.61 o                         
   0  14   5      16386.44      15836.47       292.39 o                         
   1  14   5       3188.01       3147.49        87.07 o                         
   2  14   5       3955.49       3539.72       102.88 o                         
   3  14   5       1040.55       1410.01        78.75 o                         
   4  14   5       2535.16       2708.96       207.77 o                         
   5  14   5       4633.74       5026.98       275.40 o                         
   6  14   5        342.70        406.80       108.39 o                         
   7  14   5        909.76       1234.18       218.88 o                         
  -8  15   5      18095.36      18028.75       413.29 o                         
  -7  15   5        272.66        254.43        72.05 o                         
  -6  15   5      35895.62      35907.52       641.36 o                         
  -5  15   5       1491.13       1484.35        55.70 o                         
  -4  15   5       6006.59       5901.52       155.52 o                         
  -3  15   5      17301.61      16802.70       310.15 o                         
  -2  15   5       1653.17       1801.90        81.44 o                         
  -1  15   5       9412.25       9144.63       362.29 o                         
   0  15   5        433.44        488.63        40.28 o                         
   1  15   5          5.40        -10.59        34.66 o                         
   2  15   5       7002.70       7002.68       130.27 o                         
   3  15   5        616.69        717.60        90.01 o                         
   4  15   5      26892.60      27243.00       571.07 o                         
   5  15   5       2572.52       2855.38       296.39 o                         
   6  15   5       2137.12       2215.14       148.34 o                         
   7  15   5       3040.30       2978.29       187.07 o                         
  -8  16   5       2360.70       2438.59       128.49 o                         
  -7  16   5        459.13        727.07        83.52 o                         
  -6  16   5       4597.15       4691.12       123.38 o                         
  -5  16   5        133.62        217.29        34.76 o                         
  -4  16   5        699.67        657.11        44.91 o                         
  -3  16   5      10448.65      10318.37       203.66 o                         
  -2  16   5      30399.19      30492.89       766.89 o                         
  -1  16   5      27743.11      27563.56       696.42 o                         
   0  16   5      13028.14      12365.46       443.27 o                         
   1  16   5       5507.12       5443.06       135.60 o                         
   2  16   5       8426.90       7989.83       145.13 o                         
   3  16   5       2511.23       2630.64       124.85 o                         
   4  16   5       6224.50       6546.26       252.19 o                         
   5  16   5         94.47        420.86       121.96 o                         
   6  16   5       1845.02       1536.08       132.52 o                         
   7  16   5       2197.41       2097.65       130.13 o                         
  -8  17   5         86.90        101.61        74.70 o                         
  -7  17   5      16800.56      17189.83       390.66 o                         
  -6  17   5         86.14         92.92        59.76 o                         
  -5  17   5      16942.01      17316.47       601.26 o                         
  -4  17   5       3235.59       3343.73        95.40 o                         
  -3  17   5       1417.63       1548.63        95.96 o                         
  -2  17   5       3209.41       2980.59       123.24 o                         
  -1  17   5       4703.19       4793.35       174.42 o                         
   0  17   5       4266.85       4508.06       192.78 o                         
   1  17   5      11402.07      11499.65       273.35 o                         
   2  17   5        658.94        612.04        42.09 o                         
   3  17   5      18411.31      17718.58       386.47 o                         
   4  17   5       1538.65       1670.40       112.54 o                         
   5  17   5      18001.63      18747.20       517.41 o                         
   6  17   5        788.57        954.73       173.11 o                         
  -8  18   5         16.68         37.43        75.85 o                         
  -7  18   5       1367.02       1587.97       103.34 o                         
  -6  18   5        140.73        198.09        53.74 o                         
  -5  18   5       3896.50       3899.80       188.45 o                         
  -4  18   5      12339.75      12096.23       235.55 o                         
  -3  18   5       6534.51       6388.05       199.21 o                         
  -2  18   5       3561.91       3331.21       133.50 o                         
  -1  18   5      22240.64      23500.83       852.44 o                         
   0  18   5      15023.33      14695.85       391.28 o                         
   1  18   5      12588.47      12559.45       279.48 o                         
   2  18   5          2.13         30.34        45.03 o                         
   3  18   5         31.54        118.11        52.73 o                         
   4  18   5       1485.85       1644.06        98.24 o                         
   5  18   5       5911.65       6507.17       336.91 o                         
   6  18   5       6550.25       7631.75       919.32 o                         
  -8  19   5       3295.21       3053.23       146.41 o                         
  -7  19   5       2568.39       2884.52       130.21 o                         
  -6  19   5      10128.10      10024.64       213.11 o                         
  -5  19   5       2173.76       2399.86       103.89 o                         
  -4  19   5      19201.01      18776.89       398.95 o                         
  -3  19   5       2115.81       2174.04       184.91 o                         
  -2  19   5        475.61        621.23       148.19 o                         
  -1  19   5       3527.46       3509.12       156.06 o                         
   0  19   5      22080.78      21943.66      1577.54 o                         
   1  19   5       6241.10       6203.71       158.98 o                         
   2  19   5      17288.69      16849.54       364.16 o                         
   3  19   5       2359.03       2324.55       101.80 o                         
   4  19   5      13649.55      13557.13       445.50 o                         
   5  19   5          3.84         63.77        94.53 o                         
   6  19   5      11270.43      11385.47       946.73 o                         
  -8  20   5       2176.45       2264.72       149.95 o                         
  -7  20   5       1880.21       2046.40       118.50 o                         
  -6  20   5       1253.50       1288.27        86.13 o                         
  -5  20   5      14196.88      14118.57       323.58 o                         
  -4  20   5       9134.49       9318.41       218.13 o                         
  -3  20   5       6759.46       6342.35       205.77 o                         
  -2  20   5       3415.39       3387.41       136.23 o                         
  -1  20   5        918.69       1069.26       170.49 o                         
   0  20   5      24849.57      24112.47       617.53 o                         
   1  20   5       3663.10       3814.09       116.87 o                         
   2  20   5       5474.92       5444.50       147.83 o                         
   3  20   5       1235.81       1276.32       112.08 o                         
   4  20   5       2455.82       2531.09       140.27 o                         
   5  20   5       1284.66       1595.11       173.11 o                         
   6  20   5       7791.38       8520.38       300.44 o                         
  -7  21   5       1475.16       1434.39       107.49 o                         
  -6  21   5       3697.52       3426.96       130.34 o                         
  -5  21   5      24988.79      24981.54       532.86 o                         
  -4  21   5       1258.76       1315.08        74.01 o                         
  -3  21   5      10795.47      10459.94       338.57 o                         
  -2  21   5       2273.91       2102.25       112.72 o                         
  -1  21   5         13.72         25.60        61.94 o                         
   0  21   5         89.61        129.60        61.04 o                         
   1  21   5      43901.80      44067.83       949.38 o                         
   2  21   5        286.60        351.30        63.02 o                         
   3  21   5        449.37        426.37        95.74 o                         
   4  21   5        448.76        702.05       122.82 o                         
   5  21   5       5974.79       5852.56       234.61 o                         
   6  21   5         12.71        233.44       165.24 o                         
  -7  22   5        551.92        657.69        91.13 o                         
  -6  22   5        115.24        240.34        68.83 o                         
  -5  22   5       8465.19       8946.23       607.07 o                         
  -4  22   5      10804.09      10397.72       242.45 o                         
  -3  22   5       9458.95       8869.22       244.96 o                         
  -2  22   5        712.87        707.51       119.34 o                         
  -1  22   5       4071.93       4391.31       158.18 o                         
   0  22   5       4942.67       5284.19       199.34 o                         
   1  22   5      18314.61      18559.49       796.05 o                         
   2  22   5       4334.02       4180.36       136.01 o                         
   3  22   5        959.42       1035.61       131.14 o                         
   4  22   5        289.81        409.80       111.47 o                         
   5  22   5       6526.79       6643.59       381.50 o                         
   6  22   5       7790.81       8814.74       445.89 o                         
  -7  23   5        167.84         50.88       109.24 o                         
  -6  23   5       5143.59       4671.11       152.77 o                         
  -5  23   5       2372.30       2619.18       141.51 o                         
  -4  23   5      13724.71      13916.55       437.45 o                         
  -3  23   5         13.11         16.61        50.43 o                         
  -2  23   5       2992.69       2657.61       194.09 o                         
  -1  23   5        287.13        313.91        70.95 o                         
   0  23   5      23309.87      24552.10       633.27 o                         
   1  23   5       5254.65       5143.33       178.07 o                         
   2  23   5      14392.42      13895.25       392.10 o                         
   3  23   5       2433.12       2638.50       150.94 o                         
   4  23   5        592.54        612.25       106.53 o                         
   5  23   5       3379.80       3458.25       183.50 o                         
  -7  24   5          2.64         29.45        97.25 o                         
  -6  24   5        112.78        112.08        71.85 o                         
  -5  24   5       4821.74       4580.91       180.65 o                         
  -4  24   5      26996.08      28249.28       595.12 o                         
  -3  24   5        353.49        373.45        58.67 o                         
  -2  24   5       2105.64       2059.62        96.26 o                         
  -1  24   5         22.86        -28.34        56.69 o                         
   0  24   5      17238.03      16530.96       444.83 o                         
   1  24   5       3100.53       3268.94       138.63 o                         
   2  24   5       3501.97       3529.20       323.93 o                         
   3  24   5       2000.16       2055.22       183.60 o                         
   4  24   5         12.63         69.65       100.10 o                         
   5  24   5       2989.77       2889.30       177.11 o                         
  -6  25   5       1441.25       1287.36       133.98 o                         
  -5  25   5       7679.57       7708.84       248.34 o                         
  -4  25   5        349.16        478.25        88.50 o                         
  -3  25   5       3654.76       3737.54       123.81 o                         
  -2  25   5       2066.80       2074.42       110.04 o                         
  -1  25   5       1294.12       1420.07       106.05 o                         
   0  25   5        162.62        307.11        71.20 o                         
   1  25   5      25135.54      24241.00       870.80 o                         
   2  25   5       6994.94       6996.48       238.06 o                         
   3  25   5       5283.98       5063.07       198.42 o                         
   4  25   5        346.09        299.29       105.28 o                         
   5  25   5       7206.16       6326.55       251.18 o                         
  -6  26   5       4874.79       4636.10       161.82 o                         
  -5  26   5       8467.31       8479.24       268.62 o                         
  -4  26   5         70.51        161.66       114.10 o                         
  -3  26   5      11656.81      11987.74       598.27 o                         
  -2  26   5       1340.20       1413.99       117.28 o                         
  -1  26   5       9249.37       8936.00       272.33 o                         
   0  26   5        325.57        534.90        80.04 o                         
   1  26   5       6031.28       6272.48       207.13 o                         
   2  26   5       2103.86       2050.84       186.23 o                         
   3  26   5         16.25        -59.43        89.25 o                         
   4  26   5       1033.20        922.33       116.80 o                         
  -6  27   5       9007.42       8774.02       234.00 o                         
  -5  27   5       3954.37       3825.82       168.50 o                         
  -4  27   5       5507.70       5375.86       202.93 o                         
  -3  27   5        227.91        213.88        64.05 o                         
  -2  27   5        102.05         82.02        56.94 o                         
  -1  27   5       2471.64       2648.79       107.82 o                         
   0  27   5       1839.16       1989.15       131.14 o                         
   1  27   5       7657.22       7587.23       367.20 o                         
   2  27   5       3236.75       2751.15       225.57 o                         
   3  27   5       1533.22       1284.02       217.57 o                         
   4  27   5       5391.45       5168.60       268.85 o                         
  -5  28   5         20.07         61.06        83.21 o                         
  -4  28   5       6829.98       6541.54       315.93 o                         
  -3  28   5        816.28       1057.73       120.10 o                         
  -2  28   5      14599.55      14371.89       327.58 o                         
  -1  28   5       1188.19       1367.68        87.48 o                         
   0  28   5      12531.56      12963.86       367.73 o                         
   1  28   5       1244.35       1387.25       165.24 o                         
   2  28   5         29.94         49.83       118.03 o                         
   3  28   5         54.50        102.27        95.18 o                         
   4  28   5         29.69        133.15       101.96 o                         
  -5  29   5       5021.02       4728.63       195.66 o                         
  -4  29   5        108.95         47.04        84.01 o                         
  -3  29   5        300.45        300.47        68.99 o                         
  -2  29   5        237.97        312.52        64.53 o                         
  -1  29   5       2378.96       2507.06       111.54 o                         
   0  29   5        600.63        621.19        71.41 o                         
   1  29   5         63.63        146.88       123.28 o                         
   2  29   5       9204.83       9021.95       411.79 o                         
   3  29   5      11264.05      10800.00       485.23 o                         
  -4  30   5       1558.22       1637.49       124.69 o                         
  -3  30   5      10972.06      10392.37       256.39 o                         
  -2  30   5       1004.77       1073.75        84.23 o                         
  -1  30   5      27596.25      27012.54       701.90 o                         
   0  30   5        178.97        144.94        62.49 o                         
   1  30   5       1437.12       1380.30       126.79 o                         
   2  30   5        748.25        760.64       162.62 o                         
   3  30   5        688.82        928.50       167.86 o                         
  -4  31   5        424.34        509.54       119.34 o                         
  -3  31   5         67.71         31.47        85.31 o                         
  -2  31   5       1665.85       1655.74       125.11 o                         
  -1  31   5        192.52        298.75        67.30 o                         
   0  31   5        402.15        342.29        92.73 o                         
   1  31   5        521.62        419.02       105.67 o                         
   2  31   5       3474.16       3278.38       185.47 o                         
  -3  32   5        182.42        173.50        88.08 o                         
  -2  32   5      27333.02      28721.18       746.49 o                         
  -1  32   5         45.15         29.55        65.20 o                         
   0  32   5       8718.61       8656.90       283.76 o                         
   1  32   5         15.85        -51.43        94.53 o                         
  -1  33   5         16.60        -44.85        63.56 o                         
   0  33   5         99.76         93.59       118.03 o                         
  -8   0   6        589.52        593.26        96.30 o                         
  -6   0   6      53274.88      51707.31      1042.92 o                         
  -4   0   6       1513.83       1496.04        64.10 o                         
  -2   0   6      18787.09      17812.70       378.75 o                         
   0   0   6      52236.29      50261.57      1236.72 o                         
   2   0   6       4212.36       4437.88       156.51 o                         
   4   0   6      49635.00      49538.75      1749.20 o                         
   6   0   6       3350.82       4235.44       280.65 o                         
  -9   1   6        105.89        191.33        67.49 o                         
  -8   1   6        455.41        479.34        67.07 o                         
  -7   1   6       4580.46       4796.53       133.82 o                         
  -6   1   6      18237.17      18252.98       277.04 o                         
  -5   1   6      21882.98      21244.44       270.93 o                         
  -4   1   6        544.96        708.19        34.41 o                         
  -3   1   6       1944.02       1988.59        51.92 o                         
  -2   1   6      17326.17      17065.44       333.07 o                         
  -1   1   6      39313.01      39395.85       669.93 o                         
   0   1   6      26466.72      25200.27       450.62 o                         
   1   1   6       5289.26       5190.25       148.78 o                         
   2   1   6       2492.45       2242.82        87.29 o                         
   3   1   6        340.48        379.73        71.39 o                         
   4   1   6      10199.19      11360.23       327.34 o                         
   5   1   6      15392.06      15764.08       440.48 o                         
   6   1   6       7545.24       7732.82       271.67 o                         
   7   1   6       2028.05       1893.12       153.86 o                         
  -9   2   6       2653.43       2608.99       110.71 o                         
  -8   2   6          7.52         99.73        63.08 o                         
  -7   2   6      24809.98      24425.13       455.97 o                         
  -6   2   6       4717.15       4712.89        94.01 o                         
  -5   2   6      19956.83      19705.09       252.15 o                         
  -4   2   6       5163.75       4674.61        88.48 o                         
  -3   2   6        138.86        126.78        34.28 o                         
  -2   2   6       1564.55       1548.88        48.04 o                         
  -1   2   6      34714.05      34582.14       495.60 o                         
   0   2   6        357.68        420.55        37.76 o                         
   1   2   6      16873.67      16591.34       308.28 o                         
   2   2   6       2486.83       2575.54        90.69 o                         
   3   2   6       7509.41       7887.08       237.40 o                         
   4   2   6       7536.12       7544.98       247.59 o                         
   5   2   6      16039.80      16108.03       450.67 o                         
   6   2   6       2598.91       3123.60       257.04 o                         
   7   2   6         17.59        381.88       119.61 o                         
  -9   3   6        470.12        735.30        77.80 o                         
  -8   3   6        614.51        735.37        74.14 o                         
  -7   3   6        410.76        589.38        89.88 o                         
  -6   3   6       7545.50       7394.81       147.77 o                         
  -5   3   6       9225.70       9145.03       166.37 o                         
  -4   3   6       9263.10       9284.44       151.13 o                         
  -3   3   6       2082.77       2190.09        55.25 o                         
  -2   3   6       1274.12       1410.03        34.91 o                         
  -1   3   6      70786.21      69325.49      1085.16 o                         
   0   3   6       5497.60       5406.36       119.98 o                         
   1   3   6       2543.03       2256.21        74.36 o                         
   2   3   6       4269.69       3976.99       235.09 o                         
   3   3   6        830.72       1023.78        68.34 o                         
   4   3   6      12355.34      11697.16       335.68 o                         
   5   3   6      15113.40      14962.38       424.72 o                         
   6   3   6      10154.26      10507.14       545.56 o                         
   7   3   6       1774.50       1803.59       154.86 o                         
  -9   4   6        141.36        352.16        96.92 o                         
  -8   4   6       7763.36       7271.45       173.80 o                         
  -7   4   6       5609.15       6034.25       133.85 o                         
  -6   4   6      17994.88      17398.58       296.34 o                         
  -5   4   6        595.17        588.98        24.54 o                         
  -4   4   6       4511.43       4404.86        84.43 o                         
  -3   4   6       6703.77       6433.25       112.15 o                         
  -2   4   6        475.48        523.84        27.08 o                         
  -1   4   6        157.01        165.52        22.00 o                         
   0   4   6      43271.13      43573.32       762.33 o                         
   1   4   6       1498.83       1689.50        70.09 o                         
   2   4   6      14073.65      13738.89       485.60 o                         
   3   4   6       8869.48       8352.76       203.26 o                         
   4   4   6      10615.84      10491.37       310.62 o                         
   5   4   6       8595.03       8949.67       288.40 o                         
   6   4   6       1211.07       1734.54       288.52 o                         
   7   4   6       2321.93       2494.10       225.57 o                         
  -9   5   6       5523.01       6088.88       187.40 o                         
  -8   5   6        135.57        216.97        62.61 o                         
  -7   5   6       2045.84       2072.84        79.70 o                         
  -6   5   6       5872.97       5883.15       173.16 o                         
  -5   5   6       5002.84       4784.80       108.63 o                         
  -4   5   6      25632.58      25723.03       414.88 o                         
  -3   5   6      14128.23      13864.40       263.33 o                         
  -2   5   6      41691.15      41283.09       588.07 o                         
  -1   5   6       6000.85       5233.57        91.92 o                         
   0   5   6       5079.65       5095.05       113.82 o                         
   1   5   6      14551.39      13468.65       292.72 o                         
   2   5   6        809.84        771.65        62.32 o                         
   3   5   6        349.19        375.97        56.72 o                         
   4   5   6       1093.41       1646.66       115.82 o                         
   5   5   6       9832.61       9712.23       430.15 o                         
   6   5   6      10792.51      10800.50       393.43 o                         
   7   5   6       6299.46       6668.34       512.64 o                         
  -9   6   6      15586.51      15592.31       368.22 o                         
  -8   6   6       1681.01       1869.33       147.88 o                         
  -7   6   6       9950.12       9935.01       189.24 o                         
  -6   6   6       5097.94       5030.18       117.01 o                         
  -5   6   6       2973.02       3101.38        84.30 o                         
  -4   6   6      14901.58      14528.83       284.76 o                         
  -3   6   6       1817.93       1704.68        50.23 o                         
  -2   6   6        321.47        294.63        25.17 o                         
  -1   6   6      12471.08      13001.85       318.06 o                         
   0   6   6         54.31         94.04        32.07 o                         
   1   6   6      60825.18      57278.10      1146.68 o                         
   2   6   6       1288.78       1572.06        96.73 o                         
   3   6   6      21836.89      21389.33       452.72 o                         
   4   6   6      17348.95      16598.82       364.56 o                         
   5   6   6       2170.57       2469.08       152.80 o                         
   6   6   6       3756.33       4412.84       199.32 o                         
   7   6   6       1109.97       1720.35       201.96 o                         
  -9   7   6        347.92        653.28       106.81 o                         
  -8   7   6        597.12        871.93       103.81 o                         
  -7   7   6        230.04        325.03        54.54 o                         
  -6   7   6       2423.67       2483.33        82.68 o                         
  -5   7   6      16058.44      15324.71       264.88 o                         
  -4   7   6      21309.48      20576.87       447.04 o                         
  -3   7   6      50251.25      50731.62       769.91 o                         
  -2   7   6        814.08        932.02        41.91 o                         
  -1   7   6      13617.51      14490.04       286.14 o                         
   0   7   6        397.58        439.05        38.85 o                         
   1   7   6          0.56        141.43        42.66 o                         
   2   7   6      12695.49      12592.95       278.61 o                         
   3   7   6        248.66        341.06        85.33 o                         
   4   7   6       3232.10       3138.30       110.75 o                         
   5   7   6       6510.89       6412.37       256.91 o                         
   6   7   6       2588.96       3127.97       175.08 o                         
   7   7   6      16834.46      17382.29       525.76 o                         
  -9   8   6       4047.19       4074.71       273.96 o                         
  -8   8   6      24729.04      25273.44       546.61 o                         
  -7   8   6       5871.27       5517.02       140.67 o                         
  -6   8   6        671.64        601.92        57.48 o                         
  -5   8   6        545.61        489.55        51.51 o                         
  -4   8   6       9154.45       9329.57       248.84 o                         
  -3   8   6       1165.94       1231.95        58.52 o                         
  -2   8   6       2977.68       2819.48        65.81 o                         
  -1   8   6       3471.60       3551.26       105.05 o                         
   0   8   6       9106.23       9018.91       184.29 o                         
   1   8   6      11358.96      10610.31       239.23 o                         
   2   8   6      70154.11      69707.65      1392.52 o                         
   3   8   6       9454.93       8824.26       212.27 o                         
   4   8   6        413.85        494.97        61.38 o                         
   5   8   6        283.01        231.88        90.65 o                         
   6   8   6       1327.14       1373.51       175.60 o                         
   7   8   6       2299.45       3682.27       288.52 o                         
  -9   9   6        629.36       1216.77       169.05 o                         
  -8   9   6       1728.74       2171.49       196.72 o                         
  -7   9   6       1898.25       1955.23        87.99 o                         
  -6   9   6         49.48         37.53        55.12 o                         
  -5   9   6        832.34        896.66        83.55 o                         
  -4   9   6      59078.53      57268.15       881.95 o                         
  -3   9   6       6005.52       5706.74       106.04 o                         
  -2   9   6      29993.53      30755.29       484.54 o                         
  -1   9   6        195.02        167.99        47.01 o                         
   0   9   6       1103.45       1058.37        51.29 o                         
   1   9   6       5916.43       5764.16       147.81 o                         
   2   9   6        105.75        525.17       102.15 o                         
   3   9   6       3634.91       3421.64       113.81 o                         
   4   9   6       1402.25       1469.19       176.28 o                         
   5   9   6        247.04        175.02        91.80 o                         
   6   9   6      10968.12      10861.95       579.66 o                         
   7   9   6       3089.24       3539.63       195.94 o                         
  -9  10   6      14636.79      14457.18       425.50 o                         
  -8  10   6       8006.38       7900.96       274.41 o                         
  -7  10   6      12918.21      12473.41       294.00 o                         
  -6  10   6        204.03        177.79        56.54 o                         
  -5  10   6       3183.21       3171.40       144.34 o                         
  -4  10   6         61.14        176.90        19.68 o                         
  -3  10   6         47.11        169.48        37.61 o                         
  -2  10   6       3768.91       3508.09        80.68 o                         
  -1  10   6       1152.37       1336.05        69.13 o                         
   0  10   6      11099.30      11024.41       212.26 o                         
   1  10   6      29284.57      29499.90       524.89 o                         
   2  10   6      35386.75      34613.10       708.69 o                         
   3  10   6      22140.77      21800.90       461.81 o                         
   4  10   6        229.21        164.01        71.39 o                         
   5  10   6         47.11        169.18        94.59 o                         
   6  10   6         26.38        189.09        98.90 o                         
   7  10   6         50.30       1138.33       199.34 o                         
  -9  11   6        779.12       1013.95       116.84 o                         
  -8  11   6       1134.77       1737.53       139.10 o                         
  -7  11   6       1536.01       1516.39        91.80 o                         
  -6  11   6         12.57         79.55        55.64 o                         
  -5  11   6       7568.78       7632.40       183.95 o                         
  -4  11   6          6.57         -0.47        19.34 o                         
  -3  11   6     101850.34     100101.65      1534.32 o                         
  -2  11   6       3241.40       3164.68        72.91 o                         
  -1  11   6       1791.06       2004.56        81.40 o                         
   0  11   6       2428.43       2272.13       116.60 o                         
   1  11   6       6540.47       6645.10       143.54 o                         
   2  11   6       6825.02       7305.59       182.70 o                         
   3  11   6       7530.30       7773.67       195.36 o                         
   4  11   6       1452.05       1419.72        80.23 o                         
   5  11   6       1839.82       2020.40       141.87 o                         
   6  11   6        608.08        676.52       118.70 o                         
   7  11   6      20018.23      20047.22       565.66 o                         
  -8  12   6      19040.59      18997.60       428.39 o                         
  -7  12   6       2438.91       2262.77       163.09 o                         
  -6  12   6       9324.49       8871.96       223.96 o                         
  -5  12   6        380.17        413.28        44.09 o                         
  -4  12   6         66.56        105.28        29.60 o                         
  -3  12   6        229.38        376.01        48.69 o                         
  -2  12   6       7845.52       7592.49       155.30 o                         
  -1  12   6       3748.28       3760.32       111.80 o                         
   0  12   6         26.10         78.66        37.10 o                         
   1  12   6      20297.67      20207.40       423.59 o                         
   2  12   6      64443.25      63810.78      1279.45 o                         
   3  12   6       7282.06       7307.48       187.76 o                         
   4  12   6      12452.40      12052.92       278.44 o                         
   5  12   6          1.77        196.25        87.96 o                         
   6  12   6       1510.44       1631.17       144.26 o                         
   7  12   6        694.21       1514.67       252.98 o                         
  -8  13   6       1060.72       1211.02        95.56 o                         
  -7  13   6        387.37        455.78        71.32 o                         
  -6  13   6        229.56        360.17        65.58 o                         
  -5  13   6         21.55         -0.86        40.31 o                         
  -4  13   6      30740.59      29837.16       617.48 o                         
  -3  13   6       2151.03       2202.03        81.22 o                         
  -2  13   6      44487.12      44652.58       903.82 o                         
  -1  13   6      15389.56      14680.90       321.40 o                         
   0  13   6      10068.95      10052.66       197.85 o                         
   1  13   6        872.14        967.30        54.69 o                         
   2  13   6        143.31        386.59        55.29 o                         
   3  13   6       2690.77       2828.63       108.52 o                         
   4  13   6       6612.33       6622.63       179.99 o                         
   5  13   6       1776.09       1966.58       142.77 o                         
   6  13   6       5271.72       5052.54       414.42 o                         
  -8  14   6       8051.32       8247.38       294.08 o                         
  -7  14   6      12610.86      13088.14       313.64 o                         
  -6  14   6       1364.77       1423.37       103.04 o                         
  -5  14   6       4154.11       3989.49       136.42 o                         
  -4  14   6      12737.82      12489.56       373.56 o                         
  -3  14   6      11184.95      10951.19       258.95 o                         
  -2  14   6       8129.28       8276.63       315.19 o                         
  -1  14   6       1531.08       1660.05        79.75 o                         
   0  14   6       1905.45       2001.60        75.72 o                         
   1  14   6       2831.59       2927.30        86.11 o                         
   2  14   6       8006.73       7757.34       294.36 o                         
   3  14   6      23412.75      22845.03       485.52 o                         
   4  14   6         35.58        216.18        85.87 o                         
   5  14   6       6311.88       6314.75       234.48 o                         
   6  14   6       2310.24       2345.17       207.21 o                         
  -8  15   6          0.92         90.81        73.90 o                         
  -7  15   6       3721.01       3582.99       142.15 o                         
  -6  15   6       1384.50       1546.24       123.32 o                         
  -5  15   6        990.35       1116.22        71.93 o                         
  -4  15   6        238.62        285.42        74.92 o                         
  -3  15   6      23833.23      24379.88       561.36 o                         
  -2  15   6       3059.02       2863.14       102.07 o                         
  -1  15   6      17333.88      17510.62       465.48 o                         
   0  15   6        190.27        220.70        38.22 o                         
   1  15   6        169.59        286.61        43.64 o                         
   2  15   6       3193.23       2950.22       111.34 o                         
   3  15   6      10721.74      11097.64       261.65 o                         
   4  15   6       3977.83       4263.31       299.01 o                         
   5  15   6       2431.46       2646.56       350.16 o                         
   6  15   6         96.24        219.29       108.95 o                         
  -8  16   6       3373.63       3402.93       142.93 o                         
  -7  16   6       4278.62       4732.55       158.82 o                         
  -6  16   6       8639.18       9115.69       289.26 o                         
  -5  16   6      14574.06      13878.88       312.59 o                         
  -4  16   6         98.30        110.88        54.57 o                         
  -3  16   6        177.80        230.23        50.95 o                         
  -2  16   6         37.10         23.28        48.23 o                         
  -1  16   6      12617.82      11915.24       270.49 o                         
   0  16   6        225.92        287.53        53.94 o                         
   1  16   6       6871.34       6643.21       162.36 o                         
   2  16   6       5584.26       5494.70       152.84 o                         
   3  16   6       7920.71       7766.04       199.31 o                         
   4  16   6      18123.26      18725.56       734.41 o                         
   5  16   6       3967.34       4203.59       296.26 o                         
   6  16   6        648.18        873.03       281.96 o                         
  -8  17   6        927.84       1025.55        99.16 o                         
  -7  17   6       6798.34       7287.99       204.65 o                         
  -6  17   6      11106.59      10898.40       330.96 o                         
  -5  17   6        388.35        543.39        63.30 o                         
  -4  17   6       9249.87       9577.17       230.36 o                         
  -3  17   6       1767.11       1781.46        97.50 o                         
  -2  17   6      26159.22      25291.06       531.88 o                         
  -1  17   6        118.24        190.11        54.40 o                         
   0  17   6      19728.39      19957.71       425.97 o                         
   1  17   6      14849.52      14806.94       281.90 o                         
   2  17   6       1657.62       1672.47        87.75 o                         
   3  17   6       7828.26       7844.21       219.45 o                         
   4  17   6       8624.03       9327.95       294.82 o                         
   5  17   6         61.51        182.17       135.08 o                         
   6  17   6       5745.69       5603.75       243.84 o                         
  -8  18   6       4475.78       4696.66       172.05 o                         
  -7  18   6       4990.51       5236.89       190.53 o                         
  -6  18   6      14929.08      14886.52       486.41 o                         
  -5  18   6         22.51         78.50        55.09 o                         
  -4  18   6       3711.02       3734.23       166.12 o                         
  -3  18   6        143.48        135.52        53.94 o                         
  -2  18   6      19632.15      18900.06       409.28 o                         
  -1  18   6        891.94       1072.74        75.42 o                         
   0  18   6      10671.52      10643.51       247.79 o                         
   1  18   6      12069.09      11996.04       235.96 o                         
   2  18   6       6502.81       6030.15       139.86 o                         
   3  18   6       8825.68       8581.32       216.46 o                         
   4  18   6       7190.73       7296.52       249.45 o                         
   5  18   6       2873.86       3182.22       169.63 o                         
   6  18   6       5563.74       5640.80       246.65 o                         
  -7  19   6       2357.59       2115.05       146.38 o                         
  -6  19   6         11.51        148.11        86.93 o                         
  -5  19   6      20819.02      20774.88       713.62 o                         
  -4  19   6       1919.21       1989.68       112.09 o                         
  -3  19   6       9941.36       9390.78       241.49 o                         
  -2  19   6        196.86        241.90        57.96 o                         
  -1  19   6      33611.11      33852.71       741.83 o                         
   0  19   6       6304.06       6101.04       190.58 o                         
   1  19   6       2256.31       2252.56        81.58 o                         
   2  19   6        254.98        242.80        47.47 o                         
   3  19   6        319.32        428.16        68.21 o                         
   4  19   6       5222.02       5650.32       215.04 o                         
   5  19   6      17322.58      17293.80       488.68 o                         
  -7  20   6       5995.14       5925.18       236.06 o                         
  -6  20   6       2063.64       2044.84       145.58 o                         
  -5  20   6      12460.51      13047.27       302.55 o                         
  -4  20   6         62.87         60.88        57.68 o                         
  -3  20   6        123.57        119.11        55.37 o                         
  -2  20   6       1690.40       1818.63        91.28 o                         
  -1  20   6       9498.46       9274.65       350.13 o                         
   0  20   6      29985.61      29426.14       614.27 o                         
   1  20   6       6025.52       6044.94       140.00 o                         
   2  20   6       2253.20       2097.61        82.33 o                         
   3  20   6       3093.93       2947.17       118.30 o                         
   4  20   6       2670.14       2763.92       161.32 o                         
   5  20   6       4514.08       4578.70       205.47 o                         
  -7  21   6        615.95        915.52       117.24 o                         
  -6  21   6      10901.59      11573.81       353.22 o                         
  -5  21   6          1.13         65.22        60.28 o                         
  -4  21   6      10250.29      10181.94       247.76 o                         
  -3  21   6        173.67        152.36        60.53 o                         
  -2  21   6       4145.34       4052.79       134.57 o                         
  -1  21   6       1372.62       1560.35        87.04 o                         
   0  21   6       3679.56       4114.87       169.91 o                         
   1  21   6        112.90         86.91        45.43 o                         
   2  21   6       1214.62       1085.58       124.95 o                         
   3  21   6       4704.51       4587.49       149.25 o                         
   4  21   6       5257.81       5253.14       209.58 o                         
   5  21   6         45.46        146.71       101.80 o                         
  -7  22   6       1488.21       1556.87       137.09 o                         
  -6  22   6       9641.47       9912.70       319.83 o                         
  -5  22   6        144.39        352.60        69.30 o                         
  -4  22   6       1808.08       1888.66       101.00 o                         
  -3  22   6       6349.40       5910.73       167.24 o                         
  -2  22   6        131.31        197.99        61.49 o                         
  -1  22   6       2873.91       2718.62       131.33 o                         
   0  22   6      20851.93      20746.53       609.32 o                         
   1  22   6       8760.04       8507.87       211.12 o                         
   2  22   6       5300.14       4968.29       153.20 o                         
   3  22   6         85.03         80.50        63.56 o                         
   4  22   6       4968.69       4762.27       293.76 o                         
   5  22   6        111.44        314.75       165.24 o                         
  -6  23   6        413.70        513.56       108.39 o                         
  -5  23   6      28336.82      28128.43       598.78 o                         
  -4  23   6       4204.83       4205.48       144.25 o                         
  -3  23   6       2627.49       2411.55       112.04 o                         
  -2  23   6       5301.23       5148.06       185.47 o                         
  -1  23   6       5721.93       5681.42       196.36 o                         
   0  23   6       2146.39       2337.24       119.87 o                         
   1  23   6       1505.41       1636.74        92.19 o                         
   2  23   6        178.31        147.56        64.69 o                         
   3  23   6       1468.22       1472.27        94.15 o                         
   4  23   6         62.33        176.28       194.09 o                         
  -6  24   6        753.73        733.27       111.92 o                         
  -5  24   6       2575.03       2595.18       116.64 o                         
  -4  24   6       1760.23       1897.24       102.55 o                         
  -3  24   6        992.62       1085.24       101.86 o                         
  -2  24   6       1383.87       1667.77       150.82 o                         
  -1  24   6       6285.79       6139.66       280.65 o                         
   0  24   6       5462.53       5596.25       257.04 o                         
   1  24   6      29305.26      30246.84       826.08 o                         
   2  24   6        194.48        168.88        64.29 o                         
   3  24   6       7603.37       7101.67       202.70 o                         
   4  24   6         57.66        128.43       103.41 o                         
  -6  25   6       7397.71       7251.97       262.04 o                         
  -5  25   6       4636.86       5006.34       201.59 o                         
  -4  25   6      10360.64      10340.35       267.54 o                         
  -3  25   6       2264.52       2415.89       137.21 o                         
  -2  25   6       7051.41       7022.83       231.81 o                         
  -1  25   6       1564.95       1649.20       115.37 o                         
   0  25   6       6642.93       6781.66       220.12 o                         
   1  25   6       1443.06       1817.40       188.85 o                         
   2  25   6       2798.97       2704.84       120.96 o                         
   3  25   6       1393.98       1355.14       136.42 o                         
   4  25   6       4604.61       4176.36       198.85 o                         
  -5  26   6       2070.67       2237.35       118.04 o                         
  -4  26   6          8.07         -1.60        64.23 o                         
  -3  26   6        399.22        332.31        85.25 o                         
  -2  26   6        526.29        614.53        87.73 o                         
  -1  26   6       6163.04       5817.83       204.43 o                         
   0  26   6      20007.56      20352.97       542.30 o                         
   1  26   6         72.06        -73.44       110.16 o                         
   2  26   6       6989.95       6444.94       229.42 o                         
   3  26   6         42.08        -26.38        66.93 o                         
  -5  27   6       1381.21       1327.20        98.67 o                         
  -4  27   6       5649.95       5723.42       175.25 o                         
  -3  27   6       6201.03       5972.79       405.24 o                         
  -2  27   6       4726.88       4758.65       148.09 o                         
  -1  27   6       5861.29       6018.50       210.01 o                         
   0  27   6        762.81        840.06        89.47 o                         
   1  27   6       1582.63       1909.20       199.34 o                         
   2  27   6        119.02        -34.10       136.39 o                         
   3  27   6       1658.05       1748.88       138.77 o                         
  -4  28   6       1998.31       2208.10       136.91 o                         
  -3  28   6          0.26        -41.44        74.12 o                         
  -2  28   6       4744.31       4934.14       153.95 o                         
  -1  28   6       1791.48       1725.34       120.96 o                         
   0  28   6        955.09       1143.85       102.63 o                         
   1  28   6       8716.98       8903.92       406.55 o                         
   2  28   6        138.82         99.67       141.64 o                         
   3  28   6       8553.87       8019.24       279.01 o                         
  -4  29   6       1857.67       1730.22       127.33 o                         
  -3  29   6       9348.07       9040.65       314.62 o                         
  -2  29   6       9324.46       9150.11       247.14 o                         
  -1  29   6       6182.17       5827.67       175.57 o                         
   0  29   6       2955.81       2871.80       233.44 o                         
   1  29   6        340.65        246.55       146.88 o                         
   2  29   6        390.67        419.66       157.37 o                         
  -3  30   6        559.50        778.06       100.10 o                         
  -2  30   6       2869.97       2845.28       122.39 o                         
  -1  30   6        229.08        185.07        69.86 o                         
   0  30   6       2007.83       1667.89       178.36 o                         
   1  30   6        600.24        739.65       165.24 o                         
  -2  31   6      10101.25      10475.62       272.27 o                         
  -1  31   6       5250.65       5024.18       158.72 o                         
   0  31   6        848.10        885.65       111.23 o                         
  -9   0   7        136.78        195.52       105.52 o                         
  -7   0   7      33927.14      33847.36       875.35 o                         
  -5   0   7       9819.60       9807.26       300.39 o                         
  -3   0   7      11787.00      11611.26       264.00 o                         
  -1   0   7      37238.62      35054.75       873.07 o                         
   1   0   7       1963.02       1857.97       203.27 o                         
   3   0   7      26917.47      26150.20       954.73 o                         
   5   0   7      18554.38      17783.97       700.31 o                         
  -9   1   7        427.07        339.54        74.31 o                         
  -8   1   7       4314.19       4453.18       138.28 o                         
  -7   1   7      16330.24      16978.21       336.87 o                         
  -6   1   7       9780.03      10260.41       223.73 o                         
  -5   1   7        429.76        502.47        63.20 o                         
  -4   1   7        564.29        591.13        43.21 o                         
  -3   1   7       3694.60       3565.09        82.32 o                         
  -2   1   7      19317.62      18593.50       576.40 o                         
  -1   1   7      51006.64      51126.84       948.63 o                         
   0   1   7      23830.48      24147.66       436.77 o                         
   1   1   7        274.03        197.79        42.77 o                         
   2   1   7        611.08        662.30        63.88 o                         
   3   1   7      12983.11      13507.54       375.57 o                         
   4   1   7       7300.34       8329.90       266.90 o                         
   5   1   7        792.41       1443.66       128.89 o                         
   6   1   7        914.42        882.19       117.76 o                         
  -9   2   7        115.40        140.30        70.32 o                         
  -8   2   7       3235.74       3449.96       125.70 o                         
  -7   2   7        332.55        511.57        69.82 o                         
  -6   2   7      39009.64      38037.23       686.70 o                         
  -5   2   7       1645.48       1874.84        91.02 o                         
  -4   2   7       1923.98       2002.56        58.48 o                         
  -3   2   7          9.65          8.13        32.31 o                         
  -2   2   7      23092.56      21915.77       472.93 o                         
  -1   2   7        202.65        311.87        33.44 o                         
   0   2   7       2634.15       2586.55        86.88 o                         
   1   2   7       2968.92       2819.76        92.50 o                         
   2   2   7       3327.50       3161.27       121.40 o                         
   3   2   7       1956.80       2198.60       129.79 o                         
   4   2   7      49854.38      49280.60      1232.24 o                         
   5   2   7        333.45        492.53       161.31 o                         
   6   2   7       1906.69       1650.14       190.16 o                         
  -9   3   7       2401.75       2806.95       150.51 o                         
  -8   3   7       7567.76       7115.77       237.75 o                         
  -7   3   7       1289.97       1372.81        85.89 o                         
  -6   3   7       6465.53       6899.68       147.16 o                         
  -5   3   7       2761.68       2804.39       103.41 o                         
  -4   3   7          2.08        -35.27        35.27 o                         
  -3   3   7       2621.29       2511.41        81.68 o                         
  -2   3   7      27146.78      26637.47       500.19 o                         
  -1   3   7      18215.61      18768.29       375.01 o                         
   0   3   7      12580.33      12111.62       235.78 o                         
   1   3   7       7849.71       7748.03       187.02 o                         
   2   3   7       4507.75       4253.76       150.84 o                         
   3   3   7        276.59        317.74        66.68 o                         
   4   3   7       8708.65       9288.24       437.89 o                         
   5   3   7        467.88        985.23       117.76 o                         
   6   3   7        762.85       1052.50       246.55 o                         
  -9   4   7         72.42        357.27        75.21 o                         
  -8   4   7          1.23        107.40        67.67 o                         
  -7   4   7       9509.98       9232.02       208.57 o                         
  -6   4   7       1969.19       1921.30        77.94 o                         
  -5   4   7      14354.53      14027.29       428.92 o                         
  -4   4   7          9.83        -22.54        29.34 o                         
  -3   4   7      14934.46      14655.62       385.70 o                         
  -2   4   7      26725.71      26393.16       387.58 o                         
  -1   4   7       4955.94       4951.31       131.13 o                         
   0   4   7       1768.73       1843.59        69.02 o                         
   1   4   7        254.45        316.86        50.99 o                         
   2   4   7        155.27         81.15        63.71 o                         
   3   4   7      12709.82      12842.19       293.26 o                         
   4   4   7        351.25        650.33       100.15 o                         
   5   4   7      24876.14      23964.74       639.85 o                         
   6   4   7       2178.20       2598.82       165.61 o                         
  -9   5   7       7933.54       7546.99       216.58 o                         
  -8   5   7        464.68        554.67        87.81 o                         
  -7   5   7      11029.61      11204.71       243.44 o                         
  -6   5   7        199.14        349.38        47.83 o                         
  -5   5   7         27.56         57.93        52.81 o                         
  -4   5   7         21.07         97.12        58.48 o                         
  -3   5   7         42.18         12.39        38.24 o                         
  -2   5   7       4586.81       4651.31       119.84 o                         
  -1   5   7      30947.77      30808.24       490.29 o                         
   0   5   7      10706.29      10395.06       253.23 o                         
   1   5   7      13785.46      13688.17       301.19 o                         
   2   5   7       4047.43       3942.78       289.62 o                         
   3   5   7      18782.25      18130.04       394.18 o                         
   4   5   7        527.60        749.91       163.93 o                         
   5   5   7         27.59        557.22       101.55 o                         
   6   5   7        593.94       1132.33       139.01 o                         
  -9   6   7          2.76        461.40        98.30 o                         
  -8   6   7       1287.66       1316.00        90.03 o                         
  -7   6   7        852.78        963.77        80.48 o                         
  -6   6   7      13401.76      13364.39       302.10 o                         
  -5   6   7       1667.83       1547.06        83.94 o                         
  -4   6   7      49055.10      49343.74      1301.41 o                         
  -3   6   7       8200.01       7631.88       205.19 o                         
  -2   6   7      12736.49      12605.35       223.22 o                         
  -1   6   7         38.89         91.29        40.33 o                         
   0   6   7       4005.05       3922.35       112.63 o                         
   1   6   7       2053.79       2072.79        87.50 o                         
   2   6   7       1212.69       1329.12        77.44 o                         
   3   6   7          3.23        165.66        73.47 o                         
   4   6   7       3711.94       3881.55       176.19 o                         
   5   6   7         45.93        227.74        91.79 o                         
   6   6   7      19723.03      18926.54       534.14 o                         
  -8   7   7      16884.58      17318.08       398.06 o                         
  -7   7   7         27.18         50.31        61.73 o                         
  -6   7   7         31.64         89.94        60.72 o                         
  -5   7   7       4507.72       4574.41       154.66 o                         
  -4   7   7        300.84        417.63        72.90 o                         
  -3   7   7       2475.71       2433.67        65.10 o                         
  -2   7   7         93.31        161.27        31.77 o                         
  -1   7   7        975.55       1139.16        71.29 o                         
   0   7   7      28366.80      28006.03       500.52 o                         
   1   7   7      17958.30      17486.78       374.47 o                         
   2   7   7      43349.69      42017.81       854.43 o                         
   3   7   7        210.71        291.73        58.27 o                         
   4   7   7       1740.08       2244.24       139.94 o                         
   5   7   7       4059.25       4151.10       189.77 o                         
   6   7   7       2388.90       3879.66       385.43 o                         
  -8   8   7       1852.20       2287.59       128.14 o                         
  -7   8   7         80.53         31.76        72.20 o                         
  -6   8   7        576.69        686.42        97.83 o                         
  -5   8   7      29183.28      29839.71       635.38 o                         
  -4   8   7       9040.54       9221.15       234.31 o                         
  -3   8   7      35648.89      35505.04       556.37 o                         
  -2   8   7       2627.44       2487.73        88.26 o                         
  -1   8   7        318.43        421.40        52.60 o                         
   0   8   7      10543.78      10214.04       201.78 o                         
   1   8   7        333.34        647.35        59.47 o                         
   2   8   7         66.68        332.73        92.64 o                         
   3   8   7       2777.32       2649.15       104.90 o                         
   4   8   7       2348.74       2513.12       171.80 o                         
   5   8   7       9783.45       9225.28       302.29 o                         
   6   8   7       2836.98       3406.86       346.22 o                         
  -8   9   7         36.99         72.81       124.59 o                         
  -7   9   7        761.18        835.86       113.96 o                         
  -6   9   7       1443.64       1461.46       121.96 o                         
  -5   9   7        960.57       1185.16       107.38 o                         
  -4   9   7          9.57        136.39       110.16 o                         
  -3   9   7       4129.40       4315.08        88.09 o                         
  -2   9   7        446.13        472.59        41.38 o                         
  -1   9   7       1619.86       1712.54        80.54 o                         
   0   9   7       2268.79       2297.71       102.22 o                         
   1   9   7      59959.29      59294.85      1189.57 o                         
   2   9   7       2578.09       2474.92       101.39 o                         
   3   9   7       6693.04       6369.10       232.68 o                         
   4   9   7        982.20       1011.71       114.10 o                         
   5   9   7       2151.38       2363.33       435.40 o                         
   6   9   7        191.72       1188.17       188.85 o                         
  -8  10   7        735.18        933.84       125.95 o                         
  -7  10   7        315.40        376.72        80.64 o                         
  -6  10   7        771.75        818.27       127.21 o                         
  -5  10   7      16021.22      15990.97       445.90 o                         
  -4  10   7      49258.01      47775.46       966.00 o                         
  -3  10   7      16923.91      16486.08       272.29 o                         
  -2  10   7        476.76        509.57        43.77 o                         
  -1  10   7         84.53        -16.82        44.73 o                         
   0  10   7        362.63        445.86        44.49 o                         
   1  10   7       1211.18       1680.28        83.20 o                         
   2  10   7      19000.33      18928.86       452.79 o                         
   3  10   7        161.53        155.80        56.72 o                         
   4  10   7       1014.29       1029.68       105.72 o                         
   5  10   7       1910.43       1868.84       215.08 o                         
   6  10   7      19419.66      19326.02       545.27 o                         
  -8  11   7      11966.05      11825.94       371.69 o                         
  -7  11   7        411.64        543.50        76.62 o                         
  -6  11   7        500.48        744.75       102.62 o                         
  -5  11   7        171.10        513.16        88.50 o                         
  -4  11   7       5100.94       5400.66       144.54 o                         
  -3  11   7       9432.69       9118.24       182.30 o                         
  -2  11   7        800.65        942.60        71.48 o                         
  -1  11   7         25.34         17.07        45.72 o                         
   0  11   7      17988.93      17649.71       326.97 o                         
   1  11   7         67.57         70.21        49.27 o                         
   2  11   7      50688.78      50393.00      1020.50 o                         
   3  11   7        356.73        420.25        64.75 o                         
   4  11   7         84.65        165.35        90.82 o                         
   5  11   7        398.93        490.43       106.53 o                         
   6  11   7       1219.00       2779.57       781.62 o                         
  -8  12   7        314.36        608.44       112.41 o                         
  -7  12   7       2228.73       2565.16       120.44 o                         
  -6  12   7       1811.40       1895.18       137.05 o                         
  -5  12   7      21173.35      20967.68      1081.94 o                         
  -4  12   7      27625.05      29312.45       608.09 o                         
  -3  12   7      16827.15      16866.88       321.34 o                         
  -2  12   7       1130.18       1246.05        71.69 o                         
  -1  12   7      10071.69       9793.57       231.34 o                         
   0  12   7        678.08        717.12        49.04 o                         
   1  12   7        645.72        875.01        65.81 o                         
   2  12   7       1156.54       1407.96       106.21 o                         
   3  12   7       5155.31       5098.32       152.37 o                         
   4  12   7         55.61        170.35       163.93 o                         
   5  12   7       1694.71       1713.67       148.19 o                         
   6  12   7      10649.30      10017.65       334.73 o                         
  -8  13   7        373.35        547.96       114.10 o                         
  -7  13   7       3414.07       3132.09       178.79 o                         
  -6  13   7       1935.66       2032.53       138.95 o                         
  -5  13   7       5089.21       5298.09       200.92 o                         
  -4  13   7       2889.74       3091.04       104.90 o                         
  -3  13   7       7126.43       6949.79       179.15 o                         
  -2  13   7        317.19        364.02        54.31 o                         
  -1  13   7       3440.81       3434.10       114.04 o                         
   0  13   7        112.05        151.59        41.09 o                         
   1  13   7      46381.24      47307.76       829.99 o                         
   2  13   7        944.72       1037.79        75.60 o                         
   3  13   7       9840.22       9550.48       296.44 o                         
   4  13   7       1285.84       1570.85       247.73 o                         
   5  13   7       3463.29       3664.54       323.80 o                         
   6  13   7         66.95        451.84       177.04 o                         
  -8  14   7       2433.37       2475.11       363.27 o                         
  -7  14   7        721.40        776.78       146.88 o                         
  -6  14   7       4412.77       4389.24       188.08 o                         
  -5  14   7       4936.34       4950.40       427.53 o                         
  -4  14   7      12476.84      12261.72       285.18 o                         
  -3  14   7       4117.18       4272.12       130.38 o                         
  -2  14   7      10753.32      10339.21       242.82 o                         
  -1  14   7       1899.82       1925.72        87.36 o                         
   0  14   7        636.94        725.63        58.80 o                         
   1  14   7         11.77        127.20        44.93 o                         
   2  14   7      10703.03      10558.12       247.82 o                         
   3  14   7       9128.33       9350.75       231.89 o                         
   4  14   7        869.20       1041.68       112.95 o                         
   5  14   7       5395.01       5796.60       235.54 o                         
   6  14   7       2418.98       2215.46       159.37 o                         
  -8  15   7       4261.88       4448.41       334.42 o                         
  -7  15   7        632.17        722.73       112.72 o                         
  -6  15   7       7032.01       7101.92       253.58 o                         
  -5  15   7       1530.09       1423.13       120.17 o                         
  -4  15   7        447.90        412.45        56.14 o                         
  -3  15   7       2260.41       2349.94       166.28 o                         
  -2  15   7      17818.25      17099.99       373.80 o                         
  -1  15   7        148.97        107.33        51.32 o                         
   0  15   7      15735.81      15731.67       322.93 o                         
   1  15   7         43.47         31.87        46.09 o                         
   2  15   7       6522.68       6450.63       201.69 o                         
   3  15   7       3277.60       3578.14       161.79 o                         
   4  15   7       6253.02       6922.60       247.59 o                         
   5  15   7        896.40       1142.56       132.46 o                         
  -7  16   7       1527.54       1584.47       135.24 o                         
  -6  16   7       4241.23       4445.02       197.51 o                         
  -5  16   7       2133.84       2253.65       140.37 o                         
  -4  16   7       4239.36       4221.05       258.12 o                         
  -3  16   7       8876.43       8544.40       210.29 o                         
  -2  16   7       1596.27       1854.69        91.71 o                         
  -1  16   7       2040.26       2162.16       126.39 o                         
   0  16   7      20270.56      19698.87       557.62 o                         
   1  16   7       1299.93       1327.31        67.33 o                         
   2  16   7       9048.19       9337.65       228.13 o                         
   3  16   7       4353.99       4368.26       144.39 o                         
   4  16   7      10560.89      10993.69       335.68 o                         
   5  16   7       5405.72       5122.51       222.56 o                         
  -7  17   7      10057.18      10979.56       350.53 o                         
  -6  17   7       5389.72       6061.81       228.77 o                         
  -5  17   7       2208.97       2386.15       149.22 o                         
  -4  17   7         78.15         34.96        51.98 o                         
  -3  17   7       8080.38       8319.63       207.67 o                         
  -2  17   7       7177.49       7168.46       186.64 o                         
  -1  17   7      27109.82      27083.21       800.36 o                         
   0  17   7         39.31         40.84        53.91 o                         
   1  17   7       6642.88       6536.87       212.89 o                         
   2  17   7       1776.44       1922.67        97.43 o                         
   3  17   7       7946.74       7843.29       206.62 o                         
   4  17   7        156.18        254.42       133.77 o                         
   5  17   7       2717.65       3085.66       186.39 o                         
  -7  18   7      16217.88      17621.65       959.85 o                         
  -6  18   7      11849.32      12134.06       368.95 o                         
  -5  18   7      10430.53      10489.81       325.39 o                         
  -4  18   7       5294.49       4913.35       148.98 o                         
  -3  18   7        747.91        828.69        71.74 o                         
  -2  18   7       9263.06       9232.45       228.67 o                         
  -1  18   7      16278.77      16472.28       393.63 o                         
   0  18   7       1074.79       1249.12        81.58 o                         
   1  18   7        638.90        662.86        56.71 o                         
   2  18   7       1010.77       1127.01        83.17 o                         
   3  18   7      13924.96      14694.04       337.12 o                         
   4  18   7       5007.49       5088.24       432.78 o                         
   5  18   7       5574.60       5730.59       672.77 o                         
  -7  19   7        144.33        395.62       110.34 o                         
  -6  19   7       6941.21       7323.99       591.46 o                         
  -5  19   7       8493.45       8957.83       367.07 o                         
  -4  19   7        423.40        343.71        62.54 o                         
  -3  19   7       6452.87       6608.21       199.40 o                         
  -2  19   7      15410.30      15359.35       344.98 o                         
  -1  19   7        640.79        732.29       132.42 o                         
   0  19   7      23932.87      23540.07       617.47 o                         
   1  19   7          0.53        -31.64        43.63 o                         
   2  19   7       5192.46       5086.10       155.67 o                         
   3  19   7        584.48        683.81        75.23 o                         
   4  19   7       5290.34       5637.41       224.21 o                         
   5  19   7       4446.61       4962.70       638.67 o                         
  -7  20   7       2080.67       1823.54       146.20 o                         
  -6  20   7      10834.43      10934.39       373.76 o                         
  -5  20   7       6644.49       6927.56       201.80 o                         
  -4  20   7        844.46        831.86        77.99 o                         
  -3  20   7       9639.12       9637.16       238.22 o                         
  -2  20   7       3693.46       3781.35       140.75 o                         
  -1  20   7        158.42        351.65        62.00 o                         
   0  20   7       2711.15       2716.60       112.29 o                         
   1  20   7        354.22        296.23        51.84 o                         
   2  20   7       2939.41       2762.85       115.09 o                         
   3  20   7        261.82        325.73        68.59 o                         
   4  20   7      18932.25      19066.61       529.45 o                         
  -6  21   7       3056.15       2936.64       173.40 o                         
  -5  21   7          7.05         60.93        83.94 o                         
  -4  21   7        178.40        170.42        63.96 o                         
  -3  21   7          7.81         13.91        57.93 o                         
  -2  21   7       3576.53       3486.81       128.20 o                         
  -1  21   7      34321.95      32145.30      1113.29 o                         
   0  21   7       1186.35       1214.84        83.99 o                         
   1  21   7       5819.97       5724.96       139.00 o                         
   2  21   7        319.12        333.67        68.80 o                         
   3  21   7       5868.20       5828.32       181.68 o                         
   4  21   7        485.72        760.60       113.78 o                         
  -6  22   7       3198.63       3176.90       178.78 o                         
  -5  22   7       9880.42       9394.07       247.65 o                         
  -4  22   7        860.54        899.59        81.95 o                         
  -3  22   7       6613.11       6124.44       176.05 o                         
  -2  22   7       1397.40       1385.98        88.20 o                         
  -1  22   7       3270.83       3493.16       127.04 o                         
   0  22   7        750.58        923.36        78.87 o                         
   1  22   7         15.02         -6.73        62.79 o                         
   2  22   7        374.11        498.85        73.08 o                         
   3  22   7       5276.17       5312.56       208.59 o                         
   4  22   7       6787.96       6200.57       238.91 o                         
  -6  23   7        377.44        402.52       106.53 o                         
  -5  23   7         19.07         70.76        78.02 o                         
  -4  23   7          2.14        -50.21        61.21 o                         
  -3  23   7        161.31        157.97        94.45 o                         
  -2  23   7       5466.28       5292.34       197.18 o                         
  -1  23   7       1885.58       2212.94       106.43 o                         
   0  23   7      20310.88      20238.30       442.56 o                         
   1  23   7       2991.01       2827.73       127.61 o                         
   2  23   7       4562.46       4284.43       229.78 o                         
   3  23   7       1541.86       1701.73       219.01 o                         
  -5  24   7        656.97        581.27        88.52 o                         
  -4  24   7      13188.03      12697.10       303.90 o                         
  -3  24   7        390.11        386.86        72.92 o                         
  -2  24   7      13694.72      13937.80       324.40 o                         
  -1  24   7       1162.38       1123.73        86.50 o                         
   0  24   7        106.38        173.49        62.46 o                         
   1  24   7        906.40        971.28       106.63 o                         
   2  24   7        306.22        339.44       108.55 o                         
   3  24   7       1622.38       1707.01       133.53 o                         
  -5  25   7        199.66        351.23       100.76 o                         
  -4  25   7        108.53        181.29        68.38 o                         
  -3  25   7        208.14        169.03        70.88 o                         
  -2  25   7        112.94        252.41        69.25 o                         
  -1  25   7      13496.27      13871.14       428.99 o                         
   0  25   7       2801.40       2951.08       123.42 o                         
   1  25   7       6512.29       6112.96       226.25 o                         
   2  25   7       6244.24       6496.77       185.49 o                         
   3  25   7       4437.66       3941.00       185.56 o                         
  -5  26   7       8547.25       8515.73       409.17 o                         
  -4  26   7          2.71        -32.81        66.53 o                         
  -3  26   7      13522.24      13934.16       327.88 o                         
  -2  26   7         19.80         -0.95        84.92 o                         
  -1  26   7         84.08        175.15        66.81 o                         
   0  26   7       8699.90       8449.39       346.39 o                         
   1  26   7       1180.70       1127.22       110.25 o                         
   2  26   7        981.12       1028.01       113.38 o                         
  -4  27   7          3.94         61.60        72.67 o                         
  -3  27   7       1156.28       1459.85       100.49 o                         
  -2  27   7      10180.58       9895.54       294.17 o                         
  -1  27   7       2081.88       2261.97       128.28 o                         
   0  27   7       4245.63       4108.18       252.98 o                         
   1  27   7       5285.26       5046.62       209.48 o                         
   2  27   7       3703.00       3351.23       172.51 o                         
  -3  28   7       1582.33       1707.56       159.43 o                         
  -2  28   7       8727.55       8458.48       225.88 o                         
  -1  28   7       1750.90       1821.44       103.94 o                         
   0  28   7         54.56         27.53        89.94 o                         
   1  28   7        546.39        615.33        99.69 o                         
  -2  29   7        150.87        155.67        73.92 o                         
  -1  29   7       3176.15       2945.30       126.94 o                         
   0  29   7       3563.01       2853.55       167.84 o                         
  -8   0   8       7666.64       8240.24       283.11 o                         
  -6   0   8       4247.33       4455.44       192.46 o                         
  -4   0   8        105.31         91.58        77.83 o                         
   0   0   8       2279.06       2461.11       209.83 o                         
   2   0   8       2093.60       2210.83       173.11 o                         
   6   0   8         52.07        -15.74       162.62 o                         
  -8   1   8      14933.01      15824.49       325.45 o                         
  -7   1   8      18687.23      18482.69       376.69 o                         
  -6   1   8       9603.79       9449.38       310.02 o                         
  -5   1   8        774.96        887.53        75.48 o                         
  -4   1   8         73.89         17.94        56.82 o                         
  -3   1   8       7437.19       7336.93       174.39 o                         
  -2   1   8       3274.73       3695.26       182.29 o                         
  -1   1   8       5043.09       5137.39       117.31 o                         
   0   1   8       2411.45       2194.80        77.30 o                         
   1   1   8        220.07        179.58        49.21 o                         
   2   1   8      12497.65      12069.71       280.00 o                         
   3   1   8      19288.12      18211.48       490.56 o                         
   4   1   8      23526.66      23421.16       799.98 o                         
   5   1   8       2000.56       1702.05       135.85 o                         
   6   1   8        237.29         46.59       109.78 o                         
  -8   2   8          5.71        381.73        85.07 o                         
  -7   2   8       3976.03       4692.61       172.10 o                         
  -6   2   8        126.88        296.91        67.69 o                         
  -5   2   8        611.66        671.16        78.74 o                         
  -4   2   8        159.86        183.38        61.81 o                         
  -3   2   8      45446.18      43134.36       994.02 o                         
  -2   2   8       8307.02       8051.05       212.84 o                         
  -1   2   8      40738.21      40182.18       707.55 o                         
   0   2   8        504.47        585.55        50.26 o                         
   1   2   8       1618.30       1773.32        77.11 o                         
   2   2   8       1886.79       1912.32       139.22 o                         
   3   2   8       3562.76       4266.84       175.26 o                         
   4   2   8         99.77        553.32       129.83 o                         
   5   2   8         62.12        176.89       100.76 o                         
   6   2   8         21.91         74.29       136.39 o                         
  -8   3   8       2945.37       3022.16       125.39 o                         
  -7   3   8      17468.54      18605.10       368.99 o                         
  -6   3   8       4900.85       4450.25       164.30 o                         
  -5   3   8       1589.50       1663.90        90.59 o                         
  -4   3   8       2609.12       2398.77       100.19 o                         
  -3   3   8       7066.13       7077.23       200.71 o                         
  -2   3   8       1836.18       1891.54        65.65 o                         
  -1   3   8          4.55        114.57        32.56 o                         
   0   3   8        801.78        901.52        55.70 o                         
   1   3   8        120.52        132.84        52.57 o                         
   2   3   8       6440.92       6274.10       170.02 o                         
   3   3   8      44017.00      44023.96      1103.34 o                         
   4   3   8       8033.23       7944.88       297.70 o                         
   5   3   8       3903.26       3677.28       182.51 o                         
   6   3   8       2562.34       2410.46       183.60 o                         
  -8   4   8       4807.03       4858.48       194.59 o                         
  -7   4   8          3.82        387.22        73.39 o                         
  -6   4   8          6.53         58.62        62.68 o                         
  -5   4   8       3055.31       3055.22       165.49 o                         
  -4   4   8       4667.31       4609.08       154.59 o                         
  -3   4   8        934.03       1155.72        89.81 o                         
  -2   4   8      31822.03      31386.83       566.20 o                         
  -1   4   8       2306.96       2174.86        65.86 o                         
   0   4   8      17440.23      17353.30       327.10 o                         
   1   4   8         51.75         35.65        48.86 o                         
   2   4   8      10294.70      10344.69       259.40 o                         
   3   4   8        882.52       1153.50       120.01 o                         
   4   4   8        253.44        472.37        90.88 o                         
   5   4   8        634.22        708.18       154.75 o                         
   6   4   8       1842.74       2099.58       161.32 o                         
  -8   5   8       5648.80       5788.06       165.02 o                         
  -7   5   8        134.05        171.71        70.06 o                         
  -6   5   8      10377.46      10147.20       228.65 o                         
  -5   5   8       9054.09       8702.64       310.02 o                         
  -4   5   8      20901.51      20142.04       449.03 o                         
  -3   5   8        380.19        440.05        72.29 o                         
  -2   5   8       4634.38       4727.72       118.44 o                         
  -1   5   8         52.28         63.30        43.27 o                         
   0   5   8       1488.98       1588.77        76.44 o                         
   1   5   8       5822.17       5758.35       237.16 o                         
   2   5   8       5475.96       5632.62       157.90 o                         
   3   5   8        841.24        926.76        79.23 o                         
   4   5   8       9044.72       8886.76       282.79 o                         
   5   5   8       7853.03       7459.19       271.47 o                         
   6   5   8       3245.94       3158.01       263.60 o                         
  -8   6   8       1979.46       2135.74       108.25 o                         
  -7   6   8       3000.41       3123.27       124.82 o                         
  -6   6   8       2083.88       2488.64       198.69 o                         
  -5   6   8       3502.45       3523.61       139.54 o                         
  -4   6   8        197.36        280.74        76.06 o                         
  -3   6   8       3321.72       3430.59       133.68 o                         
  -2   6   8       3379.82       3271.53        97.13 o                         
  -1   6   8       8622.74       8692.21       339.17 o                         
   0   6   8        159.67        226.58        48.29 o                         
   1   6   8      31737.04      30393.81       629.34 o                         
   2   6   8       8505.88       8361.36       208.41 o                         
   3   6   8       2403.23       2451.44       110.52 o                         
   4   6   8       3638.97       3999.50       183.61 o                         
   5   6   8       2959.52       4610.51       293.76 o                         
  -8   7   8       1138.15       1392.03       111.71 o                         
  -7   7   8       3067.14       2951.06       139.07 o                         
  -6   7   8       6077.92       6245.17       218.31 o                         
  -5   7   8      29948.45      29745.39       941.98 o                         
  -4   7   8       6045.58       6214.57       185.82 o                         
  -3   7   8      23360.52      22439.19       492.97 o                         
  -2   7   8       2774.89       2902.80        99.79 o                         
  -1   7   8       3846.38       3545.59       118.84 o                         
   0   7   8        649.24        853.09        74.96 o                         
   1   7   8       7349.62       7611.40       189.04 o                         
   2   7   8        745.21        928.94        72.11 o                         
   3   7   8       1965.38       2001.26       155.85 o                         
   4   7   8        738.37        775.81       107.52 o                         
   5   7   8      10635.23      10587.52       336.62 o                         
  -8   8   8       3539.00       3594.93       191.03 o                         
  -7   8   8       1343.56       1383.50       267.40 o                         
  -6   8   8          7.65        229.50        96.44 o                         
  -5   8   8       2763.48       3049.03       133.89 o                         
  -4   8   8      15953.69      15809.14       713.91 o                         
  -3   8   8         30.52         82.91        40.43 o                         
  -2   8   8         90.49        140.14        49.72 o                         
  -1   8   8        900.46        938.45        69.53 o                         
   0   8   8      47217.55      47454.84      1103.16 o                         
   1   8   8      19302.55      18689.62       422.42 o                         
   2   8   8      10251.29       9990.29       239.76 o                         
   3   8   8        808.04        815.33        76.85 o                         
   4   8   8         29.99         88.17        86.23 o                         
   5   8   8       3998.41       4883.27       376.38 o                         
  -8   9   8        258.33        397.59       120.51 o                         
  -7   9   8         59.27         56.69        96.39 o                         
  -6   9   8       9192.15       8842.12       290.04 o                         
  -5   9   8       3104.06       2978.34       171.80 o                         
  -4   9   8      41093.05      40153.93      1021.69 o                         
  -3   9   8         70.54         91.04        46.55 o                         
  -2   9   8         79.76         66.78        45.96 o                         
  -1   9   8       3934.34       3706.73       134.57 o                         
   0   9   8      26994.00      27781.96       677.37 o                         
   1   9   8       3655.91       3716.85       121.27 o                         
   2   9   8       4340.01       4554.97       225.54 o                         
   3   9   8        781.08        672.08        72.83 o                         
   4   9   8       1070.33       1305.61       117.67 o                         
   5   9   8       4893.15       5528.56       230.86 o                         
  -8  10   8       2454.44       2467.17       165.98 o                         
  -7  10   8        837.46       1108.07       180.98 o                         
  -6  10   8       1640.26       1772.56       136.31 o                         
  -5  10   8       5937.05       6587.02       482.48 o                         
  -4  10   8        485.25        759.82       101.92 o                         
  -3  10   8       5643.89       5689.60       199.43 o                         
  -2  10   8       1559.30       1534.93        81.97 o                         
  -1  10   8      10762.53      10918.94       256.40 o                         
   0  10   8      11861.96      12229.56       244.53 o                         
   1  10   8      28570.96      28119.63       586.99 o                         
   2  10   8       7917.36       8012.62       305.90 o                         
   3  10   8        165.84        221.11        62.70 o                         
   4  10   8       1265.57       1500.11       126.08 o                         
   5  10   8        729.49       1530.31       258.22 o                         
  -8  11   8       1062.15       1298.51       143.51 o                         
  -7  11   8       1168.42       1002.82       126.08 o                         
  -6  11   8       1449.87       1509.36       129.47 o                         
  -5  11   8      42214.04      42400.37      1230.00 o                         
  -4  11   8        657.57        747.12       100.46 o                         
  -3  11   8       7300.81       7088.86       181.62 o                         
  -2  11   8         28.35         56.35        50.77 o                         
  -1  11   8        286.57        279.11        72.69 o                         
   0  11   8          2.06         95.68        42.42 o                         
   1  11   8      14301.95      14732.92       327.46 o                         
   2  11   8       2323.87       2396.36       106.15 o                         
   3  11   8        113.51        140.61        61.65 o                         
   4  11   8       1010.12       1359.24       122.24 o                         
   5  11   8      14744.03      14541.12       465.43 o                         
  -7  12   8       1414.29       1428.86       142.66 o                         
  -6  12   8        942.68       1271.02       123.07 o                         
  -5  12   8       3838.68       4390.73       209.83 o                         
  -4  12   8       5392.72       5427.69       208.96 o                         
  -3  12   8        164.42        209.32        50.63 o                         
  -2  12   8       1927.08       1888.01        89.34 o                         
  -1  12   8       1693.22       1760.30        89.93 o                         
   0  12   8      22162.35      20876.99       384.22 o                         
   1  12   8      13609.42      13523.43       352.03 o                         
   2  12   8       1309.71       1559.03        89.27 o                         
   3  12   8         45.44        192.45        64.71 o                         
   4  12   8       1688.61       1834.57       132.52 o                         
   5  12   8        955.70       1450.17       343.47 o                         
  -7  13   8        608.90        699.95       132.46 o                         
  -6  13   8      19905.64      19879.35       638.54 o                         
  -5  13   8        113.64        172.67        93.65 o                         
  -4  13   8      14719.32      15294.67       432.92 o                         
  -3  13   8         50.83         63.97        49.48 o                         
  -2  13   8       6131.16       6024.94       164.51 o                         
  -1  13   8        265.62        299.44        61.21 o                         
   0  13   8        560.20        714.48        53.14 o                         
   1  13   8        655.23        777.56        78.79 o                         
   2  13   8       9608.12       9447.92       232.69 o                         
   3  13   8         65.42        135.97        66.67 o                         
   4  13   8       8760.42       8366.48       521.95 o                         
   5  13   8        310.20        245.14       113.96 o                         
  -7  14   8       1303.14       1744.19       143.51 o                         
  -6  14   8       2798.45       3285.19       178.02 o                         
  -5  14   8        325.26        303.62        94.43 o                         
  -4  14   8      11942.97      12936.43       378.23 o                         
  -3  14   8       6315.21       6196.42       167.63 o                         
  -2  14   8       4952.52       4686.87       264.05 o                         
  -1  14   8      12751.54      13056.76       316.83 o                         
   0  14   8      20720.65      20857.23       451.20 o                         
   1  14   8       6541.76       6240.67       169.08 o                         
   2  14   8        203.92        188.68        62.94 o                         
   3  14   8        343.55        422.31        80.05 o                         
   4  14   8        772.39        912.28       128.52 o                         
   5  14   8        484.25        783.47       199.34 o                         
  -7  15   8      11506.63      11430.24       359.68 o                         
  -6  15   8         13.16         97.28       104.94 o                         
  -5  15   8      13104.13      13073.51       550.81 o                         
  -4  15   8        667.29        807.08       106.81 o                         
  -3  15   8        779.89        897.94        70.86 o                         
  -2  15   8         18.45        169.58        56.10 o                         
  -1  15   8       2289.19       2436.37       108.78 o                         
   0  15   8        277.58        423.13        64.49 o                         
   1  15   8       9986.09       9728.96       232.83 o                         
   2  15   8         13.36        115.51        62.81 o                         
   3  15   8      17262.07      16819.27       466.44 o                         
   4  15   8        263.80        458.34       207.21 o                         
  -7  16   8       5280.30       5523.36       238.71 o                         
  -6  16   8        246.19        379.60       101.55 o                         
  -5  16   8       1121.00       1340.07       126.53 o                         
  -4  16   8        956.19        872.53       106.53 o                         
  -3  16   8      11943.58      12486.95       290.78 o                         
  -2  16   8      13243.64      13636.39       313.31 o                         
  -1  16   8      17987.96      17687.56       418.07 o                         
   0  16   8       8132.32       8395.54       213.97 o                         
   1  16   8        115.67        156.94        78.62 o                         
   2  16   8      10875.76       9779.78       500.97 o                         
   3  16   8        617.39        528.03        96.72 o                         
   4  16   8        112.77        375.07       157.37 o                         
  -7  17   8        265.09        285.70       186.23 o                         
  -6  17   8      16297.57      15968.17       462.51 o                         
  -5  17   8         20.76         79.05        92.55 o                         
  -4  17   8       2845.59       2918.11       187.54 o                         
  -3  17   8       2159.43       2324.24       125.65 o                         
  -2  17   8       4754.73       4955.44       153.01 o                         
  -1  17   8      10298.71      10432.92       423.51 o                         
   0  17   8         35.71        164.65        62.64 o                         
   1  17   8        468.30        550.00        59.44 o                         
   2  17   8       7195.58       7265.94       234.00 o                         
   3  17   8         24.26         54.83       177.04 o                         
   4  17   8      17007.21      16243.63       463.57 o                         
  -6  18   8       5655.36       6146.49       242.94 o                         
  -5  18   8         25.06        154.17        99.33 o                         
  -4  18   8       2470.09       2621.44       158.18 o                         
  -3  18   8       1997.63       1857.82        98.00 o                         
  -2  18   8      24442.81      24225.70       518.18 o                         
  -1  18   8       4197.33       4152.91       140.19 o                         
   0  18   8       4239.61       4062.20       135.68 o                         
   1  18   8       4424.33       4428.53       128.32 o                         
   2  18   8       1438.22       1703.26        95.68 o                         
   3  18   8       3578.08       3455.25       234.75 o                         
   4  18   8       3683.88       3863.36       283.14 o                         
  -6  19   8       1313.94       1369.58       166.42 o                         
  -5  19   8       3927.16       3884.03       191.90 o                         
  -4  19   8       3770.20       4217.60       184.20 o                         
  -3  19   8      10415.91      10318.40       253.63 o                         
  -2  19   8        734.13        968.19        89.56 o                         
  -1  19   8        933.26       1154.04        86.68 o                         
   0  19   8       3592.81       3686.80       131.13 o                         
   1  19   8        300.70        314.70        65.95 o                         
   2  19   8       6085.23       5930.05       171.07 o                         
   3  19   8      16284.58      16304.01       453.33 o                         
   4  19   8       3104.21       3601.15       188.49 o                         
  -6  20   8       2506.04       2842.69       182.11 o                         
  -5  20   8         86.26         45.21       101.80 o                         
  -4  20   8        580.02        642.25        82.00 o                         
  -3  20   8      13348.15      13515.79       313.87 o                         
  -2  20   8       4515.67       4151.92       222.81 o                         
  -1  20   8      17602.36      16984.55       381.43 o                         
   0  20   8        688.88        691.03        74.24 o                         
   1  20   8        959.36        913.26        77.55 o                         
   2  20   8       4928.73       5128.99       157.93 o                         
   3  20   8       1380.00       1389.00       182.16 o                         
  -5  21   8        227.98        142.95       221.63 o                         
  -4  21   8       5644.81       5891.99       255.06 o                         
  -3  21   8        235.58        364.99        72.20 o                         
  -2  21   8       1444.77       1717.60        97.03 o                         
  -1  21   8       1760.35       1818.03        99.58 o                         
   0  21   8       1484.29       1871.38       103.60 o                         
   1  21   8       1631.20       1504.48       117.76 o                         
   2  21   8       8444.83       8633.12       404.72 o                         
   3  21   8       2627.84       2721.17       158.57 o                         
  -5  22   8        687.89        847.91       119.61 o                         
  -4  22   8       1225.46       1097.63       100.13 o                         
  -3  22   8       2204.75       2170.74       146.34 o                         
  -2  22   8      17283.85      16731.50       380.15 o                         
  -1  22   8       2175.47       2235.87       111.69 o                         
   0  22   8       5777.09       5402.13       205.37 o                         
   1  22   8       4035.48       3997.33       174.22 o                         
   2  22   8       6934.71       7240.02       247.47 o                         
   3  22   8        638.56        543.03       106.05 o                         
  -5  23   8       3869.96       3834.50       188.74 o                         
  -4  23   8       3003.59       2941.48       136.36 o                         
  -3  23   8       9760.12       9804.86       249.02 o                         
  -2  23   8       1762.71       1796.04       102.52 o                         
  -1  23   8        569.63        751.67        78.96 o                         
   0  23   8         70.36         63.73        71.28 o                         
   1  23   8        679.04        767.79       104.78 o                         
   2  23   8         92.71        112.05        85.51 o                         
  -4  24   8        459.13        597.89        92.82 o                         
  -3  24   8       2757.58       2697.97       121.19 o                         
  -2  24   8       2775.96       2764.20       122.77 o                         
  -1  24   8       5697.94       5498.88       168.36 o                         
   0  24   8        960.89        924.05        83.38 o                         
   1  24   8       9780.88       9342.85       296.68 o                         
   2  24   8          5.29        -10.20       120.65 o                         
  -4  25   8       6116.27       5819.19       574.41 o                         
  -3  25   8       5419.82       5371.65       172.42 o                         
  -2  25   8       2692.06       2864.28       122.97 o                         
  -1  25   8       4231.61       4406.17       172.54 o                         
   0  25   8          7.12        -41.99       104.92 o                         
   1  25   8        277.95        296.24        96.30 o                         
  -3  26   8       3473.21       3467.38       197.19 o                         
  -2  26   8       6612.57       6455.89       227.18 o                         
  -1  26   8        795.49        824.13        83.17 o                         
   0  26   8       5520.31       5462.95       317.37 o                         
  -2  27   8          5.81        188.85       118.03 o                         
  -1  27   8        309.23        373.62        78.28 o                         
  -7   0   9      15814.45      15269.08       454.98 o                         
  -5   0   9       1967.78       1964.45       145.64 o                         
  -3   0   9         20.86        540.32       136.39 o                         
  -1   0   9       3440.56       3446.41       140.13 o                         
   1   0   9       6402.21       6301.87       212.05 o                         
   3   0   9      38902.01      39056.12      1397.74 o                         
   5   0   9        688.39        461.63       165.24 o                         
  -7   1   9        117.85        373.95        74.99 o                         
  -6   1   9        230.03        444.66        78.65 o                         
  -5   1   9         40.30         13.91        81.39 o                         
  -4   1   9       4865.78       4718.35       142.01 o                         
  -3   1   9      33225.17      32570.17       855.48 o                         
  -2   1   9      15730.55      16689.19       475.70 o                         
  -1   1   9       4798.87       4796.50       149.55 o                         
   0   1   9        169.73        145.60        46.99 o                         
   1   1   9        968.25        926.68        66.36 o                         
   2   1   9         70.19        481.48        85.07 o                         
   3   1   9        841.94       2394.43       207.21 o                         
   4   1   9         49.78        354.89       102.92 o                         
   5   1   9       1100.43       1225.00       128.65 o                         
  -7   2   9        874.49       1044.85        89.68 o                         
  -6   2   9       7702.24       7523.51       190.47 o                         
  -5   2   9       1029.43       1209.08        90.80 o                         
  -4   2   9       4523.56       4310.30       171.47 o                         
  -3   2   9        304.99        573.80       132.77 o                         
  -2   2   9        226.79        359.71       204.59 o                         
  -1   2   9        231.37        265.09        51.21 o                         
   0   2   9        279.33        328.67        48.57 o                         
   1   2   9         16.67          7.33        90.39 o                         
   2   2   9      39100.57      38783.47       800.34 o                         
   3   2   9       2084.58       2600.93       238.68 o                         
   4   2   9      11007.14      10531.28       328.28 o                         
   5   2   9        723.21        734.35       127.93 o                         
  -7   3   9        750.29        977.10        90.03 o                         
  -6   3   9          9.78        188.28        71.40 o                         
  -5   3   9       5456.21       5529.21       157.82 o                         
  -4   3   9      12081.42      11878.48       298.50 o                         
  -3   3   9       9954.51       9801.99       254.76 o                         
  -2   3   9      28105.31      27833.13       739.98 o                         
  -1   3   9       7602.93       7364.40       192.87 o                         
   0   3   9       8114.44       7854.99       171.68 o                         
   1   3   9        329.72        385.47        60.10 o                         
   2   3   9        362.19        605.73       144.26 o                         
   3   3   9       1664.59       1959.04       178.36 o                         
   4   3   9         43.92        382.19       103.81 o                         
   5   3   9        574.17        668.84       165.24 o                         
  -7   4   9      10537.45      10050.25       233.98 o                         
  -6   4   9        406.02        521.12        79.56 o                         
  -5   4   9       7838.47       7996.93       257.05 o                         
  -4   4   9       2954.75       3134.16       138.84 o                         
  -3   4   9       3217.52       3232.97       137.48 o                         
  -2   4   9       6294.75       6366.97       427.95 o                         
  -1   4   9       1001.36       1162.50        75.79 o                         
   0   4   9       3360.25       3380.47       110.19 o                         
   1   4   9      17366.15      16853.14       370.63 o                         
   2   4   9       2208.53       2244.19       107.82 o                         
   3   4   9      19098.12      18234.68       497.04 o                         
   4   4   9          7.45        143.36        97.25 o                         
   5   4   9       5227.06       4299.18       451.01 o                         
  -7   5   9        293.36        581.30       143.20 o                         
  -6   5   9       1873.50       2044.41       125.28 o                         
  -5   5   9        805.28       1097.43       101.01 o                         
  -4   5   9       6305.35       6662.05       269.93 o                         
  -3   5   9      16033.18      16766.55       388.53 o                         
  -2   5   9       4377.84       4124.56       204.40 o                         
  -1   5   9       4622.73       4509.40       139.64 o                         
   0   5   9       1739.48       1904.20       149.67 o                         
   1   5   9       8695.66       8327.60       207.36 o                         
   2   5   9       2121.46       2237.82       106.10 o                         
   3   5   9       3460.99       3876.83       193.89 o                         
   4   5   9        139.77        180.98       131.14 o                         
  -7   6   9        641.10        716.68       108.62 o                         
  -6   6   9       9495.13      10069.85       272.40 o                         
  -5   6   9       5761.72       5686.69       191.94 o                         
  -4   6   9       9201.21       9618.08       255.53 o                         
  -3   6   9       1923.18       2076.44       138.33 o                         
  -2   6   9          5.90         30.50        69.43 o                         
  -1   6   9       1864.53       1823.80       106.25 o                         
   0   6   9      12955.04      12904.86       289.16 o                         
   1   6   9         90.92        126.47        57.26 o                         
   2   6   9       6412.50       6528.72       181.63 o                         
   3   6   9        309.70        547.81        95.39 o                         
   4   6   9       6848.62       6102.73       578.22 o                         
  -7   7   9       2553.08       2839.91       177.79 o                         
  -6   7   9       4762.56       5186.77       188.22 o                         
  -5   7   9       6062.55       6426.84       199.52 o                         
  -4   7   9       7658.60       7919.54       225.09 o                         
  -3   7   9        716.28        689.63        87.98 o                         
  -2   7   9       5059.80       4778.21       251.80 o                         
  -1   7   9       3952.61       3747.96       148.60 o                         
   0   7   9      16670.69      16436.78       448.09 o                         
   1   7   9        580.57        619.15        76.08 o                         
   2   7   9       4808.58       4746.26       147.89 o                         
   3   7   9       1429.06       1722.48       123.24 o                         
   4   7   9       5568.81       5488.16       216.97 o                         
  -7   8   9       4959.04       4785.49       266.22 o                         
  -6   8   9       2046.16       2245.16       157.59 o                         
  -5   8   9      15580.72      15503.52       451.26 o                         
  -4   8   9       7128.73       6991.77       246.34 o                         
  -3   8   9       1891.23       2130.36       140.63 o                         
  -2   8   9       1366.03       1379.70        77.99 o                         
  -1   8   9       6031.00       6249.67       172.35 o                         
   0   8   9       2444.15       2554.46       131.03 o                         
   1   8   9      15550.02      15020.12       335.92 o                         
   2   8   9       2292.70       2176.40       103.59 o                         
   3   8   9       2662.78       2472.26       201.96 o                         
   4   8   9         97.63        337.04       102.01 o                         
  -7   9   9       1137.37       1484.37       137.72 o                         
  -6   9   9        337.97        677.58       110.86 o                         
  -5   9   9      18546.85      18981.52       529.39 o                         
  -4   9   9        321.77        515.17       102.01 o                         
  -3   9   9        794.57        803.49       103.66 o                         
  -2   9   9       3938.59       3929.31       125.07 o                         
  -1   9   9      25934.76      24579.40       548.90 o                         
   0   9   9        966.52       1182.51        98.18 o                         
   1   9   9      18282.61      18380.89       402.06 o                         
   2   9   9        219.81        300.79        66.11 o                         
   3   9   9         19.33         38.62        86.23 o                         
   4   9   9          7.20        137.41       107.54 o                         
  -7  10   9        121.57        312.85       111.50 o                         
  -6  10   9      18298.03      17775.45       506.07 o                         
  -5  10   9       7423.47       7600.10       270.91 o                         
  -4  10   9       2885.52       2880.24       157.35 o                         
  -3  10   9       3524.60       3497.52       187.54 o                         
  -2  10   9        571.47        530.19        61.60 o                         
  -1  10   9       4392.42       4464.62       140.02 o                         
   0  10   9      19644.53      19356.31       734.28 o                         
   1  10   9       3674.79       3727.50       128.41 o                         
   2  10   9       2222.34       2057.11       101.91 o                         
   3  10   9        107.83        205.88        89.82 o                         
   4  10   9       9854.41       9380.54       305.87 o                         
  -7  11   9        245.75        380.67       109.00 o                         
  -6  11   9       4677.31       5132.26       216.40 o                         
  -5  11   9        739.17        805.28       112.72 o                         
  -4  11   9       2774.60       2871.99       243.93 o                         
  -3  11   9        409.01        414.58        98.24 o                         
  -2  11   9       5268.84       5064.57       149.56 o                         
  -1  11   9       6683.46       6617.50       224.46 o                         
   0  11   9      20090.72      18532.15       498.40 o                         
   1  11   9          4.32         89.96        57.59 o                         
   2  11   9       1788.18       1906.96       137.95 o                         
   3  11   9         28.89         66.88        93.11 o                         
   4  11   9       4292.71       5227.08       664.90 o                         
  -7  12   9      10686.76      10960.68       356.04 o                         
  -6  12   9       6146.34       6703.66       432.65 o                         
  -5  12   9       8205.71       8214.98       645.23 o                         
  -4  12   9       1354.78       1449.39       124.69 o                         
  -3  12   9        281.86        301.28       111.47 o                         
  -2  12   9          7.42          8.23        52.57 o                         
  -1  12   9       1193.44       1445.01        88.80 o                         
   0  12   9       9293.33       9742.09       491.79 o                         
   1  12   9       2668.66       2699.45       144.66 o                         
   2  12   9         75.87        102.27        82.84 o                         
   3  12   9       4294.14       4272.36       207.21 o                         
   4  12   9       2140.96       2328.51       158.57 o                         
  -6  13   9        457.71        777.36       122.37 o                         
  -5  13   9       6083.52       5980.35       439.33 o                         
  -4  13   9        572.32        560.79       103.97 o                         
  -3  13   9       3753.52       3329.54       221.63 o                         
  -2  13   9        215.99        285.81        64.28 o                         
  -1  13   9      31367.57      31370.12       657.46 o                         
   0  13   9         90.36        108.80        74.96 o                         
   1  13   9       2034.65       2063.70       254.42 o                         
   2  13   9        408.69        523.17        72.18 o                         
   3  13   9         67.32        352.40       160.00 o                         
   4  13   9         49.95        240.26       178.36 o                         
  -6  14   9      10886.38      11101.62       363.16 o                         
  -5  14   9       3030.28       3132.28       172.01 o                         
  -4  14   9        783.93        820.03       109.24 o                         
  -3  14   9        213.65        225.57        94.59 o                         
  -2  14   9       1105.83       1083.75        80.40 o                         
  -1  14   9        501.95        616.26        72.97 o                         
   0  14   9       1964.48       1787.83        99.12 o                         
   1  14   9       7486.56       7108.48       238.91 o                         
   2  14   9       3272.11       3197.10       122.28 o                         
   3  14   9       6926.57       6289.08       445.76 o                         
  -6  15   9       1641.10       1973.90       368.52 o                         
  -5  15   9        297.71        351.47       101.55 o                         
  -4  15   9       7363.34       7347.12       261.43 o                         
  -3  15   9          0.89        -65.96       141.64 o                         
  -2  15   9      35829.67      35770.82      1017.68 o                         
  -1  15   9        398.72        425.41        68.68 o                         
   0  15   9       8132.45       8191.58       222.30 o                         
   1  15   9       2893.64       2805.02       147.23 o                         
   2  15   9          3.24        113.43        64.40 o                         
   3  15   9       2639.85       3047.31       163.75 o                         
  -6  16   9       7342.34       7538.15       271.32 o                         
  -5  16   9       6600.24       6250.65       243.84 o                         
  -4  16   9         88.80        184.71        91.46 o                         
  -3  16   9         14.89        220.97       102.29 o                         
  -2  16   9       3783.89       3963.00       140.19 o                         
  -1  16   9       1216.86       1095.02        82.60 o                         
   0  16   9       1182.07       1318.20        90.35 o                         
   1  16   9       2407.15       2582.70       154.75 o                         
   2  16   9       7625.64       7142.63       243.84 o                         
   3  16   9       9173.46       8655.36       356.71 o                         
  -6  17   9       1594.33       1696.55       150.19 o                         
  -5  17   9        957.15       1181.77       124.36 o                         
  -4  17   9        135.80        255.29       142.95 o                         
  -3  17   9      20610.40      20995.46      1123.91 o                         
  -2  17   9       1350.13       1701.58        99.46 o                         
  -1  17   9      14313.29      13946.30       405.24 o                         
   0  17   9        902.54       1008.64       159.23 o                         
   1  17   9        231.04        345.95        83.40 o                         
   2  17   9       2210.57       2519.08       151.15 o                         
   3  17   9          3.76        527.20       157.37 o                         
  -5  18   9         49.90        141.48        95.96 o                         
  -4  18   9       8406.51       9086.25       300.18 o                         
  -3  18   9        232.99        308.28        92.99 o                         
  -2  18   9       2310.65       2410.41       187.38 o                         
  -1  18   9        873.88       1110.91        87.07 o                         
   0  18   9        285.99        322.27        70.59 o                         
   1  18   9       3292.22       2975.23       272.78 o                         
   2  18   9       4862.48       4332.08       186.22 o                         
  -5  19   9        245.89        241.22       116.72 o                         
  -4  19   9       5601.12       6087.62       238.19 o                         
  -3  19   9       1810.33       2171.18       249.17 o                         
  -2  19   9      14522.51      14127.78       332.02 o                         
  -1  19   9       4595.90       4304.52       182.72 o                         
   0  19   9       2890.26       2535.57       117.58 o                         
   1  19   9       3678.51       3645.77       170.51 o                         
   2  19   9        576.68        668.85       101.55 o                         
  -5  20   9       1713.40       2035.82       152.60 o                         
  -4  20   9        197.32        306.93        98.59 o                         
  -3  20   9       1071.55       1385.27       186.09 o                         
  -2  20   9        328.64        427.45        77.92 o                         
  -1  20   9       1186.54       1489.09        99.25 o                         
   0  20   9        494.11        500.15        86.98 o                         
   1  20   9       2002.32       1945.42       195.41 o                         
   2  20   9      13629.76      13218.02       415.98 o                         
  -4  21   9        970.23       1144.43       127.81 o                         
  -3  21   9      20562.57      19917.88       558.02 o                         
  -2  21   9       4766.51       4753.53       158.04 o                         
  -1  21   9       3002.41       2866.58       142.82 o                         
   0  21   9         17.91        -59.83        76.16 o                         
   1  21   9       6142.36       6051.64       227.92 o                         
  -4  22   9       2168.75       2575.99       161.32 o                         
  -3  22   9       2219.90       2611.34       163.08 o                         
  -2  22   9        115.31        178.14        71.38 o                         
  -1  22   9       1106.14       1119.81        93.02 o                         
   0  22   9        714.80        770.71        81.20 o                         
   1  22   9       7812.82       7802.12       266.99 o                         
  -3  23   9        729.01        744.90       114.81 o                         
  -2  23   9       6711.58       6560.39       191.60 o                         
  -1  23   9        134.49         99.99        71.29 o                         
   0  23   9       2304.45       2186.51       140.63 o                         
  -6   0  10        342.82        611.47       115.37 o                         
  -4   0  10      21820.34      21437.39       857.68 o                         
  -2   0  10       8632.81       8027.87       398.68 o                         
   0   0  10       2027.80       2334.11       220.32 o                         
   2   0  10       4347.45       5106.24       264.91 o                         
  -7   1  10       1855.74       1928.80       147.44 o                         
  -6   1  10       6040.95       6125.24       176.96 o                         
  -5   1  10        198.15        215.37        74.08 o                         
  -4   1  10        850.51       1173.43       102.93 o                         
  -3   1  10        214.01        459.90       149.50 o                         
  -2   1  10        732.47        613.52       116.45 o                         
  -1   1  10        612.74        511.34       106.53 o                         
   0   1  10       1181.94       1349.95       126.95 o                         
   1   1  10      12805.48      12557.76       291.02 o                         
   2   1  10      14576.56      14638.76       409.87 o                         
   3   1  10       6224.03       5455.71       215.58 o                         
  -7   2  10        287.46        454.06       107.52 o                         
  -6   2  10        399.85        567.43        94.16 o                         
  -5   2  10      10727.40      10634.80       282.51 o                         
  -4   2  10        426.62        390.25       108.94 o                         
  -3   2  10      31584.41      32477.04      1063.45 o                         
  -2   2  10       2218.60       2543.60       254.42 o                         
  -1   2  10       9602.80       9437.58       409.04 o                         
   0   2  10       2963.78       2815.03       121.86 o                         
   1   2  10        394.03        840.09        75.14 o                         
   2   2  10       2637.11       2942.28       338.35 o                         
   3   2  10        577.44        899.10       129.83 o                         
  -6   3  10        130.93        213.91        87.90 o                         
  -5   3  10       4896.21       4960.91       181.81 o                         
  -4   3  10       2510.05       3326.77       209.86 o                         
  -3   3  10       5021.81       5710.91       239.99 o                         
  -2   3  10        130.61        337.07       116.72 o                         
  -1   3  10         27.98         91.61        99.55 o                         
   0   3  10       9001.11       8877.84       273.73 o                         
   1   3  10      17805.10      16894.92       376.09 o                         
   2   3  10       6311.19       6373.46       390.74 o                         
   3   3  10       4818.68       4857.91       203.88 o                         
  -6   4  10       5706.89       5556.74       195.67 o                         
  -5   4  10        967.41       1023.82       143.02 o                         
  -4   4  10      23502.50      23477.77       525.79 o                         
  -3   4  10         47.58         87.92        82.52 o                         
  -2   4  10      10540.96      10274.82       336.59 o                         
  -1   4  10       4407.71       4540.39       214.76 o                         
   0   4  10       3797.13       3692.86       156.02 o                         
   1   4  10        192.15        507.34        70.21 o                         
   2   4  10          7.73        283.19        85.25 o                         
   3   4  10       5228.95       5051.34       212.90 o                         
  -6   5  10       8083.49       7969.63       235.13 o                         
  -5   5  10        495.27        858.08       138.39 o                         
  -4   5  10          7.96        241.15        83.65 o                         
  -3   5  10       7659.65       7651.37       228.02 o                         
  -2   5  10       5006.99       4722.81       210.82 o                         
  -1   5  10       5729.18       5502.30       319.99 o                         
   0   5  10       8219.63       8412.57       262.43 o                         
   1   5  10       5191.26       5177.86       198.29 o                         
   2   5  10       9572.18       9260.94       348.48 o                         
   3   5  10       2401.02       2467.10       413.10 o                         
  -6   6  10        317.23        364.65       109.24 o                         
  -5   6  10      15651.75      15904.58       412.75 o                         
  -4   6  10        665.07        841.43       142.69 o                         
  -3   6  10       5256.99       5719.35       191.90 o                         
  -2   6  10         20.70        152.13       136.39 o                         
  -1   6  10       1268.39       1531.50       183.60 o                         
   0   6  10       6014.34       5990.56       257.04 o                         
   1   6  10       1466.40       1625.61       117.22 o                         
   2   6  10       4555.08       4760.15       161.91 o                         
   3   6  10       2116.92       2129.35       136.31 o                         
  -6   7  10        288.65        632.87       220.32 o                         
  -5   7  10       7389.49       7727.16       229.25 o                         
  -4   7  10        822.14       1010.81       106.41 o                         
  -3   7  10         62.30         42.50        90.82 o                         
  -2   7  10        339.07        336.34       101.43 o                         
  -1   7  10      14865.80      14513.49       600.64 o                         
   0   7  10       8285.12       8298.91       262.40 o                         
   1   7  10       7407.98       7581.72       250.69 o                         
   2   7  10       2038.17       2094.71       109.93 o                         
   3   7  10       1896.72       1852.09       141.64 o                         
  -6   8  10      12110.76      12494.24       388.28 o                         
  -5   8  10       3159.07       3112.61       438.02 o                         
  -4   8  10       8918.42       8981.71       305.19 o                         
  -3   8  10        404.00        349.78        99.95 o                         
  -2   8  10       5897.48       5818.54       257.04 o                         
  -1   8  10       6117.05       5641.31       327.86 o                         
   0   8  10       2029.12       2324.79       132.85 o                         
   1   8  10       4045.61       4093.99       174.91 o                         
   2   8  10       1768.53       1854.82       111.73 o                         
   3   8  10       1217.43       1401.14       125.75 o                         
  -6   9  10       6345.14       7096.86       272.20 o                         
  -5   9  10        318.26        781.14       179.67 o                         
  -4   9  10       5003.39       5372.15       218.47 o                         
  -3   9  10       1860.17       2015.27       149.22 o                         
  -2   9  10       3764.76       3560.20       259.67 o                         
  -1   9  10       2307.75       2205.59       209.83 o                         
   0   9  10      17749.34      17174.09       597.89 o                         
   1   9  10         33.51        165.24        76.04 o                         
   2   9  10       1852.65       1786.64       128.81 o                         
   3   9  10       3745.30       3420.84       176.46 o                         
  -6  10  10       3347.25       4075.20       199.66 o                         
  -5  10  10       8115.59       7998.61       279.76 o                         
  -4  10  10       1459.96       1551.76       133.19 o                         
  -3  10  10       8416.66       8264.43       310.81 o                         
  -2  10  10        361.02        402.19       111.47 o                         
  -1  10  10      10439.84       9845.83       323.63 o                         
   0  10  10       2553.85       2544.33       141.73 o                         
   1  10  10       2274.88       2141.29       132.57 o                         
   2  10  10         77.67        203.21        89.94 o                         
   3  10  10       1608.02       2116.97       301.63 o                         
  -6  11  10       1868.39       2094.13       156.32 o                         
  -5  11  10       1408.97       1688.28       152.13 o                         
  -4  11  10        354.48        409.69        99.95 o                         
  -3  11  10        269.29        440.03       110.25 o                         
  -2  11  10        764.95        660.28       110.34 o                         
  -1  11  10      20574.78      20787.33       553.79 o                         
   0  11  10        403.30        489.26        87.58 o                         
   1  11  10       4032.18       3685.44       166.15 o                         
   2  11  10        850.19        774.57       104.92 o                         
  -5  12  10       5301.77       5653.75       355.40 o                         
  -4  12  10       1396.87       1451.73       134.44 o                         
  -3  12  10       1316.68       1443.78       163.80 o                         
  -2  12  10      13883.07      14642.49       430.27 o                         
  -1  12  10        111.91        314.00        81.83 o                         
   0  12  10       1835.63       1837.84       130.28 o                         
   1  12  10        231.54        291.94        95.74 o                         
   2  12  10        372.98        383.24        96.23 o                         
  -5  13  10        732.92        916.44       122.24 o                         
  -4  13  10        250.38        434.19       110.25 o                         
  -3  13  10       4837.15       5139.40       216.06 o                         
  -2  13  10       4939.75       5309.66       254.42 o                         
  -1  13  10         39.83        148.50        65.82 o                         
   0  13  10       7743.75       7337.09       245.49 o                         
   1  13  10          5.00        -24.89        85.25 o                         
   2  13  10       6018.93       5329.18       291.14 o                         
  -5  14  10         79.43        165.34       102.32 o                         
  -4  14  10       4808.47       4514.04       215.06 o                         
  -3  14  10       5857.58       5695.21       230.41 o                         
  -2  14  10      11357.04      11420.03       621.49 o                         
  -1  14  10      11279.15      11423.53       278.31 o                         
   0  14  10         18.12         18.45        80.66 o                         
   1  14  10         80.88        -64.04        97.05 o                         
   2  14  10        810.27        876.04       157.37 o                         
  -5  15  10        623.75        765.15       255.73 o                         
  -4  15  10         89.48        285.62       105.85 o                         
  -3  15  10        356.78        551.40       107.75 o                         
  -2  15  10       1472.32       2148.19       147.23 o                         
  -1  15  10       6178.69       6011.45       352.31 o                         
   0  15  10        281.88        233.25        88.80 o                         
   1  15  10       2469.19       2249.66       140.04 o                         
  -4  16  10       3535.99       3878.75       189.55 o                         
  -3  16  10      13358.59      13614.76       406.94 o                         
  -2  16  10       7185.96       7530.59       263.05 o                         
  -1  16  10       2941.63       2993.66       127.14 o                         
   0  16  10       7208.95       7046.47       517.89 o                         
   1  16  10        293.25        437.74        96.39 o                         
  -4  17  10        146.10        259.09       101.20 o                         
  -3  17  10        805.04       1085.57       126.08 o                         
  -2  17  10       3664.22       3402.42       183.97 o                         
  -1  17  10         34.23         56.72        65.97 o                         
   0  17  10       3072.08       2921.73       162.08 o                         
   1  17  10          1.20        -71.92       145.57 o                         
  -3  18  10       2371.17       2266.45       162.62 o                         
  -2  18  10      12050.04      12081.39       376.28 o                         
  -1  18  10       1866.82       1996.73       113.01 o                         
   0  18  10        383.64        377.44        98.36 o                         
  -3  19  10        637.84        990.92       119.10 o                         
  -2  19  10         36.51        233.73        95.75 o                         
  -1  19  10       1239.68       1298.28       161.24 o                         
  -5   0  11        819.56        750.15       183.60 o                         
  -3   0  11       2473.92       2806.23       262.29 o                         
  -1   0  11       7394.91       7159.70       398.68 o                         
  -5   1  11       6321.51       6348.93       448.38 o                         
  -4   1  11       6442.76       6648.14       271.67 o                         
  -3   1  11       3906.70       4099.43       224.13 o                         
  -2   1  11       3788.84       3567.20       346.22 o                         
  -1   1  11       4702.51       4840.38       233.44 o                         
   0   1  11        569.83        918.25       123.60 o                         
   1   1  11       3889.66       3892.10       280.65 o                         
   2   1  11       1462.78       1639.04       228.19 o                         
  -5   2  11         58.55        390.08       118.25 o                         
  -4   2  11       2508.32       3085.32       448.51 o                         
  -3   2  11       2237.35       2652.22       198.03 o                         
  -2   2  11       2538.03       2512.78       262.29 o                         
  -1   2  11        673.49        680.50       118.65 o                         
   0   2  11      17251.54      17665.94       718.67 o                         
   1   2  11       1104.60       1334.79       188.85 o                         
   2   2  11       5194.95       5426.23       301.63 o                         
  -5   3  11       7472.12       7722.89       238.66 o                         
  -4   3  11       3791.52       4372.93       422.15 o                         
  -3   3  11       6738.29       6498.90       313.30 o                         
  -2   3  11       6189.29       6521.14       271.67 o                         
  -1   3  11        927.79       1206.48       138.16 o                         
   0   3  11        958.49       1080.63       183.60 o                         
   1   3  11         87.48        340.98       146.88 o                         
  -5   4  11        134.87        361.70       114.94 o                         
  -4   4  11       8496.99       9329.68       260.65 o                         
  -3   4  11       1048.90       1155.58       142.66 o                         
  -2   4  11         79.76        197.62       107.38 o                         
  -1   4  11       7916.09       7980.66       403.92 o                         
   0   4  11         34.18        160.00       144.26 o                         
   1   4  11      11467.27      11156.72       506.22 o                         
  -5   5  11       9134.16       8570.36       257.66 o                         
  -4   5  11       6954.73       7900.95       242.33 o                         
  -3   5  11       2190.57       2485.43       178.10 o                         
  -2   5  11        841.40       1138.33       180.98 o                         
  -1   5  11       5096.10       4857.06       299.01 o                         
   0   5  11        359.22        655.72       152.13 o                         
   1   5  11       3058.40       3451.46       259.67 o                         
  -5   6  11         36.17        259.53        91.15 o                         
  -4   6  11         20.02        150.89        87.50 o                         
  -3   6  11       2630.04       3262.61       283.27 o                         
  -2   6  11       5932.42       6053.10       338.35 o                         
  -1   6  11        548.49        910.14       183.60 o                         
   0   6  11      17178.23      17225.29       708.18 o                         
   1   6  11          3.11        243.93       141.64 o                         
  -5   7  11       2920.72       2765.06       186.23 o                         
  -4   7  11       7208.11       7114.79       271.71 o                         
  -3   7  11       3578.82       3496.48       182.91 o                         
  -2   7  11       3877.08       3687.52       270.16 o                         
  -1   7  11       3541.43       4114.79       272.78 o                         
   0   7  11        297.93        605.89       162.62 o                         
   1   7  11        316.33        448.51       149.50 o                         
  -4   8  11        156.16        264.23       106.05 o                         
  -3   8  11       1281.79       1424.70       141.15 o                         
  -2   8  11        628.88        692.44       165.24 o                         
  -1   8  11      13181.67      12394.46       553.43 o                         
   0   8  11       2196.80       2179.36       217.70 o                         
   1   8  11      10776.51      10558.41       344.83 o                         
  -4   9  11        901.90       1240.03       136.64 o                         
  -3   9  11       7664.70       7335.33       268.45 o                         
  -2   9  11        892.51       1154.07       183.60 o                         
  -1   9  11        695.84        776.38       162.62 o                         
   0   9  11        214.53        369.83       146.88 o                         
   1   9  11        271.50        597.45        98.90 o                         
  -4  10  11         41.91        306.14       158.68 o                         
  -3  10  11        167.72        208.26       101.55 o                         
  -2  10  11      12664.49      13134.11       571.79 o                         
  -1  10  11       6534.78       6855.44       375.07 o                         
   0  10  11       2026.66       1636.42       204.59 o                         
  -4  11  11       5706.19       5870.37       239.92 o                         
  -3  11  11       1584.40       2098.70       184.91 o                         
  -2  11  11       4817.25       5120.86       222.56 o                         
  -1  11  11       1077.61       1371.51       186.23 o                         
   0  11  11        101.83        325.24       149.50 o                         
  -3  12  11      12264.28      12243.66       397.37 o                         
  -2  12  11       4845.71       5234.13       223.48 o                         
  -1  12  11       6466.82       6540.96       351.47 o                         
   0  12  11       3192.67       2856.06       246.55 o                         
  -3  13  11      13244.57      13510.94       423.60 o                         
  -2  13  11       2040.12       2793.04       187.54 o                         
  -1  13  11       2082.43       2040.34       228.19 o                         
  -2  14  11       6690.51       6512.11       348.84 o                         
                                                                                
